# Supplementary material for: A reference gene set for sex pheromone biosynthesis and degradation genes from the diamondback moth, Plutella xylostella, based on genome and transcriptome digital gene expression analyses
Source: BMC Genomics. 2017 Mar 1;18:219. doi: 10.1186/s12864-017-3592-y (PMC5333385; doi:10.1186/s12864-017-3592-y)
Supplement: Additional file 1: Table S1. — The genome location of novel genes. (XLS 1969 kb) [file 12864_2017_3592_MOESM1_ESM.xls]

scaffold_1	novelGene	exon	458522	458721	.	+	.	gene_id "Novel00001"; transcript_id "Novel00001.1"; exon_number "1";
scaffold_1	novelGene	exon	463507	463620	.	+	.	gene_id "Novel00001"; transcript_id "Novel00001.1"; exon_number "2";
scaffold_1	novelGene	exon	465235	465353	.	+	.	gene_id "Novel00001"; transcript_id "Novel00001.1"; exon_number "3";
scaffold_1	novelGene	exon	465757	465947	.	+	.	gene_id "Novel00001"; transcript_id "Novel00001.1"; exon_number "4";
scaffold_1	novelGene	exon	578702	578881	.	+	.	gene_id "Novel00002"; transcript_id "Novel00002.1"; exon_number "1";
scaffold_1	novelGene	exon	579381	579571	.	+	.	gene_id "Novel00002"; transcript_id "Novel00002.1"; exon_number "2";
scaffold_1	novelGene	exon	580470	580604	.	+	.	gene_id "Novel00002"; transcript_id "Novel00002.1"; exon_number "3";
scaffold_1	novelGene	exon	581461	581566	.	+	.	gene_id "Novel00002"; transcript_id "Novel00002.1"; exon_number "4";
scaffold_1	novelGene	exon	582294	582380	.	+	.	gene_id "Novel00002"; transcript_id "Novel00002.1"; exon_number "5";
scaffold_1	novelGene	exon	608585	608986	.	+	.	gene_id "Novel00003"; transcript_id "Novel00003.1"; exon_number "1";
scaffold_1	novelGene	exon	609133	609367	.	+	.	gene_id "Novel00003"; transcript_id "Novel00003.1"; exon_number "2";
scaffold_1	novelGene	exon	609494	609542	.	+	.	gene_id "Novel00003"; transcript_id "Novel00003.1"; exon_number "3";
scaffold_1	novelGene	exon	610742	610809	.	+	.	gene_id "Novel00003"; transcript_id "Novel00003.1"; exon_number "4";
scaffold_1	novelGene	exon	610926	611081	.	+	.	gene_id "Novel00003"; transcript_id "Novel00003.1"; exon_number "5";
scaffold_1	novelGene	exon	611175	611298	.	+	.	gene_id "Novel00003"; transcript_id "Novel00003.1"; exon_number "6";
scaffold_1	novelGene	exon	611563	611687	.	+	.	gene_id "Novel00003"; transcript_id "Novel00003.1"; exon_number "7";
scaffold_1	novelGene	exon	612272	612420	.	+	.	gene_id "Novel00003"; transcript_id "Novel00003.1"; exon_number "8";
scaffold_1	novelGene	exon	612729	612963	.	+	.	gene_id "Novel00003"; transcript_id "Novel00003.1"; exon_number "9";
scaffold_1	novelGene	exon	613072	613275	.	+	.	gene_id "Novel00003"; transcript_id "Novel00003.1"; exon_number "10";
scaffold_1	novelGene	exon	614020	614200	.	+	.	gene_id "Novel00003"; transcript_id "Novel00003.1"; exon_number "11";
scaffold_1	novelGene	exon	614598	614769	.	+	.	gene_id "Novel00003"; transcript_id "Novel00003.1"; exon_number "12";
scaffold_1	novelGene	exon	621808	621988	.	+	.	gene_id "Novel00004"; transcript_id "Novel00004.1"; exon_number "1";
scaffold_1	novelGene	exon	622060	622132	.	+	.	gene_id "Novel00004"; transcript_id "Novel00004.1"; exon_number "2";
scaffold_1	novelGene	exon	622215	622692	.	+	.	gene_id "Novel00004"; transcript_id "Novel00004.1"; exon_number "3";
scaffold_1	novelGene	exon	687275	687326	.	+	.	gene_id "Novel00005"; transcript_id "Novel00005.1"; exon_number "1";
scaffold_1	novelGene	exon	687650	688737	.	+	.	gene_id "Novel00005"; transcript_id "Novel00005.1"; exon_number "2";
scaffold_1	novelGene	exon	1124498	1124570	.	+	.	gene_id "Novel00006"; transcript_id "Novel00006.1"; exon_number "1";
scaffold_1	novelGene	exon	1125620	1125724	.	+	.	gene_id "Novel00006"; transcript_id "Novel00006.1"; exon_number "2";
scaffold_1	novelGene	exon	1125976	1126282	.	+	.	gene_id "Novel00006"; transcript_id "Novel00006.1"; exon_number "3";
scaffold_1	novelGene	exon	1131323	1131470	.	+	.	gene_id "Novel00007"; transcript_id "Novel00007.1"; exon_number "1";
scaffold_1	novelGene	exon	1158551	1158609	.	+	.	gene_id "Novel00007"; transcript_id "Novel00007.1"; exon_number "2";
scaffold_1	novelGene	exon	1406014	1406153	.	+	.	gene_id "Novel00008"; transcript_id "Novel00008.1"; exon_number "1";
scaffold_1	novelGene	exon	1407279	1407518	.	+	.	gene_id "Novel00008"; transcript_id "Novel00008.1"; exon_number "2";
scaffold_1	novelGene	exon	1478393	1478678	.	+	.	gene_id "Novel00009"; transcript_id "Novel00009.1"; exon_number "1";
scaffold_1	novelGene	exon	1551576	1551652	.	+	.	gene_id "Novel00009"; transcript_id "Novel00009.1"; exon_number "2";
scaffold_1	novelGene	exon	1555076	1555623	.	+	.	gene_id "Novel00009"; transcript_id "Novel00009.1"; exon_number "3";
scaffold_1	novelGene	exon	1581636	1581674	.	+	.	gene_id "Novel00009"; transcript_id "Novel00009.1"; exon_number "4";
scaffold_1	novelGene	exon	204078	204154	.	-	.	gene_id "Novel00010"; transcript_id "Novel00010.1"; exon_number "1";
scaffold_1	novelGene	exon	204237	204378	.	-	.	gene_id "Novel00010"; transcript_id "Novel00010.1"; exon_number "2";
scaffold_1	novelGene	exon	204659	205169	.	-	.	gene_id "Novel00010"; transcript_id "Novel00010.1"; exon_number "3";
scaffold_1	novelGene	exon	394966	395460	.	-	.	gene_id "Novel00011"; transcript_id "Novel00011.1"; exon_number "1";
scaffold_1	novelGene	exon	397229	397256	.	-	.	gene_id "Novel00011"; transcript_id "Novel00011.1"; exon_number "2";
scaffold_1	novelGene	exon	394966	395460	.	-	.	gene_id "Novel00011"; transcript_id "Novel00011.2"; exon_number "1";
scaffold_1	novelGene	exon	398691	398753	.	-	.	gene_id "Novel00011"; transcript_id "Novel00011.2"; exon_number "2";
scaffold_1	novelGene	exon	399153	399190	.	-	.	gene_id "Novel00011"; transcript_id "Novel00011.2"; exon_number "3";
scaffold_1	novelGene	exon	394966	395460	.	-	.	gene_id "Novel00011"; transcript_id "Novel00011.3"; exon_number "1";
scaffold_1	novelGene	exon	398691	398753	.	-	.	gene_id "Novel00011"; transcript_id "Novel00011.3"; exon_number "2";
scaffold_1	novelGene	exon	399432	399635	.	-	.	gene_id "Novel00011"; transcript_id "Novel00011.3"; exon_number "3";
scaffold_1	novelGene	exon	542488	542670	.	-	.	gene_id "Novel00012"; transcript_id "Novel00012.1"; exon_number "1";
scaffold_1	novelGene	exon	542797	542947	.	-	.	gene_id "Novel00012"; transcript_id "Novel00012.1"; exon_number "2";
scaffold_1	novelGene	exon	543161	543411	.	-	.	gene_id "Novel00012"; transcript_id "Novel00012.1"; exon_number "3";
scaffold_1	novelGene	exon	543528	543731	.	-	.	gene_id "Novel00012"; transcript_id "Novel00012.1"; exon_number "4";
scaffold_1	novelGene	exon	543836	543879	.	-	.	gene_id "Novel00012"; transcript_id "Novel00012.1"; exon_number "5";
scaffold_1	novelGene	exon	615002	615074	.	-	.	gene_id "Novel00013"; transcript_id "Novel00013.1"; exon_number "1";
scaffold_1	novelGene	exon	615200	615274	.	-	.	gene_id "Novel00013"; transcript_id "Novel00013.1"; exon_number "2";
scaffold_1	novelGene	exon	615388	615590	.	-	.	gene_id "Novel00013"; transcript_id "Novel00013.1"; exon_number "3";
scaffold_1	novelGene	exon	615839	615953	.	-	.	gene_id "Novel00013"; transcript_id "Novel00013.1"; exon_number "4";
scaffold_1	novelGene	exon	616092	616186	.	-	.	gene_id "Novel00013"; transcript_id "Novel00013.1"; exon_number "5";
scaffold_1	novelGene	exon	616579	616723	.	-	.	gene_id "Novel00013"; transcript_id "Novel00013.1"; exon_number "6";
scaffold_1	novelGene	exon	617698	617923	.	-	.	gene_id "Novel00013"; transcript_id "Novel00013.1"; exon_number "7";
scaffold_1	novelGene	exon	618727	618885	.	-	.	gene_id "Novel00013"; transcript_id "Novel00013.1"; exon_number "8";
scaffold_1	novelGene	exon	619209	619283	.	-	.	gene_id "Novel00013"; transcript_id "Novel00013.1"; exon_number "9";
scaffold_1	novelGene	exon	619367	619572	.	-	.	gene_id "Novel00013"; transcript_id "Novel00013.1"; exon_number "10";
scaffold_1	novelGene	exon	619650	619761	.	-	.	gene_id "Novel00013"; transcript_id "Novel00013.1"; exon_number "11";
scaffold_1	novelGene	exon	620333	620427	.	-	.	gene_id "Novel00013"; transcript_id "Novel00013.1"; exon_number "12";
scaffold_1	novelGene	exon	620667	620811	.	-	.	gene_id "Novel00013"; transcript_id "Novel00013.1"; exon_number "13";
scaffold_1	novelGene	exon	620932	621151	.	-	.	gene_id "Novel00013"; transcript_id "Novel00013.1"; exon_number "14";
scaffold_1	novelGene	exon	621308	621537	.	-	.	gene_id "Novel00013"; transcript_id "Novel00013.1"; exon_number "15";
scaffold_1	novelGene	exon	1217537	1219104	.	-	.	gene_id "Novel00014"; transcript_id "Novel00014.1"; exon_number "1";
scaffold_1	novelGene	exon	1219235	1219489	.	-	.	gene_id "Novel00014"; transcript_id "Novel00014.1"; exon_number "2";
scaffold_1	novelGene	exon	1217537	1219100	.	-	.	gene_id "Novel00014"; transcript_id "Novel00014.2"; exon_number "1";
scaffold_1	novelGene	exon	1219235	1219489	.	-	.	gene_id "Novel00014"; transcript_id "Novel00014.2"; exon_number "2";
scaffold_1	novelGene	exon	1356687	1356729	.	-	.	gene_id "Novel00015"; transcript_id "Novel00015.1"; exon_number "1";
scaffold_1	novelGene	exon	1386161	1386210	.	-	.	gene_id "Novel00015"; transcript_id "Novel00015.1"; exon_number "2";
scaffold_1	novelGene	exon	1397869	1397920	.	-	.	gene_id "Novel00015"; transcript_id "Novel00015.1"; exon_number "3";
scaffold_10	novelGene	exon	739336	739470	.	+	.	gene_id "Novel00016"; transcript_id "Novel00016.1"; exon_number "1";
scaffold_10	novelGene	exon	739652	740860	.	+	.	gene_id "Novel00016"; transcript_id "Novel00016.1"; exon_number "2";
scaffold_10	novelGene	exon	866664	867651	.	+	.	gene_id "Novel00017"; transcript_id "Novel00017.1"; exon_number "1";
scaffold_10	novelGene	exon	1178792	1179608	.	+	.	gene_id "Novel00018"; transcript_id "Novel00018.1"; exon_number "1";
scaffold_10	novelGene	exon	1179795	1184967	.	+	.	gene_id "Novel00018"; transcript_id "Novel00018.1"; exon_number "2";
scaffold_10	novelGene	exon	1449557	1449570	.	+	.	gene_id "Novel00019"; transcript_id "Novel00019.1"; exon_number "1";
scaffold_10	novelGene	exon	1449730	1449816	.	+	.	gene_id "Novel00019"; transcript_id "Novel00019.1"; exon_number "2";
scaffold_10	novelGene	exon	1464931	1465124	.	+	.	gene_id "Novel00019"; transcript_id "Novel00019.1"; exon_number "3";
scaffold_10	novelGene	exon	1521891	1522614	.	+	.	gene_id "Novel00020"; transcript_id "Novel00020.1"; exon_number "1";
scaffold_10	novelGene	exon	1746400	1747031	.	+	.	gene_id "Novel00021"; transcript_id "Novel00021.1"; exon_number "1";
scaffold_10	novelGene	exon	1748348	1748477	.	+	.	gene_id "Novel00021"; transcript_id "Novel00021.1"; exon_number "2";
scaffold_10	novelGene	exon	1858774	1859483	.	+	.	gene_id "Novel00022"; transcript_id "Novel00022.1"; exon_number "1";
scaffold_10	novelGene	exon	162920	163126	.	-	.	gene_id "Novel00023"; transcript_id "Novel00023.1"; exon_number "1";
scaffold_10	novelGene	exon	163482	163640	.	-	.	gene_id "Novel00023"; transcript_id "Novel00023.1"; exon_number "2";
scaffold_10	novelGene	exon	163723	164291	.	-	.	gene_id "Novel00023"; transcript_id "Novel00023.1"; exon_number "3";
scaffold_10	novelGene	exon	164593	164631	.	-	.	gene_id "Novel00023"; transcript_id "Novel00023.1"; exon_number "4";
scaffold_10	novelGene	exon	162920	163126	.	-	.	gene_id "Novel00023"; transcript_id "Novel00023.2"; exon_number "1";
scaffold_10	novelGene	exon	163482	163640	.	-	.	gene_id "Novel00023"; transcript_id "Novel00023.2"; exon_number "2";
scaffold_10	novelGene	exon	163723	164291	.	-	.	gene_id "Novel00023"; transcript_id "Novel00023.2"; exon_number "3";
scaffold_10	novelGene	exon	164567	164893	.	-	.	gene_id "Novel00023"; transcript_id "Novel00023.2"; exon_number "4";
scaffold_10	novelGene	exon	582391	582480	.	-	.	gene_id "Novel00024"; transcript_id "Novel00024.1"; exon_number "1";
scaffold_10	novelGene	exon	583327	583446	.	-	.	gene_id "Novel00024"; transcript_id "Novel00024.1"; exon_number "2";
scaffold_10	novelGene	exon	584429	584703	.	-	.	gene_id "Novel00024"; transcript_id "Novel00024.1"; exon_number "3";
scaffold_10	novelGene	exon	1040200	1040393	.	-	.	gene_id "Novel00025"; transcript_id "Novel00025.1"; exon_number "1";
scaffold_10	novelGene	exon	1043176	1043662	.	-	.	gene_id "Novel00025"; transcript_id "Novel00025.1"; exon_number "2";
scaffold_10	novelGene	exon	1080806	1080987	.	-	.	gene_id "Novel00026"; transcript_id "Novel00026.1"; exon_number "1";
scaffold_10	novelGene	exon	1081837	1081871	.	-	.	gene_id "Novel00026"; transcript_id "Novel00026.1"; exon_number "2";
scaffold_10	novelGene	exon	1178051	1178625	.	-	.	gene_id "Novel00027"; transcript_id "Novel00027.1"; exon_number "1";
scaffold_10	novelGene	exon	1178803	1184967	.	-	.	gene_id "Novel00027"; transcript_id "Novel00027.1"; exon_number "2";
scaffold_10	novelGene	exon	1675534	1675616	.	-	.	gene_id "Novel00028"; transcript_id "Novel00028.1"; exon_number "1";
scaffold_10	novelGene	exon	1676266	1676674	.	-	.	gene_id "Novel00028"; transcript_id "Novel00028.1"; exon_number "2";
scaffold_10	novelGene	exon	1752422	1752534	.	-	.	gene_id "Novel00029"; transcript_id "Novel00029.1"; exon_number "1";
scaffold_10	novelGene	exon	1752642	1752957	.	-	.	gene_id "Novel00029"; transcript_id "Novel00029.1"; exon_number "2";
scaffold_100	novelGene	exon	174250	175350	.	+	.	gene_id "Novel00030"; transcript_id "Novel00030.1"; exon_number "1";
scaffold_100	novelGene	exon	160207	160617	.	+	.	gene_id "Novel00031"; transcript_id "Novel00031.1"; exon_number "1";
scaffold_100	novelGene	exon	570036	570265	.	+	.	gene_id "Novel00032"; transcript_id "Novel00032.1"; exon_number "1";
scaffold_100	novelGene	exon	592651	592678	.	+	.	gene_id "Novel00032"; transcript_id "Novel00032.1"; exon_number "2";
scaffold_100	novelGene	exon	428929	429320	.	-	.	gene_id "Novel00033"; transcript_id "Novel00033.1"; exon_number "1";
scaffold_100	novelGene	exon	429724	429909	.	-	.	gene_id "Novel00033"; transcript_id "Novel00033.1"; exon_number "2";
scaffold_100	novelGene	exon	430454	430577	.	-	.	gene_id "Novel00033"; transcript_id "Novel00033.1"; exon_number "3";
scaffold_100	novelGene	exon	432319	432544	.	-	.	gene_id "Novel00033"; transcript_id "Novel00033.1"; exon_number "4";
scaffold_100	novelGene	exon	433036	433169	.	-	.	gene_id "Novel00033"; transcript_id "Novel00033.1"; exon_number "5";
scaffold_100	novelGene	exon	433898	434069	.	-	.	gene_id "Novel00033"; transcript_id "Novel00033.1"; exon_number "6";
scaffold_100	novelGene	exon	434579	434759	.	-	.	gene_id "Novel00033"; transcript_id "Novel00033.1"; exon_number "7";
scaffold_100	novelGene	exon	435201	435405	.	-	.	gene_id "Novel00033"; transcript_id "Novel00033.1"; exon_number "8";
scaffold_100	novelGene	exon	429639	429909	.	-	.	gene_id "Novel00033"; transcript_id "Novel00033.2"; exon_number "1";
scaffold_100	novelGene	exon	430197	430216	.	-	.	gene_id "Novel00033"; transcript_id "Novel00033.2"; exon_number "2";
scaffold_100	novelGene	exon	429639	429909	.	-	.	gene_id "Novel00033"; transcript_id "Novel00033.3"; exon_number "1";
scaffold_100	novelGene	exon	430454	430577	.	-	.	gene_id "Novel00033"; transcript_id "Novel00033.3"; exon_number "2";
scaffold_100	novelGene	exon	431306	431462	.	-	.	gene_id "Novel00033"; transcript_id "Novel00033.3"; exon_number "3";
scaffold_100	novelGene	exon	429684	430147	.	-	.	gene_id "Novel00033"; transcript_id "Novel00033.4"; exon_number "1";
scaffold_100	novelGene	exon	700662	700711	.	-	.	gene_id "Novel00034"; transcript_id "Novel00034.1"; exon_number "1";
scaffold_100	novelGene	exon	715362	715809	.	-	.	gene_id "Novel00034"; transcript_id "Novel00034.1"; exon_number "2";
scaffold_100	novelGene	exon	720397	720799	.	-	.	gene_id "Novel00035"; transcript_id "Novel00035.1"; exon_number "1";
scaffold_100	novelGene	exon	720931	721142	.	-	.	gene_id "Novel00035"; transcript_id "Novel00035.1"; exon_number "2";
scaffold_100	novelGene	exon	727789	727969	.	-	.	gene_id "Novel00035"; transcript_id "Novel00035.1"; exon_number "3";
scaffold_100	novelGene	exon	728766	728836	.	-	.	gene_id "Novel00035"; transcript_id "Novel00035.1"; exon_number "4";
scaffold_100	novelGene	exon	731066	731137	.	-	.	gene_id "Novel00036"; transcript_id "Novel00036.1"; exon_number "1";
scaffold_100	novelGene	exon	731215	731823	.	-	.	gene_id "Novel00036"; transcript_id "Novel00036.1"; exon_number "2";
scaffold_1000	novelGene	exon	8565	8689	.	-	.	gene_id "Novel00037"; transcript_id "Novel00037.1"; exon_number "1";
scaffold_1000	novelGene	exon	9397	9439	.	-	.	gene_id "Novel00037"; transcript_id "Novel00037.1"; exon_number "2";
scaffold_1002	novelGene	exon	5	76	.	-	.	gene_id "Novel00038"; transcript_id "Novel00038.1"; exon_number "1";
scaffold_1002	novelGene	exon	441	581	.	-	.	gene_id "Novel00038"; transcript_id "Novel00038.1"; exon_number "2";
scaffold_1002	novelGene	exon	4213	4345	.	-	.	gene_id "Novel00038"; transcript_id "Novel00038.1"; exon_number "3";
scaffold_1008	novelGene	exon	1322	1338	.	+	.	gene_id "Novel00039"; transcript_id "Novel00039.1"; exon_number "1";
scaffold_1008	novelGene	exon	2485	3288	.	+	.	gene_id "Novel00039"; transcript_id "Novel00039.1"; exon_number "2";
scaffold_1008	novelGene	exon	1757	1780	.	+	.	gene_id "Novel00039"; transcript_id "Novel00039.2"; exon_number "1";
scaffold_1008	novelGene	exon	2490	3288	.	+	.	gene_id "Novel00039"; transcript_id "Novel00039.2"; exon_number "2";
scaffold_1008	novelGene	exon	1883	1897	.	+	.	gene_id "Novel00039"; transcript_id "Novel00039.3"; exon_number "1";
scaffold_1008	novelGene	exon	2485	3288	.	+	.	gene_id "Novel00039"; transcript_id "Novel00039.3"; exon_number "2";
scaffold_101	novelGene	exon	470466	470502	.	+	.	gene_id "Novel00040"; transcript_id "Novel00040.1"; exon_number "1";
scaffold_101	novelGene	exon	470849	470989	.	+	.	gene_id "Novel00040"; transcript_id "Novel00040.1"; exon_number "2";
scaffold_101	novelGene	exon	560979	561053	.	+	.	gene_id "Novel00041"; transcript_id "Novel00041.1"; exon_number "1";
scaffold_101	novelGene	exon	634580	634731	.	+	.	gene_id "Novel00041"; transcript_id "Novel00041.1"; exon_number "2";
scaffold_101	novelGene	exon	636694	636901	.	+	.	gene_id "Novel00041"; transcript_id "Novel00041.1"; exon_number "3";
scaffold_101	novelGene	exon	639224	639386	.	+	.	gene_id "Novel00041"; transcript_id "Novel00041.1"; exon_number "4";
scaffold_101	novelGene	exon	637218	637270	.	+	.	gene_id "Novel00041"; transcript_id "Novel00041.2"; exon_number "1";
scaffold_101	novelGene	exon	639224	639386	.	+	.	gene_id "Novel00041"; transcript_id "Novel00041.2"; exon_number "2";
scaffold_101	novelGene	exon	638880	639858	.	+	.	gene_id "Novel00041"; transcript_id "Novel00041.3"; exon_number "1";
scaffold_101	novelGene	exon	161325	161347	.	-	.	gene_id "Novel00042"; transcript_id "Novel00042.1"; exon_number "1";
scaffold_101	novelGene	exon	161651	161920	.	-	.	gene_id "Novel00042"; transcript_id "Novel00042.1"; exon_number "2";
scaffold_101	novelGene	exon	161325	161347	.	-	.	gene_id "Novel00042"; transcript_id "Novel00042.2"; exon_number "1";
scaffold_101	novelGene	exon	170202	170711	.	-	.	gene_id "Novel00042"; transcript_id "Novel00042.2"; exon_number "2";
scaffold_101	novelGene	exon	287687	288182	.	-	.	gene_id "Novel00043"; transcript_id "Novel00043.1"; exon_number "1";
scaffold_101	novelGene	exon	288674	288855	.	-	.	gene_id "Novel00043"; transcript_id "Novel00043.1"; exon_number "2";
scaffold_101	novelGene	exon	395502	395563	.	-	.	gene_id "Novel00044"; transcript_id "Novel00044.1"; exon_number "1";
scaffold_101	novelGene	exon	395873	395978	.	-	.	gene_id "Novel00044"; transcript_id "Novel00044.1"; exon_number "2";
scaffold_101	novelGene	exon	396035	396178	.	-	.	gene_id "Novel00045"; transcript_id "Novel00045.1"; exon_number "1";
scaffold_101	novelGene	exon	396916	397010	.	-	.	gene_id "Novel00045"; transcript_id "Novel00045.1"; exon_number "2";
scaffold_101	novelGene	exon	397219	397794	.	-	.	gene_id "Novel00045"; transcript_id "Novel00045.1"; exon_number "3";
scaffold_101	novelGene	exon	398521	398639	.	-	.	gene_id "Novel00045"; transcript_id "Novel00045.1"; exon_number "4";
scaffold_101	novelGene	exon	408562	408839	.	-	.	gene_id "Novel00045"; transcript_id "Novel00045.1"; exon_number "5";
scaffold_101	novelGene	exon	520720	521864	.	-	.	gene_id "Novel00046"; transcript_id "Novel00046.1"; exon_number "1";
scaffold_101	novelGene	exon	522519	522794	.	-	.	gene_id "Novel00046"; transcript_id "Novel00046.1"; exon_number "2";
scaffold_101	novelGene	exon	633165	633229	.	-	.	gene_id "Novel00047"; transcript_id "Novel00047.1"; exon_number "1";
scaffold_101	novelGene	exon	639207	639858	.	-	.	gene_id "Novel00047"; transcript_id "Novel00047.1"; exon_number "2";
scaffold_1015	novelGene	exon	55	100	.	+	.	gene_id "Novel00048"; transcript_id "Novel00048.1"; exon_number "1";
scaffold_1015	novelGene	exon	679	791	.	+	.	gene_id "Novel00048"; transcript_id "Novel00048.1"; exon_number "2";
scaffold_1015	novelGene	exon	1122	1184	.	+	.	gene_id "Novel00048"; transcript_id "Novel00048.1"; exon_number "3";
scaffold_1015	novelGene	exon	1737	1870	.	+	.	gene_id "Novel00048"; transcript_id "Novel00048.1"; exon_number "4";
scaffold_1015	novelGene	exon	2395	2424	.	+	.	gene_id "Novel00048"; transcript_id "Novel00048.1"; exon_number "5";
scaffold_1016	novelGene	exon	17822	18804	.	-	.	gene_id "Novel00049"; transcript_id "Novel00049.1"; exon_number "1";
scaffold_1016	novelGene	exon	21510	21604	.	-	.	gene_id "Novel00049"; transcript_id "Novel00049.1"; exon_number "2";
scaffold_1016	novelGene	exon	24988	25063	.	-	.	gene_id "Novel00049"; transcript_id "Novel00049.1"; exon_number "3";
scaffold_1016	novelGene	exon	29112	29238	.	-	.	gene_id "Novel00049"; transcript_id "Novel00049.1"; exon_number "4";
scaffold_102	novelGene	exon	14601	14764	.	+	.	gene_id "Novel00050"; transcript_id "Novel00050.1"; exon_number "1";
scaffold_102	novelGene	exon	14992	15062	.	+	.	gene_id "Novel00050"; transcript_id "Novel00050.1"; exon_number "2";
scaffold_102	novelGene	exon	15689	15870	.	+	.	gene_id "Novel00050"; transcript_id "Novel00050.1"; exon_number "3";
scaffold_102	novelGene	exon	16218	17206	.	+	.	gene_id "Novel00050"; transcript_id "Novel00050.1"; exon_number "4";
scaffold_102	novelGene	exon	59183	60016	.	+	.	gene_id "Novel00051"; transcript_id "Novel00051.1"; exon_number "1";
scaffold_102	novelGene	exon	60251	60743	.	+	.	gene_id "Novel00051"; transcript_id "Novel00051.1"; exon_number "2";
scaffold_102	novelGene	exon	200892	200918	.	+	.	gene_id "Novel00052"; transcript_id "Novel00052.1"; exon_number "1";
scaffold_102	novelGene	exon	202089	202331	.	+	.	gene_id "Novel00052"; transcript_id "Novel00052.1"; exon_number "2";
scaffold_102	novelGene	exon	244783	244926	.	+	.	gene_id "Novel00052"; transcript_id "Novel00052.1"; exon_number "3";
scaffold_102	novelGene	exon	273508	273623	.	+	.	gene_id "Novel00052"; transcript_id "Novel00052.1"; exon_number "4";
scaffold_102	novelGene	exon	278080	278241	.	+	.	gene_id "Novel00052"; transcript_id "Novel00052.1"; exon_number "5";
scaffold_102	novelGene	exon	280699	280836	.	+	.	gene_id "Novel00052"; transcript_id "Novel00052.1"; exon_number "6";
scaffold_102	novelGene	exon	281167	284153	.	+	.	gene_id "Novel00052"; transcript_id "Novel00052.1"; exon_number "7";
scaffold_102	novelGene	exon	227208	227300	.	+	.	gene_id "Novel00052"; transcript_id "Novel00052.2"; exon_number "1";
scaffold_102	novelGene	exon	244783	244926	.	+	.	gene_id "Novel00052"; transcript_id "Novel00052.2"; exon_number "2";
scaffold_102	novelGene	exon	273508	273623	.	+	.	gene_id "Novel00052"; transcript_id "Novel00052.2"; exon_number "3";
scaffold_102	novelGene	exon	276564	276728	.	+	.	gene_id "Novel00052"; transcript_id "Novel00052.2"; exon_number "4";
scaffold_102	novelGene	exon	280699	280836	.	+	.	gene_id "Novel00052"; transcript_id "Novel00052.2"; exon_number "5";
scaffold_102	novelGene	exon	281167	284153	.	+	.	gene_id "Novel00052"; transcript_id "Novel00052.2"; exon_number "6";
scaffold_102	novelGene	exon	325536	325649	.	+	.	gene_id "Novel00053"; transcript_id "Novel00053.1"; exon_number "1";
scaffold_102	novelGene	exon	326373	326518	.	+	.	gene_id "Novel00053"; transcript_id "Novel00053.1"; exon_number "2";
scaffold_102	novelGene	exon	328846	329040	.	+	.	gene_id "Novel00053"; transcript_id "Novel00053.1"; exon_number "3";
scaffold_102	novelGene	exon	329538	330432	.	+	.	gene_id "Novel00053"; transcript_id "Novel00053.1"; exon_number "4";
scaffold_102	novelGene	exon	384378	384593	.	+	.	gene_id "Novel00054"; transcript_id "Novel00054.1"; exon_number "1";
scaffold_102	novelGene	exon	385098	385954	.	+	.	gene_id "Novel00054"; transcript_id "Novel00054.1"; exon_number "2";
scaffold_102	novelGene	exon	742462	742548	.	+	.	gene_id "Novel00055"; transcript_id "Novel00055.1"; exon_number "1";
scaffold_102	novelGene	exon	743326	743400	.	+	.	gene_id "Novel00055"; transcript_id "Novel00055.1"; exon_number "2";
scaffold_102	novelGene	exon	743967	744003	.	+	.	gene_id "Novel00055"; transcript_id "Novel00055.1"; exon_number "3";
scaffold_102	novelGene	exon	764485	764704	.	+	.	gene_id "Novel00056"; transcript_id "Novel00056.1"; exon_number "1";
scaffold_102	novelGene	exon	764793	764849	.	+	.	gene_id "Novel00056"; transcript_id "Novel00056.1"; exon_number "2";
scaffold_102	novelGene	exon	765276	765375	.	+	.	gene_id "Novel00056"; transcript_id "Novel00056.1"; exon_number "3";
scaffold_102	novelGene	exon	825392	825463	.	+	.	gene_id "Novel00057"; transcript_id "Novel00057.1"; exon_number "1";
scaffold_102	novelGene	exon	825644	825888	.	+	.	gene_id "Novel00057"; transcript_id "Novel00057.1"; exon_number "2";
scaffold_102	novelGene	exon	826226	826491	.	+	.	gene_id "Novel00057"; transcript_id "Novel00057.1"; exon_number "3";
scaffold_102	novelGene	exon	1516447	1516546	.	+	.	gene_id "Novel00058"; transcript_id "Novel00058.1"; exon_number "1";
scaffold_102	novelGene	exon	1517030	1517151	.	+	.	gene_id "Novel00058"; transcript_id "Novel00058.1"; exon_number "2";
scaffold_102	novelGene	exon	55428	55646	.	-	.	gene_id "Novel00059"; transcript_id "Novel00059.1"; exon_number "1";
scaffold_102	novelGene	exon	55937	56106	.	-	.	gene_id "Novel00059"; transcript_id "Novel00059.1"; exon_number "2";
scaffold_102	novelGene	exon	56471	56564	.	-	.	gene_id "Novel00059"; transcript_id "Novel00059.1"; exon_number "3";
scaffold_102	novelGene	exon	56912	57146	.	-	.	gene_id "Novel00059"; transcript_id "Novel00059.1"; exon_number "4";
scaffold_102	novelGene	exon	57479	57595	.	-	.	gene_id "Novel00059"; transcript_id "Novel00059.1"; exon_number "5";
scaffold_102	novelGene	exon	57920	58414	.	-	.	gene_id "Novel00059"; transcript_id "Novel00059.1"; exon_number "6";
scaffold_102	novelGene	exon	347620	347672	.	-	.	gene_id "Novel00060"; transcript_id "Novel00060.1"; exon_number "1";
scaffold_102	novelGene	exon	347894	348130	.	-	.	gene_id "Novel00060"; transcript_id "Novel00060.1"; exon_number "2";
scaffold_102	novelGene	exon	348499	348636	.	-	.	gene_id "Novel00060"; transcript_id "Novel00060.1"; exon_number "3";
scaffold_102	novelGene	exon	351538	351700	.	-	.	gene_id "Novel00061"; transcript_id "Novel00061.1"; exon_number "1";
scaffold_102	novelGene	exon	352058	352260	.	-	.	gene_id "Novel00061"; transcript_id "Novel00061.1"; exon_number "2";
scaffold_102	novelGene	exon	352794	352828	.	-	.	gene_id "Novel00061"; transcript_id "Novel00061.1"; exon_number "3";
scaffold_102	novelGene	exon	710734	710842	.	-	.	gene_id "Novel00062"; transcript_id "Novel00062.1"; exon_number "1";
scaffold_102	novelGene	exon	710944	711349	.	-	.	gene_id "Novel00062"; transcript_id "Novel00062.1"; exon_number "2";
scaffold_102	novelGene	exon	711425	711542	.	-	.	gene_id "Novel00062"; transcript_id "Novel00062.1"; exon_number "3";
scaffold_102	novelGene	exon	713845	714124	.	-	.	gene_id "Novel00062"; transcript_id "Novel00062.1"; exon_number "4";
scaffold_102	novelGene	exon	1043951	1043972	.	-	.	gene_id "Novel00063"; transcript_id "Novel00063.1"; exon_number "1";
scaffold_102	novelGene	exon	1078583	1078888	.	-	.	gene_id "Novel00063"; transcript_id "Novel00063.1"; exon_number "2";
scaffold_103	novelGene	exon	307960	308278	.	-	.	gene_id "Novel00064"; transcript_id "Novel00064.1"; exon_number "1";
scaffold_103	novelGene	exon	346213	346272	.	-	.	gene_id "Novel00064"; transcript_id "Novel00064.1"; exon_number "2";
scaffold_103	novelGene	exon	382250	382300	.	-	.	gene_id "Novel00064"; transcript_id "Novel00064.1"; exon_number "3";
scaffold_103	novelGene	exon	405663	405702	.	-	.	gene_id "Novel00064"; transcript_id "Novel00064.1"; exon_number "4";
scaffold_103	novelGene	exon	433999	434039	.	-	.	gene_id "Novel00064"; transcript_id "Novel00064.1"; exon_number "5";
scaffold_103	novelGene	exon	469513	469878	.	-	.	gene_id "Novel00064"; transcript_id "Novel00064.1"; exon_number "6";
scaffold_103	novelGene	exon	357131	357150	.	-	.	gene_id "Novel00064"; transcript_id "Novel00064.2"; exon_number "1";
scaffold_103	novelGene	exon	382250	382300	.	-	.	gene_id "Novel00064"; transcript_id "Novel00064.2"; exon_number "2";
scaffold_103	novelGene	exon	405663	405702	.	-	.	gene_id "Novel00064"; transcript_id "Novel00064.2"; exon_number "3";
scaffold_103	novelGene	exon	433999	434039	.	-	.	gene_id "Novel00064"; transcript_id "Novel00064.2"; exon_number "4";
scaffold_103	novelGene	exon	469513	469878	.	-	.	gene_id "Novel00064"; transcript_id "Novel00064.2"; exon_number "5";
scaffold_1033	novelGene	exon	266	302	.	+	.	gene_id "Novel00065"; transcript_id "Novel00065.1"; exon_number "1";
scaffold_1033	novelGene	exon	1490	3357	.	+	.	gene_id "Novel00065"; transcript_id "Novel00065.1"; exon_number "2";
scaffold_1035	novelGene	exon	27355	27429	.	-	.	gene_id "Novel00066"; transcript_id "Novel00066.1"; exon_number "1";
scaffold_1035	novelGene	exon	28101	28216	.	-	.	gene_id "Novel00066"; transcript_id "Novel00066.1"; exon_number "2";
scaffold_1035	novelGene	exon	28359	28419	.	-	.	gene_id "Novel00066"; transcript_id "Novel00066.1"; exon_number "3";
scaffold_1039	novelGene	exon	22041	22258	.	+	.	gene_id "Novel00067"; transcript_id "Novel00067.1"; exon_number "1";
scaffold_1039	novelGene	exon	22962	23175	.	+	.	gene_id "Novel00067"; transcript_id "Novel00067.1"; exon_number "2";
scaffold_1039	novelGene	exon	23317	23385	.	+	.	gene_id "Novel00067"; transcript_id "Novel00067.1"; exon_number "3";
scaffold_1039	novelGene	exon	23870	23974	.	+	.	gene_id "Novel00067"; transcript_id "Novel00067.1"; exon_number "4";
scaffold_1039	novelGene	exon	24219	24509	.	+	.	gene_id "Novel00067"; transcript_id "Novel00067.1"; exon_number "5";
scaffold_1039	novelGene	exon	25214	25249	.	+	.	gene_id "Novel00067"; transcript_id "Novel00067.1"; exon_number "6";
scaffold_104	novelGene	exon	53099	53254	.	+	.	gene_id "Novel00068"; transcript_id "Novel00068.1"; exon_number "1";
scaffold_104	novelGene	exon	53324	53487	.	+	.	gene_id "Novel00068"; transcript_id "Novel00068.1"; exon_number "2";
scaffold_104	novelGene	exon	53599	53732	.	+	.	gene_id "Novel00068"; transcript_id "Novel00068.1"; exon_number "3";
scaffold_104	novelGene	exon	178200	179197	.	+	.	gene_id "Novel00069"; transcript_id "Novel00069.1"; exon_number "1";
scaffold_104	novelGene	exon	179423	179657	.	+	.	gene_id "Novel00069"; transcript_id "Novel00069.1"; exon_number "2";
scaffold_104	novelGene	exon	180616	181077	.	+	.	gene_id "Novel00069"; transcript_id "Novel00069.1"; exon_number "3";
scaffold_104	novelGene	exon	179233	179252	.	+	.	gene_id "Novel00069"; transcript_id "Novel00069.2"; exon_number "1";
scaffold_104	novelGene	exon	179423	179657	.	+	.	gene_id "Novel00069"; transcript_id "Novel00069.2"; exon_number "2";
scaffold_104	novelGene	exon	180616	181077	.	+	.	gene_id "Novel00069"; transcript_id "Novel00069.2"; exon_number "3";
scaffold_104	novelGene	exon	189214	189290	.	+	.	gene_id "Novel00070"; transcript_id "Novel00070.1"; exon_number "1";
scaffold_104	novelGene	exon	189484	189758	.	+	.	gene_id "Novel00070"; transcript_id "Novel00070.1"; exon_number "2";
scaffold_104	novelGene	exon	195482	195654	.	+	.	gene_id "Novel00070"; transcript_id "Novel00070.1"; exon_number "3";
scaffold_104	novelGene	exon	195989	196113	.	+	.	gene_id "Novel00071"; transcript_id "Novel00071.1"; exon_number "1";
scaffold_104	novelGene	exon	196432	196597	.	+	.	gene_id "Novel00071"; transcript_id "Novel00071.1"; exon_number "2";
scaffold_104	novelGene	exon	207738	208040	.	+	.	gene_id "Novel00071"; transcript_id "Novel00071.1"; exon_number "3";
scaffold_104	novelGene	exon	11059	11256	.	-	.	gene_id "Novel00072"; transcript_id "Novel00072.1"; exon_number "1";
scaffold_104	novelGene	exon	11995	12168	.	-	.	gene_id "Novel00072"; transcript_id "Novel00072.1"; exon_number "2";
scaffold_104	novelGene	exon	12630	12651	.	-	.	gene_id "Novel00072"; transcript_id "Novel00072.1"; exon_number "3";
scaffold_104	novelGene	exon	64624	64996	.	-	.	gene_id "Novel00073"; transcript_id "Novel00073.1"; exon_number "1";
scaffold_104	novelGene	exon	65083	65223	.	-	.	gene_id "Novel00073"; transcript_id "Novel00073.1"; exon_number "2";
scaffold_104	novelGene	exon	173789	174414	.	-	.	gene_id "Novel00074"; transcript_id "Novel00074.1"; exon_number "1";
scaffold_104	novelGene	exon	174514	174590	.	-	.	gene_id "Novel00074"; transcript_id "Novel00074.1"; exon_number "2";
scaffold_104	novelGene	exon	175080	175176	.	-	.	gene_id "Novel00075"; transcript_id "Novel00075.1"; exon_number "1";
scaffold_104	novelGene	exon	176227	176332	.	-	.	gene_id "Novel00075"; transcript_id "Novel00075.1"; exon_number "2";
scaffold_104	novelGene	exon	176537	176779	.	-	.	gene_id "Novel00075"; transcript_id "Novel00075.1"; exon_number "3";
scaffold_104	novelGene	exon	177038	177185	.	-	.	gene_id "Novel00075"; transcript_id "Novel00075.1"; exon_number "4";
scaffold_104	novelGene	exon	177364	177636	.	-	.	gene_id "Novel00075"; transcript_id "Novel00075.1"; exon_number "5";
scaffold_104	novelGene	exon	177766	177914	.	-	.	gene_id "Novel00075"; transcript_id "Novel00075.1"; exon_number "6";
scaffold_104	novelGene	exon	175080	175176	.	-	.	gene_id "Novel00075"; transcript_id "Novel00075.2"; exon_number "1";
scaffold_104	novelGene	exon	176227	176332	.	-	.	gene_id "Novel00075"; transcript_id "Novel00075.2"; exon_number "2";
scaffold_104	novelGene	exon	176537	176779	.	-	.	gene_id "Novel00075"; transcript_id "Novel00075.2"; exon_number "3";
scaffold_104	novelGene	exon	177038	177185	.	-	.	gene_id "Novel00075"; transcript_id "Novel00075.2"; exon_number "4";
scaffold_104	novelGene	exon	177364	177636	.	-	.	gene_id "Novel00075"; transcript_id "Novel00075.2"; exon_number "5";
scaffold_104	novelGene	exon	178404	179022	.	-	.	gene_id "Novel00075"; transcript_id "Novel00075.2"; exon_number "6";
scaffold_104	novelGene	exon	208607	208880	.	-	.	gene_id "Novel00076"; transcript_id "Novel00076.1"; exon_number "1";
scaffold_104	novelGene	exon	209073	210228	.	-	.	gene_id "Novel00076"; transcript_id "Novel00076.1"; exon_number "2";
scaffold_104	novelGene	exon	234006	234198	.	-	.	gene_id "Novel00077"; transcript_id "Novel00077.1"; exon_number "1";
scaffold_104	novelGene	exon	235673	235994	.	-	.	gene_id "Novel00077"; transcript_id "Novel00077.1"; exon_number "2";
scaffold_104	novelGene	exon	574637	575150	.	-	.	gene_id "Novel00078"; transcript_id "Novel00078.1"; exon_number "1";
scaffold_1040	novelGene	exon	23161	23233	.	-	.	gene_id "Novel00079"; transcript_id "Novel00079.1"; exon_number "1";
scaffold_1040	novelGene	exon	23587	23680	.	-	.	gene_id "Novel00079"; transcript_id "Novel00079.1"; exon_number "2";
scaffold_1040	novelGene	exon	23757	23892	.	-	.	gene_id "Novel00080"; transcript_id "Novel00080.1"; exon_number "1";
scaffold_1040	novelGene	exon	24622	24716	.	-	.	gene_id "Novel00080"; transcript_id "Novel00080.1"; exon_number "2";
scaffold_1040	novelGene	exon	24936	25511	.	-	.	gene_id "Novel00080"; transcript_id "Novel00080.1"; exon_number "3";
scaffold_1040	novelGene	exon	27880	28002	.	-	.	gene_id "Novel00080"; transcript_id "Novel00080.1"; exon_number "4";
scaffold_1041	novelGene	exon	3447	3564	.	-	.	gene_id "Novel00081"; transcript_id "Novel00081.1"; exon_number "1";
scaffold_1041	novelGene	exon	4127	4165	.	-	.	gene_id "Novel00081"; transcript_id "Novel00081.1"; exon_number "2";
scaffold_1041	novelGene	exon	4444	4494	.	-	.	gene_id "Novel00081"; transcript_id "Novel00081.1"; exon_number "3";
scaffold_1043	novelGene	exon	22498	25374	.	-	.	gene_id "Novel00082"; transcript_id "Novel00082.1"; exon_number "1";
scaffold_1043	novelGene	exon	25769	25975	.	-	.	gene_id "Novel00082"; transcript_id "Novel00082.1"; exon_number "2";
scaffold_1043	novelGene	exon	26327	26465	.	-	.	gene_id "Novel00082"; transcript_id "Novel00082.1"; exon_number "3";
scaffold_1046	novelGene	exon	1348	1517	.	-	.	gene_id "Novel00083"; transcript_id "Novel00083.1"; exon_number "1";
scaffold_1046	novelGene	exon	1942	2081	.	-	.	gene_id "Novel00083"; transcript_id "Novel00083.1"; exon_number "2";
scaffold_1046	novelGene	exon	4166	4167	.	-	.	gene_id "Novel00083"; transcript_id "Novel00083.1"; exon_number "3";
scaffold_1046	novelGene	exon	1348	1517	.	-	.	gene_id "Novel00083"; transcript_id "Novel00083.2"; exon_number "1";
scaffold_1046	novelGene	exon	1942	2081	.	-	.	gene_id "Novel00083"; transcript_id "Novel00083.2"; exon_number "2";
scaffold_1046	novelGene	exon	4533	4669	.	-	.	gene_id "Novel00083"; transcript_id "Novel00083.2"; exon_number "3";
scaffold_1047	novelGene	exon	2372	2494	.	+	.	gene_id "Novel00084"; transcript_id "Novel00084.1"; exon_number "1";
scaffold_1047	novelGene	exon	3677	3871	.	+	.	gene_id "Novel00084"; transcript_id "Novel00084.1"; exon_number "2";
scaffold_1047	novelGene	exon	4118	4170	.	+	.	gene_id "Novel00084"; transcript_id "Novel00084.1"; exon_number "3";
scaffold_1047	novelGene	exon	4269	4351	.	+	.	gene_id "Novel00084"; transcript_id "Novel00084.1"; exon_number "4";
scaffold_1047	novelGene	exon	4580	4675	.	+	.	gene_id "Novel00084"; transcript_id "Novel00084.1"; exon_number "5";
scaffold_1047	novelGene	exon	5210	5254	.	+	.	gene_id "Novel00084"; transcript_id "Novel00084.1"; exon_number "6";
scaffold_1047	novelGene	exon	5936	6275	.	+	.	gene_id "Novel00084"; transcript_id "Novel00084.1"; exon_number "7";
scaffold_1047	novelGene	exon	2372	2494	.	+	.	gene_id "Novel00084"; transcript_id "Novel00084.2"; exon_number "1";
scaffold_1047	novelGene	exon	3677	3871	.	+	.	gene_id "Novel00084"; transcript_id "Novel00084.2"; exon_number "2";
scaffold_1047	novelGene	exon	4118	4170	.	+	.	gene_id "Novel00084"; transcript_id "Novel00084.2"; exon_number "3";
scaffold_1047	novelGene	exon	4269	4351	.	+	.	gene_id "Novel00084"; transcript_id "Novel00084.2"; exon_number "4";
scaffold_1047	novelGene	exon	4580	4720	.	+	.	gene_id "Novel00084"; transcript_id "Novel00084.2"; exon_number "5";
scaffold_1047	novelGene	exon	5936	6275	.	+	.	gene_id "Novel00084"; transcript_id "Novel00084.2"; exon_number "6";
scaffold_1049	novelGene	exon	2524	3221	.	-	.	gene_id "Novel00085"; transcript_id "Novel00085.1"; exon_number "1";
scaffold_1049	novelGene	exon	3647	3749	.	-	.	gene_id "Novel00085"; transcript_id "Novel00085.1"; exon_number "2";
scaffold_1049	novelGene	exon	4213	4500	.	-	.	gene_id "Novel00085"; transcript_id "Novel00085.1"; exon_number "3";
scaffold_1049	novelGene	exon	4785	5031	.	-	.	gene_id "Novel00085"; transcript_id "Novel00085.1"; exon_number "4";
scaffold_1049	novelGene	exon	5792	6054	.	-	.	gene_id "Novel00085"; transcript_id "Novel00085.1"; exon_number "5";
scaffold_1049	novelGene	exon	6881	7027	.	-	.	gene_id "Novel00085"; transcript_id "Novel00085.1"; exon_number "6";
scaffold_1049	novelGene	exon	7184	7381	.	-	.	gene_id "Novel00085"; transcript_id "Novel00085.1"; exon_number "7";
scaffold_1049	novelGene	exon	7509	8022	.	-	.	gene_id "Novel00085"; transcript_id "Novel00085.1"; exon_number "8";
scaffold_105	novelGene	exon	103263	103461	.	+	.	gene_id "Novel00086"; transcript_id "Novel00086.1"; exon_number "1";
scaffold_105	novelGene	exon	109438	109762	.	+	.	gene_id "Novel00086"; transcript_id "Novel00086.1"; exon_number "2";
scaffold_105	novelGene	exon	115761	115814	.	+	.	gene_id "Novel00086"; transcript_id "Novel00086.1"; exon_number "3";
scaffold_105	novelGene	exon	134345	134448	.	+	.	gene_id "Novel00086"; transcript_id "Novel00086.1"; exon_number "4";
scaffold_105	novelGene	exon	135190	135299	.	+	.	gene_id "Novel00086"; transcript_id "Novel00086.1"; exon_number "5";
scaffold_105	novelGene	exon	430880	431019	.	+	.	gene_id "Novel00087"; transcript_id "Novel00087.1"; exon_number "1";
scaffold_105	novelGene	exon	431981	432094	.	+	.	gene_id "Novel00087"; transcript_id "Novel00087.1"; exon_number "2";
scaffold_105	novelGene	exon	432557	432741	.	+	.	gene_id "Novel00087"; transcript_id "Novel00087.1"; exon_number "3";
scaffold_105	novelGene	exon	430880	431019	.	+	.	gene_id "Novel00087"; transcript_id "Novel00087.2"; exon_number "1";
scaffold_105	novelGene	exon	431981	432073	.	+	.	gene_id "Novel00087"; transcript_id "Novel00087.2"; exon_number "2";
scaffold_105	novelGene	exon	432557	432741	.	+	.	gene_id "Novel00087"; transcript_id "Novel00087.2"; exon_number "3";
scaffold_105	novelGene	exon	208814	209140	.	-	.	gene_id "Novel00088"; transcript_id "Novel00088.1"; exon_number "1";
scaffold_105	novelGene	exon	209515	209701	.	-	.	gene_id "Novel00088"; transcript_id "Novel00088.1"; exon_number "2";
scaffold_105	novelGene	exon	211583	211826	.	-	.	gene_id "Novel00088"; transcript_id "Novel00088.1"; exon_number "3";
scaffold_105	novelGene	exon	218433	218722	.	-	.	gene_id "Novel00089"; transcript_id "Novel00089.1"; exon_number "1";
scaffold_105	novelGene	exon	218964	219150	.	-	.	gene_id "Novel00089"; transcript_id "Novel00089.1"; exon_number "2";
scaffold_105	novelGene	exon	219399	219666	.	-	.	gene_id "Novel00089"; transcript_id "Novel00089.1"; exon_number "3";
scaffold_105	novelGene	exon	266765	267333	.	-	.	gene_id "Novel00090"; transcript_id "Novel00090.1"; exon_number "1";
scaffold_105	novelGene	exon	277527	277792	.	-	.	gene_id "Novel00090"; transcript_id "Novel00090.1"; exon_number "2";
scaffold_105	novelGene	exon	285746	286336	.	-	.	gene_id "Novel00091"; transcript_id "Novel00091.1"; exon_number "1";
scaffold_105	novelGene	exon	286862	286978	.	-	.	gene_id "Novel00091"; transcript_id "Novel00091.1"; exon_number "2";
scaffold_105	novelGene	exon	287562	287579	.	-	.	gene_id "Novel00091"; transcript_id "Novel00091.1"; exon_number "3";
scaffold_105	novelGene	exon	285746	286336	.	-	.	gene_id "Novel00091"; transcript_id "Novel00091.2"; exon_number "1";
scaffold_105	novelGene	exon	286862	286976	.	-	.	gene_id "Novel00091"; transcript_id "Novel00091.2"; exon_number "2";
scaffold_105	novelGene	exon	287562	287598	.	-	.	gene_id "Novel00091"; transcript_id "Novel00091.2"; exon_number "3";
scaffold_105	novelGene	exon	285746	286336	.	-	.	gene_id "Novel00091"; transcript_id "Novel00091.3"; exon_number "1";
scaffold_105	novelGene	exon	286862	286975	.	-	.	gene_id "Novel00091"; transcript_id "Novel00091.3"; exon_number "2";
scaffold_105	novelGene	exon	287562	287703	.	-	.	gene_id "Novel00091"; transcript_id "Novel00091.3"; exon_number "3";
scaffold_105	novelGene	exon	288082	288390	.	-	.	gene_id "Novel00091"; transcript_id "Novel00091.3"; exon_number "4";
scaffold_105	novelGene	exon	797253	797577	.	-	.	gene_id "Novel00092"; transcript_id "Novel00092.1"; exon_number "1";
scaffold_105	novelGene	exon	800078	800907	.	-	.	gene_id "Novel00092"; transcript_id "Novel00092.1"; exon_number "2";
scaffold_1050	novelGene	exon	49	183	.	+	.	gene_id "Novel00093"; transcript_id "Novel00093.1"; exon_number "1";
scaffold_1050	novelGene	exon	536	684	.	+	.	gene_id "Novel00093"; transcript_id "Novel00093.1"; exon_number "2";
scaffold_1056	novelGene	exon	17769	17984	.	+	.	gene_id "Novel00094"; transcript_id "Novel00094.1"; exon_number "1";
scaffold_1056	novelGene	exon	19833	19910	.	+	.	gene_id "Novel00094"; transcript_id "Novel00094.1"; exon_number "2";
scaffold_1056	novelGene	exon	21013	21065	.	+	.	gene_id "Novel00095"; transcript_id "Novel00095.1"; exon_number "1";
scaffold_1056	novelGene	exon	21568	21779	.	+	.	gene_id "Novel00095"; transcript_id "Novel00095.1"; exon_number "2";
scaffold_1056	novelGene	exon	22508	22687	.	+	.	gene_id "Novel00095"; transcript_id "Novel00095.1"; exon_number "3";
scaffold_1056	novelGene	exon	23035	23105	.	+	.	gene_id "Novel00095"; transcript_id "Novel00095.1"; exon_number "4";
scaffold_106	novelGene	exon	162887	163173	.	+	.	gene_id "Novel00096"; transcript_id "Novel00096.1"; exon_number "1";
scaffold_106	novelGene	exon	163430	166248	.	+	.	gene_id "Novel00096"; transcript_id "Novel00096.1"; exon_number "2";
scaffold_106	novelGene	exon	917760	917914	.	+	.	gene_id "Novel00097"; transcript_id "Novel00097.1"; exon_number "1";
scaffold_106	novelGene	exon	918578	918711	.	+	.	gene_id "Novel00097"; transcript_id "Novel00097.1"; exon_number "2";
scaffold_106	novelGene	exon	919232	919395	.	+	.	gene_id "Novel00097"; transcript_id "Novel00097.1"; exon_number "3";
scaffold_106	novelGene	exon	919585	920845	.	+	.	gene_id "Novel00097"; transcript_id "Novel00097.1"; exon_number "4";
scaffold_106	novelGene	exon	918345	918424	.	+	.	gene_id "Novel00097"; transcript_id "Novel00097.2"; exon_number "1";
scaffold_106	novelGene	exon	918578	918711	.	+	.	gene_id "Novel00097"; transcript_id "Novel00097.2"; exon_number "2";
scaffold_106	novelGene	exon	919232	919395	.	+	.	gene_id "Novel00097"; transcript_id "Novel00097.2"; exon_number "3";
scaffold_106	novelGene	exon	919585	920845	.	+	.	gene_id "Novel00097"; transcript_id "Novel00097.2"; exon_number "4";
scaffold_106	novelGene	exon	918373	918428	.	+	.	gene_id "Novel00097"; transcript_id "Novel00097.3"; exon_number "1";
scaffold_106	novelGene	exon	918578	918711	.	+	.	gene_id "Novel00097"; transcript_id "Novel00097.3"; exon_number "2";
scaffold_106	novelGene	exon	919232	919395	.	+	.	gene_id "Novel00097"; transcript_id "Novel00097.3"; exon_number "3";
scaffold_106	novelGene	exon	919585	920845	.	+	.	gene_id "Novel00097"; transcript_id "Novel00097.3"; exon_number "4";
scaffold_106	novelGene	exon	980147	980158	.	+	.	gene_id "Novel00098"; transcript_id "Novel00098.1"; exon_number "1";
scaffold_106	novelGene	exon	988071	988202	.	+	.	gene_id "Novel00098"; transcript_id "Novel00098.1"; exon_number "2";
scaffold_106	novelGene	exon	988750	988857	.	+	.	gene_id "Novel00098"; transcript_id "Novel00098.1"; exon_number "3";
scaffold_106	novelGene	exon	989242	989397	.	+	.	gene_id "Novel00098"; transcript_id "Novel00098.1"; exon_number "4";
scaffold_106	novelGene	exon	989802	989965	.	+	.	gene_id "Novel00098"; transcript_id "Novel00098.1"; exon_number "5";
scaffold_106	novelGene	exon	991189	991306	.	+	.	gene_id "Novel00098"; transcript_id "Novel00098.1"; exon_number "6";
scaffold_106	novelGene	exon	991456	991699	.	+	.	gene_id "Novel00099"; transcript_id "Novel00099.1"; exon_number "1";
scaffold_106	novelGene	exon	991882	992017	.	+	.	gene_id "Novel00099"; transcript_id "Novel00099.1"; exon_number "2";
scaffold_106	novelGene	exon	1048886	1049393	.	+	.	gene_id "Novel00100"; transcript_id "Novel00100.1"; exon_number "1";
scaffold_106	novelGene	exon	1049570	1049669	.	+	.	gene_id "Novel00100"; transcript_id "Novel00100.1"; exon_number "2";
scaffold_106	novelGene	exon	310198	310289	.	-	.	gene_id "Novel00101"; transcript_id "Novel00101.1"; exon_number "1";
scaffold_106	novelGene	exon	313859	314224	.	-	.	gene_id "Novel00101"; transcript_id "Novel00101.1"; exon_number "2";
scaffold_106	novelGene	exon	320892	320996	.	-	.	gene_id "Novel00102"; transcript_id "Novel00102.1"; exon_number "1";
scaffold_106	novelGene	exon	321234	321791	.	-	.	gene_id "Novel00102"; transcript_id "Novel00102.1"; exon_number "2";
scaffold_106	novelGene	exon	322860	322906	.	-	.	gene_id "Novel00103"; transcript_id "Novel00103.1"; exon_number "1";
scaffold_106	novelGene	exon	343776	343908	.	-	.	gene_id "Novel00103"; transcript_id "Novel00103.1"; exon_number "2";
scaffold_106	novelGene	exon	921164	921809	.	-	.	gene_id "Novel00104"; transcript_id "Novel00104.1"; exon_number "1";
scaffold_106	novelGene	exon	921893	922229	.	-	.	gene_id "Novel00104"; transcript_id "Novel00104.1"; exon_number "2";
scaffold_106	novelGene	exon	922355	922569	.	-	.	gene_id "Novel00104"; transcript_id "Novel00104.1"; exon_number "3";
scaffold_106	novelGene	exon	924440	924464	.	-	.	gene_id "Novel00104"; transcript_id "Novel00104.1"; exon_number "4";
scaffold_106	novelGene	exon	938411	939268	.	-	.	gene_id "Novel00105"; transcript_id "Novel00105.1"; exon_number "1";
scaffold_106	novelGene	exon	940130	940173	.	-	.	gene_id "Novel00105"; transcript_id "Novel00105.1"; exon_number "2";
scaffold_106	novelGene	exon	940523	940652	.	-	.	gene_id "Novel00105"; transcript_id "Novel00105.1"; exon_number "3";
scaffold_106	novelGene	exon	941354	941516	.	-	.	gene_id "Novel00105"; transcript_id "Novel00105.1"; exon_number "4";
scaffold_106	novelGene	exon	943197	943429	.	-	.	gene_id "Novel00105"; transcript_id "Novel00105.1"; exon_number "5";
scaffold_106	novelGene	exon	944487	944750	.	-	.	gene_id "Novel00105"; transcript_id "Novel00105.1"; exon_number "6";
scaffold_106	novelGene	exon	938411	939268	.	-	.	gene_id "Novel00105"; transcript_id "Novel00105.2"; exon_number "1";
scaffold_106	novelGene	exon	940479	940652	.	-	.	gene_id "Novel00105"; transcript_id "Novel00105.2"; exon_number "2";
scaffold_106	novelGene	exon	941354	941516	.	-	.	gene_id "Novel00105"; transcript_id "Novel00105.2"; exon_number "3";
scaffold_106	novelGene	exon	943197	943429	.	-	.	gene_id "Novel00105"; transcript_id "Novel00105.2"; exon_number "4";
scaffold_106	novelGene	exon	944487	944816	.	-	.	gene_id "Novel00105"; transcript_id "Novel00105.2"; exon_number "5";
scaffold_106	novelGene	exon	1050438	1050549	.	-	.	gene_id "Novel00106"; transcript_id "Novel00106.1"; exon_number "1";
scaffold_106	novelGene	exon	1050886	1051054	.	-	.	gene_id "Novel00106"; transcript_id "Novel00106.1"; exon_number "2";
scaffold_106	novelGene	exon	1051308	1051402	.	-	.	gene_id "Novel00106"; transcript_id "Novel00106.1"; exon_number "3";
scaffold_106	novelGene	exon	1051498	1051730	.	-	.	gene_id "Novel00106"; transcript_id "Novel00106.1"; exon_number "4";
scaffold_106	novelGene	exon	1052053	1052152	.	-	.	gene_id "Novel00106"; transcript_id "Novel00106.1"; exon_number "5";
scaffold_106	novelGene	exon	1052524	1052655	.	-	.	gene_id "Novel00106"; transcript_id "Novel00106.1"; exon_number "6";
scaffold_106	novelGene	exon	1053234	1053341	.	-	.	gene_id "Novel00106"; transcript_id "Novel00106.1"; exon_number "7";
scaffold_106	novelGene	exon	1063574	1064090	.	-	.	gene_id "Novel00107"; transcript_id "Novel00107.1"; exon_number "1";
scaffold_106	novelGene	exon	1064437	1064637	.	-	.	gene_id "Novel00107"; transcript_id "Novel00107.1"; exon_number "2";
scaffold_106	novelGene	exon	1065179	1065219	.	-	.	gene_id "Novel00107"; transcript_id "Novel00107.1"; exon_number "3";
scaffold_106	novelGene	exon	1065471	1065567	.	-	.	gene_id "Novel00107"; transcript_id "Novel00107.1"; exon_number "4";
scaffold_106	novelGene	exon	1064614	1064637	.	-	.	gene_id "Novel00107"; transcript_id "Novel00107.2"; exon_number "1";
scaffold_106	novelGene	exon	1065179	1065478	.	-	.	gene_id "Novel00107"; transcript_id "Novel00107.2"; exon_number "2";
scaffold_1060	novelGene	exon	11796	11879	.	+	.	gene_id "Novel00108"; transcript_id "Novel00108.1"; exon_number "1";
scaffold_1060	novelGene	exon	14199	14317	.	+	.	gene_id "Novel00108"; transcript_id "Novel00108.1"; exon_number "2";
scaffold_1060	novelGene	exon	23424	23511	.	+	.	gene_id "Novel00109"; transcript_id "Novel00109.1"; exon_number "1";
scaffold_1060	novelGene	exon	24547	24630	.	+	.	gene_id "Novel00109"; transcript_id "Novel00109.1"; exon_number "2";
scaffold_1060	novelGene	exon	25002	25099	.	+	.	gene_id "Novel00109"; transcript_id "Novel00109.1"; exon_number "3";
scaffold_1060	novelGene	exon	25368	25384	.	+	.	gene_id "Novel00109"; transcript_id "Novel00109.1"; exon_number "4";
scaffold_1060	novelGene	exon	18310	18515	.	-	.	gene_id "Novel00110"; transcript_id "Novel00110.1"; exon_number "1";
scaffold_1060	novelGene	exon	19007	19078	.	-	.	gene_id "Novel00110"; transcript_id "Novel00110.1"; exon_number "2";
scaffold_1060	novelGene	exon	19429	19491	.	-	.	gene_id "Novel00110"; transcript_id "Novel00110.1"; exon_number "3";
scaffold_1061	novelGene	exon	23823	23853	.	+	.	gene_id "Novel00111"; transcript_id "Novel00111.1"; exon_number "1";
scaffold_1061	novelGene	exon	24451	24594	.	+	.	gene_id "Novel00111"; transcript_id "Novel00111.1"; exon_number "2";
scaffold_1063	novelGene	exon	398	461	.	+	.	gene_id "Novel00112"; transcript_id "Novel00112.1"; exon_number "1";
scaffold_1063	novelGene	exon	4402	4441	.	+	.	gene_id "Novel00112"; transcript_id "Novel00112.1"; exon_number "2";
scaffold_1063	novelGene	exon	4868	4970	.	+	.	gene_id "Novel00112"; transcript_id "Novel00112.1"; exon_number "3";
scaffold_1063	novelGene	exon	5239	5371	.	+	.	gene_id "Novel00112"; transcript_id "Novel00112.1"; exon_number "4";
scaffold_1063	novelGene	exon	5747	5911	.	+	.	gene_id "Novel00112"; transcript_id "Novel00112.1"; exon_number "5";
scaffold_1063	novelGene	exon	6344	6351	.	+	.	gene_id "Novel00112"; transcript_id "Novel00112.1"; exon_number "6";
scaffold_1063	novelGene	exon	943	964	.	+	.	gene_id "Novel00112"; transcript_id "Novel00112.2"; exon_number "1";
scaffold_1063	novelGene	exon	5239	5371	.	+	.	gene_id "Novel00112"; transcript_id "Novel00112.2"; exon_number "2";
scaffold_1063	novelGene	exon	5747	5911	.	+	.	gene_id "Novel00112"; transcript_id "Novel00112.2"; exon_number "3";
scaffold_1063	novelGene	exon	6344	6351	.	+	.	gene_id "Novel00112"; transcript_id "Novel00112.2"; exon_number "4";
scaffold_1063	novelGene	exon	3830	3883	.	+	.	gene_id "Novel00112"; transcript_id "Novel00112.3"; exon_number "1";
scaffold_1063	novelGene	exon	4330	4441	.	+	.	gene_id "Novel00112"; transcript_id "Novel00112.3"; exon_number "2";
scaffold_1063	novelGene	exon	4868	4970	.	+	.	gene_id "Novel00112"; transcript_id "Novel00112.3"; exon_number "3";
scaffold_1063	novelGene	exon	5239	5371	.	+	.	gene_id "Novel00112"; transcript_id "Novel00112.3"; exon_number "4";
scaffold_1063	novelGene	exon	5747	5911	.	+	.	gene_id "Novel00112"; transcript_id "Novel00112.3"; exon_number "5";
scaffold_1063	novelGene	exon	6344	6351	.	+	.	gene_id "Novel00112"; transcript_id "Novel00112.3"; exon_number "6";
scaffold_1063	novelGene	exon	2896	3051	.	+	.	gene_id "Novel00113"; transcript_id "Novel00113.1"; exon_number "1";
scaffold_1063	novelGene	exon	3665	3766	.	+	.	gene_id "Novel00113"; transcript_id "Novel00113.1"; exon_number "2";
scaffold_1063	novelGene	exon	3971	3988	.	+	.	gene_id "Novel00113"; transcript_id "Novel00113.1"; exon_number "3";
scaffold_1063	novelGene	exon	22403	22701	.	+	.	gene_id "Novel00114"; transcript_id "Novel00114.1"; exon_number "1";
scaffold_1063	novelGene	exon	22838	22886	.	+	.	gene_id "Novel00114"; transcript_id "Novel00114.1"; exon_number "2";
scaffold_1063	novelGene	exon	22940	23011	.	+	.	gene_id "Novel00115"; transcript_id "Novel00115.1"; exon_number "1";
scaffold_1063	novelGene	exon	24031	24144	.	+	.	gene_id "Novel00115"; transcript_id "Novel00115.1"; exon_number "2";
scaffold_107	novelGene	exon	111240	111414	.	+	.	gene_id "Novel00116"; transcript_id "Novel00116.1"; exon_number "1";
scaffold_107	novelGene	exon	111502	111632	.	+	.	gene_id "Novel00116"; transcript_id "Novel00116.1"; exon_number "2";
scaffold_107	novelGene	exon	111806	113217	.	+	.	gene_id "Novel00116"; transcript_id "Novel00116.1"; exon_number "3";
scaffold_107	novelGene	exon	113269	113686	.	+	.	gene_id "Novel00116"; transcript_id "Novel00116.1"; exon_number "4";
scaffold_107	novelGene	exon	111247	111414	.	+	.	gene_id "Novel00116"; transcript_id "Novel00116.2"; exon_number "1";
scaffold_107	novelGene	exon	111502	111630	.	+	.	gene_id "Novel00116"; transcript_id "Novel00116.2"; exon_number "2";
scaffold_107	novelGene	exon	111804	111805	.	+	.	gene_id "Novel00116"; transcript_id "Novel00116.2"; exon_number "3";
scaffold_107	novelGene	exon	417197	417342	.	+	.	gene_id "Novel00117"; transcript_id "Novel00117.1"; exon_number "1";
scaffold_107	novelGene	exon	419786	419976	.	+	.	gene_id "Novel00117"; transcript_id "Novel00117.1"; exon_number "2";
scaffold_107	novelGene	exon	422264	422440	.	+	.	gene_id "Novel00118"; transcript_id "Novel00118.1"; exon_number "1";
scaffold_107	novelGene	exon	422624	422677	.	+	.	gene_id "Novel00118"; transcript_id "Novel00118.1"; exon_number "2";
scaffold_107	novelGene	exon	422978	423753	.	+	.	gene_id "Novel00118"; transcript_id "Novel00118.1"; exon_number "3";
scaffold_107	novelGene	exon	424048	424101	.	+	.	gene_id "Novel00118"; transcript_id "Novel00118.1"; exon_number "4";
scaffold_107	novelGene	exon	424212	424282	.	+	.	gene_id "Novel00118"; transcript_id "Novel00118.1"; exon_number "5";
scaffold_107	novelGene	exon	424393	425549	.	+	.	gene_id "Novel00118"; transcript_id "Novel00118.1"; exon_number "6";
scaffold_107	novelGene	exon	422264	422440	.	+	.	gene_id "Novel00118"; transcript_id "Novel00118.2"; exon_number "1";
scaffold_107	novelGene	exon	422624	422677	.	+	.	gene_id "Novel00118"; transcript_id "Novel00118.2"; exon_number "2";
scaffold_107	novelGene	exon	422978	423753	.	+	.	gene_id "Novel00118"; transcript_id "Novel00118.2"; exon_number "3";
scaffold_107	novelGene	exon	424048	424101	.	+	.	gene_id "Novel00118"; transcript_id "Novel00118.2"; exon_number "4";
scaffold_107	novelGene	exon	424393	425549	.	+	.	gene_id "Novel00118"; transcript_id "Novel00118.2"; exon_number "5";
scaffold_107	novelGene	exon	431184	431482	.	+	.	gene_id "Novel00119"; transcript_id "Novel00119.1"; exon_number "1";
scaffold_107	novelGene	exon	431617	431854	.	+	.	gene_id "Novel00119"; transcript_id "Novel00119.1"; exon_number "2";
scaffold_107	novelGene	exon	432010	432242	.	+	.	gene_id "Novel00119"; transcript_id "Novel00119.1"; exon_number "3";
scaffold_107	novelGene	exon	432629	432791	.	+	.	gene_id "Novel00119"; transcript_id "Novel00119.1"; exon_number "4";
scaffold_107	novelGene	exon	433033	433330	.	+	.	gene_id "Novel00119"; transcript_id "Novel00119.1"; exon_number "5";
scaffold_107	novelGene	exon	431184	431482	.	+	.	gene_id "Novel00119"; transcript_id "Novel00119.2"; exon_number "1";
scaffold_107	novelGene	exon	431613	431854	.	+	.	gene_id "Novel00119"; transcript_id "Novel00119.2"; exon_number "2";
scaffold_107	novelGene	exon	432010	432242	.	+	.	gene_id "Novel00119"; transcript_id "Novel00119.2"; exon_number "3";
scaffold_107	novelGene	exon	432629	432791	.	+	.	gene_id "Novel00119"; transcript_id "Novel00119.2"; exon_number "4";
scaffold_107	novelGene	exon	433033	433330	.	+	.	gene_id "Novel00119"; transcript_id "Novel00119.2"; exon_number "5";
scaffold_107	novelGene	exon	631278	631474	.	+	.	gene_id "Novel00120"; transcript_id "Novel00120.1"; exon_number "1";
scaffold_107	novelGene	exon	631923	632060	.	+	.	gene_id "Novel00120"; transcript_id "Novel00120.1"; exon_number "2";
scaffold_107	novelGene	exon	633471	633641	.	+	.	gene_id "Novel00120"; transcript_id "Novel00120.1"; exon_number "3";
scaffold_107	novelGene	exon	633803	633843	.	+	.	gene_id "Novel00120"; transcript_id "Novel00120.1"; exon_number "4";
scaffold_107	novelGene	exon	682020	682972	.	+	.	gene_id "Novel00121"; transcript_id "Novel00121.1"; exon_number "1";
scaffold_107	novelGene	exon	10379	10478	.	-	.	gene_id "Novel00122"; transcript_id "Novel00122.1"; exon_number "1";
scaffold_107	novelGene	exon	10574	11312	.	-	.	gene_id "Novel00122"; transcript_id "Novel00122.1"; exon_number "2";
scaffold_107	novelGene	exon	394077	394607	.	-	.	gene_id "Novel00123"; transcript_id "Novel00123.1"; exon_number "1";
scaffold_107	novelGene	exon	394724	395233	.	-	.	gene_id "Novel00123"; transcript_id "Novel00123.1"; exon_number "2";
scaffold_107	novelGene	exon	395311	395346	.	-	.	gene_id "Novel00123"; transcript_id "Novel00123.1"; exon_number "3";
scaffold_107	novelGene	exon	423998	425253	.	-	.	gene_id "Novel00124"; transcript_id "Novel00124.1"; exon_number "1";
scaffold_107	novelGene	exon	425332	425552	.	-	.	gene_id "Novel00124"; transcript_id "Novel00124.1"; exon_number "2";
scaffold_107	novelGene	exon	425990	426374	.	-	.	gene_id "Novel00125"; transcript_id "Novel00125.1"; exon_number "1";
scaffold_107	novelGene	exon	426590	426772	.	-	.	gene_id "Novel00125"; transcript_id "Novel00125.1"; exon_number "2";
scaffold_107	novelGene	exon	426939	427412	.	-	.	gene_id "Novel00125"; transcript_id "Novel00125.1"; exon_number "3";
scaffold_107	novelGene	exon	427653	427981	.	-	.	gene_id "Novel00125"; transcript_id "Novel00125.1"; exon_number "4";
scaffold_107	novelGene	exon	428756	429168	.	-	.	gene_id "Novel00125"; transcript_id "Novel00125.1"; exon_number "5";
scaffold_107	novelGene	exon	434376	435168	.	-	.	gene_id "Novel00126"; transcript_id "Novel00126.1"; exon_number "1";
scaffold_107	novelGene	exon	435252	435374	.	-	.	gene_id "Novel00126"; transcript_id "Novel00126.1"; exon_number "2";
scaffold_107	novelGene	exon	435727	435933	.	-	.	gene_id "Novel00126"; transcript_id "Novel00126.1"; exon_number "3";
scaffold_107	novelGene	exon	436238	436452	.	-	.	gene_id "Novel00126"; transcript_id "Novel00126.1"; exon_number "4";
scaffold_1071	novelGene	exon	20384	20724	.	+	.	gene_id "Novel00127"; transcript_id "Novel00127.1"; exon_number "1";
scaffold_1071	novelGene	exon	20989	21050	.	+	.	gene_id "Novel00127"; transcript_id "Novel00127.1"; exon_number "2";
scaffold_1071	novelGene	exon	21257	21328	.	+	.	gene_id "Novel00127"; transcript_id "Novel00127.1"; exon_number "3";
scaffold_1071	novelGene	exon	21534	21594	.	+	.	gene_id "Novel00127"; transcript_id "Novel00127.1"; exon_number "4";
scaffold_1071	novelGene	exon	21772	21829	.	+	.	gene_id "Novel00127"; transcript_id "Novel00127.1"; exon_number "5";
scaffold_1071	novelGene	exon	22007	22060	.	+	.	gene_id "Novel00127"; transcript_id "Novel00127.1"; exon_number "6";
scaffold_1071	novelGene	exon	22245	22300	.	+	.	gene_id "Novel00127"; transcript_id "Novel00127.1"; exon_number "7";
scaffold_1071	novelGene	exon	22499	22512	.	+	.	gene_id "Novel00127"; transcript_id "Novel00127.1"; exon_number "8";
scaffold_1071	novelGene	exon	21551	21594	.	+	.	gene_id "Novel00127"; transcript_id "Novel00127.2"; exon_number "1";
scaffold_1071	novelGene	exon	21772	21829	.	+	.	gene_id "Novel00127"; transcript_id "Novel00127.2"; exon_number "2";
scaffold_1071	novelGene	exon	22007	22060	.	+	.	gene_id "Novel00127"; transcript_id "Novel00127.2"; exon_number "3";
scaffold_1071	novelGene	exon	23105	23171	.	+	.	gene_id "Novel00127"; transcript_id "Novel00127.2"; exon_number "4";
scaffold_1071	novelGene	exon	23357	23427	.	+	.	gene_id "Novel00127"; transcript_id "Novel00127.2"; exon_number "5";
scaffold_1071	novelGene	exon	23605	23625	.	+	.	gene_id "Novel00127"; transcript_id "Novel00127.2"; exon_number "6";
scaffold_1075	novelGene	exon	17020	17082	.	+	.	gene_id "Novel00128"; transcript_id "Novel00128.1"; exon_number "1";
scaffold_1075	novelGene	exon	17400	18592	.	+	.	gene_id "Novel00128"; transcript_id "Novel00128.1"; exon_number "2";
scaffold_108	novelGene	exon	478535	478647	.	+	.	gene_id "Novel00129"; transcript_id "Novel00129.1"; exon_number "1";
scaffold_108	novelGene	exon	478911	479037	.	+	.	gene_id "Novel00129"; transcript_id "Novel00129.1"; exon_number "2";
scaffold_108	novelGene	exon	480873	480981	.	+	.	gene_id "Novel00129"; transcript_id "Novel00129.1"; exon_number "3";
scaffold_108	novelGene	exon	498575	498610	.	+	.	gene_id "Novel00130"; transcript_id "Novel00130.1"; exon_number "1";
scaffold_108	novelGene	exon	498906	499041	.	+	.	gene_id "Novel00130"; transcript_id "Novel00130.1"; exon_number "2";
scaffold_108	novelGene	exon	499570	499612	.	+	.	gene_id "Novel00130"; transcript_id "Novel00130.1"; exon_number "3";
scaffold_108	novelGene	exon	705343	705364	.	+	.	gene_id "Novel00131"; transcript_id "Novel00131.1"; exon_number "1";
scaffold_108	novelGene	exon	705838	705958	.	+	.	gene_id "Novel00131"; transcript_id "Novel00131.1"; exon_number "2";
scaffold_108	novelGene	exon	706730	706768	.	+	.	gene_id "Novel00131"; transcript_id "Novel00131.1"; exon_number "3";
scaffold_108	novelGene	exon	707118	707247	.	+	.	gene_id "Novel00131"; transcript_id "Novel00131.1"; exon_number "4";
scaffold_108	novelGene	exon	707618	707682	.	+	.	gene_id "Novel00131"; transcript_id "Novel00131.1"; exon_number "5";
scaffold_108	novelGene	exon	707952	708024	.	+	.	gene_id "Novel00131"; transcript_id "Novel00131.1"; exon_number "6";
scaffold_108	novelGene	exon	709708	709742	.	+	.	gene_id "Novel00132"; transcript_id "Novel00132.1"; exon_number "1";
scaffold_108	novelGene	exon	709905	710397	.	+	.	gene_id "Novel00132"; transcript_id "Novel00132.1"; exon_number "2";
scaffold_108	novelGene	exon	460756	460931	.	-	.	gene_id "Novel00133"; transcript_id "Novel00133.1"; exon_number "1";
scaffold_108	novelGene	exon	461263	461377	.	-	.	gene_id "Novel00133"; transcript_id "Novel00133.1"; exon_number "2";
scaffold_108	novelGene	exon	462146	462165	.	-	.	gene_id "Novel00133"; transcript_id "Novel00133.1"; exon_number "3";
scaffold_108	novelGene	exon	462710	462739	.	-	.	gene_id "Novel00133"; transcript_id "Novel00133.1"; exon_number "4";
scaffold_108	novelGene	exon	462834	462875	.	-	.	gene_id "Novel00134"; transcript_id "Novel00134.1"; exon_number "1";
scaffold_108	novelGene	exon	463303	463489	.	-	.	gene_id "Novel00134"; transcript_id "Novel00134.1"; exon_number "2";
scaffold_108	novelGene	exon	465221	465248	.	-	.	gene_id "Novel00135"; transcript_id "Novel00135.1"; exon_number "1";
scaffold_108	novelGene	exon	465535	465752	.	-	.	gene_id "Novel00135"; transcript_id "Novel00135.1"; exon_number "2";
scaffold_108	novelGene	exon	466107	466269	.	-	.	gene_id "Novel00135"; transcript_id "Novel00135.1"; exon_number "3";
scaffold_108	novelGene	exon	466608	466856	.	-	.	gene_id "Novel00135"; transcript_id "Novel00135.1"; exon_number "4";
scaffold_108	novelGene	exon	473690	473886	.	-	.	gene_id "Novel00136"; transcript_id "Novel00136.1"; exon_number "1";
scaffold_108	novelGene	exon	474099	474121	.	-	.	gene_id "Novel00136"; transcript_id "Novel00136.1"; exon_number "2";
scaffold_108	novelGene	exon	552350	553445	.	-	.	gene_id "Novel00137"; transcript_id "Novel00137.1"; exon_number "1";
scaffold_108	novelGene	exon	623270	623519	.	-	.	gene_id "Novel00138"; transcript_id "Novel00138.1"; exon_number "1";
scaffold_108	novelGene	exon	623845	624011	.	-	.	gene_id "Novel00138"; transcript_id "Novel00138.1"; exon_number "2";
scaffold_108	novelGene	exon	624246	624455	.	-	.	gene_id "Novel00138"; transcript_id "Novel00138.1"; exon_number "3";
scaffold_108	novelGene	exon	624851	625295	.	-	.	gene_id "Novel00138"; transcript_id "Novel00138.1"; exon_number "4";
scaffold_108	novelGene	exon	744852	744878	.	-	.	gene_id "Novel00139"; transcript_id "Novel00139.1"; exon_number "1";
scaffold_108	novelGene	exon	745436	745561	.	-	.	gene_id "Novel00139"; transcript_id "Novel00139.1"; exon_number "2";
scaffold_108	novelGene	exon	745979	746071	.	-	.	gene_id "Novel00139"; transcript_id "Novel00139.1"; exon_number "3";
scaffold_108	novelGene	exon	746514	746617	.	-	.	gene_id "Novel00139"; transcript_id "Novel00139.1"; exon_number "4";
scaffold_108	novelGene	exon	747191	747265	.	-	.	gene_id "Novel00139"; transcript_id "Novel00139.1"; exon_number "5";
scaffold_108	novelGene	exon	747613	747739	.	-	.	gene_id "Novel00139"; transcript_id "Novel00139.1"; exon_number "6";
scaffold_108	novelGene	exon	748207	748320	.	-	.	gene_id "Novel00140"; transcript_id "Novel00140.1"; exon_number "1";
scaffold_108	novelGene	exon	748781	748899	.	-	.	gene_id "Novel00140"; transcript_id "Novel00140.1"; exon_number "2";
scaffold_108	novelGene	exon	755824	756024	.	-	.	gene_id "Novel00140"; transcript_id "Novel00140.1"; exon_number "3";
scaffold_1088	novelGene	exon	18485	18728	.	-	.	gene_id "Novel00141"; transcript_id "Novel00141.1"; exon_number "1";
scaffold_1088	novelGene	exon	19666	19858	.	-	.	gene_id "Novel00141"; transcript_id "Novel00141.1"; exon_number "2";
scaffold_1088	novelGene	exon	26097	26214	.	-	.	gene_id "Novel00141"; transcript_id "Novel00141.1"; exon_number "3";
scaffold_1088	novelGene	exon	26679	26709	.	-	.	gene_id "Novel00141"; transcript_id "Novel00141.1"; exon_number "4";
scaffold_109	novelGene	exon	1060435	1062254	.	+	.	gene_id "Novel00142"; transcript_id "Novel00142.1"; exon_number "1";
scaffold_109	novelGene	exon	1438364	1438695	.	+	.	gene_id "Novel00143"; transcript_id "Novel00143.1"; exon_number "1";
scaffold_109	novelGene	exon	1438797	1438897	.	+	.	gene_id "Novel00143"; transcript_id "Novel00143.1"; exon_number "2";
scaffold_109	novelGene	exon	1451505	1452481	.	+	.	gene_id "Novel00144"; transcript_id "Novel00144.1"; exon_number "1";
scaffold_109	novelGene	exon	1452820	1453009	.	+	.	gene_id "Novel00144"; transcript_id "Novel00144.1"; exon_number "2";
scaffold_109	novelGene	exon	1654722	1654963	.	+	.	gene_id "Novel00145"; transcript_id "Novel00145.1"; exon_number "1";
scaffold_109	novelGene	exon	1657406	1657633	.	+	.	gene_id "Novel00145"; transcript_id "Novel00145.1"; exon_number "2";
scaffold_109	novelGene	exon	1661448	1661612	.	+	.	gene_id "Novel00145"; transcript_id "Novel00145.1"; exon_number "3";
scaffold_109	novelGene	exon	1662312	1662458	.	+	.	gene_id "Novel00145"; transcript_id "Novel00145.1"; exon_number "4";
scaffold_109	novelGene	exon	1662831	1662889	.	+	.	gene_id "Novel00145"; transcript_id "Novel00145.1"; exon_number "5";
scaffold_109	novelGene	exon	1678066	1678095	.	+	.	gene_id "Novel00145"; transcript_id "Novel00145.1"; exon_number "6";
scaffold_109	novelGene	exon	1662334	1662458	.	+	.	gene_id "Novel00145"; transcript_id "Novel00145.2"; exon_number "1";
scaffold_109	novelGene	exon	1662831	1663029	.	+	.	gene_id "Novel00145"; transcript_id "Novel00145.2"; exon_number "2";
scaffold_109	novelGene	exon	1664032	1664263	.	+	.	gene_id "Novel00145"; transcript_id "Novel00145.2"; exon_number "3";
scaffold_109	novelGene	exon	1664857	1664971	.	+	.	gene_id "Novel00145"; transcript_id "Novel00145.2"; exon_number "4";
scaffold_109	novelGene	exon	1692795	1692876	.	+	.	gene_id "Novel00146"; transcript_id "Novel00146.1"; exon_number "1";
scaffold_109	novelGene	exon	1693351	1693419	.	+	.	gene_id "Novel00146"; transcript_id "Novel00146.1"; exon_number "2";
scaffold_109	novelGene	exon	1693746	1693811	.	+	.	gene_id "Novel00146"; transcript_id "Novel00146.1"; exon_number "3";
scaffold_109	novelGene	exon	1694172	1694248	.	+	.	gene_id "Novel00146"; transcript_id "Novel00146.1"; exon_number "4";
scaffold_109	novelGene	exon	1694683	1694745	.	+	.	gene_id "Novel00146"; transcript_id "Novel00146.1"; exon_number "5";
scaffold_109	novelGene	exon	1695328	1695385	.	+	.	gene_id "Novel00146"; transcript_id "Novel00146.1"; exon_number "6";
scaffold_109	novelGene	exon	1695635	1695663	.	+	.	gene_id "Novel00146"; transcript_id "Novel00146.1"; exon_number "7";
scaffold_109	novelGene	exon	1702544	1702597	.	+	.	gene_id "Novel00146"; transcript_id "Novel00146.1"; exon_number "8";
scaffold_109	novelGene	exon	1699749	1699854	.	+	.	gene_id "Novel00146"; transcript_id "Novel00146.2"; exon_number "1";
scaffold_109	novelGene	exon	1701010	1701083	.	+	.	gene_id "Novel00146"; transcript_id "Novel00146.2"; exon_number "2";
scaffold_109	novelGene	exon	1701491	1701783	.	+	.	gene_id "Novel00146"; transcript_id "Novel00146.2"; exon_number "3";
scaffold_109	novelGene	exon	1699749	1699854	.	+	.	gene_id "Novel00146"; transcript_id "Novel00146.3"; exon_number "1";
scaffold_109	novelGene	exon	1701010	1701083	.	+	.	gene_id "Novel00146"; transcript_id "Novel00146.3"; exon_number "2";
scaffold_109	novelGene	exon	1701491	1701554	.	+	.	gene_id "Novel00146"; transcript_id "Novel00146.3"; exon_number "3";
scaffold_109	novelGene	exon	1702208	1702265	.	+	.	gene_id "Novel00146"; transcript_id "Novel00146.3"; exon_number "4";
scaffold_109	novelGene	exon	1702515	1702601	.	+	.	gene_id "Novel00146"; transcript_id "Novel00146.3"; exon_number "5";
scaffold_109	novelGene	exon	1706970	1707033	.	+	.	gene_id "Novel00146"; transcript_id "Novel00146.3"; exon_number "6";
scaffold_109	novelGene	exon	1715674	1715817	.	+	.	gene_id "Novel00147"; transcript_id "Novel00147.1"; exon_number "1";
scaffold_109	novelGene	exon	1716541	1716977	.	+	.	gene_id "Novel00147"; transcript_id "Novel00147.1"; exon_number "2";
scaffold_109	novelGene	exon	1776919	1777963	.	+	.	gene_id "Novel00148"; transcript_id "Novel00148.1"; exon_number "1";
scaffold_109	novelGene	exon	1924943	1925439	.	+	.	gene_id "Novel00149"; transcript_id "Novel00149.1"; exon_number "1";
scaffold_109	novelGene	exon	1924943	1925155	.	+	.	gene_id "Novel00149"; transcript_id "Novel00149.2"; exon_number "1";
scaffold_109	novelGene	exon	1926292	1927100	.	+	.	gene_id "Novel00149"; transcript_id "Novel00149.2"; exon_number "2";
scaffold_109	novelGene	exon	243461	243774	.	-	.	gene_id "Novel00150"; transcript_id "Novel00150.1"; exon_number "1";
scaffold_109	novelGene	exon	244187	244438	.	-	.	gene_id "Novel00150"; transcript_id "Novel00150.1"; exon_number "2";
scaffold_109	novelGene	exon	244521	244632	.	-	.	gene_id "Novel00150"; transcript_id "Novel00150.1"; exon_number "3";
scaffold_109	novelGene	exon	625930	628027	.	-	.	gene_id "Novel00151"; transcript_id "Novel00151.1"; exon_number "1";
scaffold_109	novelGene	exon	978153	978167	.	-	.	gene_id "Novel00152"; transcript_id "Novel00152.1"; exon_number "1";
scaffold_109	novelGene	exon	978368	978528	.	-	.	gene_id "Novel00152"; transcript_id "Novel00152.1"; exon_number "2";
scaffold_109	novelGene	exon	1029568	1029602	.	-	.	gene_id "Novel00152"; transcript_id "Novel00152.2"; exon_number "1";
scaffold_109	novelGene	exon	1035961	1036237	.	-	.	gene_id "Novel00152"; transcript_id "Novel00152.2"; exon_number "2";
scaffold_109	novelGene	exon	1036451	1036480	.	-	.	gene_id "Novel00152"; transcript_id "Novel00152.2"; exon_number "3";
scaffold_109	novelGene	exon	1035672	1035713	.	-	.	gene_id "Novel00152"; transcript_id "Novel00152.3"; exon_number "1";
scaffold_109	novelGene	exon	1035961	1036237	.	-	.	gene_id "Novel00152"; transcript_id "Novel00152.3"; exon_number "2";
scaffold_109	novelGene	exon	1036451	1036483	.	-	.	gene_id "Novel00152"; transcript_id "Novel00152.3"; exon_number "3";
scaffold_109	novelGene	exon	1334962	1335257	.	-	.	gene_id "Novel00153"; transcript_id "Novel00153.1"; exon_number "1";
scaffold_109	novelGene	exon	1335638	1335718	.	-	.	gene_id "Novel00153"; transcript_id "Novel00153.1"; exon_number "2";
scaffold_109	novelGene	exon	1336038	1336118	.	-	.	gene_id "Novel00153"; transcript_id "Novel00153.1"; exon_number "3";
scaffold_109	novelGene	exon	1336418	1336441	.	-	.	gene_id "Novel00153"; transcript_id "Novel00153.1"; exon_number "4";
scaffold_109	novelGene	exon	1336527	1336560	.	-	.	gene_id "Novel00153"; transcript_id "Novel00153.1"; exon_number "5";
scaffold_109	novelGene	exon	1336914	1337007	.	-	.	gene_id "Novel00153"; transcript_id "Novel00153.1"; exon_number "6";
scaffold_109	novelGene	exon	1376843	1377090	.	-	.	gene_id "Novel00154"; transcript_id "Novel00154.1"; exon_number "1";
scaffold_109	novelGene	exon	1377175	1377422	.	-	.	gene_id "Novel00154"; transcript_id "Novel00154.1"; exon_number "2";
scaffold_109	novelGene	exon	1679506	1679529	.	-	.	gene_id "Novel00155"; transcript_id "Novel00155.1"; exon_number "1";
scaffold_109	novelGene	exon	1683931	1683959	.	-	.	gene_id "Novel00155"; transcript_id "Novel00155.1"; exon_number "2";
scaffold_109	novelGene	exon	1684469	1684526	.	-	.	gene_id "Novel00155"; transcript_id "Novel00155.1"; exon_number "3";
scaffold_109	novelGene	exon	1684877	1684943	.	-	.	gene_id "Novel00155"; transcript_id "Novel00155.1"; exon_number "4";
scaffold_109	novelGene	exon	1685385	1685458	.	-	.	gene_id "Novel00155"; transcript_id "Novel00155.1"; exon_number "5";
scaffold_109	novelGene	exon	1699416	1699471	.	-	.	gene_id "Novel00155"; transcript_id "Novel00155.1"; exon_number "6";
scaffold_109	novelGene	exon	1680246	1680335	.	-	.	gene_id "Novel00156"; transcript_id "Novel00156.1"; exon_number "1";
scaffold_109	novelGene	exon	1680802	1680878	.	-	.	gene_id "Novel00156"; transcript_id "Novel00156.1"; exon_number "2";
scaffold_109	novelGene	exon	1681548	1681619	.	-	.	gene_id "Novel00156"; transcript_id "Novel00156.1"; exon_number "3";
scaffold_109	novelGene	exon	1682180	1682248	.	-	.	gene_id "Novel00156"; transcript_id "Novel00156.1"; exon_number "4";
scaffold_109	novelGene	exon	1682747	1682834	.	-	.	gene_id "Novel00156"; transcript_id "Novel00156.1"; exon_number "5";
scaffold_109	novelGene	exon	1683090	1683110	.	-	.	gene_id "Novel00156"; transcript_id "Novel00156.1"; exon_number "6";
scaffold_109	novelGene	exon	1747378	1747409	.	-	.	gene_id "Novel00157"; transcript_id "Novel00157.1"; exon_number "1";
scaffold_109	novelGene	exon	1747736	1747799	.	-	.	gene_id "Novel00157"; transcript_id "Novel00157.1"; exon_number "2";
scaffold_109	novelGene	exon	1750594	1750684	.	-	.	gene_id "Novel00157"; transcript_id "Novel00157.1"; exon_number "3";
scaffold_109	novelGene	exon	1747378	1747409	.	-	.	gene_id "Novel00157"; transcript_id "Novel00157.2"; exon_number "1";
scaffold_109	novelGene	exon	1747727	1747799	.	-	.	gene_id "Novel00157"; transcript_id "Novel00157.2"; exon_number "2";
scaffold_109	novelGene	exon	1750594	1750813	.	-	.	gene_id "Novel00157"; transcript_id "Novel00157.2"; exon_number "3";
scaffold_109	novelGene	exon	1768109	1768211	.	-	.	gene_id "Novel00158"; transcript_id "Novel00158.1"; exon_number "1";
scaffold_109	novelGene	exon	1768472	1768550	.	-	.	gene_id "Novel00158"; transcript_id "Novel00158.1"; exon_number "2";
scaffold_109	novelGene	exon	1772931	1773101	.	-	.	gene_id "Novel00158"; transcript_id "Novel00158.1"; exon_number "3";
scaffold_109	novelGene	exon	1854952	1855002	.	-	.	gene_id "Novel00159"; transcript_id "Novel00159.1"; exon_number "1";
scaffold_109	novelGene	exon	1857566	1857894	.	-	.	gene_id "Novel00159"; transcript_id "Novel00159.1"; exon_number "2";
scaffold_109	novelGene	exon	1922529	1922657	.	-	.	gene_id "Novel00160"; transcript_id "Novel00160.1"; exon_number "1";
scaffold_109	novelGene	exon	1922909	1923010	.	-	.	gene_id "Novel00160"; transcript_id "Novel00160.1"; exon_number "2";
scaffold_109	novelGene	exon	1923206	1923319	.	-	.	gene_id "Novel00160"; transcript_id "Novel00160.1"; exon_number "3";
scaffold_109	novelGene	exon	1923406	1923590	.	-	.	gene_id "Novel00160"; transcript_id "Novel00160.1"; exon_number "4";
scaffold_109	novelGene	exon	1923898	1924007	.	-	.	gene_id "Novel00160"; transcript_id "Novel00160.1"; exon_number "5";
scaffold_109	novelGene	exon	1924093	1924201	.	-	.	gene_id "Novel00160"; transcript_id "Novel00160.1"; exon_number "6";
scaffold_11	novelGene	exon	191393	191736	.	+	.	gene_id "Novel00161"; transcript_id "Novel00161.1"; exon_number "1";
scaffold_11	novelGene	exon	196946	196994	.	+	.	gene_id "Novel00161"; transcript_id "Novel00161.1"; exon_number "2";
scaffold_11	novelGene	exon	413422	413710	.	+	.	gene_id "Novel00162"; transcript_id "Novel00162.1"; exon_number "1";
scaffold_11	novelGene	exon	507258	507583	.	+	.	gene_id "Novel00163"; transcript_id "Novel00163.1"; exon_number "1";
scaffold_11	novelGene	exon	697814	698124	.	+	.	gene_id "Novel00164"; transcript_id "Novel00164.1"; exon_number "1";
scaffold_11	novelGene	exon	915887	916045	.	+	.	gene_id "Novel00165"; transcript_id "Novel00165.1"; exon_number "1";
scaffold_11	novelGene	exon	916144	916859	.	+	.	gene_id "Novel00165"; transcript_id "Novel00165.1"; exon_number "2";
scaffold_11	novelGene	exon	1114329	1114752	.	+	.	gene_id "Novel00166"; transcript_id "Novel00166.1"; exon_number "1";
scaffold_11	novelGene	exon	1115092	1115231	.	+	.	gene_id "Novel00166"; transcript_id "Novel00166.1"; exon_number "2";
scaffold_11	novelGene	exon	1115813	1115912	.	+	.	gene_id "Novel00166"; transcript_id "Novel00166.1"; exon_number "3";
scaffold_11	novelGene	exon	1115993	1116025	.	+	.	gene_id "Novel00167"; transcript_id "Novel00167.1"; exon_number "1";
scaffold_11	novelGene	exon	1116261	1116399	.	+	.	gene_id "Novel00167"; transcript_id "Novel00167.1"; exon_number "2";
scaffold_11	novelGene	exon	1116714	1116908	.	+	.	gene_id "Novel00167"; transcript_id "Novel00167.1"; exon_number "3";
scaffold_11	novelGene	exon	1117391	1117534	.	+	.	gene_id "Novel00167"; transcript_id "Novel00167.1"; exon_number "4";
scaffold_11	novelGene	exon	1117931	1118098	.	+	.	gene_id "Novel00167"; transcript_id "Novel00167.1"; exon_number "5";
scaffold_11	novelGene	exon	1170627	1170721	.	+	.	gene_id "Novel00168"; transcript_id "Novel00168.1"; exon_number "1";
scaffold_11	novelGene	exon	1170807	1171525	.	+	.	gene_id "Novel00168"; transcript_id "Novel00168.1"; exon_number "2";
scaffold_11	novelGene	exon	1173256	1173372	.	+	.	gene_id "Novel00169"; transcript_id "Novel00169.1"; exon_number "1";
scaffold_11	novelGene	exon	1173573	1173660	.	+	.	gene_id "Novel00169"; transcript_id "Novel00169.1"; exon_number "2";
scaffold_11	novelGene	exon	1174031	1174174	.	+	.	gene_id "Novel00169"; transcript_id "Novel00169.1"; exon_number "3";
scaffold_11	novelGene	exon	1177567	1177626	.	+	.	gene_id "Novel00169"; transcript_id "Novel00169.1"; exon_number "4";
scaffold_11	novelGene	exon	1177849	1177970	.	+	.	gene_id "Novel00169"; transcript_id "Novel00169.1"; exon_number "5";
scaffold_11	novelGene	exon	1178323	1178482	.	+	.	gene_id "Novel00169"; transcript_id "Novel00169.1"; exon_number "6";
scaffold_11	novelGene	exon	1178872	1178985	.	+	.	gene_id "Novel00169"; transcript_id "Novel00169.1"; exon_number "7";
scaffold_11	novelGene	exon	1179256	1179315	.	+	.	gene_id "Novel00169"; transcript_id "Novel00169.1"; exon_number "8";
scaffold_11	novelGene	exon	1179774	1179782	.	+	.	gene_id "Novel00169"; transcript_id "Novel00169.1"; exon_number "9";
scaffold_11	novelGene	exon	1449222	1449576	.	+	.	gene_id "Novel00170"; transcript_id "Novel00170.1"; exon_number "1";
scaffold_11	novelGene	exon	1485242	1485266	.	+	.	gene_id "Novel00170"; transcript_id "Novel00170.1"; exon_number "2";
scaffold_11	novelGene	exon	233515	233679	.	-	.	gene_id "Novel00171"; transcript_id "Novel00171.1"; exon_number "1";
scaffold_11	novelGene	exon	234041	234235	.	-	.	gene_id "Novel00171"; transcript_id "Novel00171.1"; exon_number "2";
scaffold_11	novelGene	exon	235123	235220	.	-	.	gene_id "Novel00171"; transcript_id "Novel00171.1"; exon_number "3";
scaffold_11	novelGene	exon	235759	235848	.	-	.	gene_id "Novel00171"; transcript_id "Novel00171.1"; exon_number "4";
scaffold_11	novelGene	exon	236863	237162	.	-	.	gene_id "Novel00171"; transcript_id "Novel00171.1"; exon_number "5";
scaffold_11	novelGene	exon	574618	575517	.	-	.	gene_id "Novel00172"; transcript_id "Novel00172.1"; exon_number "1";
scaffold_11	novelGene	exon	575885	576330	.	-	.	gene_id "Novel00172"; transcript_id "Novel00172.1"; exon_number "2";
scaffold_110	novelGene	exon	33291	33600	.	+	.	gene_id "Novel00173"; transcript_id "Novel00173.1"; exon_number "1";
scaffold_110	novelGene	exon	33909	34036	.	+	.	gene_id "Novel00173"; transcript_id "Novel00173.1"; exon_number "2";
scaffold_110	novelGene	exon	34945	35143	.	+	.	gene_id "Novel00173"; transcript_id "Novel00173.1"; exon_number "3";
scaffold_110	novelGene	exon	37658	37794	.	+	.	gene_id "Novel00173"; transcript_id "Novel00173.1"; exon_number "4";
scaffold_110	novelGene	exon	40551	40711	.	+	.	gene_id "Novel00173"; transcript_id "Novel00173.1"; exon_number "5";
scaffold_110	novelGene	exon	42290	42300	.	+	.	gene_id "Novel00173"; transcript_id "Novel00173.1"; exon_number "6";
scaffold_110	novelGene	exon	186035	186098	.	+	.	gene_id "Novel00174"; transcript_id "Novel00174.1"; exon_number "1";
scaffold_110	novelGene	exon	186174	186841	.	+	.	gene_id "Novel00174"; transcript_id "Novel00174.1"; exon_number "2";
scaffold_110	novelGene	exon	2141	2267	.	-	.	gene_id "Novel00175"; transcript_id "Novel00175.1"; exon_number "1";
scaffold_110	novelGene	exon	2738	2786	.	-	.	gene_id "Novel00175"; transcript_id "Novel00175.1"; exon_number "2";
scaffold_110	novelGene	exon	5074	5124	.	-	.	gene_id "Novel00176"; transcript_id "Novel00176.1"; exon_number "1";
scaffold_110	novelGene	exon	9446	9543	.	-	.	gene_id "Novel00176"; transcript_id "Novel00176.1"; exon_number "2";
scaffold_110	novelGene	exon	9679	9788	.	-	.	gene_id "Novel00176"; transcript_id "Novel00176.1"; exon_number "3";
scaffold_110	novelGene	exon	9870	10831	.	-	.	gene_id "Novel00176"; transcript_id "Novel00176.1"; exon_number "4";
scaffold_1103	novelGene	exon	23	162	.	-	.	gene_id "Novel00177"; transcript_id "Novel00177.1"; exon_number "1";
scaffold_1103	novelGene	exon	770	817	.	-	.	gene_id "Novel00177"; transcript_id "Novel00177.1"; exon_number "2";
scaffold_1106	novelGene	exon	16472	16514	.	+	.	gene_id "Novel00178"; transcript_id "Novel00178.1"; exon_number "1";
scaffold_1106	novelGene	exon	16848	16937	.	+	.	gene_id "Novel00178"; transcript_id "Novel00178.1"; exon_number "2";
scaffold_1106	novelGene	exon	17387	17500	.	+	.	gene_id "Novel00178"; transcript_id "Novel00178.1"; exon_number "3";
scaffold_1106	novelGene	exon	18094	18154	.	+	.	gene_id "Novel00178"; transcript_id "Novel00178.1"; exon_number "4";
scaffold_1107	novelGene	exon	5286	5459	.	-	.	gene_id "Novel00179"; transcript_id "Novel00179.1"; exon_number "1";
scaffold_1107	novelGene	exon	6087	6135	.	-	.	gene_id "Novel00179"; transcript_id "Novel00179.1"; exon_number "2";
scaffold_1109	novelGene	exon	1515	1577	.	-	.	gene_id "Novel00180"; transcript_id "Novel00180.1"; exon_number "1";
scaffold_1109	novelGene	exon	1853	1954	.	-	.	gene_id "Novel00180"; transcript_id "Novel00180.1"; exon_number "2";
scaffold_1109	novelGene	exon	11196	11359	.	-	.	gene_id "Novel00180"; transcript_id "Novel00180.1"; exon_number "3";
scaffold_111	novelGene	exon	28013	28063	.	+	.	gene_id "Novel00181"; transcript_id "Novel00181.1"; exon_number "1";
scaffold_111	novelGene	exon	28411	28600	.	+	.	gene_id "Novel00181"; transcript_id "Novel00181.1"; exon_number "2";
scaffold_111	novelGene	exon	28881	28982	.	+	.	gene_id "Novel00181"; transcript_id "Novel00181.1"; exon_number "3";
scaffold_111	novelGene	exon	29359	30452	.	+	.	gene_id "Novel00181"; transcript_id "Novel00181.1"; exon_number "4";
scaffold_111	novelGene	exon	96707	96889	.	+	.	gene_id "Novel00182"; transcript_id "Novel00182.1"; exon_number "1";
scaffold_111	novelGene	exon	97230	97343	.	+	.	gene_id "Novel00182"; transcript_id "Novel00182.1"; exon_number "2";
scaffold_111	novelGene	exon	98180	98644	.	+	.	gene_id "Novel00182"; transcript_id "Novel00182.1"; exon_number "3";
scaffold_111	novelGene	exon	553752	554211	.	+	.	gene_id "Novel00183"; transcript_id "Novel00183.1"; exon_number "1";
scaffold_111	novelGene	exon	559667	559677	.	+	.	gene_id "Novel00183"; transcript_id "Novel00183.1"; exon_number "2";
scaffold_111	novelGene	exon	557189	561777	.	+	.	gene_id "Novel00183"; transcript_id "Novel00183.2"; exon_number "1";
scaffold_111	novelGene	exon	519799	519837	.	-	.	gene_id "Novel00184"; transcript_id "Novel00184.1"; exon_number "1";
scaffold_111	novelGene	exon	536401	536681	.	-	.	gene_id "Novel00184"; transcript_id "Novel00184.1"; exon_number "2";
scaffold_111	novelGene	exon	547996	549073	.	-	.	gene_id "Novel00185"; transcript_id "Novel00185.1"; exon_number "1";
scaffold_111	novelGene	exon	549193	550837	.	-	.	gene_id "Novel00185"; transcript_id "Novel00185.1"; exon_number "2";
scaffold_1115	novelGene	exon	3368	3399	.	+	.	gene_id "Novel00186"; transcript_id "Novel00186.1"; exon_number "1";
scaffold_1115	novelGene	exon	3691	3874	.	+	.	gene_id "Novel00186"; transcript_id "Novel00186.1"; exon_number "2";
scaffold_1115	novelGene	exon	17839	18055	.	+	.	gene_id "Novel00187"; transcript_id "Novel00187.1"; exon_number "1";
scaffold_1115	novelGene	exon	18460	18655	.	+	.	gene_id "Novel00187"; transcript_id "Novel00187.1"; exon_number "2";
scaffold_1115	novelGene	exon	22019	22144	.	-	.	gene_id "Novel00188"; transcript_id "Novel00188.1"; exon_number "1";
scaffold_1115	novelGene	exon	22726	22862	.	-	.	gene_id "Novel00188"; transcript_id "Novel00188.1"; exon_number "2";
scaffold_112	novelGene	exon	125660	126080	.	+	.	gene_id "Novel00189"; transcript_id "Novel00189.1"; exon_number "1";
scaffold_112	novelGene	exon	139153	139283	.	+	.	gene_id "Novel00189"; transcript_id "Novel00189.1"; exon_number "2";
scaffold_112	novelGene	exon	141771	141890	.	+	.	gene_id "Novel00189"; transcript_id "Novel00189.1"; exon_number "3";
scaffold_112	novelGene	exon	143536	143604	.	+	.	gene_id "Novel00189"; transcript_id "Novel00189.1"; exon_number "4";
scaffold_112	novelGene	exon	143738	143781	.	+	.	gene_id "Novel00189"; transcript_id "Novel00189.1"; exon_number "5";
scaffold_112	novelGene	exon	148451	148473	.	+	.	gene_id "Novel00189"; transcript_id "Novel00189.1"; exon_number "6";
scaffold_112	novelGene	exon	125660	126080	.	+	.	gene_id "Novel00189"; transcript_id "Novel00189.2"; exon_number "1";
scaffold_112	novelGene	exon	127764	127853	.	+	.	gene_id "Novel00189"; transcript_id "Novel00189.2"; exon_number "2";
scaffold_112	novelGene	exon	139153	139283	.	+	.	gene_id "Novel00189"; transcript_id "Novel00189.2"; exon_number "3";
scaffold_112	novelGene	exon	141771	141890	.	+	.	gene_id "Novel00189"; transcript_id "Novel00189.2"; exon_number "4";
scaffold_112	novelGene	exon	143536	143604	.	+	.	gene_id "Novel00189"; transcript_id "Novel00189.2"; exon_number "5";
scaffold_112	novelGene	exon	143738	143781	.	+	.	gene_id "Novel00189"; transcript_id "Novel00189.2"; exon_number "6";
scaffold_112	novelGene	exon	148451	148473	.	+	.	gene_id "Novel00189"; transcript_id "Novel00189.2"; exon_number "7";
scaffold_112	novelGene	exon	202462	202809	.	+	.	gene_id "Novel00190"; transcript_id "Novel00190.1"; exon_number "1";
scaffold_112	novelGene	exon	202954	203163	.	+	.	gene_id "Novel00190"; transcript_id "Novel00190.1"; exon_number "2";
scaffold_112	novelGene	exon	765574	765969	.	+	.	gene_id "Novel00191"; transcript_id "Novel00191.1"; exon_number "1";
scaffold_112	novelGene	exon	767695	767834	.	+	.	gene_id "Novel00191"; transcript_id "Novel00191.1"; exon_number "2";
scaffold_112	novelGene	exon	768368	768532	.	+	.	gene_id "Novel00191"; transcript_id "Novel00191.1"; exon_number "3";
scaffold_112	novelGene	exon	16086	16115	.	-	.	gene_id "Novel00192"; transcript_id "Novel00192.1"; exon_number "1";
scaffold_112	novelGene	exon	93791	94271	.	-	.	gene_id "Novel00192"; transcript_id "Novel00192.1"; exon_number "2";
scaffold_112	novelGene	exon	248505	248665	.	-	.	gene_id "Novel00193"; transcript_id "Novel00193.1"; exon_number "1";
scaffold_112	novelGene	exon	249172	249325	.	-	.	gene_id "Novel00193"; transcript_id "Novel00193.1"; exon_number "2";
scaffold_112	novelGene	exon	249715	249890	.	-	.	gene_id "Novel00193"; transcript_id "Novel00193.1"; exon_number "3";
scaffold_112	novelGene	exon	252438	252570	.	-	.	gene_id "Novel00194"; transcript_id "Novel00194.1"; exon_number "1";
scaffold_112	novelGene	exon	253003	253159	.	-	.	gene_id "Novel00194"; transcript_id "Novel00194.1"; exon_number "2";
scaffold_112	novelGene	exon	253501	253704	.	-	.	gene_id "Novel00194"; transcript_id "Novel00194.1"; exon_number "3";
scaffold_1124	novelGene	exon	12630	12737	.	+	.	gene_id "Novel00195"; transcript_id "Novel00195.1"; exon_number "1";
scaffold_1124	novelGene	exon	12904	13139	.	+	.	gene_id "Novel00195"; transcript_id "Novel00195.1"; exon_number "2";
scaffold_1124	novelGene	exon	13360	13506	.	+	.	gene_id "Novel00195"; transcript_id "Novel00195.1"; exon_number "3";
scaffold_1124	novelGene	exon	13747	13786	.	+	.	gene_id "Novel00195"; transcript_id "Novel00195.1"; exon_number "4";
scaffold_1124	novelGene	exon	14079	14560	.	+	.	gene_id "Novel00195"; transcript_id "Novel00195.1"; exon_number "5";
scaffold_1124	novelGene	exon	12634	12737	.	+	.	gene_id "Novel00195"; transcript_id "Novel00195.2"; exon_number "1";
scaffold_1124	novelGene	exon	12904	13139	.	+	.	gene_id "Novel00195"; transcript_id "Novel00195.2"; exon_number "2";
scaffold_1124	novelGene	exon	13360	13506	.	+	.	gene_id "Novel00195"; transcript_id "Novel00195.2"; exon_number "3";
scaffold_1124	novelGene	exon	13747	13959	.	+	.	gene_id "Novel00195"; transcript_id "Novel00195.2"; exon_number "4";
scaffold_1124	novelGene	exon	14079	14560	.	+	.	gene_id "Novel00195"; transcript_id "Novel00195.2"; exon_number "5";
scaffold_1128	novelGene	exon	13972	14263	.	+	.	gene_id "Novel00196"; transcript_id "Novel00196.1"; exon_number "1";
scaffold_1128	novelGene	exon	14354	14540	.	+	.	gene_id "Novel00196"; transcript_id "Novel00196.1"; exon_number "2";
scaffold_1128	novelGene	exon	14692	16583	.	+	.	gene_id "Novel00196"; transcript_id "Novel00196.1"; exon_number "3";
scaffold_1128	novelGene	exon	14690	16362	.	-	.	gene_id "Novel00197"; transcript_id "Novel00197.1"; exon_number "1";
scaffold_1128	novelGene	exon	16455	16618	.	-	.	gene_id "Novel00197"; transcript_id "Novel00197.1"; exon_number "2";
scaffold_1128	novelGene	exon	16692	17536	.	-	.	gene_id "Novel00197"; transcript_id "Novel00197.1"; exon_number "3";
scaffold_1129	novelGene	exon	17870	17926	.	+	.	gene_id "Novel00198"; transcript_id "Novel00198.1"; exon_number "1";
scaffold_1129	novelGene	exon	18738	18904	.	+	.	gene_id "Novel00198"; transcript_id "Novel00198.1"; exon_number "2";
scaffold_1129	novelGene	exon	12380	12437	.	-	.	gene_id "Novel00199"; transcript_id "Novel00199.1"; exon_number "1";
scaffold_1129	novelGene	exon	12871	13670	.	-	.	gene_id "Novel00199"; transcript_id "Novel00199.1"; exon_number "2";
scaffold_1129	novelGene	exon	14061	14475	.	-	.	gene_id "Novel00199"; transcript_id "Novel00199.1"; exon_number "3";
scaffold_1129	novelGene	exon	14717	14780	.	-	.	gene_id "Novel00199"; transcript_id "Novel00199.1"; exon_number "4";
scaffold_1129	novelGene	exon	13530	13670	.	-	.	gene_id "Novel00199"; transcript_id "Novel00199.2"; exon_number "1";
scaffold_1129	novelGene	exon	14061	14475	.	-	.	gene_id "Novel00199"; transcript_id "Novel00199.2"; exon_number "2";
scaffold_1129	novelGene	exon	16892	16918	.	-	.	gene_id "Novel00199"; transcript_id "Novel00199.2"; exon_number "3";
scaffold_113	novelGene	exon	61163	61744	.	+	.	gene_id "Novel00200"; transcript_id "Novel00200.1"; exon_number "1";
scaffold_113	novelGene	exon	79966	80100	.	+	.	gene_id "Novel00200"; transcript_id "Novel00200.1"; exon_number "2";
scaffold_113	novelGene	exon	81065	81173	.	+	.	gene_id "Novel00200"; transcript_id "Novel00200.1"; exon_number "3";
scaffold_113	novelGene	exon	83641	83778	.	+	.	gene_id "Novel00200"; transcript_id "Novel00200.1"; exon_number "4";
scaffold_113	novelGene	exon	302197	302324	.	+	.	gene_id "Novel00201"; transcript_id "Novel00201.1"; exon_number "1";
scaffold_113	novelGene	exon	302463	302485	.	+	.	gene_id "Novel00201"; transcript_id "Novel00201.1"; exon_number "2";
scaffold_113	novelGene	exon	302962	303025	.	+	.	gene_id "Novel00201"; transcript_id "Novel00201.1"; exon_number "3";
scaffold_113	novelGene	exon	303106	303150	.	+	.	gene_id "Novel00202"; transcript_id "Novel00202.1"; exon_number "1";
scaffold_113	novelGene	exon	308181	308384	.	+	.	gene_id "Novel00202"; transcript_id "Novel00202.1"; exon_number "2";
scaffold_113	novelGene	exon	308885	308977	.	+	.	gene_id "Novel00202"; transcript_id "Novel00202.1"; exon_number "3";
scaffold_113	novelGene	exon	307866	307930	.	+	.	gene_id "Novel00202"; transcript_id "Novel00202.2"; exon_number "1";
scaffold_113	novelGene	exon	308181	308384	.	+	.	gene_id "Novel00202"; transcript_id "Novel00202.2"; exon_number "2";
scaffold_113	novelGene	exon	308885	308977	.	+	.	gene_id "Novel00202"; transcript_id "Novel00202.2"; exon_number "3";
scaffold_113	novelGene	exon	305244	306945	.	+	.	gene_id "Novel00203"; transcript_id "Novel00203.1"; exon_number "1";
scaffold_113	novelGene	exon	307024	307743	.	+	.	gene_id "Novel00203"; transcript_id "Novel00203.1"; exon_number "2";
scaffold_113	novelGene	exon	427274	427722	.	+	.	gene_id "Novel00204"; transcript_id "Novel00204.1"; exon_number "1";
scaffold_113	novelGene	exon	427967	428102	.	+	.	gene_id "Novel00204"; transcript_id "Novel00204.1"; exon_number "2";
scaffold_113	novelGene	exon	428186	428451	.	+	.	gene_id "Novel00204"; transcript_id "Novel00204.1"; exon_number "3";
scaffold_113	novelGene	exon	51473	52408	.	-	.	gene_id "Novel00205"; transcript_id "Novel00205.1"; exon_number "1";
scaffold_113	novelGene	exon	52686	52757	.	-	.	gene_id "Novel00205"; transcript_id "Novel00205.1"; exon_number "2";
scaffold_113	novelGene	exon	202868	202982	.	-	.	gene_id "Novel00206"; transcript_id "Novel00206.1"; exon_number "1";
scaffold_113	novelGene	exon	203491	203643	.	-	.	gene_id "Novel00206"; transcript_id "Novel00206.1"; exon_number "2";
scaffold_113	novelGene	exon	204728	204901	.	-	.	gene_id "Novel00206"; transcript_id "Novel00206.1"; exon_number "3";
scaffold_113	novelGene	exon	300913	301165	.	-	.	gene_id "Novel00207"; transcript_id "Novel00207.1"; exon_number "1";
scaffold_113	novelGene	exon	301219	301628	.	-	.	gene_id "Novel00207"; transcript_id "Novel00207.1"; exon_number "2";
scaffold_113	novelGene	exon	322259	322429	.	-	.	gene_id "Novel00208"; transcript_id "Novel00208.1"; exon_number "1";
scaffold_113	novelGene	exon	322648	322722	.	-	.	gene_id "Novel00208"; transcript_id "Novel00208.1"; exon_number "2";
scaffold_113	novelGene	exon	322945	323031	.	-	.	gene_id "Novel00208"; transcript_id "Novel00208.1"; exon_number "3";
scaffold_113	novelGene	exon	323297	323495	.	-	.	gene_id "Novel00208"; transcript_id "Novel00208.1"; exon_number "4";
scaffold_113	novelGene	exon	323943	324068	.	-	.	gene_id "Novel00208"; transcript_id "Novel00208.1"; exon_number "5";
scaffold_113	novelGene	exon	322259	322429	.	-	.	gene_id "Novel00208"; transcript_id "Novel00208.2"; exon_number "1";
scaffold_113	novelGene	exon	322648	322686	.	-	.	gene_id "Novel00208"; transcript_id "Novel00208.2"; exon_number "2";
scaffold_113	novelGene	exon	322909	323031	.	-	.	gene_id "Novel00208"; transcript_id "Novel00208.2"; exon_number "3";
scaffold_113	novelGene	exon	323297	323495	.	-	.	gene_id "Novel00208"; transcript_id "Novel00208.2"; exon_number "4";
scaffold_113	novelGene	exon	323943	324070	.	-	.	gene_id "Novel00208"; transcript_id "Novel00208.2"; exon_number "5";
scaffold_113	novelGene	exon	322259	322429	.	-	.	gene_id "Novel00208"; transcript_id "Novel00208.3"; exon_number "1";
scaffold_113	novelGene	exon	322870	323031	.	-	.	gene_id "Novel00208"; transcript_id "Novel00208.3"; exon_number "2";
scaffold_113	novelGene	exon	323297	323495	.	-	.	gene_id "Novel00208"; transcript_id "Novel00208.3"; exon_number "3";
scaffold_113	novelGene	exon	323943	324070	.	-	.	gene_id "Novel00208"; transcript_id "Novel00208.3"; exon_number "4";
scaffold_113	novelGene	exon	324419	324509	.	-	.	gene_id "Novel00209"; transcript_id "Novel00209.1"; exon_number "1";
scaffold_113	novelGene	exon	324970	325135	.	-	.	gene_id "Novel00209"; transcript_id "Novel00209.1"; exon_number "2";
scaffold_113	novelGene	exon	325468	325772	.	-	.	gene_id "Novel00209"; transcript_id "Novel00209.1"; exon_number "3";
scaffold_113	novelGene	exon	326623	326828	.	-	.	gene_id "Novel00209"; transcript_id "Novel00209.1"; exon_number "4";
scaffold_113	novelGene	exon	327389	327533	.	-	.	gene_id "Novel00209"; transcript_id "Novel00209.1"; exon_number "5";
scaffold_113	novelGene	exon	325614	325772	.	-	.	gene_id "Novel00209"; transcript_id "Novel00209.2"; exon_number "1";
scaffold_113	novelGene	exon	326189	326227	.	-	.	gene_id "Novel00209"; transcript_id "Novel00209.2"; exon_number "2";
scaffold_113	novelGene	exon	326623	326828	.	-	.	gene_id "Novel00209"; transcript_id "Novel00209.2"; exon_number "3";
scaffold_113	novelGene	exon	327389	327541	.	-	.	gene_id "Novel00209"; transcript_id "Novel00209.2"; exon_number "4";
scaffold_113	novelGene	exon	329726	329773	.	-	.	gene_id "Novel00210"; transcript_id "Novel00210.1"; exon_number "1";
scaffold_113	novelGene	exon	330060	330177	.	-	.	gene_id "Novel00210"; transcript_id "Novel00210.1"; exon_number "2";
scaffold_113	novelGene	exon	330315	330543	.	-	.	gene_id "Novel00210"; transcript_id "Novel00210.1"; exon_number "3";
scaffold_113	novelGene	exon	338219	338374	.	-	.	gene_id "Novel00210"; transcript_id "Novel00210.1"; exon_number "4";
scaffold_113	novelGene	exon	338609	338834	.	-	.	gene_id "Novel00210"; transcript_id "Novel00210.1"; exon_number "5";
scaffold_113	novelGene	exon	339345	339442	.	-	.	gene_id "Novel00210"; transcript_id "Novel00210.1"; exon_number "6";
scaffold_113	novelGene	exon	339722	340126	.	-	.	gene_id "Novel00210"; transcript_id "Novel00210.1"; exon_number "7";
scaffold_113	novelGene	exon	341160	341645	.	-	.	gene_id "Novel00210"; transcript_id "Novel00210.1"; exon_number "8";
scaffold_113	novelGene	exon	334479	334800	.	-	.	gene_id "Novel00210"; transcript_id "Novel00210.2"; exon_number "1";
scaffold_113	novelGene	exon	338219	338374	.	-	.	gene_id "Novel00210"; transcript_id "Novel00210.2"; exon_number "2";
scaffold_113	novelGene	exon	338609	338834	.	-	.	gene_id "Novel00210"; transcript_id "Novel00210.2"; exon_number "3";
scaffold_113	novelGene	exon	339345	339442	.	-	.	gene_id "Novel00210"; transcript_id "Novel00210.2"; exon_number "4";
scaffold_113	novelGene	exon	339722	340126	.	-	.	gene_id "Novel00210"; transcript_id "Novel00210.2"; exon_number "5";
scaffold_113	novelGene	exon	341160	341418	.	-	.	gene_id "Novel00210"; transcript_id "Novel00210.2"; exon_number "6";
scaffold_113	novelGene	exon	337687	338374	.	-	.	gene_id "Novel00210"; transcript_id "Novel00210.3"; exon_number "1";
scaffold_113	novelGene	exon	338609	338834	.	-	.	gene_id "Novel00210"; transcript_id "Novel00210.3"; exon_number "2";
scaffold_113	novelGene	exon	339345	339442	.	-	.	gene_id "Novel00210"; transcript_id "Novel00210.3"; exon_number "3";
scaffold_113	novelGene	exon	339722	340126	.	-	.	gene_id "Novel00210"; transcript_id "Novel00210.3"; exon_number "4";
scaffold_113	novelGene	exon	341160	341411	.	-	.	gene_id "Novel00210"; transcript_id "Novel00210.3"; exon_number "5";
scaffold_113	novelGene	exon	1059754	1061368	.	-	.	gene_id "Novel00211"; transcript_id "Novel00211.1"; exon_number "1";
scaffold_113	novelGene	exon	1061569	1061646	.	-	.	gene_id "Novel00211"; transcript_id "Novel00211.1"; exon_number "2";
scaffold_1136	novelGene	exon	15259	15338	.	+	.	gene_id "Novel00212"; transcript_id "Novel00212.1"; exon_number "1";
scaffold_1136	novelGene	exon	15930	16034	.	+	.	gene_id "Novel00212"; transcript_id "Novel00212.1"; exon_number "2";
scaffold_1136	novelGene	exon	16460	16721	.	+	.	gene_id "Novel00212"; transcript_id "Novel00212.1"; exon_number "3";
scaffold_114	novelGene	exon	238172	238407	.	+	.	gene_id "Novel00213"; transcript_id "Novel00213.1"; exon_number "1";
scaffold_114	novelGene	exon	238491	238685	.	+	.	gene_id "Novel00213"; transcript_id "Novel00213.1"; exon_number "2";
scaffold_114	novelGene	exon	238848	238919	.	+	.	gene_id "Novel00213"; transcript_id "Novel00213.1"; exon_number "3";
scaffold_114	novelGene	exon	239223	239586	.	+	.	gene_id "Novel00213"; transcript_id "Novel00213.1"; exon_number "4";
scaffold_114	novelGene	exon	238172	238407	.	+	.	gene_id "Novel00213"; transcript_id "Novel00213.2"; exon_number "1";
scaffold_114	novelGene	exon	238491	238685	.	+	.	gene_id "Novel00213"; transcript_id "Novel00213.2"; exon_number "2";
scaffold_114	novelGene	exon	238848	239095	.	+	.	gene_id "Novel00213"; transcript_id "Novel00213.2"; exon_number "3";
scaffold_114	novelGene	exon	239223	239586	.	+	.	gene_id "Novel00213"; transcript_id "Novel00213.2"; exon_number "4";
scaffold_114	novelGene	exon	255265	256366	.	+	.	gene_id "Novel00214"; transcript_id "Novel00214.1"; exon_number "1";
scaffold_114	novelGene	exon	256593	256982	.	+	.	gene_id "Novel00214"; transcript_id "Novel00214.1"; exon_number "2";
scaffold_114	novelGene	exon	259692	260045	.	+	.	gene_id "Novel00215"; transcript_id "Novel00215.1"; exon_number "1";
scaffold_114	novelGene	exon	262325	262501	.	+	.	gene_id "Novel00215"; transcript_id "Novel00215.1"; exon_number "2";
scaffold_114	novelGene	exon	266243	266370	.	+	.	gene_id "Novel00215"; transcript_id "Novel00215.1"; exon_number "3";
scaffold_114	novelGene	exon	266752	266857	.	+	.	gene_id "Novel00215"; transcript_id "Novel00215.1"; exon_number "4";
scaffold_114	novelGene	exon	946401	946666	.	+	.	gene_id "Novel00216"; transcript_id "Novel00216.1"; exon_number "1";
scaffold_114	novelGene	exon	946928	947355	.	+	.	gene_id "Novel00216"; transcript_id "Novel00216.1"; exon_number "2";
scaffold_114	novelGene	exon	231958	232437	.	-	.	gene_id "Novel00217"; transcript_id "Novel00217.1"; exon_number "1";
scaffold_114	novelGene	exon	232540	232660	.	-	.	gene_id "Novel00217"; transcript_id "Novel00217.1"; exon_number "2";
scaffold_114	novelGene	exon	232743	232874	.	-	.	gene_id "Novel00217"; transcript_id "Novel00217.1"; exon_number "3";
scaffold_114	novelGene	exon	243163	243476	.	-	.	gene_id "Novel00218"; transcript_id "Novel00218.1"; exon_number "1";
scaffold_114	novelGene	exon	243593	243628	.	-	.	gene_id "Novel00218"; transcript_id "Novel00218.1"; exon_number "2";
scaffold_114	novelGene	exon	243747	243980	.	-	.	gene_id "Novel00218"; transcript_id "Novel00218.1"; exon_number "3";
scaffold_114	novelGene	exon	245185	245257	.	-	.	gene_id "Novel00218"; transcript_id "Novel00218.1"; exon_number "4";
scaffold_114	novelGene	exon	243163	243476	.	-	.	gene_id "Novel00218"; transcript_id "Novel00218.2"; exon_number "1";
scaffold_114	novelGene	exon	243593	243628	.	-	.	gene_id "Novel00218"; transcript_id "Novel00218.2"; exon_number "2";
scaffold_114	novelGene	exon	243747	243980	.	-	.	gene_id "Novel00218"; transcript_id "Novel00218.2"; exon_number "3";
scaffold_114	novelGene	exon	245587	245645	.	-	.	gene_id "Novel00218"; transcript_id "Novel00218.2"; exon_number "4";
scaffold_114	novelGene	exon	870910	871070	.	-	.	gene_id "Novel00219"; transcript_id "Novel00219.1"; exon_number "1";
scaffold_114	novelGene	exon	872927	873071	.	-	.	gene_id "Novel00219"; transcript_id "Novel00219.1"; exon_number "2";
scaffold_1149	novelGene	exon	9344	9361	.	-	.	gene_id "Novel00220"; transcript_id "Novel00220.1"; exon_number "1";
scaffold_1149	novelGene	exon	9593	9691	.	-	.	gene_id "Novel00220"; transcript_id "Novel00220.1"; exon_number "2";
scaffold_1149	novelGene	exon	10105	10259	.	-	.	gene_id "Novel00220"; transcript_id "Novel00220.1"; exon_number "3";
scaffold_115	novelGene	exon	45540	45709	.	+	.	gene_id "Novel00221"; transcript_id "Novel00221.1"; exon_number "1";
scaffold_115	novelGene	exon	45884	45976	.	+	.	gene_id "Novel00221"; transcript_id "Novel00221.1"; exon_number "2";
scaffold_115	novelGene	exon	46295	46401	.	+	.	gene_id "Novel00221"; transcript_id "Novel00221.1"; exon_number "3";
scaffold_115	novelGene	exon	46634	46811	.	+	.	gene_id "Novel00221"; transcript_id "Novel00221.1"; exon_number "4";
scaffold_115	novelGene	exon	219572	219838	.	+	.	gene_id "Novel00222"; transcript_id "Novel00222.1"; exon_number "1";
scaffold_115	novelGene	exon	220120	220290	.	+	.	gene_id "Novel00222"; transcript_id "Novel00222.1"; exon_number "2";
scaffold_115	novelGene	exon	220490	220728	.	+	.	gene_id "Novel00222"; transcript_id "Novel00222.1"; exon_number "3";
scaffold_115	novelGene	exon	681440	681524	.	+	.	gene_id "Novel00223"; transcript_id "Novel00223.1"; exon_number "1";
scaffold_115	novelGene	exon	683394	683780	.	+	.	gene_id "Novel00223"; transcript_id "Novel00223.1"; exon_number "2";
scaffold_115	novelGene	exon	681441	681524	.	+	.	gene_id "Novel00223"; transcript_id "Novel00223.2"; exon_number "1";
scaffold_115	novelGene	exon	684889	687043	.	+	.	gene_id "Novel00223"; transcript_id "Novel00223.2"; exon_number "2";
scaffold_115	novelGene	exon	682820	683880	.	+	.	gene_id "Novel00223"; transcript_id "Novel00223.3"; exon_number "1";
scaffold_115	novelGene	exon	700988	701011	.	+	.	gene_id "Novel00224"; transcript_id "Novel00224.1"; exon_number "1";
scaffold_115	novelGene	exon	701128	701906	.	+	.	gene_id "Novel00224"; transcript_id "Novel00224.1"; exon_number "2";
scaffold_115	novelGene	exon	521016	521072	.	-	.	gene_id "Novel00225"; transcript_id "Novel00225.1"; exon_number "1";
scaffold_115	novelGene	exon	535660	535959	.	-	.	gene_id "Novel00225"; transcript_id "Novel00225.1"; exon_number "2";
scaffold_115	novelGene	exon	625908	626838	.	-	.	gene_id "Novel00226"; transcript_id "Novel00226.1"; exon_number "1";
scaffold_115	novelGene	exon	626953	628184	.	-	.	gene_id "Novel00226"; transcript_id "Novel00226.1"; exon_number "2";
scaffold_115	novelGene	exon	628496	630470	.	-	.	gene_id "Novel00226"; transcript_id "Novel00226.1"; exon_number "3";
scaffold_115	novelGene	exon	630732	630803	.	-	.	gene_id "Novel00226"; transcript_id "Novel00226.1"; exon_number "4";
scaffold_115	novelGene	exon	631021	631332	.	-	.	gene_id "Novel00226"; transcript_id "Novel00226.1"; exon_number "5";
scaffold_115	novelGene	exon	631447	631914	.	-	.	gene_id "Novel00226"; transcript_id "Novel00226.1"; exon_number "6";
scaffold_115	novelGene	exon	632031	632336	.	-	.	gene_id "Novel00226"; transcript_id "Novel00226.1"; exon_number "7";
scaffold_115	novelGene	exon	632429	632650	.	-	.	gene_id "Novel00226"; transcript_id "Novel00226.1"; exon_number "8";
scaffold_115	novelGene	exon	632761	633003	.	-	.	gene_id "Novel00226"; transcript_id "Novel00226.1"; exon_number "9";
scaffold_115	novelGene	exon	633208	634809	.	-	.	gene_id "Novel00226"; transcript_id "Novel00226.1"; exon_number "10";
scaffold_115	novelGene	exon	637171	637210	.	-	.	gene_id "Novel00226"; transcript_id "Novel00226.1"; exon_number "11";
scaffold_115	novelGene	exon	637410	637660	.	-	.	gene_id "Novel00226"; transcript_id "Novel00226.1"; exon_number "12";
scaffold_1151	novelGene	exon	112	230	.	-	.	gene_id "Novel00227"; transcript_id "Novel00227.1"; exon_number "1";
scaffold_1151	novelGene	exon	543	719	.	-	.	gene_id "Novel00227"; transcript_id "Novel00227.1"; exon_number "2";
scaffold_1151	novelGene	exon	2738	2833	.	-	.	gene_id "Novel00227"; transcript_id "Novel00227.1"; exon_number "3";
scaffold_1151	novelGene	exon	2919	3091	.	-	.	gene_id "Novel00227"; transcript_id "Novel00227.1"; exon_number "4";
scaffold_1151	novelGene	exon	3223	3483	.	-	.	gene_id "Novel00227"; transcript_id "Novel00227.1"; exon_number "5";
scaffold_1151	novelGene	exon	112	230	.	-	.	gene_id "Novel00227"; transcript_id "Novel00227.2"; exon_number "1";
scaffold_1151	novelGene	exon	2738	2833	.	-	.	gene_id "Novel00227"; transcript_id "Novel00227.2"; exon_number "2";
scaffold_1151	novelGene	exon	2919	3091	.	-	.	gene_id "Novel00227"; transcript_id "Novel00227.2"; exon_number "3";
scaffold_1151	novelGene	exon	3223	3483	.	-	.	gene_id "Novel00227"; transcript_id "Novel00227.2"; exon_number "4";
scaffold_1151	novelGene	exon	13400	13569	.	-	.	gene_id "Novel00228"; transcript_id "Novel00228.1"; exon_number "1";
scaffold_1151	novelGene	exon	14397	14555	.	-	.	gene_id "Novel00228"; transcript_id "Novel00228.1"; exon_number "2";
scaffold_1151	novelGene	exon	14638	15206	.	-	.	gene_id "Novel00228"; transcript_id "Novel00228.1"; exon_number "3";
scaffold_1151	novelGene	exon	15476	15763	.	-	.	gene_id "Novel00228"; transcript_id "Novel00228.1"; exon_number "4";
scaffold_1154	novelGene	exon	4623	4657	.	-	.	gene_id "Novel00229"; transcript_id "Novel00229.1"; exon_number "1";
scaffold_1154	novelGene	exon	6407	6611	.	-	.	gene_id "Novel00229"; transcript_id "Novel00229.1"; exon_number "2";
scaffold_1154	novelGene	exon	7522	7786	.	-	.	gene_id "Novel00229"; transcript_id "Novel00229.1"; exon_number "3";
scaffold_1154	novelGene	exon	6579	6611	.	-	.	gene_id "Novel00229"; transcript_id "Novel00229.2"; exon_number "1";
scaffold_1154	novelGene	exon	7517	7770	.	-	.	gene_id "Novel00229"; transcript_id "Novel00229.2"; exon_number "2";
scaffold_1158	novelGene	exon	8121	8292	.	+	.	gene_id "Novel00230"; transcript_id "Novel00230.1"; exon_number "1";
scaffold_1158	novelGene	exon	8468	9312	.	+	.	gene_id "Novel00230"; transcript_id "Novel00230.1"; exon_number "2";
scaffold_1158	novelGene	exon	9484	9973	.	+	.	gene_id "Novel00230"; transcript_id "Novel00230.1"; exon_number "3";
scaffold_116	novelGene	exon	450097	450197	.	+	.	gene_id "Novel00231"; transcript_id "Novel00231.1"; exon_number "1";
scaffold_116	novelGene	exon	451397	451463	.	+	.	gene_id "Novel00231"; transcript_id "Novel00231.1"; exon_number "2";
scaffold_116	novelGene	exon	453656	453877	.	+	.	gene_id "Novel00231"; transcript_id "Novel00231.1"; exon_number "3";
scaffold_116	novelGene	exon	454277	454368	.	+	.	gene_id "Novel00231"; transcript_id "Novel00231.1"; exon_number "4";
scaffold_116	novelGene	exon	454682	454763	.	+	.	gene_id "Novel00231"; transcript_id "Novel00231.1"; exon_number "5";
scaffold_116	novelGene	exon	454880	454971	.	+	.	gene_id "Novel00231"; transcript_id "Novel00231.1"; exon_number "6";
scaffold_116	novelGene	exon	457158	457322	.	+	.	gene_id "Novel00231"; transcript_id "Novel00231.1"; exon_number "7";
scaffold_116	novelGene	exon	457841	458063	.	+	.	gene_id "Novel00231"; transcript_id "Novel00231.1"; exon_number "8";
scaffold_116	novelGene	exon	458479	458612	.	+	.	gene_id "Novel00231"; transcript_id "Novel00231.1"; exon_number "9";
scaffold_116	novelGene	exon	459210	459303	.	+	.	gene_id "Novel00231"; transcript_id "Novel00231.1"; exon_number "10";
scaffold_116	novelGene	exon	687544	687590	.	+	.	gene_id "Novel00232"; transcript_id "Novel00232.1"; exon_number "1";
scaffold_116	novelGene	exon	688077	688333	.	+	.	gene_id "Novel00232"; transcript_id "Novel00232.1"; exon_number "2";
scaffold_116	novelGene	exon	437361	440464	.	-	.	gene_id "Novel00233"; transcript_id "Novel00233.1"; exon_number "1";
scaffold_116	novelGene	exon	440547	440775	.	-	.	gene_id "Novel00233"; transcript_id "Novel00233.1"; exon_number "2";
scaffold_116	novelGene	exon	440987	441573	.	-	.	gene_id "Novel00233"; transcript_id "Novel00233.1"; exon_number "3";
scaffold_116	novelGene	exon	463496	463685	.	-	.	gene_id "Novel00234"; transcript_id "Novel00234.1"; exon_number "1";
scaffold_116	novelGene	exon	464297	464414	.	-	.	gene_id "Novel00234"; transcript_id "Novel00234.1"; exon_number "2";
scaffold_116	novelGene	exon	464858	464892	.	-	.	gene_id "Novel00234"; transcript_id "Novel00234.1"; exon_number "3";
scaffold_116	novelGene	exon	466362	466432	.	-	.	gene_id "Novel00235"; transcript_id "Novel00235.1"; exon_number "1";
scaffold_116	novelGene	exon	466848	467011	.	-	.	gene_id "Novel00235"; transcript_id "Novel00235.1"; exon_number "2";
scaffold_116	novelGene	exon	467504	467654	.	-	.	gene_id "Novel00235"; transcript_id "Novel00235.1"; exon_number "3";
scaffold_116	novelGene	exon	468184	468304	.	-	.	gene_id "Novel00235"; transcript_id "Novel00235.1"; exon_number "4";
scaffold_116	novelGene	exon	468737	468916	.	-	.	gene_id "Novel00235"; transcript_id "Novel00235.1"; exon_number "5";
scaffold_116	novelGene	exon	469545	469744	.	-	.	gene_id "Novel00235"; transcript_id "Novel00235.1"; exon_number "6";
scaffold_116	novelGene	exon	470057	470286	.	-	.	gene_id "Novel00235"; transcript_id "Novel00235.1"; exon_number "7";
scaffold_1161	novelGene	exon	12128	12235	.	+	.	gene_id "Novel00236"; transcript_id "Novel00236.1"; exon_number "1";
scaffold_1161	novelGene	exon	13018	13118	.	+	.	gene_id "Novel00236"; transcript_id "Novel00236.1"; exon_number "2";
scaffold_1161	novelGene	exon	13323	13437	.	+	.	gene_id "Novel00236"; transcript_id "Novel00236.1"; exon_number "3";
scaffold_1161	novelGene	exon	13894	13937	.	+	.	gene_id "Novel00236"; transcript_id "Novel00236.1"; exon_number "4";
scaffold_1164	novelGene	exon	277	338	.	+	.	gene_id "Novel00237"; transcript_id "Novel00237.1"; exon_number "1";
scaffold_1164	novelGene	exon	613	696	.	+	.	gene_id "Novel00237"; transcript_id "Novel00237.1"; exon_number "2";
scaffold_1164	novelGene	exon	1633	1819	.	+	.	gene_id "Novel00237"; transcript_id "Novel00237.1"; exon_number "3";
scaffold_1164	novelGene	exon	2456	2548	.	+	.	gene_id "Novel00237"; transcript_id "Novel00237.1"; exon_number "4";
scaffold_1164	novelGene	exon	3152	3204	.	+	.	gene_id "Novel00238"; transcript_id "Novel00238.1"; exon_number "1";
scaffold_1164	novelGene	exon	3583	3720	.	+	.	gene_id "Novel00238"; transcript_id "Novel00238.1"; exon_number "2";
scaffold_1164	novelGene	exon	4283	4386	.	+	.	gene_id "Novel00238"; transcript_id "Novel00238.1"; exon_number "3";
scaffold_1164	novelGene	exon	4926	5092	.	+	.	gene_id "Novel00238"; transcript_id "Novel00238.1"; exon_number "4";
scaffold_1164	novelGene	exon	5625	5676	.	+	.	gene_id "Novel00238"; transcript_id "Novel00238.1"; exon_number "5";
scaffold_1164	novelGene	exon	6767	6859	.	+	.	gene_id "Novel00239"; transcript_id "Novel00239.1"; exon_number "1";
scaffold_1164	novelGene	exon	7428	7563	.	+	.	gene_id "Novel00239"; transcript_id "Novel00239.1"; exon_number "2";
scaffold_1164	novelGene	exon	8308	8407	.	+	.	gene_id "Novel00239"; transcript_id "Novel00239.1"; exon_number "3";
scaffold_1164	novelGene	exon	8718	8847	.	+	.	gene_id "Novel00239"; transcript_id "Novel00239.1"; exon_number "4";
scaffold_1164	novelGene	exon	9252	9427	.	+	.	gene_id "Novel00239"; transcript_id "Novel00239.1"; exon_number "5";
scaffold_1164	novelGene	exon	10254	10387	.	+	.	gene_id "Novel00239"; transcript_id "Novel00239.1"; exon_number "6";
scaffold_1164	novelGene	exon	10729	10810	.	+	.	gene_id "Novel00239"; transcript_id "Novel00239.1"; exon_number "7";
scaffold_1164	novelGene	exon	11374	11631	.	+	.	gene_id "Novel00239"; transcript_id "Novel00239.1"; exon_number "8";
scaffold_1164	novelGene	exon	9631	9650	.	+	.	gene_id "Novel00239"; transcript_id "Novel00239.2"; exon_number "1";
scaffold_1164	novelGene	exon	10254	10387	.	+	.	gene_id "Novel00239"; transcript_id "Novel00239.2"; exon_number "2";
scaffold_1164	novelGene	exon	10729	10810	.	+	.	gene_id "Novel00239"; transcript_id "Novel00239.2"; exon_number "3";
scaffold_1164	novelGene	exon	11374	11631	.	+	.	gene_id "Novel00239"; transcript_id "Novel00239.2"; exon_number "4";
scaffold_1165	novelGene	exon	2564	5528	.	-	.	gene_id "Novel00240"; transcript_id "Novel00240.1"; exon_number "1";
scaffold_1165	novelGene	exon	8481	8537	.	-	.	gene_id "Novel00240"; transcript_id "Novel00240.1"; exon_number "2";
scaffold_1167	novelGene	exon	1300	1369	.	-	.	gene_id "Novel00241"; transcript_id "Novel00241.1"; exon_number "1";
scaffold_1167	novelGene	exon	2077	2157	.	-	.	gene_id "Novel00241"; transcript_id "Novel00241.1"; exon_number "2";
scaffold_1167	novelGene	exon	4888	4906	.	-	.	gene_id "Novel00242"; transcript_id "Novel00242.1"; exon_number "1";
scaffold_1167	novelGene	exon	5302	5401	.	-	.	gene_id "Novel00242"; transcript_id "Novel00242.1"; exon_number "2";
scaffold_1167	novelGene	exon	6122	6206	.	-	.	gene_id "Novel00242"; transcript_id "Novel00242.1"; exon_number "3";
scaffold_1167	novelGene	exon	7535	7817	.	-	.	gene_id "Novel00242"; transcript_id "Novel00242.1"; exon_number "4";
scaffold_1167	novelGene	exon	5348	5401	.	-	.	gene_id "Novel00242"; transcript_id "Novel00242.2"; exon_number "1";
scaffold_1167	novelGene	exon	6121	6206	.	-	.	gene_id "Novel00242"; transcript_id "Novel00242.2"; exon_number "2";
scaffold_1167	novelGene	exon	7535	7817	.	-	.	gene_id "Novel00242"; transcript_id "Novel00242.2"; exon_number "3";
scaffold_117	novelGene	exon	521912	525172	.	-	.	gene_id "Novel00243"; transcript_id "Novel00243.1"; exon_number "1";
scaffold_117	novelGene	exon	722019	722289	.	-	.	gene_id "Novel00244"; transcript_id "Novel00244.1"; exon_number "1";
scaffold_117	novelGene	exon	723253	723449	.	-	.	gene_id "Novel00244"; transcript_id "Novel00244.1"; exon_number "2";
scaffold_117	novelGene	exon	722019	722289	.	-	.	gene_id "Novel00244"; transcript_id "Novel00244.2"; exon_number "1";
scaffold_117	novelGene	exon	723471	723528	.	-	.	gene_id "Novel00244"; transcript_id "Novel00244.2"; exon_number "2";
scaffold_117	novelGene	exon	730447	730711	.	-	.	gene_id "Novel00245"; transcript_id "Novel00245.1"; exon_number "1";
scaffold_117	novelGene	exon	730988	731064	.	-	.	gene_id "Novel00245"; transcript_id "Novel00245.1"; exon_number "2";
scaffold_117	novelGene	exon	732521	733192	.	-	.	gene_id "Novel00245"; transcript_id "Novel00245.1"; exon_number "3";
scaffold_117	novelGene	exon	738881	739114	.	-	.	gene_id "Novel00246"; transcript_id "Novel00246.1"; exon_number "1";
scaffold_117	novelGene	exon	740730	740937	.	-	.	gene_id "Novel00246"; transcript_id "Novel00246.1"; exon_number "2";
scaffold_1176	novelGene	exon	2726	2761	.	+	.	gene_id "Novel00247"; transcript_id "Novel00247.1"; exon_number "1";
scaffold_1176	novelGene	exon	10420	10578	.	+	.	gene_id "Novel00247"; transcript_id "Novel00247.1"; exon_number "2";
scaffold_1179	novelGene	exon	3697	3948	.	-	.	gene_id "Novel00248"; transcript_id "Novel00248.1"; exon_number "1";
scaffold_1179	novelGene	exon	4359	4561	.	-	.	gene_id "Novel00248"; transcript_id "Novel00248.1"; exon_number "2";
scaffold_118	novelGene	exon	291633	293155	.	+	.	gene_id "Novel00249"; transcript_id "Novel00249.1"; exon_number "1";
scaffold_118	novelGene	exon	295506	295513	.	+	.	gene_id "Novel00249"; transcript_id "Novel00249.1"; exon_number "2";
scaffold_118	novelGene	exon	85499	86409	.	-	.	gene_id "Novel00250"; transcript_id "Novel00250.1"; exon_number "1";
scaffold_118	novelGene	exon	86964	87107	.	-	.	gene_id "Novel00250"; transcript_id "Novel00250.1"; exon_number "2";
scaffold_118	novelGene	exon	88192	88415	.	-	.	gene_id "Novel00250"; transcript_id "Novel00250.1"; exon_number "3";
scaffold_118	novelGene	exon	88531	88789	.	-	.	gene_id "Novel00250"; transcript_id "Novel00250.1"; exon_number "4";
scaffold_118	novelGene	exon	88946	89131	.	-	.	gene_id "Novel00251"; transcript_id "Novel00251.1"; exon_number "1";
scaffold_118	novelGene	exon	301114	303841	.	-	.	gene_id "Novel00252"; transcript_id "Novel00252.1"; exon_number "1";
scaffold_118	novelGene	exon	304263	304271	.	-	.	gene_id "Novel00252"; transcript_id "Novel00252.1"; exon_number "2";
scaffold_118	novelGene	exon	304392	304451	.	-	.	gene_id "Novel00253"; transcript_id "Novel00253.1"; exon_number "1";
scaffold_118	novelGene	exon	304977	305095	.	-	.	gene_id "Novel00253"; transcript_id "Novel00253.1"; exon_number "2";
scaffold_118	novelGene	exon	305332	305483	.	-	.	gene_id "Novel00253"; transcript_id "Novel00253.1"; exon_number "3";
scaffold_118	novelGene	exon	305757	309673	.	-	.	gene_id "Novel00253"; transcript_id "Novel00253.1"; exon_number "4";
scaffold_118	novelGene	exon	628191	628326	.	-	.	gene_id "Novel00254"; transcript_id "Novel00254.1"; exon_number "1";
scaffold_118	novelGene	exon	628588	628934	.	-	.	gene_id "Novel00254"; transcript_id "Novel00254.1"; exon_number "2";
scaffold_118	novelGene	exon	706512	706555	.	-	.	gene_id "Novel00255"; transcript_id "Novel00255.1"; exon_number "1";
scaffold_118	novelGene	exon	707702	707844	.	-	.	gene_id "Novel00255"; transcript_id "Novel00255.1"; exon_number "2";
scaffold_118	novelGene	exon	708636	708783	.	-	.	gene_id "Novel00255"; transcript_id "Novel00255.1"; exon_number "3";
scaffold_118	novelGene	exon	709240	709365	.	-	.	gene_id "Novel00255"; transcript_id "Novel00255.1"; exon_number "4";
scaffold_118	novelGene	exon	710180	710308	.	-	.	gene_id "Novel00255"; transcript_id "Novel00255.1"; exon_number "5";
scaffold_118	novelGene	exon	710670	710849	.	-	.	gene_id "Novel00255"; transcript_id "Novel00255.1"; exon_number "6";
scaffold_118	novelGene	exon	711285	711482	.	-	.	gene_id "Novel00255"; transcript_id "Novel00255.1"; exon_number "7";
scaffold_118	novelGene	exon	713007	713210	.	-	.	gene_id "Novel00255"; transcript_id "Novel00255.1"; exon_number "8";
scaffold_118	novelGene	exon	713472	713578	.	-	.	gene_id "Novel00255"; transcript_id "Novel00255.1"; exon_number "9";
scaffold_118	novelGene	exon	713966	714076	.	-	.	gene_id "Novel00255"; transcript_id "Novel00255.1"; exon_number "10";
scaffold_118	novelGene	exon	714449	714619	.	-	.	gene_id "Novel00255"; transcript_id "Novel00255.1"; exon_number "11";
scaffold_118	novelGene	exon	714899	714983	.	-	.	gene_id "Novel00255"; transcript_id "Novel00255.1"; exon_number "12";
scaffold_118	novelGene	exon	715981	716014	.	-	.	gene_id "Novel00255"; transcript_id "Novel00255.1"; exon_number "13";
scaffold_118	novelGene	exon	707979	707991	.	-	.	gene_id "Novel00255"; transcript_id "Novel00255.2"; exon_number "1";
scaffold_118	novelGene	exon	708636	708783	.	-	.	gene_id "Novel00255"; transcript_id "Novel00255.2"; exon_number "2";
scaffold_118	novelGene	exon	709240	709365	.	-	.	gene_id "Novel00255"; transcript_id "Novel00255.2"; exon_number "3";
scaffold_118	novelGene	exon	710180	710308	.	-	.	gene_id "Novel00255"; transcript_id "Novel00255.2"; exon_number "4";
scaffold_118	novelGene	exon	710670	710849	.	-	.	gene_id "Novel00255"; transcript_id "Novel00255.2"; exon_number "5";
scaffold_118	novelGene	exon	711285	711482	.	-	.	gene_id "Novel00255"; transcript_id "Novel00255.2"; exon_number "6";
scaffold_118	novelGene	exon	713007	713210	.	-	.	gene_id "Novel00255"; transcript_id "Novel00255.2"; exon_number "7";
scaffold_118	novelGene	exon	713472	713578	.	-	.	gene_id "Novel00255"; transcript_id "Novel00255.2"; exon_number "8";
scaffold_118	novelGene	exon	713966	714076	.	-	.	gene_id "Novel00255"; transcript_id "Novel00255.2"; exon_number "9";
scaffold_118	novelGene	exon	714449	714619	.	-	.	gene_id "Novel00255"; transcript_id "Novel00255.2"; exon_number "10";
scaffold_118	novelGene	exon	714899	714983	.	-	.	gene_id "Novel00255"; transcript_id "Novel00255.2"; exon_number "11";
scaffold_118	novelGene	exon	715981	716014	.	-	.	gene_id "Novel00255"; transcript_id "Novel00255.2"; exon_number "12";
scaffold_118	novelGene	exon	716858	716924	.	-	.	gene_id "Novel00256"; transcript_id "Novel00256.1"; exon_number "1";
scaffold_118	novelGene	exon	717421	717609	.	-	.	gene_id "Novel00256"; transcript_id "Novel00256.1"; exon_number "2";
scaffold_118	novelGene	exon	718083	718189	.	-	.	gene_id "Novel00256"; transcript_id "Novel00256.1"; exon_number "3";
scaffold_1182	novelGene	exon	14358	14542	.	+	.	gene_id "Novel00257"; transcript_id "Novel00257.1"; exon_number "1";
scaffold_1182	novelGene	exon	14636	14673	.	+	.	gene_id "Novel00257"; transcript_id "Novel00257.1"; exon_number "2";
scaffold_1182	novelGene	exon	14764	14937	.	+	.	gene_id "Novel00257"; transcript_id "Novel00257.1"; exon_number "3";
scaffold_1182	novelGene	exon	15375	15514	.	+	.	gene_id "Novel00257"; transcript_id "Novel00257.1"; exon_number "4";
scaffold_1182	novelGene	exon	15975	16052	.	+	.	gene_id "Novel00257"; transcript_id "Novel00257.1"; exon_number "5";
scaffold_1182	novelGene	exon	566	645	.	-	.	gene_id "Novel00258"; transcript_id "Novel00258.1"; exon_number "1";
scaffold_1182	novelGene	exon	1032	1067	.	-	.	gene_id "Novel00258"; transcript_id "Novel00258.1"; exon_number "2";
scaffold_1182	novelGene	exon	1718	1777	.	-	.	gene_id "Novel00258"; transcript_id "Novel00258.1"; exon_number "3";
scaffold_1182	novelGene	exon	2256	2306	.	-	.	gene_id "Novel00258"; transcript_id "Novel00258.1"; exon_number "4";
scaffold_1182	novelGene	exon	2659	2815	.	-	.	gene_id "Novel00258"; transcript_id "Novel00258.1"; exon_number "5";
scaffold_1182	novelGene	exon	3155	3257	.	-	.	gene_id "Novel00258"; transcript_id "Novel00258.1"; exon_number "6";
scaffold_1182	novelGene	exon	566	645	.	-	.	gene_id "Novel00258"; transcript_id "Novel00258.2"; exon_number "1";
scaffold_1182	novelGene	exon	2160	2306	.	-	.	gene_id "Novel00258"; transcript_id "Novel00258.2"; exon_number "2";
scaffold_1182	novelGene	exon	2659	2815	.	-	.	gene_id "Novel00258"; transcript_id "Novel00258.2"; exon_number "3";
scaffold_1182	novelGene	exon	3155	3262	.	-	.	gene_id "Novel00258"; transcript_id "Novel00258.2"; exon_number "4";
scaffold_1182	novelGene	exon	566	645	.	-	.	gene_id "Novel00258"; transcript_id "Novel00258.3"; exon_number "1";
scaffold_1182	novelGene	exon	1032	1067	.	-	.	gene_id "Novel00258"; transcript_id "Novel00258.3"; exon_number "2";
scaffold_1182	novelGene	exon	2196	2306	.	-	.	gene_id "Novel00258"; transcript_id "Novel00258.3"; exon_number "3";
scaffold_1182	novelGene	exon	2659	2815	.	-	.	gene_id "Novel00258"; transcript_id "Novel00258.3"; exon_number "4";
scaffold_1182	novelGene	exon	3155	3262	.	-	.	gene_id "Novel00258"; transcript_id "Novel00258.3"; exon_number "5";
scaffold_1182	novelGene	exon	566	645	.	-	.	gene_id "Novel00258"; transcript_id "Novel00258.4"; exon_number "1";
scaffold_1182	novelGene	exon	1682	1777	.	-	.	gene_id "Novel00258"; transcript_id "Novel00258.4"; exon_number "2";
scaffold_1182	novelGene	exon	2256	2306	.	-	.	gene_id "Novel00258"; transcript_id "Novel00258.4"; exon_number "3";
scaffold_1182	novelGene	exon	2659	2815	.	-	.	gene_id "Novel00258"; transcript_id "Novel00258.4"; exon_number "4";
scaffold_1182	novelGene	exon	3155	3262	.	-	.	gene_id "Novel00258"; transcript_id "Novel00258.4"; exon_number "5";
scaffold_1182	novelGene	exon	3860	3901	.	-	.	gene_id "Novel00259"; transcript_id "Novel00259.1"; exon_number "1";
scaffold_1182	novelGene	exon	4498	4611	.	-	.	gene_id "Novel00259"; transcript_id "Novel00259.1"; exon_number "2";
scaffold_1182	novelGene	exon	6321	6413	.	-	.	gene_id "Novel00259"; transcript_id "Novel00259.1"; exon_number "3";
scaffold_1182	novelGene	exon	3860	3901	.	-	.	gene_id "Novel00259"; transcript_id "Novel00259.2"; exon_number "1";
scaffold_1182	novelGene	exon	4498	4611	.	-	.	gene_id "Novel00259"; transcript_id "Novel00259.2"; exon_number "2";
scaffold_1182	novelGene	exon	5623	5683	.	-	.	gene_id "Novel00259"; transcript_id "Novel00259.2"; exon_number "3";
scaffold_1182	novelGene	exon	6321	6413	.	-	.	gene_id "Novel00259"; transcript_id "Novel00259.2"; exon_number "4";
scaffold_119	novelGene	exon	154159	154280	.	+	.	gene_id "Novel00260"; transcript_id "Novel00260.1"; exon_number "1";
scaffold_119	novelGene	exon	154698	154770	.	+	.	gene_id "Novel00260"; transcript_id "Novel00260.1"; exon_number "2";
scaffold_119	novelGene	exon	157622	157700	.	+	.	gene_id "Novel00261"; transcript_id "Novel00261.1"; exon_number "1";
scaffold_119	novelGene	exon	158247	158343	.	+	.	gene_id "Novel00261"; transcript_id "Novel00261.1"; exon_number "2";
scaffold_119	novelGene	exon	158868	158924	.	+	.	gene_id "Novel00261"; transcript_id "Novel00261.1"; exon_number "3";
scaffold_119	novelGene	exon	159144	159201	.	+	.	gene_id "Novel00261"; transcript_id "Novel00261.1"; exon_number "4";
scaffold_119	novelGene	exon	159448	159516	.	+	.	gene_id "Novel00261"; transcript_id "Novel00261.1"; exon_number "5";
scaffold_119	novelGene	exon	160162	160212	.	+	.	gene_id "Novel00261"; transcript_id "Novel00261.1"; exon_number "6";
scaffold_119	novelGene	exon	158509	158523	.	+	.	gene_id "Novel00261"; transcript_id "Novel00261.2"; exon_number "1";
scaffold_119	novelGene	exon	158868	158924	.	+	.	gene_id "Novel00261"; transcript_id "Novel00261.2"; exon_number "2";
scaffold_119	novelGene	exon	159144	159201	.	+	.	gene_id "Novel00261"; transcript_id "Novel00261.2"; exon_number "3";
scaffold_119	novelGene	exon	159448	159516	.	+	.	gene_id "Novel00261"; transcript_id "Novel00261.2"; exon_number "4";
scaffold_119	novelGene	exon	160162	160212	.	+	.	gene_id "Novel00261"; transcript_id "Novel00261.2"; exon_number "5";
scaffold_119	novelGene	exon	223719	223737	.	+	.	gene_id "Novel00262"; transcript_id "Novel00262.1"; exon_number "1";
scaffold_119	novelGene	exon	226838	227704	.	+	.	gene_id "Novel00262"; transcript_id "Novel00262.1"; exon_number "2";
scaffold_119	novelGene	exon	223719	223741	.	+	.	gene_id "Novel00262"; transcript_id "Novel00262.2"; exon_number "1";
scaffold_119	novelGene	exon	226842	227704	.	+	.	gene_id "Novel00262"; transcript_id "Novel00262.2"; exon_number "2";
scaffold_119	novelGene	exon	444763	444873	.	+	.	gene_id "Novel00263"; transcript_id "Novel00263.1"; exon_number "1";
scaffold_119	novelGene	exon	444966	445082	.	+	.	gene_id "Novel00263"; transcript_id "Novel00263.1"; exon_number "2";
scaffold_119	novelGene	exon	445240	445330	.	+	.	gene_id "Novel00263"; transcript_id "Novel00263.1"; exon_number "3";
scaffold_119	novelGene	exon	448038	448090	.	+	.	gene_id "Novel00263"; transcript_id "Novel00263.1"; exon_number "4";
scaffold_119	novelGene	exon	449716	449738	.	+	.	gene_id "Novel00264"; transcript_id "Novel00264.1"; exon_number "1";
scaffold_119	novelGene	exon	450127	450290	.	+	.	gene_id "Novel00264"; transcript_id "Novel00264.1"; exon_number "2";
scaffold_119	novelGene	exon	450587	450652	.	+	.	gene_id "Novel00264"; transcript_id "Novel00264.1"; exon_number "3";
scaffold_119	novelGene	exon	450752	450795	.	+	.	gene_id "Novel00264"; transcript_id "Novel00264.1"; exon_number "4";
scaffold_119	novelGene	exon	451031	451251	.	+	.	gene_id "Novel00264"; transcript_id "Novel00264.1"; exon_number "5";
scaffold_119	novelGene	exon	451647	451758	.	+	.	gene_id "Novel00264"; transcript_id "Novel00264.1"; exon_number "6";
scaffold_119	novelGene	exon	452276	452489	.	+	.	gene_id "Novel00264"; transcript_id "Novel00264.1"; exon_number "7";
scaffold_119	novelGene	exon	682410	682535	.	+	.	gene_id "Novel00265"; transcript_id "Novel00265.1"; exon_number "1";
scaffold_119	novelGene	exon	682843	683043	.	+	.	gene_id "Novel00265"; transcript_id "Novel00265.1"; exon_number "2";
scaffold_119	novelGene	exon	683364	683783	.	+	.	gene_id "Novel00265"; transcript_id "Novel00265.1"; exon_number "3";
scaffold_119	novelGene	exon	684032	684150	.	+	.	gene_id "Novel00265"; transcript_id "Novel00265.1"; exon_number "4";
scaffold_119	novelGene	exon	684497	684589	.	+	.	gene_id "Novel00265"; transcript_id "Novel00265.1"; exon_number "5";
scaffold_119	novelGene	exon	684936	685183	.	+	.	gene_id "Novel00265"; transcript_id "Novel00265.1"; exon_number "6";
scaffold_119	novelGene	exon	689330	689669	.	+	.	gene_id "Novel00265"; transcript_id "Novel00265.1"; exon_number "7";
scaffold_119	novelGene	exon	223814	223875	.	-	.	gene_id "Novel00266"; transcript_id "Novel00266.1"; exon_number "1";
scaffold_119	novelGene	exon	236388	237400	.	-	.	gene_id "Novel00266"; transcript_id "Novel00266.1"; exon_number "2";
scaffold_119	novelGene	exon	226888	226975	.	-	.	gene_id "Novel00266"; transcript_id "Novel00266.2"; exon_number "1";
scaffold_119	novelGene	exon	236388	237400	.	-	.	gene_id "Novel00266"; transcript_id "Novel00266.2"; exon_number "2";
scaffold_119	novelGene	exon	235828	237400	.	-	.	gene_id "Novel00266"; transcript_id "Novel00266.3"; exon_number "1";
scaffold_119	novelGene	exon	225527	225699	.	-	.	gene_id "Novel00267"; transcript_id "Novel00267.1"; exon_number "1";
scaffold_119	novelGene	exon	228808	230186	.	-	.	gene_id "Novel00267"; transcript_id "Novel00267.1"; exon_number "2";
scaffold_119	novelGene	exon	228049	230186	.	-	.	gene_id "Novel00267"; transcript_id "Novel00267.2"; exon_number "1";
scaffold_119	novelGene	exon	304200	304530	.	-	.	gene_id "Novel00268"; transcript_id "Novel00268.1"; exon_number "1";
scaffold_119	novelGene	exon	308215	308254	.	-	.	gene_id "Novel00268"; transcript_id "Novel00268.1"; exon_number "2";
scaffold_119	novelGene	exon	351161	351294	.	-	.	gene_id "Novel00269"; transcript_id "Novel00269.1"; exon_number "1";
scaffold_119	novelGene	exon	355891	355957	.	-	.	gene_id "Novel00269"; transcript_id "Novel00269.1"; exon_number "2";
scaffold_119	novelGene	exon	356236	356441	.	-	.	gene_id "Novel00269"; transcript_id "Novel00269.1"; exon_number "3";
scaffold_119	novelGene	exon	359530	359689	.	-	.	gene_id "Novel00269"; transcript_id "Novel00269.1"; exon_number "4";
scaffold_119	novelGene	exon	360333	360391	.	-	.	gene_id "Novel00269"; transcript_id "Novel00269.1"; exon_number "5";
scaffold_119	novelGene	exon	360765	360999	.	-	.	gene_id "Novel00269"; transcript_id "Novel00269.1"; exon_number "6";
scaffold_119	novelGene	exon	354637	354796	.	-	.	gene_id "Novel00269"; transcript_id "Novel00269.2"; exon_number "1";
scaffold_119	novelGene	exon	355891	355957	.	-	.	gene_id "Novel00269"; transcript_id "Novel00269.2"; exon_number "2";
scaffold_119	novelGene	exon	356236	356441	.	-	.	gene_id "Novel00269"; transcript_id "Novel00269.2"; exon_number "3";
scaffold_119	novelGene	exon	359530	359689	.	-	.	gene_id "Novel00269"; transcript_id "Novel00269.2"; exon_number "4";
scaffold_119	novelGene	exon	360333	360391	.	-	.	gene_id "Novel00269"; transcript_id "Novel00269.2"; exon_number "5";
scaffold_119	novelGene	exon	360765	360999	.	-	.	gene_id "Novel00269"; transcript_id "Novel00269.2"; exon_number "6";
scaffold_119	novelGene	exon	530921	531006	.	-	.	gene_id "Novel00270"; transcript_id "Novel00270.1"; exon_number "1";
scaffold_119	novelGene	exon	532058	532195	.	-	.	gene_id "Novel00270"; transcript_id "Novel00270.1"; exon_number "2";
scaffold_119	novelGene	exon	532494	532680	.	-	.	gene_id "Novel00270"; transcript_id "Novel00270.1"; exon_number "3";
scaffold_119	novelGene	exon	532868	533125	.	-	.	gene_id "Novel00270"; transcript_id "Novel00270.1"; exon_number "4";
scaffold_119	novelGene	exon	735654	736079	.	-	.	gene_id "Novel00271"; transcript_id "Novel00271.1"; exon_number "1";
scaffold_1190	novelGene	exon	12988	13108	.	-	.	gene_id "Novel00272"; transcript_id "Novel00272.1"; exon_number "1";
scaffold_1190	novelGene	exon	13412	13496	.	-	.	gene_id "Novel00272"; transcript_id "Novel00272.1"; exon_number "2";
scaffold_1190	novelGene	exon	13826	13913	.	-	.	gene_id "Novel00272"; transcript_id "Novel00272.1"; exon_number "3";
scaffold_1190	novelGene	exon	14302	14410	.	-	.	gene_id "Novel00272"; transcript_id "Novel00272.1"; exon_number "4";
scaffold_1190	novelGene	exon	14945	14975	.	-	.	gene_id "Novel00272"; transcript_id "Novel00272.1"; exon_number "5";
scaffold_12	novelGene	exon	424973	425236	.	+	.	gene_id "Novel00273"; transcript_id "Novel00273.1"; exon_number "1";
scaffold_12	novelGene	exon	425367	425504	.	+	.	gene_id "Novel00273"; transcript_id "Novel00273.1"; exon_number "2";
scaffold_12	novelGene	exon	426169	427125	.	+	.	gene_id "Novel00273"; transcript_id "Novel00273.1"; exon_number "3";
scaffold_12	novelGene	exon	738318	738559	.	+	.	gene_id "Novel00274"; transcript_id "Novel00274.1"; exon_number "1";
scaffold_12	novelGene	exon	739007	739147	.	+	.	gene_id "Novel00274"; transcript_id "Novel00274.1"; exon_number "2";
scaffold_12	novelGene	exon	739330	739485	.	+	.	gene_id "Novel00274"; transcript_id "Novel00274.1"; exon_number "3";
scaffold_12	novelGene	exon	740030	740257	.	+	.	gene_id "Novel00274"; transcript_id "Novel00274.1"; exon_number "4";
scaffold_12	novelGene	exon	740470	740665	.	+	.	gene_id "Novel00274"; transcript_id "Novel00274.1"; exon_number "5";
scaffold_12	novelGene	exon	741519	741621	.	+	.	gene_id "Novel00275"; transcript_id "Novel00275.1"; exon_number "1";
scaffold_12	novelGene	exon	742059	742141	.	+	.	gene_id "Novel00275"; transcript_id "Novel00275.1"; exon_number "2";
scaffold_12	novelGene	exon	742405	742630	.	+	.	gene_id "Novel00275"; transcript_id "Novel00275.1"; exon_number "3";
scaffold_12	novelGene	exon	745155	745321	.	+	.	gene_id "Novel00275"; transcript_id "Novel00275.1"; exon_number "4";
scaffold_12	novelGene	exon	746590	746701	.	+	.	gene_id "Novel00275"; transcript_id "Novel00275.1"; exon_number "5";
scaffold_12	novelGene	exon	747257	747355	.	+	.	gene_id "Novel00275"; transcript_id "Novel00275.1"; exon_number "6";
scaffold_12	novelGene	exon	748029	748589	.	+	.	gene_id "Novel00275"; transcript_id "Novel00275.1"; exon_number "7";
scaffold_12	novelGene	exon	1105410	1105422	.	+	.	gene_id "Novel00276"; transcript_id "Novel00276.1"; exon_number "1";
scaffold_12	novelGene	exon	1105784	1105955	.	+	.	gene_id "Novel00276"; transcript_id "Novel00276.1"; exon_number "2";
scaffold_12	novelGene	exon	1106450	1106503	.	+	.	gene_id "Novel00276"; transcript_id "Novel00276.1"; exon_number "3";
scaffold_12	novelGene	exon	1118588	1118858	.	+	.	gene_id "Novel00277"; transcript_id "Novel00277.1"; exon_number "1";
scaffold_12	novelGene	exon	1119063	1119260	.	+	.	gene_id "Novel00277"; transcript_id "Novel00277.1"; exon_number "2";
scaffold_12	novelGene	exon	1276962	1280910	.	+	.	gene_id "Novel00278"; transcript_id "Novel00278.1"; exon_number "1";
scaffold_12	novelGene	exon	1281119	1281172	.	+	.	gene_id "Novel00278"; transcript_id "Novel00278.1"; exon_number "2";
scaffold_12	novelGene	exon	1281331	1284196	.	+	.	gene_id "Novel00278"; transcript_id "Novel00278.1"; exon_number "3";
scaffold_12	novelGene	exon	1276962	1281172	.	+	.	gene_id "Novel00278"; transcript_id "Novel00278.2"; exon_number "1";
scaffold_12	novelGene	exon	1281331	1284196	.	+	.	gene_id "Novel00278"; transcript_id "Novel00278.2"; exon_number "2";
scaffold_12	novelGene	exon	1326464	1326610	.	+	.	gene_id "Novel00279"; transcript_id "Novel00279.1"; exon_number "1";
scaffold_12	novelGene	exon	1327683	1327824	.	+	.	gene_id "Novel00279"; transcript_id "Novel00279.1"; exon_number "2";
scaffold_12	novelGene	exon	1328041	1328168	.	+	.	gene_id "Novel00279"; transcript_id "Novel00279.1"; exon_number "3";
scaffold_12	novelGene	exon	1571874	1572391	.	+	.	gene_id "Novel00280"; transcript_id "Novel00280.1"; exon_number "1";
scaffold_12	novelGene	exon	1609915	1609925	.	+	.	gene_id "Novel00280"; transcript_id "Novel00280.1"; exon_number "2";
scaffold_12	novelGene	exon	1598178	1598439	.	+	.	gene_id "Novel00280"; transcript_id "Novel00280.2"; exon_number "1";
scaffold_12	novelGene	exon	1609915	1609949	.	+	.	gene_id "Novel00280"; transcript_id "Novel00280.2"; exon_number "2";
scaffold_12	novelGene	exon	1617934	1618040	.	+	.	gene_id "Novel00280"; transcript_id "Novel00280.2"; exon_number "3";
scaffold_12	novelGene	exon	1630775	1630845	.	+	.	gene_id "Novel00280"; transcript_id "Novel00280.2"; exon_number "4";
scaffold_12	novelGene	exon	1637553	1637683	.	+	.	gene_id "Novel00280"; transcript_id "Novel00280.2"; exon_number "5";
scaffold_12	novelGene	exon	1642364	1643093	.	+	.	gene_id "Novel00280"; transcript_id "Novel00280.2"; exon_number "6";
scaffold_12	novelGene	exon	1598212	1598439	.	+	.	gene_id "Novel00280"; transcript_id "Novel00280.3"; exon_number "1";
scaffold_12	novelGene	exon	1609915	1609949	.	+	.	gene_id "Novel00280"; transcript_id "Novel00280.3"; exon_number "2";
scaffold_12	novelGene	exon	1617934	1618044	.	+	.	gene_id "Novel00280"; transcript_id "Novel00280.3"; exon_number "3";
scaffold_12	novelGene	exon	1630775	1630845	.	+	.	gene_id "Novel00280"; transcript_id "Novel00280.3"; exon_number "4";
scaffold_12	novelGene	exon	1637553	1637689	.	+	.	gene_id "Novel00280"; transcript_id "Novel00280.3"; exon_number "5";
scaffold_12	novelGene	exon	1642364	1643093	.	+	.	gene_id "Novel00280"; transcript_id "Novel00280.3"; exon_number "6";
scaffold_12	novelGene	exon	1779193	1779267	.	+	.	gene_id "Novel00281"; transcript_id "Novel00281.1"; exon_number "1";
scaffold_12	novelGene	exon	1779901	1780060	.	+	.	gene_id "Novel00281"; transcript_id "Novel00281.1"; exon_number "2";
scaffold_12	novelGene	exon	1780520	1780536	.	+	.	gene_id "Novel00281"; transcript_id "Novel00281.1"; exon_number "3";
scaffold_12	novelGene	exon	1780710	1780759	.	+	.	gene_id "Novel00282"; transcript_id "Novel00282.1"; exon_number "1";
scaffold_12	novelGene	exon	1781639	1781732	.	+	.	gene_id "Novel00282"; transcript_id "Novel00282.1"; exon_number "2";
scaffold_12	novelGene	exon	1782183	1782284	.	+	.	gene_id "Novel00282"; transcript_id "Novel00282.1"; exon_number "3";
scaffold_12	novelGene	exon	1782614	1782709	.	+	.	gene_id "Novel00282"; transcript_id "Novel00282.1"; exon_number "4";
scaffold_12	novelGene	exon	1783093	1783176	.	+	.	gene_id "Novel00282"; transcript_id "Novel00282.1"; exon_number "5";
scaffold_12	novelGene	exon	1783523	1783616	.	+	.	gene_id "Novel00282"; transcript_id "Novel00282.1"; exon_number "6";
scaffold_12	novelGene	exon	1784005	1784112	.	+	.	gene_id "Novel00282"; transcript_id "Novel00282.1"; exon_number "7";
scaffold_12	novelGene	exon	1793394	1793584	.	+	.	gene_id "Novel00282"; transcript_id "Novel00282.1"; exon_number "8";
scaffold_12	novelGene	exon	1781216	1781265	.	+	.	gene_id "Novel00282"; transcript_id "Novel00282.2"; exon_number "1";
scaffold_12	novelGene	exon	1781639	1781732	.	+	.	gene_id "Novel00282"; transcript_id "Novel00282.2"; exon_number "2";
scaffold_12	novelGene	exon	1782183	1782284	.	+	.	gene_id "Novel00282"; transcript_id "Novel00282.2"; exon_number "3";
scaffold_12	novelGene	exon	1782614	1782709	.	+	.	gene_id "Novel00282"; transcript_id "Novel00282.2"; exon_number "4";
scaffold_12	novelGene	exon	1783093	1783176	.	+	.	gene_id "Novel00282"; transcript_id "Novel00282.2"; exon_number "5";
scaffold_12	novelGene	exon	1783523	1783616	.	+	.	gene_id "Novel00282"; transcript_id "Novel00282.2"; exon_number "6";
scaffold_12	novelGene	exon	1784005	1784112	.	+	.	gene_id "Novel00282"; transcript_id "Novel00282.2"; exon_number "7";
scaffold_12	novelGene	exon	1793394	1793584	.	+	.	gene_id "Novel00282"; transcript_id "Novel00282.2"; exon_number "8";
scaffold_12	novelGene	exon	1971252	1971363	.	+	.	gene_id "Novel00283"; transcript_id "Novel00283.1"; exon_number "1";
scaffold_12	novelGene	exon	1972335	1972500	.	+	.	gene_id "Novel00283"; transcript_id "Novel00283.1"; exon_number "2";
scaffold_12	novelGene	exon	1973355	1973555	.	+	.	gene_id "Novel00284"; transcript_id "Novel00284.1"; exon_number "1";
scaffold_12	novelGene	exon	1974337	1974386	.	+	.	gene_id "Novel00284"; transcript_id "Novel00284.1"; exon_number "2";
scaffold_12	novelGene	exon	96848	99638	.	-	.	gene_id "Novel00285"; transcript_id "Novel00285.1"; exon_number "1";
scaffold_12	novelGene	exon	99764	99820	.	-	.	gene_id "Novel00285"; transcript_id "Novel00285.1"; exon_number "2";
scaffold_12	novelGene	exon	99998	100160	.	-	.	gene_id "Novel00285"; transcript_id "Novel00285.1"; exon_number "3";
scaffold_12	novelGene	exon	425697	427107	.	-	.	gene_id "Novel00286"; transcript_id "Novel00286.1"; exon_number "1";
scaffold_12	novelGene	exon	427670	427846	.	-	.	gene_id "Novel00286"; transcript_id "Novel00286.1"; exon_number "2";
scaffold_12	novelGene	exon	427927	428124	.	-	.	gene_id "Novel00286"; transcript_id "Novel00286.1"; exon_number "3";
scaffold_12	novelGene	exon	1181447	1182532	.	-	.	gene_id "Novel00287"; transcript_id "Novel00287.1"; exon_number "1";
scaffold_12	novelGene	exon	1183018	1183144	.	-	.	gene_id "Novel00287"; transcript_id "Novel00287.1"; exon_number "2";
scaffold_12	novelGene	exon	1183227	1183443	.	-	.	gene_id "Novel00287"; transcript_id "Novel00287.1"; exon_number "3";
scaffold_12	novelGene	exon	1247393	1247809	.	-	.	gene_id "Novel00288"; transcript_id "Novel00288.1"; exon_number "1";
scaffold_12	novelGene	exon	1248268	1248461	.	-	.	gene_id "Novel00288"; transcript_id "Novel00288.1"; exon_number "2";
scaffold_12	novelGene	exon	1248739	1248880	.	-	.	gene_id "Novel00288"; transcript_id "Novel00288.1"; exon_number "3";
scaffold_12	novelGene	exon	1249024	1249082	.	-	.	gene_id "Novel00288"; transcript_id "Novel00288.1"; exon_number "4";
scaffold_12	novelGene	exon	1249476	1249615	.	-	.	gene_id "Novel00288"; transcript_id "Novel00288.1"; exon_number "5";
scaffold_12	novelGene	exon	1250377	1250471	.	-	.	gene_id "Novel00288"; transcript_id "Novel00288.1"; exon_number "6";
scaffold_12	novelGene	exon	1251962	1252125	.	-	.	gene_id "Novel00289"; transcript_id "Novel00289.1"; exon_number "1";
scaffold_12	novelGene	exon	1253399	1253592	.	-	.	gene_id "Novel00289"; transcript_id "Novel00289.1"; exon_number "2";
scaffold_12	novelGene	exon	1254085	1254226	.	-	.	gene_id "Novel00289"; transcript_id "Novel00289.1"; exon_number "3";
scaffold_12	novelGene	exon	1254561	1254619	.	-	.	gene_id "Novel00289"; transcript_id "Novel00289.1"; exon_number "4";
scaffold_12	novelGene	exon	1255776	1255914	.	-	.	gene_id "Novel00289"; transcript_id "Novel00289.1"; exon_number "5";
scaffold_12	novelGene	exon	1256569	1256623	.	-	.	gene_id "Novel00289"; transcript_id "Novel00289.1"; exon_number "6";
scaffold_12	novelGene	exon	1251962	1252125	.	-	.	gene_id "Novel00289"; transcript_id "Novel00289.2"; exon_number "1";
scaffold_12	novelGene	exon	1253399	1253592	.	-	.	gene_id "Novel00289"; transcript_id "Novel00289.2"; exon_number "2";
scaffold_12	novelGene	exon	1254085	1254226	.	-	.	gene_id "Novel00289"; transcript_id "Novel00289.2"; exon_number "3";
scaffold_12	novelGene	exon	1254561	1254619	.	-	.	gene_id "Novel00289"; transcript_id "Novel00289.2"; exon_number "4";
scaffold_12	novelGene	exon	1255776	1255914	.	-	.	gene_id "Novel00289"; transcript_id "Novel00289.2"; exon_number "5";
scaffold_12	novelGene	exon	1256633	1256770	.	-	.	gene_id "Novel00289"; transcript_id "Novel00289.2"; exon_number "6";
scaffold_12	novelGene	exon	1260751	1260922	.	-	.	gene_id "Novel00289"; transcript_id "Novel00289.2"; exon_number "7";
scaffold_12	novelGene	exon	1277174	1277861	.	-	.	gene_id "Novel00290"; transcript_id "Novel00290.1"; exon_number "1";
scaffold_12	novelGene	exon	1283864	1284196	.	-	.	gene_id "Novel00290"; transcript_id "Novel00290.1"; exon_number "2";
scaffold_12	novelGene	exon	1277174	1279426	.	-	.	gene_id "Novel00290"; transcript_id "Novel00290.2"; exon_number "1";
scaffold_12	novelGene	exon	1279652	1284196	.	-	.	gene_id "Novel00290"; transcript_id "Novel00290.2"; exon_number "2";
scaffold_12	novelGene	exon	1488128	1489276	.	-	.	gene_id "Novel00291"; transcript_id "Novel00291.1"; exon_number "1";
scaffold_12	novelGene	exon	1489358	1489573	.	-	.	gene_id "Novel00291"; transcript_id "Novel00291.1"; exon_number "2";
scaffold_12	novelGene	exon	1489719	1489913	.	-	.	gene_id "Novel00291"; transcript_id "Novel00291.1"; exon_number "3";
scaffold_12	novelGene	exon	1489996	1490193	.	-	.	gene_id "Novel00291"; transcript_id "Novel00291.1"; exon_number "4";
scaffold_12	novelGene	exon	1490450	1490638	.	-	.	gene_id "Novel00291"; transcript_id "Novel00291.1"; exon_number "5";
scaffold_12	novelGene	exon	1491072	1491152	.	-	.	gene_id "Novel00291"; transcript_id "Novel00291.1"; exon_number "6";
scaffold_120	novelGene	exon	316109	316252	.	+	.	gene_id "Novel00292"; transcript_id "Novel00292.1"; exon_number "1";
scaffold_120	novelGene	exon	316340	316548	.	+	.	gene_id "Novel00292"; transcript_id "Novel00292.1"; exon_number "2";
scaffold_120	novelGene	exon	375911	376053	.	+	.	gene_id "Novel00293"; transcript_id "Novel00293.1"; exon_number "1";
scaffold_120	novelGene	exon	376289	376415	.	+	.	gene_id "Novel00293"; transcript_id "Novel00293.1"; exon_number "2";
scaffold_120	novelGene	exon	376786	376834	.	+	.	gene_id "Novel00293"; transcript_id "Novel00293.1"; exon_number "3";
scaffold_120	novelGene	exon	377221	377401	.	+	.	gene_id "Novel00293"; transcript_id "Novel00293.1"; exon_number "4";
scaffold_120	novelGene	exon	378649	378783	.	+	.	gene_id "Novel00294"; transcript_id "Novel00294.1"; exon_number "1";
scaffold_120	novelGene	exon	379074	379312	.	+	.	gene_id "Novel00294"; transcript_id "Novel00294.1"; exon_number "2";
scaffold_120	novelGene	exon	380004	380186	.	+	.	gene_id "Novel00294"; transcript_id "Novel00294.1"; exon_number "3";
scaffold_120	novelGene	exon	381004	381109	.	+	.	gene_id "Novel00294"; transcript_id "Novel00294.1"; exon_number "4";
scaffold_120	novelGene	exon	382468	382692	.	+	.	gene_id "Novel00294"; transcript_id "Novel00294.1"; exon_number "5";
scaffold_120	novelGene	exon	383408	383543	.	+	.	gene_id "Novel00294"; transcript_id "Novel00294.1"; exon_number "6";
scaffold_120	novelGene	exon	384811	385017	.	+	.	gene_id "Novel00294"; transcript_id "Novel00294.1"; exon_number "7";
scaffold_120	novelGene	exon	391302	391338	.	+	.	gene_id "Novel00294"; transcript_id "Novel00294.1"; exon_number "8";
scaffold_120	novelGene	exon	384397	384440	.	+	.	gene_id "Novel00294"; transcript_id "Novel00294.2"; exon_number "1";
scaffold_120	novelGene	exon	384811	385011	.	+	.	gene_id "Novel00294"; transcript_id "Novel00294.2"; exon_number "2";
scaffold_1200	novelGene	exon	5397	5961	.	-	.	gene_id "Novel00295"; transcript_id "Novel00295.1"; exon_number "1";
scaffold_1200	novelGene	exon	6145	6238	.	-	.	gene_id "Novel00295"; transcript_id "Novel00295.1"; exon_number "2";
scaffold_1207	novelGene	exon	783	902	.	-	.	gene_id "Novel00296"; transcript_id "Novel00296.1"; exon_number "1";
scaffold_1207	novelGene	exon	2304	2501	.	-	.	gene_id "Novel00296"; transcript_id "Novel00296.1"; exon_number "2";
scaffold_121	novelGene	exon	292363	294682	.	+	.	gene_id "Novel00297"; transcript_id "Novel00297.1"; exon_number "1";
scaffold_121	novelGene	exon	500751	501945	.	+	.	gene_id "Novel00298"; transcript_id "Novel00298.1"; exon_number "1";
scaffold_121	novelGene	exon	481111	481535	.	-	.	gene_id "Novel00299"; transcript_id "Novel00299.1"; exon_number "1";
scaffold_121	novelGene	exon	500731	501964	.	-	.	gene_id "Novel00299"; transcript_id "Novel00299.1"; exon_number "2";
scaffold_121	novelGene	exon	529462	529542	.	-	.	gene_id "Novel00299"; transcript_id "Novel00299.1"; exon_number "3";
scaffold_121	novelGene	exon	481111	481535	.	-	.	gene_id "Novel00299"; transcript_id "Novel00299.2"; exon_number "1";
scaffold_121	novelGene	exon	500731	501964	.	-	.	gene_id "Novel00299"; transcript_id "Novel00299.2"; exon_number "2";
scaffold_121	novelGene	exon	531804	531835	.	-	.	gene_id "Novel00299"; transcript_id "Novel00299.2"; exon_number "3";
scaffold_1215	novelGene	exon	428	486	.	-	.	gene_id "Novel00300"; transcript_id "Novel00300.1"; exon_number "1";
scaffold_1215	novelGene	exon	883	1092	.	-	.	gene_id "Novel00300"; transcript_id "Novel00300.1"; exon_number "2";
scaffold_1215	novelGene	exon	1565	1643	.	-	.	gene_id "Novel00300"; transcript_id "Novel00300.1"; exon_number "3";
scaffold_1215	novelGene	exon	1907	1926	.	-	.	gene_id "Novel00300"; transcript_id "Novel00300.1"; exon_number "4";
scaffold_1219	novelGene	exon	1619	1720	.	-	.	gene_id "Novel00301"; transcript_id "Novel00301.1"; exon_number "1";
scaffold_1219	novelGene	exon	1865	2106	.	-	.	gene_id "Novel00301"; transcript_id "Novel00301.1"; exon_number "2";
scaffold_122	novelGene	exon	125206	125525	.	-	.	gene_id "Novel00302"; transcript_id "Novel00302.1"; exon_number "1";
scaffold_122	novelGene	exon	125609	125741	.	-	.	gene_id "Novel00302"; transcript_id "Novel00302.1"; exon_number "2";
scaffold_122	novelGene	exon	126004	126120	.	-	.	gene_id "Novel00302"; transcript_id "Novel00302.1"; exon_number "3";
scaffold_122	novelGene	exon	138694	141225	.	-	.	gene_id "Novel00303"; transcript_id "Novel00303.1"; exon_number "1";
scaffold_122	novelGene	exon	142089	142276	.	-	.	gene_id "Novel00303"; transcript_id "Novel00303.1"; exon_number "2";
scaffold_122	novelGene	exon	145532	145612	.	-	.	gene_id "Novel00303"; transcript_id "Novel00303.1"; exon_number "3";
scaffold_122	novelGene	exon	151957	152016	.	-	.	gene_id "Novel00303"; transcript_id "Novel00303.1"; exon_number "4";
scaffold_122	novelGene	exon	225404	225642	.	-	.	gene_id "Novel00304"; transcript_id "Novel00304.1"; exon_number "1";
scaffold_122	novelGene	exon	225946	226186	.	-	.	gene_id "Novel00304"; transcript_id "Novel00304.1"; exon_number "2";
scaffold_122	novelGene	exon	226482	226580	.	-	.	gene_id "Novel00304"; transcript_id "Novel00304.1"; exon_number "3";
scaffold_122	novelGene	exon	226815	227024	.	-	.	gene_id "Novel00304"; transcript_id "Novel00304.1"; exon_number "4";
scaffold_122	novelGene	exon	227244	227372	.	-	.	gene_id "Novel00304"; transcript_id "Novel00304.1"; exon_number "5";
scaffold_122	novelGene	exon	227457	227598	.	-	.	gene_id "Novel00304"; transcript_id "Novel00304.1"; exon_number "6";
scaffold_122	novelGene	exon	799587	799626	.	-	.	gene_id "Novel00305"; transcript_id "Novel00305.1"; exon_number "1";
scaffold_122	novelGene	exon	805881	806024	.	-	.	gene_id "Novel00305"; transcript_id "Novel00305.1"; exon_number "2";
scaffold_122	novelGene	exon	813889	814038	.	-	.	gene_id "Novel00305"; transcript_id "Novel00305.1"; exon_number "3";
scaffold_122	novelGene	exon	815125	815263	.	-	.	gene_id "Novel00305"; transcript_id "Novel00305.1"; exon_number "4";
scaffold_122	novelGene	exon	817322	817542	.	-	.	gene_id "Novel00305"; transcript_id "Novel00305.1"; exon_number "5";
scaffold_122	novelGene	exon	833991	834206	.	-	.	gene_id "Novel00305"; transcript_id "Novel00305.1"; exon_number "6";
scaffold_122	novelGene	exon	839364	839741	.	-	.	gene_id "Novel00305"; transcript_id "Novel00305.1"; exon_number "7";
scaffold_122	novelGene	exon	1055682	1056018	.	-	.	gene_id "Novel00306"; transcript_id "Novel00306.1"; exon_number "1";
scaffold_122	novelGene	exon	1056138	1056274	.	-	.	gene_id "Novel00306"; transcript_id "Novel00306.1"; exon_number "2";
scaffold_122	novelGene	exon	1056341	1056561	.	-	.	gene_id "Novel00306"; transcript_id "Novel00306.1"; exon_number "3";
scaffold_122	novelGene	exon	1056830	1056996	.	-	.	gene_id "Novel00306"; transcript_id "Novel00306.1"; exon_number "4";
scaffold_122	novelGene	exon	1062614	1062645	.	-	.	gene_id "Novel00306"; transcript_id "Novel00306.1"; exon_number "5";
scaffold_1225	novelGene	exon	2361	2539	.	-	.	gene_id "Novel00307"; transcript_id "Novel00307.1"; exon_number "1";
scaffold_1225	novelGene	exon	2814	2998	.	-	.	gene_id "Novel00307"; transcript_id "Novel00307.1"; exon_number "2";
scaffold_1225	novelGene	exon	11262	11367	.	-	.	gene_id "Novel00308"; transcript_id "Novel00308.1"; exon_number "1";
scaffold_1225	novelGene	exon	11700	11887	.	-	.	gene_id "Novel00308"; transcript_id "Novel00308.1"; exon_number "2";
scaffold_1225	novelGene	exon	12184	12395	.	-	.	gene_id "Novel00308"; transcript_id "Novel00308.1"; exon_number "3";
scaffold_1225	novelGene	exon	13839	13965	.	-	.	gene_id "Novel00308"; transcript_id "Novel00308.1"; exon_number "4";
scaffold_123	novelGene	exon	473923	474112	.	+	.	gene_id "Novel00309"; transcript_id "Novel00309.1"; exon_number "1";
scaffold_123	novelGene	exon	474553	474609	.	+	.	gene_id "Novel00309"; transcript_id "Novel00309.1"; exon_number "2";
scaffold_123	novelGene	exon	496042	496453	.	+	.	gene_id "Novel00310"; transcript_id "Novel00310.1"; exon_number "1";
scaffold_123	novelGene	exon	500642	500731	.	+	.	gene_id "Novel00310"; transcript_id "Novel00310.1"; exon_number "2";
scaffold_123	novelGene	exon	500918	501045	.	+	.	gene_id "Novel00310"; transcript_id "Novel00310.1"; exon_number "3";
scaffold_123	novelGene	exon	501693	501957	.	+	.	gene_id "Novel00310"; transcript_id "Novel00310.1"; exon_number "4";
scaffold_123	novelGene	exon	502086	502115	.	+	.	gene_id "Novel00310"; transcript_id "Novel00310.1"; exon_number "5";
scaffold_123	novelGene	exon	502443	502520	.	+	.	gene_id "Novel00310"; transcript_id "Novel00310.1"; exon_number "6";
scaffold_123	novelGene	exon	502700	502729	.	+	.	gene_id "Novel00310"; transcript_id "Novel00310.1"; exon_number "7";
scaffold_123	novelGene	exon	502864	502902	.	+	.	gene_id "Novel00310"; transcript_id "Novel00310.1"; exon_number "8";
scaffold_123	novelGene	exon	502988	503038	.	+	.	gene_id "Novel00310"; transcript_id "Novel00310.1"; exon_number "9";
scaffold_123	novelGene	exon	503374	503415	.	+	.	gene_id "Novel00310"; transcript_id "Novel00310.1"; exon_number "10";
scaffold_123	novelGene	exon	503519	503524	.	+	.	gene_id "Novel00310"; transcript_id "Novel00310.1"; exon_number "11";
scaffold_123	novelGene	exon	520936	521026	.	+	.	gene_id "Novel00311"; transcript_id "Novel00311.1"; exon_number "1";
scaffold_123	novelGene	exon	521344	521420	.	+	.	gene_id "Novel00311"; transcript_id "Novel00311.1"; exon_number "2";
scaffold_123	novelGene	exon	521594	521764	.	+	.	gene_id "Novel00311"; transcript_id "Novel00311.1"; exon_number "3";
scaffold_123	novelGene	exon	521919	522053	.	+	.	gene_id "Novel00311"; transcript_id "Novel00311.1"; exon_number "4";
scaffold_123	novelGene	exon	522189	522227	.	+	.	gene_id "Novel00311"; transcript_id "Novel00311.1"; exon_number "5";
scaffold_123	novelGene	exon	522545	522807	.	+	.	gene_id "Novel00311"; transcript_id "Novel00311.1"; exon_number "6";
scaffold_123	novelGene	exon	726809	727150	.	+	.	gene_id "Novel00312"; transcript_id "Novel00312.1"; exon_number "1";
scaffold_123	novelGene	exon	727297	727380	.	+	.	gene_id "Novel00312"; transcript_id "Novel00312.1"; exon_number "2";
scaffold_123	novelGene	exon	523271	523558	.	-	.	gene_id "Novel00313"; transcript_id "Novel00313.1"; exon_number "1";
scaffold_123	novelGene	exon	523745	523887	.	-	.	gene_id "Novel00313"; transcript_id "Novel00313.1"; exon_number "2";
scaffold_123	novelGene	exon	524345	524404	.	-	.	gene_id "Novel00313"; transcript_id "Novel00313.1"; exon_number "3";
scaffold_123	novelGene	exon	539154	539210	.	-	.	gene_id "Novel00314"; transcript_id "Novel00314.1"; exon_number "1";
scaffold_123	novelGene	exon	539397	539466	.	-	.	gene_id "Novel00314"; transcript_id "Novel00314.1"; exon_number "2";
scaffold_123	novelGene	exon	539620	539780	.	-	.	gene_id "Novel00314"; transcript_id "Novel00314.1"; exon_number "3";
scaffold_123	novelGene	exon	541133	541268	.	-	.	gene_id "Novel00314"; transcript_id "Novel00314.1"; exon_number "4";
scaffold_123	novelGene	exon	541489	541645	.	-	.	gene_id "Novel00314"; transcript_id "Novel00314.1"; exon_number "5";
scaffold_123	novelGene	exon	541913	542070	.	-	.	gene_id "Novel00314"; transcript_id "Novel00314.1"; exon_number "6";
scaffold_123	novelGene	exon	542345	542478	.	-	.	gene_id "Novel00314"; transcript_id "Novel00314.1"; exon_number "7";
scaffold_124	novelGene	exon	517012	517095	.	+	.	gene_id "Novel00315"; transcript_id "Novel00315.1"; exon_number "1";
scaffold_124	novelGene	exon	517279	517477	.	+	.	gene_id "Novel00315"; transcript_id "Novel00315.1"; exon_number "2";
scaffold_124	novelGene	exon	517586	517722	.	+	.	gene_id "Novel00315"; transcript_id "Novel00315.1"; exon_number "3";
scaffold_124	novelGene	exon	517930	517951	.	+	.	gene_id "Novel00315"; transcript_id "Novel00315.1"; exon_number "4";
scaffold_124	novelGene	exon	518047	518108	.	+	.	gene_id "Novel00316"; transcript_id "Novel00316.1"; exon_number "1";
scaffold_124	novelGene	exon	518250	518405	.	+	.	gene_id "Novel00316"; transcript_id "Novel00316.1"; exon_number "2";
scaffold_124	novelGene	exon	518676	518847	.	+	.	gene_id "Novel00316"; transcript_id "Novel00316.1"; exon_number "3";
scaffold_124	novelGene	exon	519330	519475	.	+	.	gene_id "Novel00316"; transcript_id "Novel00316.1"; exon_number "4";
scaffold_124	novelGene	exon	519858	519944	.	+	.	gene_id "Novel00316"; transcript_id "Novel00316.1"; exon_number "5";
scaffold_124	novelGene	exon	520720	520868	.	+	.	gene_id "Novel00316"; transcript_id "Novel00316.1"; exon_number "6";
scaffold_124	novelGene	exon	704422	704829	.	+	.	gene_id "Novel00317"; transcript_id "Novel00317.1"; exon_number "1";
scaffold_124	novelGene	exon	705360	705588	.	+	.	gene_id "Novel00317"; transcript_id "Novel00317.1"; exon_number "2";
scaffold_124	novelGene	exon	705740	705826	.	+	.	gene_id "Novel00317"; transcript_id "Novel00317.1"; exon_number "3";
scaffold_124	novelGene	exon	706054	706105	.	+	.	gene_id "Novel00317"; transcript_id "Novel00317.1"; exon_number "4";
scaffold_124	novelGene	exon	165849	165890	.	-	.	gene_id "Novel00318"; transcript_id "Novel00318.1"; exon_number "1";
scaffold_124	novelGene	exon	173324	173340	.	-	.	gene_id "Novel00318"; transcript_id "Novel00318.1"; exon_number "2";
scaffold_124	novelGene	exon	173819	173978	.	-	.	gene_id "Novel00318"; transcript_id "Novel00318.1"; exon_number "3";
scaffold_124	novelGene	exon	179958	180009	.	-	.	gene_id "Novel00318"; transcript_id "Novel00318.1"; exon_number "4";
scaffold_124	novelGene	exon	165849	165890	.	-	.	gene_id "Novel00318"; transcript_id "Novel00318.2"; exon_number "1";
scaffold_124	novelGene	exon	173324	173340	.	-	.	gene_id "Novel00318"; transcript_id "Novel00318.2"; exon_number "2";
scaffold_124	novelGene	exon	173819	173978	.	-	.	gene_id "Novel00318"; transcript_id "Novel00318.2"; exon_number "3";
scaffold_124	novelGene	exon	182927	183202	.	-	.	gene_id "Novel00318"; transcript_id "Novel00318.2"; exon_number "4";
scaffold_124	novelGene	exon	165849	165890	.	-	.	gene_id "Novel00318"; transcript_id "Novel00318.3"; exon_number "1";
scaffold_124	novelGene	exon	173802	173978	.	-	.	gene_id "Novel00318"; transcript_id "Novel00318.3"; exon_number "2";
scaffold_124	novelGene	exon	182927	183257	.	-	.	gene_id "Novel00318"; transcript_id "Novel00318.3"; exon_number "3";
scaffold_124	novelGene	exon	172668	172686	.	-	.	gene_id "Novel00318"; transcript_id "Novel00318.4"; exon_number "1";
scaffold_124	novelGene	exon	173819	173978	.	-	.	gene_id "Novel00318"; transcript_id "Novel00318.4"; exon_number "2";
scaffold_124	novelGene	exon	182927	183257	.	-	.	gene_id "Novel00318"; transcript_id "Novel00318.4"; exon_number "3";
scaffold_124	novelGene	exon	172692	172778	.	-	.	gene_id "Novel00318"; transcript_id "Novel00318.5"; exon_number "1";
scaffold_124	novelGene	exon	173911	173978	.	-	.	gene_id "Novel00318"; transcript_id "Novel00318.5"; exon_number "2";
scaffold_124	novelGene	exon	182927	183257	.	-	.	gene_id "Novel00318"; transcript_id "Novel00318.5"; exon_number "3";
scaffold_124	novelGene	exon	562229	564150	.	-	.	gene_id "Novel00319"; transcript_id "Novel00319.1"; exon_number "1";
scaffold_124	novelGene	exon	564514	564656	.	-	.	gene_id "Novel00319"; transcript_id "Novel00319.1"; exon_number "2";
scaffold_124	novelGene	exon	567345	567510	.	-	.	gene_id "Novel00319"; transcript_id "Novel00319.1"; exon_number "3";
scaffold_124	novelGene	exon	567872	568042	.	-	.	gene_id "Novel00319"; transcript_id "Novel00319.1"; exon_number "4";
scaffold_124	novelGene	exon	569404	569508	.	-	.	gene_id "Novel00319"; transcript_id "Novel00319.1"; exon_number "5";
scaffold_124	novelGene	exon	570035	570225	.	-	.	gene_id "Novel00319"; transcript_id "Novel00319.1"; exon_number "6";
scaffold_124	novelGene	exon	570635	570770	.	-	.	gene_id "Novel00319"; transcript_id "Novel00319.1"; exon_number "7";
scaffold_124	novelGene	exon	591240	591433	.	-	.	gene_id "Novel00319"; transcript_id "Novel00319.1"; exon_number "8";
scaffold_124	novelGene	exon	562229	564150	.	-	.	gene_id "Novel00319"; transcript_id "Novel00319.2"; exon_number "1";
scaffold_124	novelGene	exon	564514	564656	.	-	.	gene_id "Novel00319"; transcript_id "Novel00319.2"; exon_number "2";
scaffold_124	novelGene	exon	565839	565970	.	-	.	gene_id "Novel00319"; transcript_id "Novel00319.2"; exon_number "3";
scaffold_124	novelGene	exon	567345	567510	.	-	.	gene_id "Novel00319"; transcript_id "Novel00319.2"; exon_number "4";
scaffold_124	novelGene	exon	567872	568042	.	-	.	gene_id "Novel00319"; transcript_id "Novel00319.2"; exon_number "5";
scaffold_124	novelGene	exon	569404	569508	.	-	.	gene_id "Novel00319"; transcript_id "Novel00319.2"; exon_number "6";
scaffold_124	novelGene	exon	570035	570225	.	-	.	gene_id "Novel00319"; transcript_id "Novel00319.2"; exon_number "7";
scaffold_124	novelGene	exon	570635	570770	.	-	.	gene_id "Novel00319"; transcript_id "Novel00319.2"; exon_number "8";
scaffold_124	novelGene	exon	591240	591440	.	-	.	gene_id "Novel00319"; transcript_id "Novel00319.2"; exon_number "9";
scaffold_124	novelGene	exon	562229	564150	.	-	.	gene_id "Novel00319"; transcript_id "Novel00319.3"; exon_number "1";
scaffold_124	novelGene	exon	564514	564656	.	-	.	gene_id "Novel00319"; transcript_id "Novel00319.3"; exon_number "2";
scaffold_124	novelGene	exon	565839	565970	.	-	.	gene_id "Novel00319"; transcript_id "Novel00319.3"; exon_number "3";
scaffold_124	novelGene	exon	566469	566666	.	-	.	gene_id "Novel00319"; transcript_id "Novel00319.3"; exon_number "4";
scaffold_124	novelGene	exon	567345	567510	.	-	.	gene_id "Novel00319"; transcript_id "Novel00319.3"; exon_number "5";
scaffold_124	novelGene	exon	567872	568042	.	-	.	gene_id "Novel00319"; transcript_id "Novel00319.3"; exon_number "6";
scaffold_124	novelGene	exon	569404	569508	.	-	.	gene_id "Novel00319"; transcript_id "Novel00319.3"; exon_number "7";
scaffold_124	novelGene	exon	570035	570225	.	-	.	gene_id "Novel00319"; transcript_id "Novel00319.3"; exon_number "8";
scaffold_124	novelGene	exon	570635	570770	.	-	.	gene_id "Novel00319"; transcript_id "Novel00319.3"; exon_number "9";
scaffold_124	novelGene	exon	591240	591467	.	-	.	gene_id "Novel00319"; transcript_id "Novel00319.3"; exon_number "10";
scaffold_124	novelGene	exon	735877	736027	.	-	.	gene_id "Novel00320"; transcript_id "Novel00320.1"; exon_number "1";
scaffold_124	novelGene	exon	736457	736641	.	-	.	gene_id "Novel00320"; transcript_id "Novel00320.1"; exon_number "2";
scaffold_124	novelGene	exon	736966	737047	.	-	.	gene_id "Novel00320"; transcript_id "Novel00320.1"; exon_number "3";
scaffold_1245	novelGene	exon	9385	9396	.	+	.	gene_id "Novel00321"; transcript_id "Novel00321.1"; exon_number "1";
scaffold_1245	novelGene	exon	10801	10971	.	+	.	gene_id "Novel00321"; transcript_id "Novel00321.1"; exon_number "2";
scaffold_1245	novelGene	exon	11283	11312	.	+	.	gene_id "Novel00321"; transcript_id "Novel00321.1"; exon_number "3";
scaffold_1245	novelGene	exon	9908	9970	.	+	.	gene_id "Novel00321"; transcript_id "Novel00321.2"; exon_number "1";
scaffold_1245	novelGene	exon	10801	10971	.	+	.	gene_id "Novel00321"; transcript_id "Novel00321.2"; exon_number "2";
scaffold_1245	novelGene	exon	11283	11312	.	+	.	gene_id "Novel00321"; transcript_id "Novel00321.2"; exon_number "3";
scaffold_1245	novelGene	exon	10323	10337	.	+	.	gene_id "Novel00321"; transcript_id "Novel00321.3"; exon_number "1";
scaffold_1245	novelGene	exon	10801	10971	.	+	.	gene_id "Novel00321"; transcript_id "Novel00321.3"; exon_number "2";
scaffold_1245	novelGene	exon	11283	11312	.	+	.	gene_id "Novel00321"; transcript_id "Novel00321.3"; exon_number "3";
scaffold_1246	novelGene	exon	100	227	.	-	.	gene_id "Novel00322"; transcript_id "Novel00322.1"; exon_number "1";
scaffold_1246	novelGene	exon	690	963	.	-	.	gene_id "Novel00322"; transcript_id "Novel00322.1"; exon_number "2";
scaffold_1246	novelGene	exon	1097	1147	.	-	.	gene_id "Novel00322"; transcript_id "Novel00322.1"; exon_number "3";
scaffold_1246	novelGene	exon	1246	1350	.	-	.	gene_id "Novel00322"; transcript_id "Novel00322.1"; exon_number "4";
scaffold_1246	novelGene	exon	2671	2825	.	-	.	gene_id "Novel00322"; transcript_id "Novel00322.1"; exon_number "5";
scaffold_1246	novelGene	exon	3128	3184	.	-	.	gene_id "Novel00322"; transcript_id "Novel00322.1"; exon_number "6";
scaffold_1246	novelGene	exon	3281	3313	.	-	.	gene_id "Novel00323"; transcript_id "Novel00323.1"; exon_number "1";
scaffold_1246	novelGene	exon	3686	3805	.	-	.	gene_id "Novel00323"; transcript_id "Novel00323.1"; exon_number "2";
scaffold_1246	novelGene	exon	4220	4396	.	-	.	gene_id "Novel00323"; transcript_id "Novel00323.1"; exon_number "3";
scaffold_1246	novelGene	exon	4518	4625	.	-	.	gene_id "Novel00323"; transcript_id "Novel00323.1"; exon_number "4";
scaffold_1246	novelGene	exon	4928	5019	.	-	.	gene_id "Novel00323"; transcript_id "Novel00323.1"; exon_number "5";
scaffold_1246	novelGene	exon	5406	5470	.	-	.	gene_id "Novel00323"; transcript_id "Novel00323.1"; exon_number "6";
scaffold_1246	novelGene	exon	3281	3313	.	-	.	gene_id "Novel00323"; transcript_id "Novel00323.2"; exon_number "1";
scaffold_1246	novelGene	exon	3686	3805	.	-	.	gene_id "Novel00323"; transcript_id "Novel00323.2"; exon_number "2";
scaffold_1246	novelGene	exon	4220	4396	.	-	.	gene_id "Novel00323"; transcript_id "Novel00323.2"; exon_number "3";
scaffold_1246	novelGene	exon	4518	4625	.	-	.	gene_id "Novel00323"; transcript_id "Novel00323.2"; exon_number "4";
scaffold_1246	novelGene	exon	4928	5019	.	-	.	gene_id "Novel00323"; transcript_id "Novel00323.2"; exon_number "5";
scaffold_1246	novelGene	exon	5527	5684	.	-	.	gene_id "Novel00323"; transcript_id "Novel00323.2"; exon_number "6";
scaffold_1246	novelGene	exon	7375	7956	.	-	.	gene_id "Novel00323"; transcript_id "Novel00323.2"; exon_number "7";
scaffold_1247	novelGene	exon	2874	2971	.	+	.	gene_id "Novel00324"; transcript_id "Novel00324.1"; exon_number "1";
scaffold_1247	novelGene	exon	3228	3349	.	+	.	gene_id "Novel00324"; transcript_id "Novel00324.1"; exon_number "2";
scaffold_1247	novelGene	exon	3428	3757	.	+	.	gene_id "Novel00324"; transcript_id "Novel00324.1"; exon_number "3";
scaffold_1247	novelGene	exon	3846	3964	.	+	.	gene_id "Novel00324"; transcript_id "Novel00324.1"; exon_number "4";
scaffold_1248	novelGene	exon	199	423	.	+	.	gene_id "Novel00325"; transcript_id "Novel00325.1"; exon_number "1";
scaffold_1248	novelGene	exon	10389	10867	.	+	.	gene_id "Novel00325"; transcript_id "Novel00325.1"; exon_number "2";
scaffold_125	novelGene	exon	129011	129055	.	+	.	gene_id "Novel00326"; transcript_id "Novel00326.1"; exon_number "1";
scaffold_125	novelGene	exon	129222	129341	.	+	.	gene_id "Novel00326"; transcript_id "Novel00326.1"; exon_number "2";
scaffold_125	novelGene	exon	129443	129649	.	+	.	gene_id "Novel00326"; transcript_id "Novel00326.1"; exon_number "3";
scaffold_125	novelGene	exon	129746	129905	.	+	.	gene_id "Novel00326"; transcript_id "Novel00326.1"; exon_number "4";
scaffold_125	novelGene	exon	130090	130185	.	+	.	gene_id "Novel00326"; transcript_id "Novel00326.1"; exon_number "5";
scaffold_125	novelGene	exon	130443	130463	.	+	.	gene_id "Novel00326"; transcript_id "Novel00326.1"; exon_number "6";
scaffold_125	novelGene	exon	129028	129055	.	+	.	gene_id "Novel00326"; transcript_id "Novel00326.2"; exon_number "1";
scaffold_125	novelGene	exon	129240	129341	.	+	.	gene_id "Novel00326"; transcript_id "Novel00326.2"; exon_number "2";
scaffold_125	novelGene	exon	129443	129649	.	+	.	gene_id "Novel00326"; transcript_id "Novel00326.2"; exon_number "3";
scaffold_125	novelGene	exon	129746	129905	.	+	.	gene_id "Novel00326"; transcript_id "Novel00326.2"; exon_number "4";
scaffold_125	novelGene	exon	130090	130185	.	+	.	gene_id "Novel00326"; transcript_id "Novel00326.2"; exon_number "5";
scaffold_125	novelGene	exon	130443	130463	.	+	.	gene_id "Novel00326"; transcript_id "Novel00326.2"; exon_number "6";
scaffold_125	novelGene	exon	136248	136696	.	+	.	gene_id "Novel00327"; transcript_id "Novel00327.1"; exon_number "1";
scaffold_125	novelGene	exon	136775	136926	.	+	.	gene_id "Novel00327"; transcript_id "Novel00327.1"; exon_number "2";
scaffold_125	novelGene	exon	137343	137508	.	+	.	gene_id "Novel00327"; transcript_id "Novel00327.1"; exon_number "3";
scaffold_125	novelGene	exon	137926	138049	.	+	.	gene_id "Novel00327"; transcript_id "Novel00327.1"; exon_number "4";
scaffold_125	novelGene	exon	138542	138756	.	+	.	gene_id "Novel00327"; transcript_id "Novel00327.1"; exon_number "5";
scaffold_125	novelGene	exon	136509	136696	.	+	.	gene_id "Novel00327"; transcript_id "Novel00327.2"; exon_number "1";
scaffold_125	novelGene	exon	136775	136924	.	+	.	gene_id "Novel00327"; transcript_id "Novel00327.2"; exon_number "2";
scaffold_125	novelGene	exon	137341	137341	.	+	.	gene_id "Novel00327"; transcript_id "Novel00327.2"; exon_number "3";
scaffold_125	novelGene	exon	183450	183496	.	+	.	gene_id "Novel00328"; transcript_id "Novel00328.1"; exon_number "1";
scaffold_125	novelGene	exon	183802	184070	.	+	.	gene_id "Novel00328"; transcript_id "Novel00328.1"; exon_number "2";
scaffold_125	novelGene	exon	184465	184666	.	+	.	gene_id "Novel00328"; transcript_id "Novel00328.1"; exon_number "3";
scaffold_125	novelGene	exon	185460	185557	.	+	.	gene_id "Novel00328"; transcript_id "Novel00328.1"; exon_number "4";
scaffold_125	novelGene	exon	327127	327243	.	+	.	gene_id "Novel00329"; transcript_id "Novel00329.1"; exon_number "1";
scaffold_125	novelGene	exon	327372	328247	.	+	.	gene_id "Novel00329"; transcript_id "Novel00329.1"; exon_number "2";
scaffold_125	novelGene	exon	328348	328787	.	+	.	gene_id "Novel00329"; transcript_id "Novel00329.1"; exon_number "3";
scaffold_125	novelGene	exon	328878	329690	.	+	.	gene_id "Novel00329"; transcript_id "Novel00329.1"; exon_number "4";
scaffold_125	novelGene	exon	329786	331179	.	+	.	gene_id "Novel00329"; transcript_id "Novel00329.1"; exon_number "5";
scaffold_125	novelGene	exon	331264	331467	.	+	.	gene_id "Novel00329"; transcript_id "Novel00329.1"; exon_number "6";
scaffold_125	novelGene	exon	331725	331796	.	+	.	gene_id "Novel00329"; transcript_id "Novel00329.1"; exon_number "7";
scaffold_125	novelGene	exon	332125	332323	.	+	.	gene_id "Novel00329"; transcript_id "Novel00329.1"; exon_number "8";
scaffold_125	novelGene	exon	328787	329690	.	+	.	gene_id "Novel00329"; transcript_id "Novel00329.2"; exon_number "1";
scaffold_125	novelGene	exon	329786	330495	.	+	.	gene_id "Novel00329"; transcript_id "Novel00329.2"; exon_number "2";
scaffold_125	novelGene	exon	330672	331179	.	+	.	gene_id "Novel00329"; transcript_id "Novel00329.2"; exon_number "3";
scaffold_125	novelGene	exon	331264	331467	.	+	.	gene_id "Novel00329"; transcript_id "Novel00329.2"; exon_number "4";
scaffold_125	novelGene	exon	332125	332323	.	+	.	gene_id "Novel00329"; transcript_id "Novel00329.2"; exon_number "5";
scaffold_125	novelGene	exon	538948	539128	.	+	.	gene_id "Novel00330"; transcript_id "Novel00330.1"; exon_number "1";
scaffold_125	novelGene	exon	541931	542044	.	+	.	gene_id "Novel00330"; transcript_id "Novel00330.1"; exon_number "2";
scaffold_125	novelGene	exon	542209	542307	.	+	.	gene_id "Novel00330"; transcript_id "Novel00330.1"; exon_number "3";
scaffold_125	novelGene	exon	542671	542870	.	+	.	gene_id "Novel00330"; transcript_id "Novel00330.1"; exon_number "4";
scaffold_125	novelGene	exon	543365	543592	.	+	.	gene_id "Novel00330"; transcript_id "Novel00330.1"; exon_number "5";
scaffold_125	novelGene	exon	538948	539128	.	+	.	gene_id "Novel00330"; transcript_id "Novel00330.2"; exon_number "1";
scaffold_125	novelGene	exon	541931	542044	.	+	.	gene_id "Novel00330"; transcript_id "Novel00330.2"; exon_number "2";
scaffold_125	novelGene	exon	542213	542307	.	+	.	gene_id "Novel00330"; transcript_id "Novel00330.2"; exon_number "3";
scaffold_125	novelGene	exon	542671	542870	.	+	.	gene_id "Novel00330"; transcript_id "Novel00330.2"; exon_number "4";
scaffold_125	novelGene	exon	543365	543592	.	+	.	gene_id "Novel00330"; transcript_id "Novel00330.2"; exon_number "5";
scaffold_125	novelGene	exon	538948	539128	.	+	.	gene_id "Novel00330"; transcript_id "Novel00330.3"; exon_number "1";
scaffold_125	novelGene	exon	541931	542057	.	+	.	gene_id "Novel00330"; transcript_id "Novel00330.3"; exon_number "2";
scaffold_125	novelGene	exon	542209	542307	.	+	.	gene_id "Novel00330"; transcript_id "Novel00330.3"; exon_number "3";
scaffold_125	novelGene	exon	542671	542870	.	+	.	gene_id "Novel00330"; transcript_id "Novel00330.3"; exon_number "4";
scaffold_125	novelGene	exon	543365	543592	.	+	.	gene_id "Novel00330"; transcript_id "Novel00330.3"; exon_number "5";
scaffold_125	novelGene	exon	542809	542870	.	+	.	gene_id "Novel00330"; transcript_id "Novel00330.4"; exon_number "1";
scaffold_125	novelGene	exon	543369	543592	.	+	.	gene_id "Novel00330"; transcript_id "Novel00330.4"; exon_number "2";
scaffold_125	novelGene	exon	135129	135253	.	-	.	gene_id "Novel00331"; transcript_id "Novel00331.1"; exon_number "1";
scaffold_125	novelGene	exon	135654	135854	.	-	.	gene_id "Novel00331"; transcript_id "Novel00331.1"; exon_number "2";
scaffold_125	novelGene	exon	136017	136131	.	-	.	gene_id "Novel00331"; transcript_id "Novel00331.1"; exon_number "3";
scaffold_1252	novelGene	exon	569	742	.	+	.	gene_id "Novel00332"; transcript_id "Novel00332.1"; exon_number "1";
scaffold_1252	novelGene	exon	1288	1413	.	+	.	gene_id "Novel00332"; transcript_id "Novel00332.1"; exon_number "2";
scaffold_1252	novelGene	exon	1608	1689	.	+	.	gene_id "Novel00332"; transcript_id "Novel00332.1"; exon_number "3";
scaffold_1252	novelGene	exon	2079	2294	.	+	.	gene_id "Novel00333"; transcript_id "Novel00333.1"; exon_number "1";
scaffold_1252	novelGene	exon	2558	2617	.	+	.	gene_id "Novel00333"; transcript_id "Novel00333.1"; exon_number "2";
scaffold_1259	novelGene	exon	105	199	.	+	.	gene_id "Novel00334"; transcript_id "Novel00334.1"; exon_number "1";
scaffold_1259	novelGene	exon	765	881	.	+	.	gene_id "Novel00334"; transcript_id "Novel00334.1"; exon_number "2";
scaffold_1259	novelGene	exon	1483	1510	.	+	.	gene_id "Novel00334"; transcript_id "Novel00334.1"; exon_number "3";
scaffold_126	novelGene	exon	6806	7017	.	+	.	gene_id "Novel00335"; transcript_id "Novel00335.1"; exon_number "1";
scaffold_126	novelGene	exon	7741	7792	.	+	.	gene_id "Novel00335"; transcript_id "Novel00335.1"; exon_number "2";
scaffold_126	novelGene	exon	3453	3526	.	-	.	gene_id "Novel00336"; transcript_id "Novel00336.1"; exon_number "1";
scaffold_126	novelGene	exon	3632	3845	.	-	.	gene_id "Novel00336"; transcript_id "Novel00336.1"; exon_number "2";
scaffold_126	novelGene	exon	4521	4659	.	-	.	gene_id "Novel00336"; transcript_id "Novel00336.1"; exon_number "3";
scaffold_126	novelGene	exon	628003	628536	.	-	.	gene_id "Novel00337"; transcript_id "Novel00337.1"; exon_number "1";
scaffold_126	novelGene	exon	628720	628972	.	-	.	gene_id "Novel00337"; transcript_id "Novel00337.1"; exon_number "2";
scaffold_126	novelGene	exon	629342	629618	.	-	.	gene_id "Novel00337"; transcript_id "Novel00337.1"; exon_number "3";
scaffold_126	novelGene	exon	630038	630200	.	-	.	gene_id "Novel00337"; transcript_id "Novel00337.1"; exon_number "4";
scaffold_126	novelGene	exon	630556	630775	.	-	.	gene_id "Novel00337"; transcript_id "Novel00337.1"; exon_number "5";
scaffold_126	novelGene	exon	631227	631457	.	-	.	gene_id "Novel00337"; transcript_id "Novel00337.1"; exon_number "6";
scaffold_126	novelGene	exon	631985	632164	.	-	.	gene_id "Novel00337"; transcript_id "Novel00337.1"; exon_number "7";
scaffold_126	novelGene	exon	632302	632524	.	-	.	gene_id "Novel00337"; transcript_id "Novel00337.1"; exon_number "8";
scaffold_126	novelGene	exon	628003	628536	.	-	.	gene_id "Novel00337"; transcript_id "Novel00337.2"; exon_number "1";
scaffold_126	novelGene	exon	628720	628985	.	-	.	gene_id "Novel00337"; transcript_id "Novel00337.2"; exon_number "2";
scaffold_126	novelGene	exon	629342	629618	.	-	.	gene_id "Novel00337"; transcript_id "Novel00337.2"; exon_number "3";
scaffold_126	novelGene	exon	630038	630200	.	-	.	gene_id "Novel00337"; transcript_id "Novel00337.2"; exon_number "4";
scaffold_126	novelGene	exon	630556	630775	.	-	.	gene_id "Novel00337"; transcript_id "Novel00337.2"; exon_number "5";
scaffold_126	novelGene	exon	631227	631457	.	-	.	gene_id "Novel00337"; transcript_id "Novel00337.2"; exon_number "6";
scaffold_126	novelGene	exon	631985	632164	.	-	.	gene_id "Novel00337"; transcript_id "Novel00337.2"; exon_number "7";
scaffold_126	novelGene	exon	632302	632528	.	-	.	gene_id "Novel00337"; transcript_id "Novel00337.2"; exon_number "8";
scaffold_126	novelGene	exon	633853	633879	.	-	.	gene_id "Novel00337"; transcript_id "Novel00337.2"; exon_number "9";
scaffold_126	novelGene	exon	682980	684343	.	-	.	gene_id "Novel00338"; transcript_id "Novel00338.1"; exon_number "1";
scaffold_126	novelGene	exon	684431	684838	.	-	.	gene_id "Novel00338"; transcript_id "Novel00338.1"; exon_number "2";
scaffold_126	novelGene	exon	686245	686595	.	-	.	gene_id "Novel00338"; transcript_id "Novel00338.1"; exon_number "3";
scaffold_126	novelGene	exon	687836	688215	.	-	.	gene_id "Novel00338"; transcript_id "Novel00338.1"; exon_number "4";
scaffold_1265	novelGene	exon	7091	7172	.	+	.	gene_id "Novel00339"; transcript_id "Novel00339.1"; exon_number "1";
scaffold_1265	novelGene	exon	8929	9021	.	+	.	gene_id "Novel00339"; transcript_id "Novel00339.1"; exon_number "2";
scaffold_127	novelGene	exon	212985	213625	.	+	.	gene_id "Novel00340"; transcript_id "Novel00340.1"; exon_number "1";
scaffold_127	novelGene	exon	213834	214062	.	+	.	gene_id "Novel00340"; transcript_id "Novel00340.1"; exon_number "2";
scaffold_127	novelGene	exon	214145	217259	.	+	.	gene_id "Novel00340"; transcript_id "Novel00340.1"; exon_number "3";
scaffold_127	novelGene	exon	796855	798473	.	+	.	gene_id "Novel00341"; transcript_id "Novel00341.1"; exon_number "1";
scaffold_127	novelGene	exon	640892	642080	.	-	.	gene_id "Novel00342"; transcript_id "Novel00342.1"; exon_number "1";
scaffold_127	novelGene	exon	642565	642728	.	-	.	gene_id "Novel00342"; transcript_id "Novel00342.1"; exon_number "2";
scaffold_127	novelGene	exon	643422	643578	.	-	.	gene_id "Novel00342"; transcript_id "Novel00342.1"; exon_number "3";
scaffold_127	novelGene	exon	646460	646671	.	-	.	gene_id "Novel00342"; transcript_id "Novel00342.1"; exon_number "4";
scaffold_127	novelGene	exon	650836	650987	.	-	.	gene_id "Novel00342"; transcript_id "Novel00342.1"; exon_number "5";
scaffold_127	novelGene	exon	653930	654214	.	-	.	gene_id "Novel00342"; transcript_id "Novel00342.1"; exon_number "6";
scaffold_127	novelGene	exon	657492	658316	.	-	.	gene_id "Novel00342"; transcript_id "Novel00342.1"; exon_number "7";
scaffold_127	novelGene	exon	642681	642728	.	-	.	gene_id "Novel00342"; transcript_id "Novel00342.2"; exon_number "1";
scaffold_127	novelGene	exon	643422	643578	.	-	.	gene_id "Novel00342"; transcript_id "Novel00342.2"; exon_number "2";
scaffold_127	novelGene	exon	644589	644687	.	-	.	gene_id "Novel00342"; transcript_id "Novel00342.2"; exon_number "3";
scaffold_127	novelGene	exon	645381	645458	.	-	.	gene_id "Novel00342"; transcript_id "Novel00342.2"; exon_number "4";
scaffold_127	novelGene	exon	646184	646225	.	-	.	gene_id "Novel00342"; transcript_id "Novel00342.2"; exon_number "5";
scaffold_127	novelGene	exon	646460	646671	.	-	.	gene_id "Novel00342"; transcript_id "Novel00342.2"; exon_number "6";
scaffold_127	novelGene	exon	650836	650987	.	-	.	gene_id "Novel00342"; transcript_id "Novel00342.2"; exon_number "7";
scaffold_127	novelGene	exon	653930	654214	.	-	.	gene_id "Novel00342"; transcript_id "Novel00342.2"; exon_number "8";
scaffold_127	novelGene	exon	657492	657703	.	-	.	gene_id "Novel00342"; transcript_id "Novel00342.2"; exon_number "9";
scaffold_127	novelGene	exon	642681	642728	.	-	.	gene_id "Novel00342"; transcript_id "Novel00342.3"; exon_number "1";
scaffold_127	novelGene	exon	643422	643578	.	-	.	gene_id "Novel00342"; transcript_id "Novel00342.3"; exon_number "2";
scaffold_127	novelGene	exon	645381	645458	.	-	.	gene_id "Novel00342"; transcript_id "Novel00342.3"; exon_number "3";
scaffold_127	novelGene	exon	646184	646225	.	-	.	gene_id "Novel00342"; transcript_id "Novel00342.3"; exon_number "4";
scaffold_127	novelGene	exon	646460	646671	.	-	.	gene_id "Novel00342"; transcript_id "Novel00342.3"; exon_number "5";
scaffold_127	novelGene	exon	650836	650987	.	-	.	gene_id "Novel00342"; transcript_id "Novel00342.3"; exon_number "6";
scaffold_127	novelGene	exon	653930	654214	.	-	.	gene_id "Novel00342"; transcript_id "Novel00342.3"; exon_number "7";
scaffold_127	novelGene	exon	657492	658315	.	-	.	gene_id "Novel00342"; transcript_id "Novel00342.3"; exon_number "8";
scaffold_127	novelGene	exon	642681	642728	.	-	.	gene_id "Novel00342"; transcript_id "Novel00342.4"; exon_number "1";
scaffold_127	novelGene	exon	643422	643578	.	-	.	gene_id "Novel00342"; transcript_id "Novel00342.4"; exon_number "2";
scaffold_127	novelGene	exon	645381	645458	.	-	.	gene_id "Novel00342"; transcript_id "Novel00342.4"; exon_number "3";
scaffold_127	novelGene	exon	646460	646671	.	-	.	gene_id "Novel00342"; transcript_id "Novel00342.4"; exon_number "4";
scaffold_127	novelGene	exon	650836	650987	.	-	.	gene_id "Novel00342"; transcript_id "Novel00342.4"; exon_number "5";
scaffold_127	novelGene	exon	653930	654214	.	-	.	gene_id "Novel00342"; transcript_id "Novel00342.4"; exon_number "6";
scaffold_127	novelGene	exon	657492	658315	.	-	.	gene_id "Novel00342"; transcript_id "Novel00342.4"; exon_number "7";
scaffold_1270	novelGene	exon	9056	9150	.	+	.	gene_id "Novel00343"; transcript_id "Novel00343.1"; exon_number "1";
scaffold_1270	novelGene	exon	9221	9334	.	+	.	gene_id "Novel00343"; transcript_id "Novel00343.1"; exon_number "2";
scaffold_1270	novelGene	exon	9440	9498	.	+	.	gene_id "Novel00343"; transcript_id "Novel00343.1"; exon_number "3";
scaffold_1270	novelGene	exon	9595	9704	.	+	.	gene_id "Novel00343"; transcript_id "Novel00343.1"; exon_number "4";
scaffold_1275	novelGene	exon	7344	7583	.	-	.	gene_id "Novel00344"; transcript_id "Novel00344.1"; exon_number "1";
scaffold_1275	novelGene	exon	7900	8090	.	-	.	gene_id "Novel00344"; transcript_id "Novel00344.1"; exon_number "2";
scaffold_1276	novelGene	exon	5893	6026	.	+	.	gene_id "Novel00345"; transcript_id "Novel00345.1"; exon_number "1";
scaffold_1276	novelGene	exon	10403	11060	.	+	.	gene_id "Novel00345"; transcript_id "Novel00345.1"; exon_number "2";
scaffold_1276	novelGene	exon	11284	11373	.	+	.	gene_id "Novel00345"; transcript_id "Novel00345.1"; exon_number "3";
scaffold_1276	novelGene	exon	12383	12601	.	+	.	gene_id "Novel00345"; transcript_id "Novel00345.1"; exon_number "4";
scaffold_1276	novelGene	exon	5895	6026	.	+	.	gene_id "Novel00345"; transcript_id "Novel00345.2"; exon_number "1";
scaffold_1276	novelGene	exon	10403	11060	.	+	.	gene_id "Novel00345"; transcript_id "Novel00345.2"; exon_number "2";
scaffold_1276	novelGene	exon	12383	12601	.	+	.	gene_id "Novel00345"; transcript_id "Novel00345.2"; exon_number "3";
scaffold_1276	novelGene	exon	7333	7378	.	+	.	gene_id "Novel00345"; transcript_id "Novel00345.3"; exon_number "1";
scaffold_1276	novelGene	exon	10403	11060	.	+	.	gene_id "Novel00345"; transcript_id "Novel00345.3"; exon_number "2";
scaffold_1276	novelGene	exon	12383	12601	.	+	.	gene_id "Novel00345"; transcript_id "Novel00345.3"; exon_number "3";
scaffold_128	novelGene	exon	260419	260947	.	+	.	gene_id "Novel00346"; transcript_id "Novel00346.1"; exon_number "1";
scaffold_128	novelGene	exon	261140	261307	.	+	.	gene_id "Novel00346"; transcript_id "Novel00346.1"; exon_number "2";
scaffold_128	novelGene	exon	262955	263057	.	+	.	gene_id "Novel00346"; transcript_id "Novel00346.1"; exon_number "3";
scaffold_128	novelGene	exon	263756	263923	.	+	.	gene_id "Novel00346"; transcript_id "Novel00346.1"; exon_number "4";
scaffold_128	novelGene	exon	265145	265430	.	+	.	gene_id "Novel00346"; transcript_id "Novel00346.1"; exon_number "5";
scaffold_128	novelGene	exon	388164	388246	.	+	.	gene_id "Novel00347"; transcript_id "Novel00347.1"; exon_number "1";
scaffold_128	novelGene	exon	388923	389061	.	+	.	gene_id "Novel00347"; transcript_id "Novel00347.1"; exon_number "2";
scaffold_128	novelGene	exon	391346	391502	.	+	.	gene_id "Novel00347"; transcript_id "Novel00347.1"; exon_number "3";
scaffold_128	novelGene	exon	395743	395867	.	+	.	gene_id "Novel00347"; transcript_id "Novel00347.1"; exon_number "4";
scaffold_128	novelGene	exon	398304	398458	.	+	.	gene_id "Novel00347"; transcript_id "Novel00347.1"; exon_number "5";
scaffold_128	novelGene	exon	399559	400884	.	+	.	gene_id "Novel00347"; transcript_id "Novel00347.1"; exon_number "6";
scaffold_128	novelGene	exon	347678	348965	.	+	.	gene_id "Novel00348"; transcript_id "Novel00348.1"; exon_number "1";
scaffold_128	novelGene	exon	517351	517591	.	+	.	gene_id "Novel00349"; transcript_id "Novel00349.1"; exon_number "1";
scaffold_128	novelGene	exon	517685	517716	.	+	.	gene_id "Novel00349"; transcript_id "Novel00349.1"; exon_number "2";
scaffold_128	novelGene	exon	517823	518036	.	+	.	gene_id "Novel00349"; transcript_id "Novel00349.1"; exon_number "3";
scaffold_128	novelGene	exon	518181	518354	.	+	.	gene_id "Novel00349"; transcript_id "Novel00349.1"; exon_number "4";
scaffold_128	novelGene	exon	520432	520837	.	+	.	gene_id "Novel00349"; transcript_id "Novel00349.1"; exon_number "5";
scaffold_128	novelGene	exon	96641	96702	.	-	.	gene_id "Novel00350"; transcript_id "Novel00350.1"; exon_number "1";
scaffold_128	novelGene	exon	100970	101470	.	-	.	gene_id "Novel00350"; transcript_id "Novel00350.1"; exon_number "2";
scaffold_128	novelGene	exon	96641	96702	.	-	.	gene_id "Novel00350"; transcript_id "Novel00350.2"; exon_number "1";
scaffold_128	novelGene	exon	100974	101505	.	-	.	gene_id "Novel00350"; transcript_id "Novel00350.2"; exon_number "2";
scaffold_128	novelGene	exon	251352	251521	.	-	.	gene_id "Novel00351"; transcript_id "Novel00351.1"; exon_number "1";
scaffold_128	novelGene	exon	251883	252069	.	-	.	gene_id "Novel00351"; transcript_id "Novel00351.1"; exon_number "2";
scaffold_128	novelGene	exon	253001	253188	.	-	.	gene_id "Novel00351"; transcript_id "Novel00351.1"; exon_number "3";
scaffold_128	novelGene	exon	253488	253641	.	-	.	gene_id "Novel00351"; transcript_id "Novel00351.1"; exon_number "4";
scaffold_128	novelGene	exon	254536	254625	.	-	.	gene_id "Novel00351"; transcript_id "Novel00351.1"; exon_number "5";
scaffold_128	novelGene	exon	255951	256053	.	-	.	gene_id "Novel00351"; transcript_id "Novel00351.1"; exon_number "6";
scaffold_128	novelGene	exon	251352	251521	.	-	.	gene_id "Novel00351"; transcript_id "Novel00351.2"; exon_number "1";
scaffold_128	novelGene	exon	251883	252069	.	-	.	gene_id "Novel00351"; transcript_id "Novel00351.2"; exon_number "2";
scaffold_128	novelGene	exon	253001	253188	.	-	.	gene_id "Novel00351"; transcript_id "Novel00351.2"; exon_number "3";
scaffold_128	novelGene	exon	253488	253641	.	-	.	gene_id "Novel00351"; transcript_id "Novel00351.2"; exon_number "4";
scaffold_128	novelGene	exon	255951	256054	.	-	.	gene_id "Novel00351"; transcript_id "Novel00351.2"; exon_number "5";
scaffold_128	novelGene	exon	256964	257007	.	-	.	gene_id "Novel00352"; transcript_id "Novel00352.1"; exon_number "1";
scaffold_128	novelGene	exon	257262	257422	.	-	.	gene_id "Novel00352"; transcript_id "Novel00352.1"; exon_number "2";
scaffold_128	novelGene	exon	257503	259144	.	-	.	gene_id "Novel00352"; transcript_id "Novel00352.1"; exon_number "3";
scaffold_128	novelGene	exon	256964	257007	.	-	.	gene_id "Novel00352"; transcript_id "Novel00352.2"; exon_number "1";
scaffold_128	novelGene	exon	257262	257422	.	-	.	gene_id "Novel00352"; transcript_id "Novel00352.2"; exon_number "2";
scaffold_128	novelGene	exon	257503	258312	.	-	.	gene_id "Novel00352"; transcript_id "Novel00352.2"; exon_number "3";
scaffold_128	novelGene	exon	258768	259300	.	-	.	gene_id "Novel00352"; transcript_id "Novel00352.2"; exon_number "4";
scaffold_128	novelGene	exon	260286	260368	.	-	.	gene_id "Novel00352"; transcript_id "Novel00352.2"; exon_number "5";
scaffold_128	novelGene	exon	256964	257007	.	-	.	gene_id "Novel00352"; transcript_id "Novel00352.3"; exon_number "1";
scaffold_128	novelGene	exon	257262	257422	.	-	.	gene_id "Novel00352"; transcript_id "Novel00352.3"; exon_number "2";
scaffold_128	novelGene	exon	257503	258312	.	-	.	gene_id "Novel00352"; transcript_id "Novel00352.3"; exon_number "3";
scaffold_128	novelGene	exon	259050	259300	.	-	.	gene_id "Novel00352"; transcript_id "Novel00352.3"; exon_number "4";
scaffold_128	novelGene	exon	260286	260368	.	-	.	gene_id "Novel00352"; transcript_id "Novel00352.3"; exon_number "5";
scaffold_129	novelGene	exon	318593	318650	.	+	.	gene_id "Novel00353"; transcript_id "Novel00353.1"; exon_number "1";
scaffold_129	novelGene	exon	318861	319016	.	+	.	gene_id "Novel00353"; transcript_id "Novel00353.1"; exon_number "2";
scaffold_129	novelGene	exon	319190	319350	.	+	.	gene_id "Novel00353"; transcript_id "Novel00353.1"; exon_number "3";
scaffold_129	novelGene	exon	321516	321687	.	+	.	gene_id "Novel00353"; transcript_id "Novel00353.1"; exon_number "4";
scaffold_129	novelGene	exon	355994	356159	.	+	.	gene_id "Novel00354"; transcript_id "Novel00354.1"; exon_number "1";
scaffold_129	novelGene	exon	356281	356560	.	+	.	gene_id "Novel00354"; transcript_id "Novel00354.1"; exon_number "2";
scaffold_129	novelGene	exon	354217	354465	.	-	.	gene_id "Novel00355"; transcript_id "Novel00355.1"; exon_number "1";
scaffold_129	novelGene	exon	354862	354942	.	-	.	gene_id "Novel00355"; transcript_id "Novel00355.1"; exon_number "2";
scaffold_129	novelGene	exon	355283	355420	.	-	.	gene_id "Novel00355"; transcript_id "Novel00355.1"; exon_number "3";
scaffold_129	novelGene	exon	355619	355863	.	-	.	gene_id "Novel00355"; transcript_id "Novel00355.1"; exon_number "4";
scaffold_129	novelGene	exon	478031	478273	.	-	.	gene_id "Novel00356"; transcript_id "Novel00356.1"; exon_number "1";
scaffold_129	novelGene	exon	478488	478635	.	-	.	gene_id "Novel00356"; transcript_id "Novel00356.1"; exon_number "2";
scaffold_129	novelGene	exon	479287	479458	.	-	.	gene_id "Novel00356"; transcript_id "Novel00356.1"; exon_number "3";
scaffold_129	novelGene	exon	479849	480418	.	-	.	gene_id "Novel00356"; transcript_id "Novel00356.1"; exon_number "4";
scaffold_1293	novelGene	exon	8143	8357	.	+	.	gene_id "Novel00357"; transcript_id "Novel00357.1"; exon_number "1";
scaffold_1293	novelGene	exon	8460	8599	.	+	.	gene_id "Novel00357"; transcript_id "Novel00357.1"; exon_number "2";
scaffold_1293	novelGene	exon	8773	8827	.	+	.	gene_id "Novel00357"; transcript_id "Novel00357.1"; exon_number "3";
scaffold_1296	novelGene	exon	1589	1664	.	-	.	gene_id "Novel00358"; transcript_id "Novel00358.1"; exon_number "1";
scaffold_1296	novelGene	exon	1984	2064	.	-	.	gene_id "Novel00358"; transcript_id "Novel00358.1"; exon_number "2";
scaffold_1296	novelGene	exon	2378	2445	.	-	.	gene_id "Novel00358"; transcript_id "Novel00358.1"; exon_number "3";
scaffold_1296	novelGene	exon	2618	2655	.	-	.	gene_id "Novel00359"; transcript_id "Novel00359.1"; exon_number "1";
scaffold_1296	novelGene	exon	3400	3505	.	-	.	gene_id "Novel00359"; transcript_id "Novel00359.1"; exon_number "2";
scaffold_1296	novelGene	exon	6635	6743	.	-	.	gene_id "Novel00359"; transcript_id "Novel00359.1"; exon_number "3";
scaffold_1296	novelGene	exon	7184	7281	.	-	.	gene_id "Novel00359"; transcript_id "Novel00359.1"; exon_number "4";
scaffold_1296	novelGene	exon	2618	2655	.	-	.	gene_id "Novel00359"; transcript_id "Novel00359.2"; exon_number "1";
scaffold_1296	novelGene	exon	3400	3505	.	-	.	gene_id "Novel00359"; transcript_id "Novel00359.2"; exon_number "2";
scaffold_1296	novelGene	exon	4025	4133	.	-	.	gene_id "Novel00359"; transcript_id "Novel00359.2"; exon_number "3";
scaffold_1296	novelGene	exon	4485	4594	.	-	.	gene_id "Novel00359"; transcript_id "Novel00359.2"; exon_number "4";
scaffold_1296	novelGene	exon	7327	7368	.	-	.	gene_id "Novel00359"; transcript_id "Novel00359.2"; exon_number "5";
scaffold_1296	novelGene	exon	7704	7906	.	-	.	gene_id "Novel00359"; transcript_id "Novel00359.2"; exon_number "6";
scaffold_1296	novelGene	exon	8339	8468	.	-	.	gene_id "Novel00359"; transcript_id "Novel00359.2"; exon_number "7";
scaffold_1296	novelGene	exon	8926	9076	.	-	.	gene_id "Novel00359"; transcript_id "Novel00359.2"; exon_number "8";
scaffold_1296	novelGene	exon	9565	9587	.	-	.	gene_id "Novel00359"; transcript_id "Novel00359.2"; exon_number "9";
scaffold_1296	novelGene	exon	5290	5293	.	-	.	gene_id "Novel00359"; transcript_id "Novel00359.3"; exon_number "1";
scaffold_1296	novelGene	exon	5633	5762	.	-	.	gene_id "Novel00359"; transcript_id "Novel00359.3"; exon_number "2";
scaffold_1296	novelGene	exon	6174	6324	.	-	.	gene_id "Novel00359"; transcript_id "Novel00359.3"; exon_number "3";
scaffold_1296	novelGene	exon	9565	9587	.	-	.	gene_id "Novel00359"; transcript_id "Novel00359.3"; exon_number "4";
scaffold_1297	novelGene	exon	4104	6670	.	-	.	gene_id "Novel00360"; transcript_id "Novel00360.1"; exon_number "1";
scaffold_1297	novelGene	exon	7498	7617	.	-	.	gene_id "Novel00360"; transcript_id "Novel00360.1"; exon_number "2";
scaffold_13	novelGene	exon	9531	10342	.	+	.	gene_id "Novel00361"; transcript_id "Novel00361.1"; exon_number "1";
scaffold_13	novelGene	exon	10438	10527	.	+	.	gene_id "Novel00361"; transcript_id "Novel00361.1"; exon_number "2";
scaffold_13	novelGene	exon	151446	153091	.	+	.	gene_id "Novel00362"; transcript_id "Novel00362.1"; exon_number "1";
scaffold_13	novelGene	exon	153829	154187	.	+	.	gene_id "Novel00362"; transcript_id "Novel00362.1"; exon_number "2";
scaffold_13	novelGene	exon	478341	478536	.	+	.	gene_id "Novel00363"; transcript_id "Novel00363.1"; exon_number "1";
scaffold_13	novelGene	exon	478694	478954	.	+	.	gene_id "Novel00363"; transcript_id "Novel00363.1"; exon_number "2";
scaffold_13	novelGene	exon	480889	481044	.	+	.	gene_id "Novel00364"; transcript_id "Novel00364.1"; exon_number "1";
scaffold_13	novelGene	exon	481146	481258	.	+	.	gene_id "Novel00364"; transcript_id "Novel00364.1"; exon_number "2";
scaffold_13	novelGene	exon	481383	481526	.	+	.	gene_id "Novel00364"; transcript_id "Novel00364.1"; exon_number "3";
scaffold_13	novelGene	exon	482047	482353	.	+	.	gene_id "Novel00364"; transcript_id "Novel00364.1"; exon_number "4";
scaffold_13	novelGene	exon	503323	503380	.	+	.	gene_id "Novel00365"; transcript_id "Novel00365.1"; exon_number "1";
scaffold_13	novelGene	exon	504246	504388	.	+	.	gene_id "Novel00365"; transcript_id "Novel00365.1"; exon_number "2";
scaffold_13	novelGene	exon	732963	733019	.	+	.	gene_id "Novel00366"; transcript_id "Novel00366.1"; exon_number "1";
scaffold_13	novelGene	exon	733430	733590	.	+	.	gene_id "Novel00366"; transcript_id "Novel00366.1"; exon_number "2";
scaffold_13	novelGene	exon	733933	734055	.	+	.	gene_id "Novel00366"; transcript_id "Novel00366.1"; exon_number "3";
scaffold_13	novelGene	exon	734229	734334	.	+	.	gene_id "Novel00366"; transcript_id "Novel00366.1"; exon_number "4";
scaffold_13	novelGene	exon	734477	734623	.	+	.	gene_id "Novel00366"; transcript_id "Novel00366.1"; exon_number "5";
scaffold_13	novelGene	exon	734865	735136	.	+	.	gene_id "Novel00366"; transcript_id "Novel00366.1"; exon_number "6";
scaffold_13	novelGene	exon	991993	992105	.	+	.	gene_id "Novel00367"; transcript_id "Novel00367.1"; exon_number "1";
scaffold_13	novelGene	exon	992317	992392	.	+	.	gene_id "Novel00367"; transcript_id "Novel00367.1"; exon_number "2";
scaffold_13	novelGene	exon	1019577	1019736	.	+	.	gene_id "Novel00368"; transcript_id "Novel00368.1"; exon_number "1";
scaffold_13	novelGene	exon	1019826	1020012	.	+	.	gene_id "Novel00368"; transcript_id "Novel00368.1"; exon_number "2";
scaffold_13	novelGene	exon	1020147	1021806	.	+	.	gene_id "Novel00368"; transcript_id "Novel00368.1"; exon_number "3";
scaffold_13	novelGene	exon	23388	23623	.	-	.	gene_id "Novel00369"; transcript_id "Novel00369.1"; exon_number "1";
scaffold_13	novelGene	exon	25170	25247	.	-	.	gene_id "Novel00369"; transcript_id "Novel00369.1"; exon_number "2";
scaffold_13	novelGene	exon	25868	25943	.	-	.	gene_id "Novel00369"; transcript_id "Novel00369.1"; exon_number "3";
scaffold_13	novelGene	exon	26812	27158	.	-	.	gene_id "Novel00369"; transcript_id "Novel00369.1"; exon_number "4";
scaffold_13	novelGene	exon	23388	23623	.	-	.	gene_id "Novel00369"; transcript_id "Novel00369.2"; exon_number "1";
scaffold_13	novelGene	exon	25170	25247	.	-	.	gene_id "Novel00369"; transcript_id "Novel00369.2"; exon_number "2";
scaffold_13	novelGene	exon	25868	25943	.	-	.	gene_id "Novel00369"; transcript_id "Novel00369.2"; exon_number "3";
scaffold_13	novelGene	exon	27470	27494	.	-	.	gene_id "Novel00369"; transcript_id "Novel00369.2"; exon_number "4";
scaffold_13	novelGene	exon	288536	288618	.	-	.	gene_id "Novel00370"; transcript_id "Novel00370.1"; exon_number "1";
scaffold_13	novelGene	exon	289223	289832	.	-	.	gene_id "Novel00370"; transcript_id "Novel00370.1"; exon_number "2";
scaffold_13	novelGene	exon	394972	395473	.	-	.	gene_id "Novel00371"; transcript_id "Novel00371.1"; exon_number "1";
scaffold_13	novelGene	exon	395860	396163	.	-	.	gene_id "Novel00371"; transcript_id "Novel00371.1"; exon_number "2";
scaffold_130	novelGene	exon	275842	275984	.	+	.	gene_id "Novel00372"; transcript_id "Novel00372.1"; exon_number "1";
scaffold_130	novelGene	exon	278197	278480	.	+	.	gene_id "Novel00372"; transcript_id "Novel00372.1"; exon_number "2";
scaffold_130	novelGene	exon	435990	436010	.	+	.	gene_id "Novel00373"; transcript_id "Novel00373.1"; exon_number "1";
scaffold_130	novelGene	exon	436210	436895	.	+	.	gene_id "Novel00373"; transcript_id "Novel00373.1"; exon_number "2";
scaffold_130	novelGene	exon	439853	440094	.	+	.	gene_id "Novel00374"; transcript_id "Novel00374.1"; exon_number "1";
scaffold_130	novelGene	exon	440538	440611	.	+	.	gene_id "Novel00374"; transcript_id "Novel00374.1"; exon_number "2";
scaffold_130	novelGene	exon	440680	440764	.	+	.	gene_id "Novel00374"; transcript_id "Novel00374.1"; exon_number "3";
scaffold_130	novelGene	exon	439853	440094	.	+	.	gene_id "Novel00374"; transcript_id "Novel00374.2"; exon_number "1";
scaffold_130	novelGene	exon	440538	440611	.	+	.	gene_id "Novel00374"; transcript_id "Novel00374.2"; exon_number "2";
scaffold_130	novelGene	exon	440694	440764	.	+	.	gene_id "Novel00374"; transcript_id "Novel00374.2"; exon_number "3";
scaffold_130	novelGene	exon	803058	807558	.	+	.	gene_id "Novel00375"; transcript_id "Novel00375.1"; exon_number "1";
scaffold_130	novelGene	exon	808314	808785	.	+	.	gene_id "Novel00375"; transcript_id "Novel00375.1"; exon_number "2";
scaffold_130	novelGene	exon	808075	808643	.	+	.	gene_id "Novel00375"; transcript_id "Novel00375.2"; exon_number "1";
scaffold_130	novelGene	exon	1080406	1081799	.	+	.	gene_id "Novel00376"; transcript_id "Novel00376.1"; exon_number "1";
scaffold_130	novelGene	exon	1081921	1082021	.	+	.	gene_id "Novel00376"; transcript_id "Novel00376.1"; exon_number "2";
scaffold_130	novelGene	exon	1407023	1407102	.	+	.	gene_id "Novel00377"; transcript_id "Novel00377.1"; exon_number "1";
scaffold_130	novelGene	exon	1424011	1424159	.	+	.	gene_id "Novel00377"; transcript_id "Novel00377.1"; exon_number "2";
scaffold_130	novelGene	exon	1426275	1428915	.	+	.	gene_id "Novel00377"; transcript_id "Novel00377.1"; exon_number "3";
scaffold_130	novelGene	exon	1465952	1467430	.	+	.	gene_id "Novel00378"; transcript_id "Novel00378.1"; exon_number "1";
scaffold_130	novelGene	exon	1470552	1470574	.	+	.	gene_id "Novel00378"; transcript_id "Novel00378.1"; exon_number "2";
scaffold_130	novelGene	exon	1474966	1475206	.	+	.	gene_id "Novel00379"; transcript_id "Novel00379.1"; exon_number "1";
scaffold_130	novelGene	exon	1475292	1475480	.	+	.	gene_id "Novel00379"; transcript_id "Novel00379.1"; exon_number "2";
scaffold_130	novelGene	exon	1475713	1475776	.	+	.	gene_id "Novel00380"; transcript_id "Novel00380.1"; exon_number "1";
scaffold_130	novelGene	exon	1476086	1476341	.	+	.	gene_id "Novel00380"; transcript_id "Novel00380.1"; exon_number "2";
scaffold_130	novelGene	exon	1476910	1477066	.	+	.	gene_id "Novel00380"; transcript_id "Novel00380.1"; exon_number "3";
scaffold_130	novelGene	exon	1478023	1478069	.	+	.	gene_id "Novel00380"; transcript_id "Novel00380.1"; exon_number "4";
scaffold_130	novelGene	exon	1482141	1482146	.	+	.	gene_id "Novel00381"; transcript_id "Novel00381.1"; exon_number "1";
scaffold_130	novelGene	exon	1482323	1482815	.	+	.	gene_id "Novel00381"; transcript_id "Novel00381.1"; exon_number "2";
scaffold_130	novelGene	exon	1482866	1482983	.	+	.	gene_id "Novel00382"; transcript_id "Novel00382.1"; exon_number "1";
scaffold_130	novelGene	exon	1483265	1483348	.	+	.	gene_id "Novel00382"; transcript_id "Novel00382.1"; exon_number "2";
scaffold_130	novelGene	exon	1484350	1484534	.	+	.	gene_id "Novel00383"; transcript_id "Novel00383.1"; exon_number "1";
scaffold_130	novelGene	exon	1486202	1486329	.	+	.	gene_id "Novel00383"; transcript_id "Novel00383.1"; exon_number "2";
scaffold_130	novelGene	exon	32892	33952	.	-	.	gene_id "Novel00384"; transcript_id "Novel00384.1"; exon_number "1";
scaffold_130	novelGene	exon	34056	34264	.	-	.	gene_id "Novel00384"; transcript_id "Novel00384.1"; exon_number "2";
scaffold_130	novelGene	exon	261206	261613	.	-	.	gene_id "Novel00385"; transcript_id "Novel00385.1"; exon_number "1";
scaffold_130	novelGene	exon	262751	262924	.	-	.	gene_id "Novel00385"; transcript_id "Novel00385.1"; exon_number "2";
scaffold_130	novelGene	exon	263539	263658	.	-	.	gene_id "Novel00386"; transcript_id "Novel00386.1"; exon_number "1";
scaffold_130	novelGene	exon	263966	264087	.	-	.	gene_id "Novel00386"; transcript_id "Novel00386.1"; exon_number "2";
scaffold_130	novelGene	exon	264284	264438	.	-	.	gene_id "Novel00386"; transcript_id "Novel00386.1"; exon_number "3";
scaffold_130	novelGene	exon	268170	268362	.	-	.	gene_id "Novel00387"; transcript_id "Novel00387.1"; exon_number "1";
scaffold_130	novelGene	exon	268806	268974	.	-	.	gene_id "Novel00387"; transcript_id "Novel00387.1"; exon_number "2";
scaffold_130	novelGene	exon	270231	270340	.	-	.	gene_id "Novel00387"; transcript_id "Novel00387.1"; exon_number "3";
scaffold_130	novelGene	exon	273594	273717	.	-	.	gene_id "Novel00387"; transcript_id "Novel00387.1"; exon_number "4";
scaffold_130	novelGene	exon	795945	798602	.	-	.	gene_id "Novel00388"; transcript_id "Novel00388.1"; exon_number "1";
scaffold_130	novelGene	exon	795969	797257	.	-	.	gene_id "Novel00388"; transcript_id "Novel00388.2"; exon_number "1";
scaffold_130	novelGene	exon	797427	797609	.	-	.	gene_id "Novel00388"; transcript_id "Novel00388.2"; exon_number "2";
scaffold_130	novelGene	exon	797731	797839	.	-	.	gene_id "Novel00388"; transcript_id "Novel00388.2"; exon_number "3";
scaffold_130	novelGene	exon	798435	798475	.	-	.	gene_id "Novel00388"; transcript_id "Novel00388.2"; exon_number "4";
scaffold_130	novelGene	exon	795969	797257	.	-	.	gene_id "Novel00388"; transcript_id "Novel00388.3"; exon_number "1";
scaffold_130	novelGene	exon	797427	797609	.	-	.	gene_id "Novel00388"; transcript_id "Novel00388.3"; exon_number "2";
scaffold_130	novelGene	exon	797731	797839	.	-	.	gene_id "Novel00388"; transcript_id "Novel00388.3"; exon_number "3";
scaffold_130	novelGene	exon	798228	798386	.	-	.	gene_id "Novel00388"; transcript_id "Novel00388.3"; exon_number "4";
scaffold_130	novelGene	exon	798489	798548	.	-	.	gene_id "Novel00388"; transcript_id "Novel00388.3"; exon_number "5";
scaffold_130	novelGene	exon	795969	797257	.	-	.	gene_id "Novel00388"; transcript_id "Novel00388.4"; exon_number "1";
scaffold_130	novelGene	exon	797427	797609	.	-	.	gene_id "Novel00388"; transcript_id "Novel00388.4"; exon_number "2";
scaffold_130	novelGene	exon	797731	797839	.	-	.	gene_id "Novel00388"; transcript_id "Novel00388.4"; exon_number "3";
scaffold_130	novelGene	exon	798489	798793	.	-	.	gene_id "Novel00388"; transcript_id "Novel00388.4"; exon_number "4";
scaffold_130	novelGene	exon	1021796	1021898	.	-	.	gene_id "Novel00389"; transcript_id "Novel00389.1"; exon_number "1";
scaffold_130	novelGene	exon	1021978	1022007	.	-	.	gene_id "Novel00389"; transcript_id "Novel00389.1"; exon_number "2";
scaffold_130	novelGene	exon	1050562	1050709	.	-	.	gene_id "Novel00389"; transcript_id "Novel00389.1"; exon_number "3";
scaffold_130	novelGene	exon	1296887	1296998	.	-	.	gene_id "Novel00390"; transcript_id "Novel00390.1"; exon_number "1";
scaffold_130	novelGene	exon	1297459	1297518	.	-	.	gene_id "Novel00390"; transcript_id "Novel00390.1"; exon_number "2";
scaffold_130	novelGene	exon	1297795	1298023	.	-	.	gene_id "Novel00390"; transcript_id "Novel00390.1"; exon_number "3";
scaffold_130	novelGene	exon	1465948	1467055	.	-	.	gene_id "Novel00391"; transcript_id "Novel00391.1"; exon_number "1";
scaffold_130	novelGene	exon	1467159	1467362	.	-	.	gene_id "Novel00391"; transcript_id "Novel00391.1"; exon_number "2";
scaffold_1305	novelGene	exon	57	114	.	+	.	gene_id "Novel00392"; transcript_id "Novel00392.1"; exon_number "1";
scaffold_1305	novelGene	exon	710	1420	.	+	.	gene_id "Novel00392"; transcript_id "Novel00392.1"; exon_number "2";
scaffold_131	novelGene	exon	353167	353325	.	+	.	gene_id "Novel00393"; transcript_id "Novel00393.1"; exon_number "1";
scaffold_131	novelGene	exon	354065	354130	.	+	.	gene_id "Novel00393"; transcript_id "Novel00393.1"; exon_number "2";
scaffold_131	novelGene	exon	354215	354309	.	+	.	gene_id "Novel00393"; transcript_id "Novel00393.1"; exon_number "3";
scaffold_131	novelGene	exon	390513	390831	.	+	.	gene_id "Novel00394"; transcript_id "Novel00394.1"; exon_number "1";
scaffold_131	novelGene	exon	391009	391157	.	+	.	gene_id "Novel00394"; transcript_id "Novel00394.1"; exon_number "2";
scaffold_131	novelGene	exon	550605	551226	.	+	.	gene_id "Novel00395"; transcript_id "Novel00395.1"; exon_number "1";
scaffold_131	novelGene	exon	551314	551373	.	+	.	gene_id "Novel00395"; transcript_id "Novel00395.1"; exon_number "2";
scaffold_131	novelGene	exon	579529	579609	.	+	.	gene_id "Novel00395"; transcript_id "Novel00395.1"; exon_number "3";
scaffold_131	novelGene	exon	583472	583685	.	+	.	gene_id "Novel00396"; transcript_id "Novel00396.1"; exon_number "1";
scaffold_131	novelGene	exon	626147	626301	.	+	.	gene_id "Novel00396"; transcript_id "Novel00396.1"; exon_number "2";
scaffold_131	novelGene	exon	828107	830087	.	+	.	gene_id "Novel00397"; transcript_id "Novel00397.1"; exon_number "1";
scaffold_131	novelGene	exon	150210	150463	.	-	.	gene_id "Novel00398"; transcript_id "Novel00398.1"; exon_number "1";
scaffold_131	novelGene	exon	151682	151948	.	-	.	gene_id "Novel00398"; transcript_id "Novel00398.1"; exon_number "2";
scaffold_131	novelGene	exon	152939	153084	.	-	.	gene_id "Novel00399"; transcript_id "Novel00399.1"; exon_number "1";
scaffold_131	novelGene	exon	154222	154650	.	-	.	gene_id "Novel00400"; transcript_id "Novel00400.1"; exon_number "1";
scaffold_1310	novelGene	exon	2240	2371	.	+	.	gene_id "Novel00401"; transcript_id "Novel00401.1"; exon_number "1";
scaffold_1310	novelGene	exon	3458	3540	.	+	.	gene_id "Novel00401"; transcript_id "Novel00401.1"; exon_number "2";
scaffold_1310	novelGene	exon	4335	4468	.	+	.	gene_id "Novel00401"; transcript_id "Novel00401.1"; exon_number "3";
scaffold_1310	novelGene	exon	7955	8042	.	+	.	gene_id "Novel00401"; transcript_id "Novel00401.1"; exon_number "4";
scaffold_1310	novelGene	exon	2241	2371	.	+	.	gene_id "Novel00401"; transcript_id "Novel00401.2"; exon_number "1";
scaffold_1310	novelGene	exon	3473	3540	.	+	.	gene_id "Novel00401"; transcript_id "Novel00401.2"; exon_number "2";
scaffold_1310	novelGene	exon	4335	4468	.	+	.	gene_id "Novel00401"; transcript_id "Novel00401.2"; exon_number "3";
scaffold_1310	novelGene	exon	7937	8042	.	+	.	gene_id "Novel00401"; transcript_id "Novel00401.2"; exon_number "4";
scaffold_1310	novelGene	exon	2241	2371	.	+	.	gene_id "Novel00401"; transcript_id "Novel00401.3"; exon_number "1";
scaffold_1310	novelGene	exon	3473	3540	.	+	.	gene_id "Novel00401"; transcript_id "Novel00401.3"; exon_number "2";
scaffold_1310	novelGene	exon	4335	4468	.	+	.	gene_id "Novel00401"; transcript_id "Novel00401.3"; exon_number "3";
scaffold_1310	novelGene	exon	7955	8042	.	+	.	gene_id "Novel00401"; transcript_id "Novel00401.3"; exon_number "4";
scaffold_1312	novelGene	exon	587	716	.	+	.	gene_id "Novel00402"; transcript_id "Novel00402.1"; exon_number "1";
scaffold_1312	novelGene	exon	2285	3290	.	+	.	gene_id "Novel00402"; transcript_id "Novel00402.1"; exon_number "2";
scaffold_1312	novelGene	exon	1007	1114	.	+	.	gene_id "Novel00402"; transcript_id "Novel00402.2"; exon_number "1";
scaffold_1312	novelGene	exon	2285	3290	.	+	.	gene_id "Novel00402"; transcript_id "Novel00402.2"; exon_number "2";
scaffold_1312	novelGene	exon	1574	1600	.	+	.	gene_id "Novel00402"; transcript_id "Novel00402.3"; exon_number "1";
scaffold_1312	novelGene	exon	2285	3290	.	+	.	gene_id "Novel00402"; transcript_id "Novel00402.3"; exon_number "2";
scaffold_1312	novelGene	exon	1891	2003	.	+	.	gene_id "Novel00402"; transcript_id "Novel00402.4"; exon_number "1";
scaffold_1312	novelGene	exon	2285	3290	.	+	.	gene_id "Novel00402"; transcript_id "Novel00402.4"; exon_number "2";
scaffold_1313	novelGene	exon	214	379	.	-	.	gene_id "Novel00403"; transcript_id "Novel00403.1"; exon_number "1";
scaffold_1313	novelGene	exon	935	1006	.	-	.	gene_id "Novel00403"; transcript_id "Novel00403.1"; exon_number "2";
scaffold_1319	novelGene	exon	1244	1320	.	-	.	gene_id "Novel00404"; transcript_id "Novel00404.1"; exon_number "1";
scaffold_1319	novelGene	exon	2056	2158	.	-	.	gene_id "Novel00404"; transcript_id "Novel00404.1"; exon_number "2";
scaffold_1319	novelGene	exon	2485	2641	.	-	.	gene_id "Novel00404"; transcript_id "Novel00404.1"; exon_number "3";
scaffold_1319	novelGene	exon	3000	3102	.	-	.	gene_id "Novel00404"; transcript_id "Novel00404.1"; exon_number "4";
scaffold_1319	novelGene	exon	4698	4786	.	-	.	gene_id "Novel00405"; transcript_id "Novel00405.1"; exon_number "1";
scaffold_1319	novelGene	exon	8721	8846	.	-	.	gene_id "Novel00405"; transcript_id "Novel00405.1"; exon_number "2";
scaffold_1319	novelGene	exon	9200	9310	.	-	.	gene_id "Novel00405"; transcript_id "Novel00405.1"; exon_number "3";
scaffold_132	novelGene	exon	207390	207690	.	+	.	gene_id "Novel00406"; transcript_id "Novel00406.1"; exon_number "1";
scaffold_132	novelGene	exon	208111	208268	.	+	.	gene_id "Novel00406"; transcript_id "Novel00406.1"; exon_number "2";
scaffold_132	novelGene	exon	209786	210039	.	+	.	gene_id "Novel00406"; transcript_id "Novel00406.1"; exon_number "3";
scaffold_132	novelGene	exon	210375	210539	.	+	.	gene_id "Novel00406"; transcript_id "Novel00406.1"; exon_number "4";
scaffold_132	novelGene	exon	221727	221794	.	+	.	gene_id "Novel00406"; transcript_id "Novel00406.1"; exon_number "5";
scaffold_132	novelGene	exon	207390	207690	.	+	.	gene_id "Novel00406"; transcript_id "Novel00406.2"; exon_number "1";
scaffold_132	novelGene	exon	208111	208268	.	+	.	gene_id "Novel00406"; transcript_id "Novel00406.2"; exon_number "2";
scaffold_132	novelGene	exon	209786	210039	.	+	.	gene_id "Novel00406"; transcript_id "Novel00406.2"; exon_number "3";
scaffold_132	novelGene	exon	210375	210539	.	+	.	gene_id "Novel00406"; transcript_id "Novel00406.2"; exon_number "4";
scaffold_132	novelGene	exon	222148	222332	.	+	.	gene_id "Novel00406"; transcript_id "Novel00406.2"; exon_number "5";
scaffold_132	novelGene	exon	224097	224248	.	+	.	gene_id "Novel00406"; transcript_id "Novel00406.2"; exon_number "6";
scaffold_132	novelGene	exon	610053	611252	.	+	.	gene_id "Novel00407"; transcript_id "Novel00407.1"; exon_number "1";
scaffold_132	novelGene	exon	410323	410489	.	-	.	gene_id "Novel00408"; transcript_id "Novel00408.1"; exon_number "1";
scaffold_132	novelGene	exon	411013	411757	.	-	.	gene_id "Novel00408"; transcript_id "Novel00408.1"; exon_number "2";
scaffold_132	novelGene	exon	628460	628515	.	-	.	gene_id "Novel00409"; transcript_id "Novel00409.1"; exon_number "1";
scaffold_132	novelGene	exon	639778	639996	.	-	.	gene_id "Novel00409"; transcript_id "Novel00409.1"; exon_number "2";
scaffold_132	novelGene	exon	640384	640948	.	-	.	gene_id "Novel00409"; transcript_id "Novel00409.1"; exon_number "3";
scaffold_132	novelGene	exon	639489	639996	.	-	.	gene_id "Novel00409"; transcript_id "Novel00409.2"; exon_number "1";
scaffold_132	novelGene	exon	640384	641518	.	-	.	gene_id "Novel00409"; transcript_id "Novel00409.2"; exon_number "2";
scaffold_133	novelGene	exon	2616	2722	.	+	.	gene_id "Novel00410"; transcript_id "Novel00410.1"; exon_number "1";
scaffold_133	novelGene	exon	3284	3476	.	+	.	gene_id "Novel00410"; transcript_id "Novel00410.1"; exon_number "2";
scaffold_133	novelGene	exon	3861	4002	.	+	.	gene_id "Novel00410"; transcript_id "Novel00410.1"; exon_number "3";
scaffold_133	novelGene	exon	4633	4749	.	+	.	gene_id "Novel00410"; transcript_id "Novel00410.1"; exon_number "4";
scaffold_133	novelGene	exon	5235	5376	.	+	.	gene_id "Novel00410"; transcript_id "Novel00410.1"; exon_number "5";
scaffold_133	novelGene	exon	5778	5810	.	+	.	gene_id "Novel00410"; transcript_id "Novel00410.1"; exon_number "6";
scaffold_133	novelGene	exon	2616	2722	.	+	.	gene_id "Novel00410"; transcript_id "Novel00410.2"; exon_number "1";
scaffold_133	novelGene	exon	3284	3476	.	+	.	gene_id "Novel00410"; transcript_id "Novel00410.2"; exon_number "2";
scaffold_133	novelGene	exon	3861	4002	.	+	.	gene_id "Novel00410"; transcript_id "Novel00410.2"; exon_number "3";
scaffold_133	novelGene	exon	4633	4749	.	+	.	gene_id "Novel00410"; transcript_id "Novel00410.2"; exon_number "4";
scaffold_133	novelGene	exon	5235	5376	.	+	.	gene_id "Novel00410"; transcript_id "Novel00410.2"; exon_number "5";
scaffold_133	novelGene	exon	5863	6844	.	+	.	gene_id "Novel00410"; transcript_id "Novel00410.2"; exon_number "6";
scaffold_133	novelGene	exon	39268	39564	.	+	.	gene_id "Novel00411"; transcript_id "Novel00411.1"; exon_number "1";
scaffold_133	novelGene	exon	39890	40031	.	+	.	gene_id "Novel00411"; transcript_id "Novel00411.1"; exon_number "2";
scaffold_133	novelGene	exon	48921	49124	.	+	.	gene_id "Novel00412"; transcript_id "Novel00412.1"; exon_number "1";
scaffold_133	novelGene	exon	49583	49656	.	+	.	gene_id "Novel00412"; transcript_id "Novel00412.1"; exon_number "2";
scaffold_133	novelGene	exon	56517	56670	.	+	.	gene_id "Novel00413"; transcript_id "Novel00413.1"; exon_number "1";
scaffold_133	novelGene	exon	56831	56905	.	+	.	gene_id "Novel00413"; transcript_id "Novel00413.1"; exon_number "2";
scaffold_133	novelGene	exon	56970	56985	.	+	.	gene_id "Novel00414"; transcript_id "Novel00414.1"; exon_number "1";
scaffold_133	novelGene	exon	57185	57359	.	+	.	gene_id "Novel00414"; transcript_id "Novel00414.1"; exon_number "2";
scaffold_133	novelGene	exon	57638	57705	.	+	.	gene_id "Novel00414"; transcript_id "Novel00414.1"; exon_number "3";
scaffold_133	novelGene	exon	58684	58807	.	+	.	gene_id "Novel00415"; transcript_id "Novel00415.1"; exon_number "1";
scaffold_133	novelGene	exon	58897	59012	.	+	.	gene_id "Novel00415"; transcript_id "Novel00415.1"; exon_number "2";
scaffold_133	novelGene	exon	59454	59562	.	+	.	gene_id "Novel00415"; transcript_id "Novel00415.1"; exon_number "3";
scaffold_133	novelGene	exon	59879	59953	.	+	.	gene_id "Novel00415"; transcript_id "Novel00415.1"; exon_number "4";
scaffold_133	novelGene	exon	60733	60797	.	+	.	gene_id "Novel00415"; transcript_id "Novel00415.1"; exon_number "5";
scaffold_133	novelGene	exon	62661	62734	.	+	.	gene_id "Novel00416"; transcript_id "Novel00416.1"; exon_number "1";
scaffold_133	novelGene	exon	63225	63317	.	+	.	gene_id "Novel00416"; transcript_id "Novel00416.1"; exon_number "2";
scaffold_133	novelGene	exon	63441	63467	.	+	.	gene_id "Novel00416"; transcript_id "Novel00416.1"; exon_number "3";
scaffold_133	novelGene	exon	63560	63601	.	+	.	gene_id "Novel00416"; transcript_id "Novel00416.1"; exon_number "4";
scaffold_133	novelGene	exon	63837	63897	.	+	.	gene_id "Novel00416"; transcript_id "Novel00416.1"; exon_number "5";
scaffold_133	novelGene	exon	343190	344753	.	+	.	gene_id "Novel00417"; transcript_id "Novel00417.1"; exon_number "1";
scaffold_133	novelGene	exon	349373	352119	.	+	.	gene_id "Novel00418"; transcript_id "Novel00418.1"; exon_number "1";
scaffold_133	novelGene	exon	353244	353776	.	+	.	gene_id "Novel00419"; transcript_id "Novel00419.1"; exon_number "1";
scaffold_133	novelGene	exon	445527	446165	.	+	.	gene_id "Novel00420"; transcript_id "Novel00420.1"; exon_number "1";
scaffold_133	novelGene	exon	447248	449064	.	+	.	gene_id "Novel00420"; transcript_id "Novel00420.1"; exon_number "2";
scaffold_133	novelGene	exon	566258	566304	.	+	.	gene_id "Novel00421"; transcript_id "Novel00421.1"; exon_number "1";
scaffold_133	novelGene	exon	567650	567785	.	+	.	gene_id "Novel00421"; transcript_id "Novel00421.1"; exon_number "2";
scaffold_133	novelGene	exon	580770	580905	.	+	.	gene_id "Novel00421"; transcript_id "Novel00421.1"; exon_number "3";
scaffold_133	novelGene	exon	582218	582313	.	+	.	gene_id "Novel00421"; transcript_id "Novel00421.1"; exon_number "4";
scaffold_133	novelGene	exon	584921	585051	.	+	.	gene_id "Novel00421"; transcript_id "Novel00421.1"; exon_number "5";
scaffold_133	novelGene	exon	585184	585365	.	+	.	gene_id "Novel00421"; transcript_id "Novel00421.1"; exon_number "6";
scaffold_133	novelGene	exon	585819	585948	.	+	.	gene_id "Novel00421"; transcript_id "Novel00421.1"; exon_number "7";
scaffold_133	novelGene	exon	586372	586786	.	+	.	gene_id "Novel00421"; transcript_id "Novel00421.1"; exon_number "8";
scaffold_133	novelGene	exon	49930	50109	.	-	.	gene_id "Novel00422"; transcript_id "Novel00422.1"; exon_number "1";
scaffold_133	novelGene	exon	50653	51102	.	-	.	gene_id "Novel00422"; transcript_id "Novel00422.1"; exon_number "2";
scaffold_1334	novelGene	exon	470	630	.	-	.	gene_id "Novel00423"; transcript_id "Novel00423.1"; exon_number "1";
scaffold_1334	novelGene	exon	1046	1165	.	-	.	gene_id "Novel00423"; transcript_id "Novel00423.1"; exon_number "2";
scaffold_1334	novelGene	exon	2775	2830	.	-	.	gene_id "Novel00424"; transcript_id "Novel00424.1"; exon_number "1";
scaffold_1334	novelGene	exon	3110	3239	.	-	.	gene_id "Novel00424"; transcript_id "Novel00424.1"; exon_number "2";
scaffold_1334	novelGene	exon	7005	7135	.	-	.	gene_id "Novel00425"; transcript_id "Novel00425.1"; exon_number "1";
scaffold_1334	novelGene	exon	7446	7554	.	-	.	gene_id "Novel00425"; transcript_id "Novel00425.1"; exon_number "2";
scaffold_1334	novelGene	exon	8075	8090	.	-	.	gene_id "Novel00425"; transcript_id "Novel00425.1"; exon_number "3";
scaffold_1334	novelGene	exon	7005	7135	.	-	.	gene_id "Novel00425"; transcript_id "Novel00425.2"; exon_number "1";
scaffold_1334	novelGene	exon	7446	7554	.	-	.	gene_id "Novel00425"; transcript_id "Novel00425.2"; exon_number "2";
scaffold_1334	novelGene	exon	8487	8645	.	-	.	gene_id "Novel00425"; transcript_id "Novel00425.2"; exon_number "3";
scaffold_1334	novelGene	exon	8948	9046	.	-	.	gene_id "Novel00425"; transcript_id "Novel00425.2"; exon_number "4";
scaffold_134	novelGene	exon	608427	608512	.	+	.	gene_id "Novel00426"; transcript_id "Novel00426.1"; exon_number "1";
scaffold_134	novelGene	exon	608595	608814	.	+	.	gene_id "Novel00426"; transcript_id "Novel00426.1"; exon_number "2";
scaffold_134	novelGene	exon	425548	426236	.	-	.	gene_id "Novel00427"; transcript_id "Novel00427.1"; exon_number "1";
scaffold_134	novelGene	exon	426631	426732	.	-	.	gene_id "Novel00427"; transcript_id "Novel00427.1"; exon_number "2";
scaffold_134	novelGene	exon	510537	510605	.	-	.	gene_id "Novel00428"; transcript_id "Novel00428.1"; exon_number "1";
scaffold_134	novelGene	exon	510803	510860	.	-	.	gene_id "Novel00428"; transcript_id "Novel00428.1"; exon_number "2";
scaffold_134	novelGene	exon	511057	511138	.	-	.	gene_id "Novel00428"; transcript_id "Novel00428.1"; exon_number "3";
scaffold_134	novelGene	exon	511335	511551	.	-	.	gene_id "Novel00429"; transcript_id "Novel00429.1"; exon_number "1";
scaffold_134	novelGene	exon	512025	512063	.	-	.	gene_id "Novel00429"; transcript_id "Novel00429.1"; exon_number "2";
scaffold_134	novelGene	exon	521651	523193	.	-	.	gene_id "Novel00430"; transcript_id "Novel00430.1"; exon_number "1";
scaffold_134	novelGene	exon	523697	523792	.	-	.	gene_id "Novel00430"; transcript_id "Novel00430.1"; exon_number "2";
scaffold_134	novelGene	exon	532184	533686	.	-	.	gene_id "Novel00431"; transcript_id "Novel00431.1"; exon_number "1";
scaffold_134	novelGene	exon	533913	534233	.	-	.	gene_id "Novel00431"; transcript_id "Novel00431.1"; exon_number "2";
scaffold_134	novelGene	exon	534478	534612	.	-	.	gene_id "Novel00431"; transcript_id "Novel00431.1"; exon_number "3";
scaffold_134	novelGene	exon	534701	534830	.	-	.	gene_id "Novel00431"; transcript_id "Novel00431.1"; exon_number "4";
scaffold_134	novelGene	exon	624630	625269	.	-	.	gene_id "Novel00432"; transcript_id "Novel00432.1"; exon_number "1";
scaffold_134	novelGene	exon	625505	625607	.	-	.	gene_id "Novel00432"; transcript_id "Novel00432.1"; exon_number "2";
scaffold_134	novelGene	exon	625723	625899	.	-	.	gene_id "Novel00432"; transcript_id "Novel00432.1"; exon_number "3";
scaffold_134	novelGene	exon	626160	626275	.	-	.	gene_id "Novel00432"; transcript_id "Novel00432.1"; exon_number "4";
scaffold_134	novelGene	exon	626369	626516	.	-	.	gene_id "Novel00432"; transcript_id "Novel00432.1"; exon_number "5";
scaffold_134	novelGene	exon	627295	627403	.	-	.	gene_id "Novel00432"; transcript_id "Novel00432.1"; exon_number "6";
scaffold_134	novelGene	exon	627485	627694	.	-	.	gene_id "Novel00432"; transcript_id "Novel00432.1"; exon_number "7";
scaffold_134	novelGene	exon	628024	628194	.	-	.	gene_id "Novel00432"; transcript_id "Novel00432.1"; exon_number "8";
scaffold_134	novelGene	exon	628562	628734	.	-	.	gene_id "Novel00432"; transcript_id "Novel00432.1"; exon_number "9";
scaffold_134	novelGene	exon	628809	628973	.	-	.	gene_id "Novel00432"; transcript_id "Novel00432.1"; exon_number "10";
scaffold_134	novelGene	exon	629053	629168	.	-	.	gene_id "Novel00432"; transcript_id "Novel00432.1"; exon_number "11";
scaffold_134	novelGene	exon	629247	629418	.	-	.	gene_id "Novel00432"; transcript_id "Novel00432.1"; exon_number "12";
scaffold_134	novelGene	exon	629514	629664	.	-	.	gene_id "Novel00432"; transcript_id "Novel00432.1"; exon_number "13";
scaffold_134	novelGene	exon	629854	629972	.	-	.	gene_id "Novel00432"; transcript_id "Novel00432.1"; exon_number "14";
scaffold_134	novelGene	exon	630136	630252	.	-	.	gene_id "Novel00432"; transcript_id "Novel00432.1"; exon_number "15";
scaffold_134	novelGene	exon	630333	630432	.	-	.	gene_id "Novel00432"; transcript_id "Novel00432.1"; exon_number "16";
scaffold_134	novelGene	exon	630541	630789	.	-	.	gene_id "Novel00432"; transcript_id "Novel00432.1"; exon_number "17";
scaffold_134	novelGene	exon	631074	631231	.	-	.	gene_id "Novel00432"; transcript_id "Novel00432.1"; exon_number "18";
scaffold_134	novelGene	exon	631313	631503	.	-	.	gene_id "Novel00432"; transcript_id "Novel00432.1"; exon_number "19";
scaffold_134	novelGene	exon	631580	631689	.	-	.	gene_id "Novel00432"; transcript_id "Novel00432.1"; exon_number "20";
scaffold_134	novelGene	exon	631780	631899	.	-	.	gene_id "Novel00432"; transcript_id "Novel00432.1"; exon_number "21";
scaffold_134	novelGene	exon	632006	632190	.	-	.	gene_id "Novel00432"; transcript_id "Novel00432.1"; exon_number "22";
scaffold_134	novelGene	exon	632284	632432	.	-	.	gene_id "Novel00432"; transcript_id "Novel00432.1"; exon_number "23";
scaffold_134	novelGene	exon	632515	632698	.	-	.	gene_id "Novel00432"; transcript_id "Novel00432.1"; exon_number "24";
scaffold_134	novelGene	exon	632799	632950	.	-	.	gene_id "Novel00432"; transcript_id "Novel00432.1"; exon_number "25";
scaffold_134	novelGene	exon	633035	633204	.	-	.	gene_id "Novel00432"; transcript_id "Novel00432.1"; exon_number "26";
scaffold_134	novelGene	exon	633368	633530	.	-	.	gene_id "Novel00432"; transcript_id "Novel00432.1"; exon_number "27";
scaffold_134	novelGene	exon	633630	633816	.	-	.	gene_id "Novel00432"; transcript_id "Novel00432.1"; exon_number "28";
scaffold_134	novelGene	exon	633903	634106	.	-	.	gene_id "Novel00432"; transcript_id "Novel00432.1"; exon_number "29";
scaffold_134	novelGene	exon	634191	634333	.	-	.	gene_id "Novel00432"; transcript_id "Novel00432.1"; exon_number "30";
scaffold_134	novelGene	exon	634430	634608	.	-	.	gene_id "Novel00432"; transcript_id "Novel00432.1"; exon_number "31";
scaffold_134	novelGene	exon	634693	634809	.	-	.	gene_id "Novel00432"; transcript_id "Novel00432.1"; exon_number "32";
scaffold_134	novelGene	exon	634892	635095	.	-	.	gene_id "Novel00432"; transcript_id "Novel00432.1"; exon_number "33";
scaffold_134	novelGene	exon	635369	635486	.	-	.	gene_id "Novel00432"; transcript_id "Novel00432.1"; exon_number "34";
scaffold_134	novelGene	exon	635664	635856	.	-	.	gene_id "Novel00432"; transcript_id "Novel00432.1"; exon_number "35";
scaffold_134	novelGene	exon	635969	636133	.	-	.	gene_id "Novel00432"; transcript_id "Novel00432.1"; exon_number "36";
scaffold_134	novelGene	exon	636341	636363	.	-	.	gene_id "Novel00432"; transcript_id "Novel00432.1"; exon_number "37";
scaffold_134	novelGene	exon	624630	625269	.	-	.	gene_id "Novel00432"; transcript_id "Novel00432.2"; exon_number "1";
scaffold_134	novelGene	exon	625505	625607	.	-	.	gene_id "Novel00432"; transcript_id "Novel00432.2"; exon_number "2";
scaffold_134	novelGene	exon	625723	625899	.	-	.	gene_id "Novel00432"; transcript_id "Novel00432.2"; exon_number "3";
scaffold_134	novelGene	exon	626160	626275	.	-	.	gene_id "Novel00432"; transcript_id "Novel00432.2"; exon_number "4";
scaffold_134	novelGene	exon	626369	626516	.	-	.	gene_id "Novel00432"; transcript_id "Novel00432.2"; exon_number "5";
scaffold_134	novelGene	exon	627295	627403	.	-	.	gene_id "Novel00432"; transcript_id "Novel00432.2"; exon_number "6";
scaffold_134	novelGene	exon	627485	627694	.	-	.	gene_id "Novel00432"; transcript_id "Novel00432.2"; exon_number "7";
scaffold_134	novelGene	exon	628024	628194	.	-	.	gene_id "Novel00432"; transcript_id "Novel00432.2"; exon_number "8";
scaffold_134	novelGene	exon	628562	628734	.	-	.	gene_id "Novel00432"; transcript_id "Novel00432.2"; exon_number "9";
scaffold_134	novelGene	exon	628809	628973	.	-	.	gene_id "Novel00432"; transcript_id "Novel00432.2"; exon_number "10";
scaffold_134	novelGene	exon	629053	629168	.	-	.	gene_id "Novel00432"; transcript_id "Novel00432.2"; exon_number "11";
scaffold_134	novelGene	exon	664990	665161	.	-	.	gene_id "Novel00432"; transcript_id "Novel00432.2"; exon_number "12";
scaffold_134	novelGene	exon	665434	665584	.	-	.	gene_id "Novel00432"; transcript_id "Novel00432.2"; exon_number "13";
scaffold_134	novelGene	exon	665978	666096	.	-	.	gene_id "Novel00432"; transcript_id "Novel00432.2"; exon_number "14";
scaffold_134	novelGene	exon	666266	666379	.	-	.	gene_id "Novel00432"; transcript_id "Novel00432.2"; exon_number "15";
scaffold_134	novelGene	exon	666656	666761	.	-	.	gene_id "Novel00432"; transcript_id "Novel00432.2"; exon_number "16";
scaffold_134	novelGene	exon	666990	667238	.	-	.	gene_id "Novel00432"; transcript_id "Novel00432.2"; exon_number "17";
scaffold_134	novelGene	exon	667307	667467	.	-	.	gene_id "Novel00432"; transcript_id "Novel00432.2"; exon_number "18";
scaffold_134	novelGene	exon	667816	668006	.	-	.	gene_id "Novel00432"; transcript_id "Novel00432.2"; exon_number "19";
scaffold_134	novelGene	exon	668217	668249	.	-	.	gene_id "Novel00432"; transcript_id "Novel00432.2"; exon_number "20";
scaffold_134	novelGene	exon	628142	628194	.	-	.	gene_id "Novel00432"; transcript_id "Novel00432.3"; exon_number "1";
scaffold_134	novelGene	exon	628562	628734	.	-	.	gene_id "Novel00432"; transcript_id "Novel00432.3"; exon_number "2";
scaffold_134	novelGene	exon	628809	628973	.	-	.	gene_id "Novel00432"; transcript_id "Novel00432.3"; exon_number "3";
scaffold_134	novelGene	exon	629053	629168	.	-	.	gene_id "Novel00432"; transcript_id "Novel00432.3"; exon_number "4";
scaffold_134	novelGene	exon	629247	629418	.	-	.	gene_id "Novel00432"; transcript_id "Novel00432.3"; exon_number "5";
scaffold_134	novelGene	exon	629514	629664	.	-	.	gene_id "Novel00432"; transcript_id "Novel00432.3"; exon_number "6";
scaffold_134	novelGene	exon	630136	630252	.	-	.	gene_id "Novel00432"; transcript_id "Novel00432.3"; exon_number "7";
scaffold_134	novelGene	exon	630333	630432	.	-	.	gene_id "Novel00432"; transcript_id "Novel00432.3"; exon_number "8";
scaffold_134	novelGene	exon	630541	630789	.	-	.	gene_id "Novel00432"; transcript_id "Novel00432.3"; exon_number "9";
scaffold_134	novelGene	exon	631074	631231	.	-	.	gene_id "Novel00432"; transcript_id "Novel00432.3"; exon_number "10";
scaffold_134	novelGene	exon	631313	631503	.	-	.	gene_id "Novel00432"; transcript_id "Novel00432.3"; exon_number "11";
scaffold_134	novelGene	exon	631580	631689	.	-	.	gene_id "Novel00432"; transcript_id "Novel00432.3"; exon_number "12";
scaffold_134	novelGene	exon	631780	631899	.	-	.	gene_id "Novel00432"; transcript_id "Novel00432.3"; exon_number "13";
scaffold_134	novelGene	exon	632006	632190	.	-	.	gene_id "Novel00432"; transcript_id "Novel00432.3"; exon_number "14";
scaffold_134	novelGene	exon	632284	632432	.	-	.	gene_id "Novel00432"; transcript_id "Novel00432.3"; exon_number "15";
scaffold_134	novelGene	exon	632515	632698	.	-	.	gene_id "Novel00432"; transcript_id "Novel00432.3"; exon_number "16";
scaffold_134	novelGene	exon	632799	632950	.	-	.	gene_id "Novel00432"; transcript_id "Novel00432.3"; exon_number "17";
scaffold_134	novelGene	exon	633035	633204	.	-	.	gene_id "Novel00432"; transcript_id "Novel00432.3"; exon_number "18";
scaffold_134	novelGene	exon	633368	633530	.	-	.	gene_id "Novel00432"; transcript_id "Novel00432.3"; exon_number "19";
scaffold_134	novelGene	exon	633630	633816	.	-	.	gene_id "Novel00432"; transcript_id "Novel00432.3"; exon_number "20";
[truncated: 15,358 more rows]
