# Supplementary material for: A reference gene set for sex pheromone biosynthesis and degradation genes from the diamondback moth, Plutella xylostella, based on genome and transcriptome digital gene expression analyses
Source: BMC Genomics. 2017 Mar 1;18:219. doi: 10.1186/s12864-017-3592-y (PMC5333385; doi:10.1186/s12864-017-3592-y)
Supplement: Additional file 3: Table S2. — Information of the pheromone biosynthesis and degradation genes in DBM. (XLSX 4618 kb) [file 12864_2017_3592_MOESM3_ESM.xlsx]

## Sheet: AOX 
Gene Name	Assembly Gene ID	Gene Length	L_fpkm	M_Ant_fpkm	F_Ant_fpkm	H_fpkm	PG_fpkm	AB_fpkm	Scaffold	Strand	start	end	fpkm_M_Ant	fpkm_AB	log2.Fold_change.	pvalue	qvalue	signature	fpkm_M_Ant	fpkm_PG	log2.Fold_change.	pvalue	qvalue	signature	fpkm_M_Ant	fpkm_H	log2.Fold_change.	pvalue	qvalue	signature	fpkm_M_Ant	fpkm_F_Ant	log2.Fold_change.	pvalue	qvalue	signature	fpkm_PG	fpkm_AB	log2.Fold_change.	pvalue	qvalue	signature	fpkm_H	fpkm_AB	log2.Fold_change.	pvalue	qvalue	signature	fpkm_H
AOX1	Px007526	5865	27.8452	221.447	269.664	4.28903	4.70925	12.833	scaffold_267	-	317063	372027	1291.19	75.7089	4.0921	7.6886e-278	1.4804e-275	TRUE	1301.15	27.5698	5.5606	2.284e-307	7.7139e-305	TRUE	1055.12	30.9644	5.0907	0	0	TRUE	1270.03	1617.39	-0.34881	1.3068e-07	9.1306e-06	FALSE	27.1498	76.5688	-1.4958	1.693e-06	1.1568e-05	TRUE	30.7302	61.6111	-1.0035	2.4277e-07	6.7614e-07	TRUE	30.8851
AOX2	Px003730	3819	0.147765	0.0987857	0.17452	0.0272184	2.45212	0.242563	scaffold_16	+	1700299	1707656	0	0	-1.3129	0.62527	0.50291	FALSE	0	9.34769	-4.6284	0.0018482	0.0090257	FALSE	0	0	1.2602	0.68181	0.55453	FALSE	0	0	-0.88562	0.77565	0.99959	FALSE	9.20529	0	3.2881	0.0049904	0.016184	FALSE	0	0	-2.5781	0.38418	0.25313	FALSE	0
AOX3	Px007519	3762	0	5.13775	8.02259	0.0552615	0.0315098	0.123119	scaffold_267	-	185687	194528	30.0044	0	6.009	1.1234e-08	6.2145e-08	TRUE	30.2358	0	7.9974	7.1515e-08	6.9871e-07	TRUE	24.5187	0	6.5821	1.792e-08	1.023e-07	TRUE	29.5127	19.7659	0.57833	0.12141	0.99959	FALSE	0	0	-2.0157	0.64084	0.5847	FALSE	0	0	-0.5781	0.74996	0.3951	FALSE	0
[truncated: 58 more columns]

## Sheet: ALDH
Gene Name	Assembly Gene ID	Gene Length	L_fpkm	M_Ant_fpkm	F_Ant_fpkm	H_fpkm	PG_fpkm	AB_fpkm	Scaffold	Strand	start	end	fpkm_M_Ant	fpkm_AB	log2.Fold_change.	pvalue	qvalue	signature	fpkm_M_Ant	fpkm_PG	log2.Fold_change.	pvalue	qvalue	signature	fpkm_M_Ant	fpkm_H	log2.Fold_change.	pvalue	qvalue	signature	fpkm_M_Ant	fpkm_F_Ant	log2.Fold_change.	pvalue	qvalue	signature	fpkm_PG	fpkm_AB	log2.Fold_change.	pvalue	qvalue	signature	fpkm_H	fpkm_AB	log2.Fold_change.	pvalue	qvalue	signature	fpkm_H
ALDH1	Px000496	1560	3.03861	1.04795	1.7944	41.9119	24.1639	10.169	scaffold_104	-	55961	60000	1.62524	15.9571	-3.2955	0.00028751	0.00088466	TRUE	1.63777	37.6274	-4.522	5.0668e-10	6.0139e-09	TRUE	1.3281	80.4819	-5.9212	2.3076e-17	2.8295e-16	TRUE	1.59861	2.86264	-0.84053	0.578	0.99959	FALSE	37.0542	16.1383	1.1991	0.0024724	0.0087937	FALSE	79.8731	12.9857	2.6208	9.4674e-09	3.0954e-08	TRUE	80.2758
ALDH2	Px002733	2106	112.166	95.4203	95.7645	31.0952	130.923	215.917	scaffold_140	-	1093072	1151100	199.779	457.398	-1.195	1.0067e-23	1.2862e-22	TRUE	201.32	275.224	-0.45112	0.00059905	0.0033032	FALSE	163.254	80.6099	1.0181	9.1878e-18	1.1584e-16	TRUE	196.506	206.247	-0.069801	0.97117	0.99959	FALSE	271.032	462.593	-0.77128	2.7693e-11	3.0757e-10	FALSE	80.0001	372.226	-2.2181	7.1941e-74	2.1696e-72	TRUE	80.4034
ALDH3	Px010263	249	2.71958	0.505037	1.606	5.42695	1.42819	0	scaffold_374	+	541	789	0	0	NA	NA	NA	NA	0	0	-1.4945	0.73534	0.82845	FALSE	0	1.66338	-4.0252	0.27587	0.31561	FALSE	0	0	-1.7336	0.69844	0.99959	FALSE	0	0	NA	NA	NA	NA	1.6508	0	NA	NA	NA	NA	1.65912
ALDH4	Px011640	2778	3.37207	75.371	61.2749	4.78949	18.4765	31.8036	scaffold_445	-	17564	28531	208.155	88.8706	1.2279	1.111e-12	8.4678e-12	TRUE	209.761	51.2348	2.0335	4.3867e-24	1.06e-22	TRUE	170.099	16.3779	3.3766	1.8691e-46	6.3724e-45	TRUE	204.745	174.076	0.23411	0.04421	0.72271	FALSE	50.4543	89.8799	-0.83302	0.0016236	0.006115	FALSE	16.254	72.322	-2.1536	2.4338e-15	1.4182e-14	TRUE	16.3359
ALDH5	Px013663	2532	6.28501	153.319	95.3934	7.06116	26.9196	44.7259	scaffold_570	+	107271	120081	385.931	113.913	1.7604	1.7352e-36	3.3471e-35	TRUE	388.907	68.037	2.515	1.7594e-55	9.6478e-54	TRUE	315.372	22.0078	3.841	1.1052e-89	6.5392e-88	TRUE	379.608	247.005	0.61997	4.2795e-09	3.622e-07	FALSE	67.0005	115.207	-0.78198	0.00076444	0.0031589	FALSE	21.8413	92.701	-2.0855	9.2734e-19	6.592e-18	TRUE	21.9514
[truncated: 53 more columns]

## Sheet: AR
Sub-family name	Assembly Gene ID	Genome assembly Gene ID	Gene Length	L_fpkm	M_Ant_fpkm	F_Ant_fpkm	H_fpkm	PG_fpkm	AB_fpkm	Scaffold	Strand	start	end	fpkm_M_Ant	fpkm_AB	log2.Fold_change.	pvalue	qvalue	signature	fpkm_M_Ant	fpkm_PG	log2.Fold_change.	pvalue	qvalue	signature	fpkm_M_Ant	fpkm_H	log2.Fold_change.	pvalue	qvalue	signature	fpkm_M_Ant	fpkm_F_Ant	log2.Fold_change.	pvalue	qvalue	signature	fpkm_PG	fpkm_AB	log2.Fold_change.	pvalue	qvalue	signature	fpkm_H	fpkm_AB	log2.Fold_change.	pvalue	qvalue	signature
AKR	PxylAR1	Px000042	2088	31.5669	53.3612	77.5019	31.3633	29.3511	20.8517	scaffold_1	+	571479	577539	110.766	43.7947	1.3387	2.9343e-08	1.5664e-07	TRUE	111.62	61.1741	0.86761	0.00012183	0.00076683	FALSE	90.5149	80.6099	0.1672	0.00044693	0.0013009	FALSE	108.951	165.488	-0.60305	0.0022233	0.066884	FALSE	60.2422	44.2921	0.44373	0.082262	0.15805	FALSE	80.0001	35.6397	1.1665	0.033143	0.035044	FALSE
MDR	PxylAR2	Px001117	1131	28.9391	33.8013	34.0611	61.4858	41.295	52.317	scaffold_1124	-	7531	8661	38.0055	59.5188	-0.64714	0.033152	0.05862	FALSE	38.2986	46.6201	-0.28366	0.35735	0.61704	FALSE	31.057	85.6	-1.4627	0.0021358	0.0052994	FALSE	37.3828	39.3954	-0.075654	0.97323	0.99959	FALSE	45.9099	60.1948	-0.39083	0.22512	0.32429	FALSE	84.9525	48.4358	0.81058	0.35563	0.23917	FALSE
MDR	PxylAR3	Px001508	1029	8.88423	5.37724	4.92257	45.8619	75.3402	81.3593	scaffold_12	+	1799186	1816379	5.5008	84.2116	-3.9363	5.0035e-19	5.2803e-18	TRUE	5.54322	77.3846	-3.8033	1.9767e-17	3.6763e-16	TRUE	4.4951	58.0903	-3.6919	7.3482e-10	4.9984e-09	TRUE	5.41067	5.18002	0.062848	0.8857	0.99959	FALSE	76.2058	85.168	-0.16041	0.62564	0.581	FALSE	57.6509	68.5305	-0.2494	0.001171	0.0017965	FALSE
NADB	PxylAR4	Px007258	942	1.77736	1.81535	4.19837	15.8239	66.1147	609.056	scaffold_166	-	603210	612161	0	5.94024	-3.2484	0.027906	0.050978	FALSE	0	1.8932	-1.5876	0.4146	0.67011	FALSE	0	1.02362	-1.0028	0.86509	0.6239	FALSE	0	0	-0.63408	0.80699	0.99959	FALSE	1.86436	6.0077	-1.6881	0.14174	0.23584	FALSE	1.01587	4.8341	-2.2505	0.03715	0.038683	FALSE
MDR	PxylAR5	Px013789	1161	2.43698	2.20621	1.97878	23.5669	44.9523	13.5952	scaffold_212	-	55675	65674	2.62538	18.4031	-2.8093	0.00030808	0.00094029	TRUE	2.64563	5.20631	-0.97665	0.35387	0.61374	FALSE	2.14539	11.3877	-2.4082	0.046362	0.07794	FALSE	2.58236	8.17899	-1.6632	0.092971	0.99959	FALSE	5.12699	18.6121	-1.8601	0.0055416	0.017726	FALSE	11.3016	14.9762	-0.40615	0.078996	0.073186	FALSE
MDR	PxylAR6	Px013954	1005	0.714321	1.85713	1.96854	2.19297	4.00134	12.4588	scaffold_226	-	124067	125071	90.7632	55.5587	0.70809	0.0027472	0.0067711	FALSE	91.4632	37.5091	1.286	1.5535e-06	1.2847e-05	TRUE	74.1691	27.6377	1.4242	1.519e-11	1.2065e-10	TRUE	89.276	99.7836	-0.16053	0.64779	0.99959	FALSE	36.9377	56.1897	-0.60521	0.065987	0.13361	FALSE	27.4286	45.2131	-0.72106	0.00013613	0.0002519	FALSE
AKR	PxylAR7	Px007187	582	4.11657	2.03857	4.32172	3.89669	3.72314	4.45811	scaffold_226	-	142342	144589	0	0	NA	NA	NA	NA	NA	NA	NA	NA	NA	NA	NA	NA	NA	NA	NA	NA	NA	NA	NA	NA	NA	NA	0	0	NA	NA	NA	NA	0	0	NA	NA	NA	NA
AKR	PxylAR8	Px002824	987	589.071	245.797	298.35	279.062	135.605	423.286	scaffold_252	+	398371	406951	2.00029	4.42606	-1.1458	0.33987	0.3481	FALSE	2.01572	3.66808	-0.86373	0.48249	0.71624	FALSE	1.63458	4.73423	-1.5342	0.43992	0.43462	FALSE	1.96752	4.36213	-1.1487	0.36307	0.99959	FALSE	3.6122	4.47633	-0.30944	0.79836	0.64283	FALSE	4.69842	3.60188	0.38343	0.84542	0.42531	FALSE
AKR	PxylAR9	Px004110	837	2.0368	0.667485	0.990538	0.882776	2.01342	6.26908	scaffold_253	+	151079	160167	136.895	60.2177	1.1848	1.9915e-08	1.0799e-07	TRUE	137.951	173.346	-0.32951	0.041315	0.1315	FALSE	111.867	70.7575	0.66082	3.8702e-09	2.3899e-08	FALSE	134.652	129.637	0.054757	0.50121	0.99959	FALSE	170.706	60.9016	1.487	2.8444e-14	4.018e-13	TRUE	70.2223	49.0045	0.51901	0.82419	0.41797	FALSE
AKR	PxylAR10	Px006008	762	3.20798	2.27462	6.88879	7.96837	4.49247	15.7583	scaffold_256	-	351816	352577	1.3752	466.833	-8.4071	3.455e-95	1.7394e-93	TRUE	1.38581	50.2882	-5.1814	2.0576e-13	3.0947e-12	TRUE	1.12377	14.8425	-3.7233	0.0017632	0.0044751	TRUE	1.35267	3.27159	-1.2742	0.3898	0.99959	FALSE	49.5221	472.135	-3.2531	5.3602e-84	4.7449e-82	TRUE	14.7302	379.904	-4.6888	1.3651e-112	7.5571e-111	TRUE
AKR	PxylAR11	Px010761	1017	100.249	137.713	153.293	116.38	27.5431	13.1687	scaffold_33	+	1381588	1382604	0	0	NA	NA	NA	NA	NA	NA	NA	NA	NA	NA	NA	NA	NA	NA	NA	NA	NA	NA	NA	NA	NA	NA	0	0	NA	NA	NA	NA	0	0	NA	NA	NA	NA
AKR	PxylAR12	Px011184	1020	13.2853	12.1742	21.4098	33.2767	15.388	26.8784	scaffold_4	-	104952	110383	139.645	13.5111	3.3695	7.4514e-28	1.1188e-26	TRUE	140.722	28.0431	2.3271	1.8776e-19	3.8538e-18	TRUE	114.114	146.121	-0.35669	0.17159	0.22222	FALSE	137.357	159.899	-0.21923	0.35612	0.99959	FALSE	27.6159	13.6646	1.0151	0.021453	0.054956	FALSE	145.016	10.9952	3.7213	8.0337e-23	6.9519e-22	TRUE
AKR	PxylAR13	Px012956	909	5.30393	5.22258	7.57541	2.61287	7.38445	85.9276	scaffold_42	+	146610	149510	11.0016	24.5763	-1.1596	0.023149	0.043512	FALSE	11.0864	13.9624	-0.33275	0.55902	0.76451	FALSE	8.99019	37.2341	-2.0502	0.0021114	0.0052492	FALSE	10.8213	19.9022	-0.87905	0.12616	0.99959	FALSE	13.7497	24.8554	-0.85416	0.089923	0.16926	FALSE	36.9524	19.9999	0.88568	0.42652	0.27249	FALSE
MDR	PxylAR14	Px006403	741	0.581766	0	0	0	0	0.596874	scaffold_585	+	1574	6148	1.62524	10.1333	-2.6404	0.0095883	0.020363	FALSE	1.63777	33.2494	-4.3435	7.0344e-09	7.5421e-08	TRUE	1.3281	21.496	-4.0166	9.1115e-05	0.00030334	TRUE	1.59861	1.49948	0.092352	0.92373	0.99959	FALSE	32.7429	10.2484	1.6758	0.00029512	0.0013584	TRUE	21.3334	8.24641	1.3713	0.15246	0.12486	FALSE
MDR	PxylAR15	Px009370	474	0.221952	0	0	0	0	0.683148	scaffold_6	+	60116	61680	0	5.94024	-2.763	0.042124	0.07128	FALSE	0	1.8932	-1.1022	0.53725	0.75146	FALSE	0	1.27952	-0.83933	0.9075	0.63457	FALSE	0	0	-0.14866	0.96871	0.99959	FALSE	1.86436	6.0077	-1.6881	0.14174	0.23584	FALSE	1.26984	4.8341	-1.9286	0.050839	0.05046	FALSE
[truncated: 54 more columns]

## Sheet: CCE
Sub-family name	Assembly Gene ID	Gene Length	L_fpkm	M_Ant_fpkm	F_Ant_fpkm	H_fpkm	PG_fpkm	AB_fpkm	Scaffold	Strand	start	end	fpkm_M_Ant	fpkm_AB	log2.Fold_change.	pvalue	qvalue	signature	fpkm_M_Ant	fpkm_PG	log2.Fold_change.	pvalue	qvalue	signature	fpkm_M_Ant	fpkm_H	log2.Fold_change.	pvalue	qvalue	signature	fpkm_M_Ant	fpkm_F_Ant	log2.Fold_change.	pvalue	qvalue	signature	fpkm_PG	fpkm_AB	log2.Fold_change.	pvalue	qvalue	signature	fpkm_H	fpkm_AB	log2.Fold_change.	pvalue	qvalue	signature	fpkm_H
CCE019b	Novel02009	1425	4.67291	5.29491	3.55462	1.75068	3.82655	5.6881	scaffold_363	-	85415	87160	7.50109	8.15326	-0.12028	0.88736	0.59474	FALSE	7.55894	5.44296	0.47379	0.56081	0.76547	FALSE	6.12968	3.07085	0.99717	0.099429	0.14516	FALSE	7.37818	5.18002	0.51031	0.48348	0.99959	FALSE	5.36004	8.24587	-0.62143	0.4698	0.50214	FALSE	3.04762	6.63504	-1.1224	0.074326	0.069513	FALSE	3.06299
CCE006a	Px000089	1605	0	0	0	0.0647644	0	0.144291	scaffold_1	-	1760373	1763142	0	0	NA	NA	NA	NA	NA	NA	NA	NA	NA	NA	0	0	NA	NA	NA	NA	NA	NA	NA	NA	NA	NA	0	0	NA	NA	NA	NA	0	0	-0.5781	0.82171	0.41714	FALSE	0
CCE016b	Px000515	1629	0.4157	0	0	0	0	0.497578	scaffold_104	-	661285	663365	0	0	NA	NA	NA	NA	NA	NA	NA	NA	NA	NA	NA	NA	NA	NA	NA	NA	NA	NA	NA	NA	NA	NA	0	0	NA	NA	NA	NA	0	0	NA	NA	NA	NA	NA
CCE030b	Px001207	2190	1.49453	1.43555	2.1912	15.2835	1.19081	1.48046	scaffold_114	+	824473	839515	3.12545	3.26131	-0.061384	0.96895	0.61911	FALSE	3.14956	2.60315	0.27489	0.82303	0.85298	FALSE	2.55403	41.2006	-4.0118	6.1511e-08	3.2976e-07	TRUE	3.07424	4.90739	-0.67473	0.55558	0.99959	FALSE	2.5635	3.29835	-0.36363	0.7929	0.64115	FALSE	40.889	2.65402	3.9455	7.406e-08	2.1942e-07	TRUE	41.0951
CCE020f	Px001687	1719	0	0	0	0	0	0	scaffold_1233	+	310	4104	NA	NA	NA	NA	NA	NA	NA	NA	NA	NA	NA	NA	NA	NA	NA	NA	NA	NA	NA	NA	NA	NA	NA	NA	NA	NA	NA	NA	NA	NA	NA	NA	NA	NA	NA	NA	NA
CCE030a	Px001733	1296	2.09005	4.4635	3.90843	31.0397	0.274398	2.14432	scaffold_124	+	620080	646482	5.75083	2.79541	1.0407	0.29927	0.31962	FALSE	5.79519	0	4.0291	0.01818	0.06669	FALSE	4.69942	49.5175	-3.3974	6.1729e-08	3.3054e-07	TRUE	5.65661	5.18002	0.12698	0.82704	0.99959	FALSE	0	2.82715	-3.0157	0.14716	0.24214	FALSE	49.1429	2.27487	4.4331	5.4298e-10	2.0336e-09	TRUE	49.3907
CCE023a	Px001866	1701	0	0	0	0	0	11.028	scaffold_127	+	905797	907497	0	18.869	-5.2379	7.2962e-06	2.9194e-05	TRUE	NA	NA	NA	NA	NA	NA	NA	NA	NA	NA	NA	NA	NA	NA	NA	NA	NA	NA	0	19.0833	-5.2542	7.3327e-06	4.5522e-05	TRUE	0	15.3554	-4.9407	5.4363e-06	1.2688e-05	TRUE	NA
CCE013a	Px003352	2049	4.95736	5.33949	4.74903	6.23986	3.4133	2.37351	scaffold_151	-	977503	999156	10.8766	4.89196	1.1527	0.12153	0.16578	FALSE	10.9605	6.98118	0.65076	0.34939	0.60967	FALSE	8.88803	15.7381	-0.82433	0.7017	0.56427	FALSE	10.6984	9.9511	0.10446	0.79008	0.99959	FALSE	6.87483	4.94752	0.47462	0.53496	0.53768	FALSE	15.6191	3.98103	1.9721	0.052564	0.051854	FALSE	15.6978
CCE018b	Px003389	1581	13.1352	15.1128	14.7547	4.20784	11.9964	19.9947	scaffold_152	-	70283	72181	23.7534	31.7977	-0.42079	0.29941	0.31963	FALSE	23.9366	18.932	0.33839	0.4512	0.6966	FALSE	19.4106	8.18894	1.2451	0.0011753	0.0031137	TRUE	23.3642	23.8554	-0.030012	0.93433	0.99959	FALSE	18.6436	32.1589	-0.78654	0.073834	0.14558	FALSE	8.127	25.8767	-1.6709	2.2483e-05	4.752e-05	TRUE	8.16797
CCE021a	Px003448	4161	2.19704	1.02755	1.69786	0.724456	1.90872	0.584394	scaffold_153	-	273339	287095	4.25062	2.44598	0.79726	0.47363	0.42802	FALSE	4.2834	7.92778	-0.88816	0.2905	0.5472	FALSE	3.47348	3.71061	-0.095274	0.63598	0.53752	FALSE	4.18097	7.22477	-0.78911	0.40507	0.99959	FALSE	7.80701	2.47376	1.6581	0.079321	0.15381	FALSE	3.68255	1.99051	0.88756	0.80068	0.4114	FALSE	3.70111
CCE001b	Px003649	1686	47.729	45.722	82.6986	180.643	109.751	94.5716	scaffold_159	+	582419	585425	76.6361	160.386	-1.0655	6.2513e-08	3.2348e-07	TRUE	77.2272	184.706	-1.258	1.3146e-11	1.7488e-10	TRUE	62.6249	374.9	-2.5817	5.3013e-34	1.2534e-32	TRUE	75.3804	142.587	-0.91958	1.9766e-05	0.00099912	FALSE	181.892	162.208	0.16524	0.16766	0.26517	FALSE	372.064	130.521	1.5113	6.7941e-12	3.0288e-11	TRUE	373.94
CCE015a	Px003712	1668	10.7585	21.2606	18.3804	6.04487	18.9749	19.9237	scaffold_16	+	1356694	1361792	35.2551	33.4284	0.076759	0.78787	0.56701	FALSE	35.527	31.5928	0.16932	0.64156	0.7997	FALSE	28.8095	12.4114	1.2149	9.2769e-05	0.00030839	TRUE	34.6775	31.3528	0.1454	0.55442	0.99959	FALSE	31.1115	33.8081	-0.11992	0.84422	0.65411	FALSE	12.3175	27.2037	-1.1431	0.00026799	0.00046902	TRUE	12.3796
CCE027b	Px003736	1917	12.3048	83.0489	80.104	32.3173	64.124	6.10075	scaffold_16	-	1812821	1837951	158.273	11.764	3.75	7.4828e-34	1.3311e-32	TRUE	159.494	122.703	0.37833	0.030539	0.1023	FALSE	129.336	76.2595	0.76214	1.7816e-11	1.407e-10	FALSE	155.68	157.037	-0.01252	0.74951	0.99959	FALSE	120.834	11.8976	3.3443	1.2653e-24	2.9078e-23	TRUE	75.6827	9.57342	2.9829	6.5115e-10	2.4197e-09	TRUE	76.0642
CCE014a	Px004044	2256	8.40467	12.319	11.4627	14.1913	38.042	17.9644	scaffold_164	+	501254	505618	27.629	40.7663	-0.56119	0.12225	0.16661	FALSE	27.8421	85.6674	-1.6215	2.5184e-08	2.5774e-07	TRUE	22.5776	39.4093	-0.80364	0.58073	0.51379	FALSE	27.1763	26.4454	0.039333	0.79193	0.99959	FALSE	84.3624	41.2293	1.0329	4.6061e-05	0.00024728	TRUE	39.1112	33.1752	0.23748	0.31222	0.21824	FALSE	39.3084
CCE019a	Px004046	1578		15.6993	9.54543	3.95235	11.5685	7.92503	scaffold_164	+	534713	537025	24.6286	12.5793	0.96928	0.042562	0.071878	FALSE	24.8185	18.2221	0.44573	0.31942	0.57795	FALSE	20.1258	7.67713	1.3904	0.00050955	0.0014652	TRUE	24.225	15.4038	0.65322	0.12198	0.99959	FALSE	17.9445	12.7222	0.49619	0.29845	0.38662	FALSE	7.61906	10.2369	-0.4261	0.13979	0.11642	FALSE	7.65747
CCE024a	Px004284	3519	5.96546	2.96607	6.96984	13.7355	18.1229	33.4975	scaffold_17	+	1618304	1633019	10.3765	118.572	-3.5144	3.2251e-24	4.2089e-23	TRUE	10.4565	63.6589	-2.606	7.9897e-11	1.0148e-09	TRUE	8.47938	59.4978	-2.8108	2.081e-07	1.0311e-06	TRUE	10.2065	25.0822	-1.2972	0.015657	0.3329	FALSE	62.6892	119.918	-0.93577	5.2292e-05	0.00027799	FALSE	59.0477	96.4925	-0.70854	3.1706e-08	9.7958e-08	FALSE	59.3454
CCE003a	Px004815	1905	0.829437	1.51829	1.39946	0.491088	0.99561	7.78035	scaffold_183	-	518602	520672	2.87542	14.9088	-2.3743	0.0031112	0.0075479	FALSE	2.89759	1.8932	0.61403	0.64792	0.80263	FALSE	2.34971	1.15157	1.0289	0.30082	0.33584	FALSE	2.8283	2.72633	0.052978	0.92348	0.99959	FALSE	1.86436	15.0782	-3.0157	0.00081452	0.0033358	TRUE	1.14286	12.1326	-3.4082	0.00014041	0.0002588	TRUE	1.14862
CCE005a	Px004816	1494	1.66197	7.91224	16.06	0.208729	0.39672	0.155011	scaffold_183	-	522465	525955	11.7517	0	5.6567	0.00034758	0.0010486	TRUE	11.8423	0	4.3231	0.000575	0.0031805	TRUE	9.60316	0	4.6449	0.00031819	0.00095422	TRUE	11.5592	24.537	-1.0859	0.039923	0.67099	FALSE	0	0	1.3062	0.68585	0.60583	FALSE	0	0	1.0069	0.91229	0.44351	FALSE	0
CCE020b	Px004817	1773	101.659	51.2095	76.0093	213.522	267.166	82.1592	scaffold_183	-	528250	536852	90.2631	146.526	-0.69895	0.00033712	0.0010196	FALSE	90.9592	472.827	-2.378	1.6452e-63	1.0448e-61	TRUE	73.7604	466.002	-2.6594	6.6566e-44	2.0852e-42	TRUE	88.7841	137.816	-0.63437	0.0033077	0.094115	FALSE	465.624	148.19	1.6517	1.2419e-41	5.0481e-40	TRUE	462.477	119.241	1.9555	1.4064e-25	1.3679e-24	TRUE	464.808
CCE020c	Px004818	1737	0.324878	0.506781	0.306962	0.897642	1.0919	1.19993	scaffold_183	-	539579	546421	0	2.09655	-1.2605	0.47811	0.43082	FALSE	0	1.8932	-1.1022	0.53725	0.75146	FALSE	0	1.91928	-1.4243	0.6583	0.54928	FALSE	0	0	0.6587	0.76916	0.99959	FALSE	1.86436	2.12037	-0.18563	0.92505	0.67597	FALSE	1.90476	1.70615	0.15887	0.78077	0.40509	FALSE	1.91437
CCE002b	Px005687	1920	0.117565	0	0.0694261	0	0	0.0603091	scaffold_203	+	365935	369740	0	0	NA	NA	NA	NA	NA	NA	NA	NA	NA	NA	NA	NA	NA	NA	NA	NA	0	0	NA	NA	NA	NA	0	0	NA	NA	NA	NA	0	0	NA	NA	NA	NA	NA
CCE006c	Px006430	2997	0.112976	0	0	0	0	0.850002	scaffold_228	+	56163	61177	0	2.56245	NA	NA	NA	NA	NA	NA	NA	NA	NA	NA	NA	NA	NA	NA	NA	NA	NA	NA	NA	NA	NA	NA	0	2.59156	NA	NA	NA	NA	0	2.0853	NA	NA	NA	NA	NA
CCE028b	Px006690	4011	2.75755	3.00982	2.39279	1.47718	1.24125	1.01041	scaffold_235	+	78501	96249	12.0017	4.07663	1.5578	0.04122	0.070054	FALSE	12.0943	4.96966	1.2831	0.081171	0.22299	FALSE	9.80748	7.29327	0.42732	0.13903	0.18904	FALSE	11.8051	9.81478	0.26638	0.59451	0.99959	FALSE	4.89395	4.12293	0.24733	0.75779	0.62954	FALSE	7.23811	3.31752	1.1255	0.54824	0.32289	FALSE	7.2746
CCE007a	Px006881	1626	12.6328	19.8763	19.4291	3.51604	8.96703	5.62588	scaffold_242	-	327803	329697	32.1297	9.20154	1.804	0.00021493	0.00067707	TRUE	32.3775	14.554	1.1536	0.0087321	0.035444	FALSE	26.2554	7.03737	1.8995	5.0064e-06	2.05e-05	TRUE	31.6032	32.307	-0.031775	0.92751	0.99959	FALSE	14.3323	9.30605	0.62303	0.26258	0.35713	FALSE	6.98414	7.48812	-0.10052	0.36666	0.24447	FALSE	7.01935
CCE008a	Px006882	1695	4.66099	6.7514	7.78555	3.55689	2.44772	1.09304	scaffold_242	+	333616	338362	11.3766	1.8636	2.6099	0.0057316	0.01296	FALSE	11.4644	4.14138	1.469	0.05967	0.17538	FALSE	9.29667	7.42123	0.32506	0.1868	0.23692	FALSE	11.1902	13.4953	-0.27022	0.72385	0.99959	FALSE	4.07829	1.88477	1.1136	0.34248	0.42072	FALSE	7.36509	1.51658	2.2799	0.12343	0.1055	FALSE	7.40222
CCE004a	Px006884	1536	0	0	0	0	0	0	scaffold_242	+	354181	361959	NA	NA	NA	NA	NA	NA	NA	NA	NA	NA	NA	NA	NA	NA	NA	NA	NA	NA	NA	NA	NA	NA	NA	NA	NA	NA	NA	NA	NA	NA	NA	NA	NA	NA	NA	NA	NA
CCE020e	Px007180	1716	0.197312	0.293133	0.310718	0.12115	0.276317	4.04872	scaffold_252	+	223034	226526	0	6.98851	-3.8048	0.011136	0.02328	FALSE	0	0	0.090464	0.97671	0.87316	FALSE	0	0	0.67524	0.7195	0.57084	FALSE	0	0	-0.14866	0.97635	0.99959	FALSE	0	7.06789	-3.9226	0.010539	0.030658	FALSE	0	5.68718	-4.485	0.0060066	0.0078428	FALSE	0
CCE011a	Px007772	1551	2.54687	5.75664	4.555	1.34039	2.4457	2.91164	scaffold_276	-	187261	189036	8.87629	4.54253	0.96646	0.22453	0.26121	FALSE	8.94474	3.7864	1.2402	0.14423	0.34183	FALSE	7.25345	2.55904	1.5031	0.030612	0.055374	FALSE	8.73085	7.22477	0.27317	0.64077	0.99959	FALSE	3.72872	4.59413	-0.30111	0.80191	0.6436	FALSE	2.53969	3.69667	-0.54157	0.33215	0.22792	FALSE	2.55249
CCE030c	Px007852	2760	0.695169	1.50358	1.4006	9.37782	0.343594	1.0069	scaffold_28	-	138266	183721	4.1256	2.79541	0.56155	0.60132	0.49271	FALSE	4.15742	0	2.1349	0.14152	0.33693	FALSE	3.37132	31.8601	-3.2404	2.533e-05	9.2964e-05	TRUE	4.058	3.95318	0.037757	0.92001	0.99959	FALSE	0	2.82715	-1.6007	0.33267	0.41308	FALSE	31.6191	2.27487	3.7969	3.4645e-06	8.3338e-06	TRUE	31.7785
CCE027a	Px008913	2421	20.3722	82.122	40.083	29.5826	9.15611	19.1793	scaffold_311	-	630521	644584	197.654	46.7066	2.0813	6.7007e-24	8.6521e-23	TRUE	199.178	22.1268	3.1702	1.2769e-36	4.6851e-35	TRUE	161.517	88.159	0.87351	1.5606e-15	1.7126e-14	FALSE	194.415	99.2384	0.97017	2.2517e-09	1.9706e-07	FALSE	21.7897	47.237	-1.1163	0.0030592	0.010611	FALSE	87.4922	38.0093	1.2028	0.018758	0.021362	FALSE	87.9333
CCE017a	Px008997	1572	34.9644	17.6792	22.6403	34.5167	7.01285	20.1828	scaffold_316	+	96499	99357	27.629	31.9142	-0.20802	0.60981	0.49573	FALSE	27.8421	11.0042	1.3392	0.0062295	0.026548	FALSE	22.5776	66.791	-1.5648	0.0028829	0.0069332	FALSE	27.1763	36.3965	-0.42145	0.3266	0.99959	FALSE	10.8366	32.2767	-1.5746	0.0012259	0.0047891	TRUE	66.2858	25.9715	1.3518	0.013563	0.01605	FALSE	66.62
CCE006d	Px009940	1422	0	0	0	0	0	0	scaffold_358	-	143352	145506	NA	NA	NA	NA	NA	NA	NA	NA	NA	NA	NA	NA	NA	NA	NA	NA	NA	NA	NA	NA	NA	NA	NA	NA	NA	NA	NA	NA	NA	NA	NA	NA	NA	NA	NA	NA	NA
CCE028a	Px010105	3966	2.02049	2.02932	2.41994	1.3891	0.777114	1.89778	scaffold_365	+	235413	259334	8.00116	7.57089	0.079747	0.89482	0.59732	FALSE	8.06287	3.07645	1.39	0.12984	0.31673	FALSE	6.53832	6.78146	-0.052677	0.48451	0.46092	FALSE	7.87006	9.81478	-0.31858	0.71207	0.99959	FALSE	3.02959	7.65688	-1.3376	0.16585	0.26322	FALSE	6.73017	6.16111	0.12745	0.57175	0.33283	FALSE	6.7641
CCE006b	Px011049	1755	0.385855	0.286619	0.607627	0.059229	0	0.659792	scaffold_410	+	61035	66994	0	1.16475	-1.2198	0.60652	0.49507	FALSE	0	0	NA	NA	NA	NA	0	0	1.6752	0.58996	0.51733	FALSE	0	1.09053	-1.1487	0.64928	0.99959	FALSE	0	1.17798	NA	NA	NA	NA	0	0	-2.9	0.31058	0.2175	FALSE	0
CCE020a	Px011247	1728	0.065314	0.0727744	0	0.0601545	0	0.20103	scaffold_421	-	168819	171917	0	0	-1.4828	0.74255	0.55014	FALSE	0	0	NA	NA	NA	NA	0	0	-0.32476	0.96329	0.64241	FALSE	0	0	NA	NA	NA	NA	0	0	NA	NA	NA	NA	0	0	-1.1631	0.7072	0.38067	FALSE	0
CCE002c	Px011443	1836	31.9655	2.32878	1.66986	4.86897	7.7477	29.6421	scaffold_433	-	241796	244812	4.25062	54.7434	-3.6869	2.1324e-12	1.5954e-11	TRUE	4.2834	14.199	-1.729	0.017612	0.064894	FALSE	3.47348	11.0039	-1.6636	0.18996	0.24007	FALSE	4.18097	3.13528	0.41524	0.65446	0.99959	FALSE	13.9827	55.3651	-1.9853	5.5816e-07	4.0722e-06	TRUE	10.9207	44.5496	-2.0284	1.3724e-09	4.9146e-09	TRUE	10.9757
CCE002a	Px011683	1716	1.38119	0.366417	0.466077	0.181725	2.83225	117.548	scaffold_447	+	186582	188739	0	202.9	-8.3425	1.1001e-42	2.4197e-41	TRUE	0	4.85133	-2.9452	0.055883	0.16682	FALSE	0	0	0.41221	0.73874	0.5809	FALSE	0	0	-0.41169	0.88607	0.99959	FALSE	4.77743	205.204	-5.4247	3.4131e-49	1.6513e-47	TRUE	0	165.118	-8.7597	9.7567e-39	1.4416e-37	TRUE	0
CCE001c	Px011755	444	0.254195	0	0	0	0.266982	3.12955	scaffold_45	+	1186922	1187463	0	1.3977	NA	NA	NA	NA	0	0	NA	NA	NA	NA	NA	NA	NA	NA	NA	NA	NA	NA	NA	NA	NA	NA	0	1.41358	-3.6007	0.26747	0.36159	FALSE	0	1.13744	NA	NA	NA	NA	0
CCE001e	Px011756	1707	0.0661175	0.0736697	0	0	0.0694434	2.1707	scaffold_45	+	1189765	1201075	0	3.72721	-4.8979	0.048093	0.079278	FALSE	0	0	0.090464	0.98835	0.87316	FALSE	0	0	NA	NA	NA	NA	0	0	NA	NA	NA	NA	0	3.76954	-5.0157	0.047512	0.10411	FALSE	0	3.03316	NA	NA	NA	NA	0
CCE001d	Px011757	1710	0	0	0.0779521	0	0.0693215	0.0677155	scaffold_45	+	1201538	1203816	0	0	NA	NA	NA	NA	0	0	NA	NA	NA	NA	NA	NA	NA	NA	NA	NA	0	0	NA	NA	NA	NA	0	0	-0.015706	0.99547	0.68937	FALSE	0	0	NA	NA	NA	NA	0
CCE026a	Px011941	1884	23.9024	68.7509	85.7523	26.3178	26.4261	57.8353	scaffold_461	-	38957	85771	128.769	109.603	0.23249	0.18267	0.22553	FALSE	129.762	49.6966	1.3846	1.3707e-09	1.5633e-08	TRUE	105.226	61.0332	0.78583	8.0397e-10	5.439e-09	FALSE	126.659	165.216	-0.3834	0.060154	0.8811	FALSE	48.9395	110.848	-1.1795	1.9976e-06	1.3449e-05	TRUE	60.5715	89.1939	-0.55831	1.4278e-06	3.6176e-06	FALSE	60.8769
CCE018a	Px012289	1488	6.37128	6.08488	6.18116	2.93399	4.8595	17.2756	scaffold_48	+	1476871	1479257	9.00131	25.8575	-1.5224	0.0039508	0.0093471	FALSE	9.07073	7.21783	0.32965	0.65105	0.80388	FALSE	7.35561	5.37399	0.45285	0.19112	0.24118	FALSE	8.85382	9.40583	-0.087256	0.97324	0.99959	FALSE	7.10788	26.1512	-1.8794	0.00092679	0.0037317	TRUE	5.33334	21.0426	-1.9802	3.7685e-05	7.6683e-05	TRUE	5.36023
CCE020d	Px012592	1707	1.65294	0.221009	0.234267	0.182683	0.62499	0.271338	scaffold_5	-	422966	425822	0	0	-0.31292	0.92527	0.60722	FALSE	0	1.06493	-1.4945	0.55823	0.76433	FALSE	0	0	-0.32476	0.93646	0.64078	FALSE	0	0	-0.14866	0.97951	0.99959	FALSE	1.0487	0	1.1542	0.62081	0.57798	FALSE	0	0	0.0068621	0.86173	0.42956	FALSE	0
CCE030d	Px013955	3018	2.20639	2.29174	2.07588	12.5714	1.02122	3.95187	scaffold_6	+	70937	90271	6.876	11.9969	-0.80303	0.24558	0.27793	FALSE	6.92903	3.07645	1.1714	0.21939	0.45681	FALSE	5.61887	46.7025	-3.0551	9.7597e-07	4.4062e-06	TRUE	6.76333	6.40687	0.078115	0.85755	0.99959	FALSE	3.02959	12.1332	-2.0018	0.018462	0.048649	FALSE	46.3493	9.76299	2.2472	0.0001379	0.0002547	TRUE	46.5829
CCE029a	Px014674	783	17.7294	25.6969	32.0052	1.32755	8.02377	4.14076	scaffold_65	-	953886	954668	20.0029	3.26131	2.6167	0.00024396	0.00076109	TRUE	20.1572	6.27123	1.6845	0.0057843	0.0249	FALSE	16.3458	1.27952	3.6752	5.9298e-06	2.3948e-05	TRUE	19.6752	25.6275	-0.38132	0.46193	0.99959	FALSE	6.1757	3.29835	0.90486	0.32031	0.40382	FALSE	1.26984	2.65402	-1.0635	0.271	0.196	FALSE	1.27625
CCE001a	Px017454	720	2.19455	4.36646	10.5528	2.4543	10.2076	1.12577	scaffold_923	+	175	1219	3.12545	0	1.9386	0.22589	0.26236	FALSE	3.14956	7.33616	-1.2199	0.18801	0.41287	FALSE	2.55403	2.17519	0.23164	0.52728	0.48467	FALSE	3.07424	7.77004	-1.3377	0.1677	0.99959	FALSE	7.2244	0	3.1311	0.014864	0.040854	FALSE	2.15873	0	1.702	0.54257	0.32112	FALSE	2.16962
CCE016d	Px017995	1599	149.989	224.218	275.099	54.1512	66.4238	19.1903	scaffold_99	+	277607	280135	356.427	30.8659	3.5295	6.6948e-71	2.4493e-69	TRUE	359.176	106.019	1.7604	2.8546e-33	9.5112e-32	TRUE	291.262	106.584	1.4503	2.0284e-41	5.9849e-40	TRUE	350.587	449.844	-0.35965	0.003942	0.10825	FALSE	104.404	31.2165	1.7418	3.2573e-11	3.5976e-10	TRUE	105.778	25.1184	2.0742	1.0419e-07	3.0335e-07	TRUE	106.311
CCE016c	Px017996	1605	11.1808	518.687	707.352	1.29529	0.22157	72.5784	scaffold_99	+	281837	283673	827.62	117.174	2.8203	5.0117e-133	4.1671e-131	TRUE	834.003	0	11.198	1.2483e-114	1.3639e-112	TRUE	676.308	2.55904	8.0459	5.4387e-168	5.6841e-166	TRUE	814.06	1161.01	-0.51217	7.7058e-12	8.6562e-10	FALSE	0	118.505	-8.4052	2.7365e-25	6.5669e-24	TRUE	2.53969	95.355	-5.2306	8.082e-30	9.2655e-29	TRUE	2.55249
CCE016a	Px017997	1614	5.94382	257.741	539.8	1.48128	1.98301	1.79358	scaffold_99	+	284554	286769	413.56	2.91188	7.15	3.9657e-95	1.9874e-93	TRUE	416.749	3.19478	7.0273	5.2802e-96	4.9349e-94	TRUE	337.949	2.9429	6.8434	2.9795e-95	1.8614e-93	TRUE	406.784	890.964	-1.1311	1.0987e-37	3.6611e-35	TRUE	3.14611	2.94495	0.095325	0.90142	0.6688	FALSE	2.92064	2.36966	0.30161	0.82462	0.41797	FALSE	2.93536
Intron structure
Sub-family name	Assembly Gene ID	Gene Length	Protein length	Chromosome	Strand	start	end	intron1 length bp	Phase/intron1 insert location aa	intron2 length	Phase/intron2 insert location aa	intron3 length	Phase/intron3 insert location aa	intron4 length	Phase/intron4 insert location aa	intron5 length	Phase/intron5 insert location aa	intron6 length	Phase/intron6 insert location aa	intron7 length	Phase/intron7 insert location aa	intron8 length	Phase/intron8 insert location aa	intron9 length	Phase/intron9 insert location aa	intron10 length	Phase/intron10 insert location aa	intron11 length	Phase/intron11 insert location aa	intron12 length	Phase/intron12 insert location aa	intron13 length	Phase/intron13 insert location aa	intron14 length	Phase/intron14 insert location aa	intron15 length	Phase/intron15 insert location aa	intron16 length	Phase/intron16 insert location aa	intron17 length	Phase/intron17 insert location aa	intron18 length	Phase/intron18 insert location aa	intron19 length	Phase/intron19 insert location aa	intron20 length	Phase/intron20 insert location aa	intron21 length	Phase/intron21 insert location aa
CCE019b	Novel02009	1425	449	scaffold_363	+	85415	87160	317	2/G397
CCE006a	Px000089	1605	534	scaffold_1	-	1760373	1763142	926	0/G61-A62	239	2/G469
CCE016b	Px000515	1629	542	scaffold_104	-	661285	663365	120	0/K44-P45	332	2/G484
CCE030b	Px001207	2450	791	scaffold_114	+	824473	839515	3988	1/G32	320	2/K96	964	2/V136	988	1/G172	469	1/G238	260	2/W283	235	2/R369	674	0/Q456-R457	362	1/S535	3000	1/G581	4770	2/P656	499	1/D701	322	1/E733
CCE020f	Px001687	1719	572	scaffold_1233	+	310	4104	163	1/G16	347	0/Q75-E76	384	2/R175	187	2/K248	995	2/S513
CCE030a	Px001733	1359	452/5'130/3'380	scaffold_124	+	620080	646482	9970	1/G63	3121	1/E126	1014	0/K154-V155	3660	0/S210-A211	1357	1/E251	5857	0/E316-317	1365	0/Q357-R358	313	2/G407
CCE023a	Px001866	1701	566	scaffold_127	+	905797	907497
CCE013a	Px003352	1960	591	scaffold_151	-	977503	999156	4009	2/R82	1589	2/G147	905	0/K212-D213	1047	0/K257-G258
CCE018b	Px003389	1581	526	scaffold_152	-	70283	72181	171	0/R47-I48	147	2/G472
CCE021a	Px003448	2202	567	scaffold_153	-	273339	287095	373	0/K63-P64	389	2/R155	593	2/G498
CCE001b	Px003649	1686	561	scaffold_159	+	582419	585425	977	0/K68-A69	344	2/G493
CCE015a	Px003712	1668	555	scaffold_16	+	1356694	1361792	288	0/S50-A51	3139	2/G484
CCE027b	Px003736	1917	638	scaffold_16	-	1812821	1837951	3196	1/G396	2525	0/Q443-Y444	10014	0/H494-R495	4770	2/G549
CCE014a	Px004044	2256	751	scaffold_164	+	501254	505618	1463	0/K46-A47	646	2/G470
CCE019a	Px004046	1578	525	scaffold_164	+	534713	537025	418	0/R45-D46	317	2/G473
CCE024a	Px004284	2835	922	scaffold_17	+	1618304	1633019	2423	1/P491	2091	2/S539	1639	1/G586	355	1/G648	2786	0/F711-E712	584	1/R768	564	2/R841	489	1/G878	478	2/S899
CCE003a	Px004815	1905	634	scaffold_183	-	518602	520672	86	0/Q130-E131	80	2/G547
CCE005a	Px004816	1494	497	scaffold_183	-	522465	525955	881	0/E30-K31	574	2/W77	115	2/R111	185	2/R352	240	2/L438
CCE020b	Px004817	1773	590	scaffold_183	-	528250	536852	3278	1/V18	197	0/Q75-A76	2852	2R196	302	2/K269	201	2/G537
CCE020c	Px004818	1737	578	scaffold_183	-	539579	546421	152	0/K74-E75	449	2/R174	109	2/K247	4062	2/S510
CCE002b	Px005687	1920	639	scaffold_203	+	365935	369740	1682	0/K83-A84	206	2/G510
CCE006c	Px006430	1693	523	scaffold_228	+	56163	61177	139	0/G62-G63	538	2/G462
CCE028b	Px006690	4011	1336	scaffold_235	+	78501	96249	479	0/T103-N104	272	0/K152-V153	362	0/K198-P199	4307	0/S247-T248	654	1/G300	435	0/Q370-S371	33	0/Q427-R428	523	0/K483-P484	882	1/Y551	723	0/H613-L614	200	0/Q675/F676	281	0/Q749-V750	61	0/Q790-Q791	411	2/N843	306	0/Q892-893	415	0/Q951-E952	458	2/G987	674	0/E1052-Y1053	420	2/R1091	341	2/I1103	55	0/A1151-R1152
CCE007a	Px006881	1626	541	scaffold_242	-	327803	329697	168	0/K56-S57	101	2/G482
CCE008a	Px006882	1695	564	scaffold_242	+	333616	338362	1752	0/Q56-P57	653	2/G480	647	2/G536
CCE004a	Px006884	1536	511	scaffold_242	+	354181	361959	355	0/Q59-P60	5888	2/G476
CCE020e	Px007180	1716	571	scaffold_252	+	223034	226526	173	1/G16	196	0/K75-K76	643	2/R175	281	2/K248	484	2/S513
CCE011a	Px007772	1551	516	scaffold_276	-	187261	189036	76	0/Q25-A26	149	2/G453
CCE030c	Px007852	2901	930	scaffold_28	-	138266	183721	7103	1/A150	10051	1/G202	9882	1/G268	391	1/E307	5728	2/L325	766	2/K397	1089	2/R468	49	2/N508	5327	0/Q545-R546	784	2/G596	904	2/R649
CCE027a	Px008913	2421	806	scaffold_311	-	630521	644584	306	2/E306	4736	1/T440	471	2/S481	277	1/G529	3094	0/K553-M554	1003	1/D583	657	2/Q635	108	1/G684	167	2/T704	452	0/E744-P745	367	0/E776-P777
CCE017a	Px008997	1572	523	scaffold_316	+	96499	99357	495	0/K42-A43	793	2/G471
CCE006d	Px009940	1422	473	scaffold_358	-	143352	145506	245	0/G63-P64	215	1/Y287	273	2/G415
CCE028a	Px010105	3966	1321	scaffold_365	+	235413	259334	348	0/T102-N103	440	0/K152-V153	227	K198-P199	217	0/S247-N248	222	2/K304	111	0/S351-A352	46	2/A367	5471	0/S412-T413	514	1/G465	348	0/Q535-S536	441	0/Q592-P593	94	1/S660	721	1/D673	6676	0/H735-L736	316	0/Q797-Q798	250	0/Q856-H857	262	0/Q915-A916	373	0/Q973-L974	307	0/Q1022-E1023	364	2/G1057	348	0/E1124-M1125
CCE006b	Px011049	1755	584	scaffold_410	+	61035	66994	3673	2/C46	246	2/S68	90	0/G111-A112	196	2/G519
CCE020a	Px011247	1728	575	scaffold_421	-	168819	171917	280	1/V21	499	0/K77-E78	144	2/R193	202	2/R264	246	2/G527
CCE002c	Px011443	1836	611	scaffold_433	-	241796	244812	925	0/K122-A123	256	2/G548
CCE002a	Px011683	1716	571	scaffold_447	+	186582	188739	362	0/K64-A65	80	2/G480
CCE001c	Px011755	1726	542	scaffold_45	+	1186922	1187463	97	0/K68-G69	109	2/G480
CCE001e	Px011756	1707	568	scaffold_45	+	1189765	1201075	570	0/R67-G68	9094	2/G482
CCE001d	Px011757	1710	569	scaffold_45	+	1201538	1203816	121	0/K67-G68	168	2/G481
CCE026a	Px011941	2180	557	scaffold_461	-	38957	85771	6424	0/R64-E65	1895	1/G97	2805	1/G159	6176	1/G221	1283	0/F284-D285	2078	1/A341	4054	0/E418-T419	9991	1/G453	325	2/G494
CCE018a	Px012289	1488	495	scaffold_48	+	1476871	1479257	165	0/R47-I48	587	1/G294	147	2/G441
CCE020d	Px012592	1707	578	scaffold_5	-	422966	425822	291	1/G13	273	0/K72-E73	119	2/R172	139	2/K245	297	2/S510
CCE030d	Px013955	3757	994	scaffold_6	+	70937	90271	896	2/R124	7894	1/V197	2262	1/G248	667	1/G315	111	2/R481	692	0/Q511-H512	1583	0/Q569-R570	1997	2/G620	248	1/G660
CCE029a	Px014674	783	250/5'300	scaffold_65	-	953886	954668
CCE001a	Px017454	720	319/5'300	scaffold_923	+	175	1219	325	2/G265
CCE016d	Px017995	1599	532	scaffold_99	+	277607	280135	609	0/K44-A45	321	2/G479
CCE016c	Px017996	1605	534	scaffold_99	+	281837	283673	139	0/K43-P44	93	2/G483
CCE016a	Px017997	1614	537	scaffold_99	+	284554	286769	439	0/K43-A44	163	2/G478
[truncated: 53 more columns]

## Sheet: UGT
Sub-family name	Assembly Gene ID	Gene Length	L_fpkm	M_Ant_fpkm	F_Ant_fpkm	H_fpkm	PG_fpkm	AB_fpkm	Scaffold	Strand	start	end	fpkm_M_Ant	fpkm_AB	log2.Fold_change.	pvalue	qvalue	signature	fpkm_M_Ant	fpkm_PG	log2.Fold_change.	pvalue	qvalue	signature	fpkm_M_Ant	fpkm_H	log2.Fold_change.	pvalue	qvalue	signature	fpkm_M_Ant	fpkm_F_Ant	log2.Fold_change.	pvalue	qvalue	signature	fpkm_PG	fpkm_AB	log2.Fold_change.	pvalue	qvalue	signature	fpkm_H	fpkm_AB	log2.Fold_change.	pvalue	qvalue	signature	fpkm_H
UGT47A5	Px000039	1512	1.64218	1.91293	0.617121	8.11226	36.5341	30.2503	scaffold_1	-	553205	560722	2.87542	46.0077	-4	3.569e-11	2.4375e-10	TRUE	2.89759	55.1395	-4.2502	1.2136e-13	1.8421e-12	TRUE	2.34971	15.0984	-2.6838	0.011732	0.024189	FALSE	2.8283	0	1.5676	0.30514	0.99959	FALSE	54.2995	46.5302	0.22277	0.344	0.42142	FALSE	14.9841	37.4406	-1.3212	4.771e-06	1.1236e-05	TRUE	15.0597
UGT40V1	Px000647	1659	17.2798	13.9474	23.1404	22.431	44.5864	61.3517	scaffold_106	+	1041605	1046688	23.0033	102.382	-2.154	2.939e-13	2.329e-12	TRUE	23.1807	73.8349	-1.6714	1.2526e-07	1.1925e-06	TRUE	18.7977	45.8069	-1.285	0.065821	0.10418	FALSE	22.6264	39.2591	-0.79502	0.050619	0.79091	FALSE	72.7101	103.545	-0.51002	0.035495	0.083254	FALSE	45.4604	83.3172	-0.874	1.7252e-08	5.4615e-08	FALSE	45.6896
UGT33AB1	Px000872	1464	0	0.429488	0.455253	0	0	0	scaffold_109	-	2255049	2257964	0	0	NA	NA	NA	NA	0	0	NA	NA	NA	NA	0	0	NA	NA	NA	NA	0	0	-0.14866	0.97356	0.99959	FALSE	NA	NA	NA	NA	NA	NA	NA	NA	NA	NA	NA	NA	NA
UGT33Y1	Px001113	1566	3.31525	0	0.0851201	0	0	3.47528	scaffold_1121	-	4597	6978	0	5.47434	-3.4527	0.03031	0.054462	FALSE	NA	NA	NA	NA	NA	NA	NA	NA	NA	NA	NA	NA	0	0	NA	NA	NA	NA	0	5.53651	-3.469	0.03062	0.07376	FALSE	0	4.45496	NA	NA	NA	NA	NA
UGT33AA2	Px003183	1725	4.12194	63.6425	40.1826	0.783368	2.74875	7.11543	scaffold_15	-	1139123	1145380	109.141	12.3464	3.144	6.1768e-21	7.0106e-20	TRUE	109.983	4.73301	4.5384	2.5981e-26	6.8821e-25	TRUE	89.1868	1.66338	5.7446	5.3913e-28	1.069e-26	TRUE	107.353	70.8845	0.59881	0.0023857	0.071202	FALSE	4.6609	12.4866	-1.4217	0.063208	0.1295	FALSE	1.6508	10.0473	-2.6056	0.0014726	0.0022089	TRUE	1.65912
UGT34A5	Px003321	1473	0	0	0	0	0	0.471664	scaffold_151	+	446472	449235	0	0	NA	NA	NA	NA	NA	NA	NA	NA	NA	NA	NA	NA	NA	NA	NA	NA	NA	NA	NA	NA	NA	NA	0	0	NA	NA	NA	NA	0	0	NA	NA	NA	NA	NA
UGT33AB2	Px004854	1554	0.217882	0.242769	0.857774	0	0.0762804	0.149026	scaffold_184	+	569922	576309	0	0	0.68708	0.85119	0.58686	FALSE	0	0	1.6754	0.70658	0.81987	FALSE	0	0	NA	NA	NA	NA	0	1.36316	-1.8856	0.45223	0.99959	FALSE	0	0	-1.0157	0.84714	0.65411	FALSE	0	0	NA	NA	NA	NA	0
UGT33W1	Px006292	1560	47.3878	563.717	507.644	7.26296	9.27042	40.0824	scaffold_221	+	355785	357943	14.2158	63.611	-2.1618	1.3652e-08	1.1891e-07	DOWN	13.8413	51.1846	-1.8867	3.0965e-10	1.1883e-09	DOWN	13.9111	11.7788	0.24004	0.5327	0.45073	FALSE	82.2907	56.1719	0.55088	0.32757	0.34555	FALSE	81.7682	13.0747	2.6448	3.7481e-11	4.603e-10	UP	64.0987	13.0671	2.2944	7.4403e-13	9.4425e-12	UP	84.0692
UGT46E1	Px006671	885	60.8311	123.339	129.231	191.333	77.2853	28.1306	scaffold_233	-	369770	370654	108.516	25.0422	2.1155	4.476e-14	3.7386e-13	TRUE	109.353	68.2736	0.67959	0.0021228	0.010225	FALSE	88.676	208.434	-1.233	0.00025283	0.00077271	TRUE	106.738	116.959	-0.13194	0.72716	0.99959	FALSE	67.2335	25.3266	1.4085	4.4095e-06	2.821e-05	TRUE	206.857	20.3791	3.3435	2.6497e-28	2.8708e-27	TRUE	207.9
UGT50A6	Px007524	1626	0.485879	1.31477	1.22969	0.255712	8.60252	1.13942	scaffold_267	+	269148	284242	2.12531	1.8636	0.18958	0.88645	0.59474	FALSE	2.1417	13.9624	-2.7047	0.0018963	0.0092394	FALSE	1.73674	0	1.7627	0.25583	0.29894	FALSE	2.09049	2.04475	0.031916	0.94576	0.99959	FALSE	13.7497	1.88477	2.8669	0.0012578	0.0048996	TRUE	0	1.51658	-1.5781	0.31743	0.22073	FALSE	0
UGT33AA1	Px010678	1230	21.0126	464.779	389.491	21.55	13.7815	31.349	scaffold_394	-	19378	22657	568.332	38.7862	3.8731	2.0692e-119	1.4558e-117	TRUE	572.716	16.9205	5.081	1.5788e-134	2.2558e-132	TRUE	464.425	32.6278	3.8313	5.0636e-131	4.016e-129	TRUE	559.02	489.921	0.19035	0.0042393	0.1155	FALSE	16.6627	39.2268	-1.2352	0.0032962	0.011274	FALSE	32.381	31.5638	0.036875	0.13014	0.11013	FALSE	32.5443
UGT40W1	Px011048	1437	63.9319	672.789	1048.11	31.9002	168.117	40.4512	scaffold_410	+	5774	9962	961.139	58.4706	4.039	8.618e-206	1.1396e-203	TRUE	968.552	241.147	2.0059	4.0539e-103	4.0162e-101	TRUE	785.416	56.4269	3.799	1.9566e-219	2.7013e-217	TRUE	945.391	1540.24	-0.70417	1.1896e-27	2.7855e-25	FALSE	237.473	59.1346	2.0057	5.5053e-28	1.4784e-26	TRUE	56.0001	47.5827	0.23499	0.223	0.169	FALSE	56.2824
UGT39B5	Px011285	2280	0	951.209	912.683	110.238	227.409	59.4711	scaffold_425	+	63043	84045	2156.06	136.392	3.9826	0	0	TRUE	2172.69	517.554	2.0697	2.3608e-238	6.0486e-236	TRUE	1761.87	309.388	2.5096	0	0	TRUE	2120.74	2128.04	-0.0049575	0.17731	0.99959	FALSE	509.67	137.942	1.8855	7.9496e-54	4.2987e-52	TRUE	307.048	110.995	1.468	2.1088e-09	7.3849e-09	TRUE	308.596
UGT40X1	Px013202	1365	7.19344	14.0955	14.4528	6.24443	11.029	9.07685	scaffold_530	+	95915	98821	19.1278	12.4628	0.61804	0.22137	0.25913	FALSE	19.2753	15.0273	0.35917	0.4742	0.71028	FALSE	15.6307	10.4921	0.57508	0.037306	0.065053	FALSE	18.8144	20.1748	-0.10072	0.93771	0.99959	FALSE	14.7984	12.6044	0.23151	0.61069	0.57442	FALSE	10.4127	10.1421	0.037985	0.39181	0.25587	FALSE	10.4652
UGT33Z2	Px015078	1107	0.407814	4.08957	3.73283	3.47429	2.03456	2.51043	scaffold_69	+	126584	130050	4.50065	2.79541	0.68708	0.51578	0.45131	FALSE	4.53536	2.24818	1.0125	0.37769	0.6362	FALSE	3.67781	4.73423	-0.36428	0.81184	0.60743	FALSE	4.42691	4.22581	0.067072	0.89321	0.99959	FALSE	2.21393	2.82715	-0.35274	0.81414	0.64896	FALSE	4.69842	2.27487	1.0464	0.67478	0.37013	FALSE	4.72211
UGT33Z1	Px015079	1209	8.02828	222.592	143.331	8.94167	7.54968	30.7442	scaffold_69	+	131035	132876	267.539	37.3885	2.8391	1.5587e-44	3.5864e-43	TRUE	269.602	9.11104	4.8871	1.1364e-63	7.2476e-62	TRUE	218.625	13.307	4.0382	6.9565e-64	3.0152e-62	TRUE	263.155	177.211	0.57044	4.7613e-06	0.00026614	FALSE	8.97224	37.8132	-2.0753	2.0286e-05	0.00011583	TRUE	13.2064	30.4264	-1.2041	7.8501e-05	0.0001523	TRUE	13.2729
UGT33AC1	Px015080	1431	0	0	0.0931503	0.0726393	0.331348	0.566425	scaffold_69	-	141316	150103	0	0	NA	NA	NA	NA	0	0	NA	NA	NA	NA	0	0	NA	NA	NA	NA	0	0	NA	NA	NA	NA	0	0	-0.82306	0.76529	0.63134	FALSE	0	0	-2.3855	0.42937	0.27338	FALSE	0
Subfamily name	Assembly Gene ID	Gene Length	sample_fpkm(mA)	sample_fpkm(fA)	sample_fpkm(H)	sample_fpkm(B)	sample_fpkm(L)	sample_fpkm(G)	UP_DOWN_REGULATION(HvsG)	log2ratio(HvsG)	q value(HvsG)	UP_DOWN_REGULATION(GvsB)	log2ratio(GvsB)	q value(GvsB)	UP_DOWN_REGULATION(mAvsH)	log2ratio(mAvsH)	q value(mAvsH)	UP_DOWN_REGULATION(fAvsG)	log2ratio(fAvsG)	q value(fAvsG)	UP_DOWN_REGULATION(LvsG)	log2ratio(LvsG)	q value(LvsG)	UP_DOWN_REGULATION(LvsH)	log2ratio(LvsH)	q value(LvsH)	UP_DOWN_REGULATION(LvsB)	log2ratio(LvsB)	q value(LvsB)	UP_DOWN_REGULATION(fAvsH)	log2ratio(fAvsH)	q value(fAvsH)	UP_DOWN_REGULATION(LvsmA)	log2ratio(LvsmA)	q value(LvsmA)	UP_DOWN_REGULATION(mAvsG)	log2ratio(mAvsG)	q value(mAvsG)	UP_DOWN_REGULATION(HvsB)	log2ratio(HvsB)	q value(HvsB)	UP_DOWN_REGULATION(mAvsB)	log2ratio(mAvsB)	q value(mAvsB)	UP_DOWN_REGULATION(LvsfA)	log2ratio(LvsfA)	q value(LvsfA)	UP_DOWN_REGULATION(fAvsB)	log2ratio(fAvsB)
UGT40Y1	c19043_g1	557	0	0.14	0.27	1.26	0	0.48	FALSE	-0.19019	0.99402	FALSE	-1.5455	0.99657	FALSE	NA	NA	FALSE	-1.7388	0.99529	FALSE	NA	NA	FALSE	NA	NA	FALSE	NA	NA	FALSE	-1.613	0.99621	FALSE	NA	NA	FALSE	NA	NA	FALSE	-1.7856	0.9525	FALSE	NA	NA	FALSE	NA	NA	FALSE	-3.1888
UGT42E1	c43171_g1	756	0.19	0.18	2.34	0.49	0.36	0	FALSE	NA	NA	FALSE	NA	NA	FALSE	-4.1268	0.78645	FALSE	NA	NA	FALSE	NA	NA	FALSE	-3.1655	0.93018	FALSE	-0.23071	0.99462	FALSE	-4.3678	0.74649	FALSE	1.0956	0.99647	FALSE	NA	NA	FALSE	2.6474	0.69437	FALSE	-1.3449	0.99932	FALSE	1.2703	0.99893	FALSE	-1.5107
UGT44A6	c56851_g1	1785	4.74	7.23	15.08	10.35	13.06	17.88	FALSE	0.29524	0.99402	FALSE	0.61105	0.26753	FALSE	-2.1187	0.017053	FALSE	-1.2892	0.054441	FALSE	-0.29499	0.94011	FALSE	-0.61251	0.99729	FALSE	0.53131	0.91607	FALSE	-1.6487	0.13859	FALSE	1.6405	0.12168	DOWN	-1.8833	0.0040849	FALSE	0.85642	0.4515	FALSE	-1.1277	0.23575	FALSE	1.1041	0.65638	FALSE	-0.58255
UGT33X1	c58057_g1	2314	56.68	52.19	3.85	28.76	17.53	2.38	FALSE	1.2219	0.87037	DOWN	-3.652	1.44e-10	UP	3.4423	1.91e-24	UP	4.4712	4.76e-24	UP	3.0391	4.34e-06	UP	1.7948	0.00013296	FALSE	-0.39773	0.19243	UP	3.185	3.38e-22	DOWN	-1.5132	5.73e-10	UP	4.6044	1.95e-26	DOWN	-2.48	6.87e-09	UP	1.0969	1.16e-05	DOWN	-1.3223	2.77e-08	FALSE	0.91478
UGT40X2	c60898_g2	1764	285.83	194.79	10.57	8.25	23.07	67.52	DOWN	-2.1338	9.89e-16	UP	2.8548	1.13e-17	UP	4.3083	4.73e-101	UP	1.5454	1.33e-21	DOWN	-1.3919	6.39e-08	FALSE	0.71955	0.055003	FALSE	1.6781	0.0052373	UP	3.6149	2.7e-65	DOWN	-3.4544	1.82e-86	UP	2.1146	1.33e-48	FALSE	0.67118	0.78809	UP	5.114	1.9e-102	DOWN	-2.8275	3.8e-51	UP	4.4958
UGT33AA3	c62317_g1	1318	65.98	93.27	1.87	11.21	3.77	2.96	FALSE	-0.1097	0.99402	FALSE	-2.0946	0.092781	UP	4.6806	3.71e-17	UP	4.9922	1.4e-23	FALSE	0.502	0.99333	FALSE	0.58942	0.99729	FALSE	-1.3773	0.15384	UP	5.0376	1.58e-24	DOWN	-3.9569	1.59e-15	UP	4.511	3.28e-16	FALSE	-2.2542	0.020854	UP	2.561	1.15e-10	DOWN	-4.3803	5.09e-23	UP	2.9932
UGT42F1	c62521_g1	3012	15.79	18.44	10.05	19.49	16.24	10.53	FALSE	0.46117	0.99402	FALSE	-1.0705	0.036572	FALSE	0.21471	0.27293	FALSE	0.82639	0.097464	FALSE	0.78517	0.33625	FALSE	0.30171	0.23631	FALSE	-0.070049	0.78866	FALSE	0.3009	0.052317	FALSE	0.22129	0.99647	FALSE	0.61603	0.42326	FALSE	-0.65916	0.017041	FALSE	-0.30989	0.69899	FALSE	0.0687	0.99893	FALSE	-0.1485
UGT41F1	c64285_g1	1847	109.27	83.48	98.49	27.19	76.56	60.96	UP	1.232	0.00045896	FALSE	0.98653	3.84e-05	FALSE	-0.2975	0.99663	FALSE	0.47059	0.11873	FALSE	0.48669	0.44783	FALSE	-0.76765	0.11439	UP	1.6885	4.73e-09	FALSE	-0.82577	0.38598	FALSE	-0.33585	0.023006	FALSE	0.87469	3.02e-05	UP	2.1687	2.55e-16	UP	2.0058	4.25e-19	FALSE	0.12601	0.99893	UP	1.5527
UGT42E2	c65304_g1	2266	0.72	0.9	9.34	6.84	0.66	0.23	UP	5.8506	3.91e-05	DOWN	-5.048	0.0012099	DOWN	-4.1396	0.00028403	FALSE	1.9616	0.99529	FALSE	1.6439	0.99333	DOWN	-4.2289	0.00022725	DOWN	-3.1889	0.0039127	DOWN	-3.9533	0.00042805	FALSE	0.044999	0.99647	FALSE	1.6511	0.99642	FALSE	0.75265	0.65081	DOWN	-3.2524	0.0046546	FALSE	-0.20778	0.99893	FALSE	-2.9909
[truncated: 53 more columns]

## Sheet: P450
	Sub-family name	Assembly Gene ID	Gene Length	L_fpkm	M_Ant_fpkm	F_Ant_fpkm	H_fpkm	PG_fpkm	AB_fpkm	Scaffold	Strand	start	end	fpkm_M_Ant	fpkm_AB	log2.Fold_change.	pvalue	qvalue	signature	fpkm_M_Ant	fpkm_PG	log2.Fold_change.	pvalue	qvalue	signature	fpkm_M_Ant	fpkm_H	log2.Fold_change.	pvalue	qvalue	signature	fpkm_M_Ant	fpkm_F_Ant	log2.Fold_change.	pvalue	qvalue	signature	fpkm_PG	fpkm_AB	log2.Fold_change.	pvalue	qvalue	signature	fpkm_H	fpkm_AB	log2.Fold_change.	pvalue	qvalue	signature
	Px000615	Px000631	1356	232.717	81.5176	87.4892	6.20922	0.349675	1.70787	scaffold_106	-	535778	545779	109.891	2.3295	5.5599	7.9642e-28	1.1941e-26	TRUE	110.738	0	7.8702	3.3208e-25	8.4646e-24	TRUE	89.7997	10.3641	3.1151	2.8543e-24	4.941e-23	TRUE	108.09	121.322	-0.1666	0.59262	0.99959	FALSE	0	2.35596	-2.3376	0.25093	0.34727	FALSE	10.2857	1.89573	2.4398	0.052726	0.052001	FALSE
	CYP367A4	Px000833	1467	21.1569	6.17198	3.36198	0.708568	0.161608	0.473593	scaffold_109	+	1288791	1297112	9.00131	0	3.6871	0.0040384	0.0095114	FALSE	9.07073	0	5.2604	0.0018227	0.0089127	FALSE	7.35561	1.27952	2.5232	0.0067346	0.014869	FALSE	8.85382	5.04371	0.81182	0.26675	0.99959	FALSE	0	0	-1.6007	0.62812	0.58102	FALSE	1.26984	0	1.1589	0.79081	0.40797	FALSE
	CYP367B5	Px000834	1503	51.663	57.0621	78.4002	15.4918	1.41964	0.539291	scaffold_109	+	1303983	1311031	85.2624	0	6.7084	1.7633e-21	2.072e-20	TRUE	85.9199	2.12985	5.3342	7.5056e-22	1.6925e-20	TRUE	69.674	28.6613	1.2815	4.6756e-10	3.2456e-09	TRUE	83.8653	120.504	-0.52293	0.024277	0.47209	FALSE	2.09741	0	1.3469	0.4325	0.4808	FALSE	28.4445	0	5.4219	5.7831e-07	1.5462e-06	TRUE
	CYP340V1v1	Px000924	1227	0	0	0.108637	0	0.676266	0.849341	scaffold_11	-	200786	209546	0	1.04828	NA	NA	NA	NA	0	0	NA	NA	NA	NA	NA	NA	NA	NA	NA	NA	0	0	NA	NA	NA	NA	0	1.06018	-0.37828	0.87651	0.66424	FALSE	0	0	NA	NA	NA	NA
	CYP340V2v1	Px000926	498	5.43916	5.80792	8.03001	3.54839	26.8976	3.25524	scaffold_11	-	225578	230457	2.87542	1.63065	0.81832	0.54689	0.46751	FALSE	2.89759	13.3707	-2.2062	0.0068488	0.028807	FALSE	2.34971	2.17519	0.11134	0.59645	0.52028	FALSE	2.8283	4.08949	-0.53198	0.67266	0.99959	FALSE	13.1671	1.64917	2.9971	0.0012655	0.0049262	TRUE	2.15873	1.32701	0.70201	0.93614	0.45069	FALSE
	CYP367B5v2	Px001368	441	42.4834	46.1954	79.7975	20.9779	1.34399	1.83799	scaffold_1179	-	13947	16238	20.2529	0	4.6346	4.3096e-06	1.7762e-05	TRUE	20.4091	0	5.1084	3.124e-06	2.4707e-05	TRUE	16.5501	11.3877	0.53936	0.036572	0.064082	FALSE	19.9211	35.9875	-0.8532	0.04547	0.73696	FALSE	0	0	-0.50113	0.85378	0.65706	FALSE	11.3016	0	4.0903	0.0040083	0.0054576	FALSE
	CYP340AF1	Px002079	846	0	0.148646	0	0	23.2596	0.136872	scaffold_130	-	925350	927475	0	0	0.10211	0.98383	0.61911	FALSE	0	19.642	-7.2846	7.4201e-06	5.6258e-05	TRUE	0	0	NA	NA	NA	NA	0	0	NA	NA	NA	NA	19.3428	0	7.3593	8.1282e-06	5.0251e-05	TRUE	0	0	NA	NA	NA	NA
	CYP340AF1	Px002080	372	0	0.676098	0	0	46.8423	0	scaffold_130	-	929223	930821	0	0	NA	NA	NA	NA	0	17.3938	-6.1092	1.4502e-05	0.00010632	TRUE	0	0	NA	NA	NA	NA	0	0	NA	NA	NA	NA	17.1288	0	5.0984	1.5842e-05	9.2942e-05	TRUE	NA	NA	NA	NA	NA	NA
Px002082.2b	CYP340T1	Px002082	2550	0.0885197	0.0986307	0	0	1.20864	0.136228	scaffold_130	-	950638	978354	0	0	-0.48285	0.90119	0.59854	FALSE	0	3.07645	-3.61	0.09639	0.25343	FALSE	0	0	NA	NA	NA	NA	0	0	NA	NA	NA	NA	3.02959	0	3.0998	0.11636	0.20452	FALSE	0	0	NA	NA	NA	NA
Px002082.2a	CYP340S1v1	Px002082
	CYP340Y1	Px002083	1332	1.01678	0.47205	0.900663	1.56076	9.52234	3.12955	scaffold_130	+	994500	1010810	0	4.19311	-2.7459	0.088778	0.12921	FALSE	0	12.6608	-4.3291	0.00035701	0.0020571	TRUE	0	2.55904	-2.3248	0.36077	0.38116	FALSE	0	1.22685	-0.99665	0.67026	0.99959	FALSE	12.4679	4.24073	1.5558	0.033846	0.080047	FALSE	2.53969	3.41231	-0.4261	0.39393	0.25677	FALSE
	CYP4S10	Px002092	1731	33.9696	37.4139	58.6789	12.01	32.7337	11.372	scaffold_130	-	1235035	1247351	64.3843	19.8008	1.7012	4.856e-07	2.2835e-06	TRUE	64.8809	56.5594	0.19803	0.46204	0.70505	FALSE	52.613	25.5904	1.0398	8.6711e-07	3.9611e-06	TRUE	63.3294	103.873	-0.71387	0.0041519	0.1133	FALSE	55.6978	20.0257	1.4758	1.555e-05	9.1406e-05	TRUE	25.3969	16.1137	0.65636	0.8608	0.42956	FALSE
	CYP305B1	Px002515	1128	121.467	153.848	212.001	41.8368	30.896	52.1481	scaffold_14	-	52466	56212	172.525	59.1694	1.5439	1.4714e-14	1.2736e-13	TRUE	173.856	34.7876	2.3212	1.3653e-23	3.2515e-22	TRUE	140.983	58.0903	1.2791	8.4274e-19	1.1127e-17	TRUE	169.698	244.552	-0.52717	0.0012096	0.039847	FALSE	34.2576	59.8414	-0.80472	0.012743	0.03601	FALSE	57.6509	48.1515	0.25976	0.2534	0.18631	FALSE
	CYP6CV2	Px002723	1518	58.1414	31.8113	68.9322	11.641	53.9598	61.9396	scaffold_140	+	953589	955357	48.007	94.5779	-0.97826	0.00010979	0.00036406	FALSE	48.3772	81.7627	-0.75711	0.0030436	0.01409	FALSE	39.2299	21.7519	0.85082	0.00010299	0.00033904	FALSE	47.2204	107.008	-1.1802	4.0084e-06	0.00022773	TRUE	80.5171	95.6521	-0.2485	0.36087	0.43457	FALSE	21.5873	76.9665	-1.834	2.4935e-14	1.3608e-13	TRUE
CYP340V1v2	Px002776.1b	Px002776		2.12322	1.2568	2.58603	0.733312	6.82945	1.5657	scaffold_141	-	688428	704079	2.12531	2.67893	-0.33398	0.8103	0.57421	FALSE	2.1417	11.5959	-2.4368	0.0075416	0.031249	FALSE	1.73674	1.53543	0.17774	0.62267	0.53199	FALSE	2.09049	4.49844	-1.1056	0.37154	0.99959	FALSE	11.4192	2.70936	2.0754	0.014029	0.038907	FALSE	1.52381	2.18009	-0.5167	0.46457	0.2895	FALSE
CYP340V2v2	Px002776.1a	Px002776
	CYP304F9v2	Px002858	4203	5.5854	7.4501	7.42131	5.81193	8.46109	8.78851	scaffold_144	-	134438	179643
	CYP6BD11	Px003086	1584	141.506	50.3334	40.3092	91.216	497.358	32.7497	scaffold_148	+	1607990	1626691	31.1295	37.1556	-0.2553	0.49567	0.4415	FALSE	31.3696	35.4975	-0.17835	0.60321	0.7858	FALSE	25.4382	30.0688	-0.24127	0.35063	0.37401	FALSE	30.6195	31.898	-0.059019	0.98779	0.99959	FALSE	34.9568	37.5776	-0.1043	0.87159	0.66261	FALSE	29.8413	30.2368	-0.018996	0.10551	0.092959	FALSE
	CYP6AE45	Px003246	1563	25.562	0.0804569	0.170567	0	0.151682	274.852	scaffold_15	+	2271373	2275194	79.2615	52.1809	0.6031	0.014802	0.029825	FALSE	79.8728	786.389	-3.2995	4.7837e-145	7.4828e-143	TRUE	64.7702	177.854	-1.4573	1.0692e-05	4.1659e-05	TRUE	77.9628	65.2956	0.2558	0.18461	0.99959	FALSE	774.409	52.7735	3.8752	9.3126e-165	1.9525e-162	TRUE	176.508	42.4643	2.0554	9.9542e-12	4.3867e-11	TRUE
	CYP9G11v1	Px003485	1401	5.07519	6.1037	11.5125	36.2813	2.70755	18.0178	scaffold_154	+	219752	226769	0	432.123	-11.755	7.5461e-55	2.1021e-53	TRUE	0	0	-0.90954	0.85221	0.85298	FALSE	0	0	NA	NA	NA	NA	0	0	-1.1487	0.82013	0.99959	FALSE	0	437.031	-10.873	9.8511e-64	6.5403e-62	TRUE	0	351.657	-9.458	3.7803e-73	1.1192e-71	TRUE
	CYP367A5v2	Px003987	360	0	0	0	0	0	0	scaffold_1625	+	416	2553	8.50123	25.3916	-1.5786	0.003347	0.0080665	FALSE	8.5668	3.7864	1.1779	0.17016	0.38413	FALSE	6.94697	62.5686	-3.171	5.9966e-09	3.6209e-08	TRUE	8.36194	16.4943	-0.98006	0.12409	0.99959	FALSE	3.72872	25.68	-2.7839	2.757e-05	0.00015396	TRUE	62.0953	20.6634	1.5874	0.0027729	0.0039058	TRUE
	CYP302A1v1	Px004291	1431	0	0	0	0	0	0	scaffold_17	+	1656665	1660850	NA	NA	NA	NA	NA	NA	NA	NA	NA	NA	NA	NA	NA	NA	NA	NA	NA	NA	NA	NA	NA	NA	NA	NA	NA	NA	NA	NA	NA	NA	NA	NA	NA	NA	NA	NA
	CYP6AB28	Px004643	1527	20.3995	44.5534	48.8847	5.7181	6.98663	15.4695	scaffold_18	+	104121	106032	NA	NA	NA	NA	NA	NA	NA	NA	NA	NA	NA	NA	NA	NA	NA	NA	NA	NA	NA	NA	NA	NA	NA	NA	NA	NA	NA	NA	NA	NA	NA	NA	NA	NA	NA	NA
	CYP367A5	Px004650	2418	29.1725	12.1177	8.48962	2.02047	2.84339	12.3551	scaffold_18	+	198672	209934	67.6348	23.7609	1.5092	2.1791e-06	9.3863e-06	TRUE	68.1564	10.6493	2.6781	1.0472e-11	1.3994e-10	TRUE	55.2692	10.748	2.3624	4.3467e-13	3.9909e-12	TRUE	66.5266	76.3372	-0.19845	0.57965	0.99959	FALSE	10.487	24.0308	-1.1963	0.025116	0.062728	FALSE	10.6667	19.3364	-0.85821	0.0070682	0.0090281	FALSE
	CYP367B4v2	Px004651	1680	6.65083	13.324	11.7429	1.6087	3.52797	3.99763	scaffold_18	+	216836	232508	29.1292	30.0506	-0.044927	0.94052	0.61227	FALSE	29.3539	6.86286	2.0967	0.00011251	0.00071325	TRUE	23.8036	6.01375	1.9848	9.4848e-06	3.7229e-05	TRUE	28.6519	20.9927	0.44874	0.21269	0.99959	FALSE	6.75831	30.3919	-2.169	8.3925e-05	0.00043138	TRUE	5.96826	24.4549	-2.0347	6.9605e-06	1.5947e-05	TRUE
	CYP340W1v2	Px004867	972	0	0.38813	0.274276	0	0.121955	0.119129	scaffold_185	-	427987	441472	22.2532	6.75556	1.7199	0.0028751	0.0070466	FALSE	22.4249	5.91626	1.9223	0.0014276	0.0071786	FALSE	18.1847	3.32676	2.4505	2.5077e-05	9.2097e-05	TRUE	21.8886	20.1748	0.11762	0.68218	0.99959	FALSE	5.82613	6.83229	-0.22983	0.82432	0.65167	FALSE	3.30159	5.49761	-0.73564	0.17964	0.14267	FALSE
	CYP4DK1v1	Px004951	1518	34.4239	241.65	163.769	7.19	19.4443	11.5183	scaffold_187	+	507838	516624	0	0	1.6871	0.70259	0.53539	FALSE	0	0	1.6754	0.70658	0.81987	FALSE	0	0	NA	NA	NA	NA	0	0	0.43631	0.89002	0.99959	FALSE	0	0	-0.015706	0.99547	0.68937	FALSE	0	0	NA	NA	NA	NA
	CYP366C1	Px005514	1776	1.27098	21.8087	70.7771	0.936459	4.33845	0.130398	scaffold_20	+	363512	372702	364.678	17.5878	4.374	1.1534e-82	5.0839e-81	TRUE	367.49	29.463	3.6407	7.8144e-74	5.6371e-72	TRUE	298.004	13.435	4.4713	7.6905e-89	4.5027e-87	TRUE	358.703	254.23	0.49665	1.738e-06	0.00010349	FALSE	29.0141	17.7875	0.70589	0.077585	0.15112	FALSE	13.3334	14.3127	-0.10226	0.21097	0.16179	FALSE
	CYP366C2	Px005515	1716	4.99858	0.0732833	1.00983	3.21048	0.483554	1.68697	scaffold_20	+	377563	387967	38.5056	0	7.3689	3.7316e-10	2.3565e-09	TRUE	38.8025	7.69113	2.3349	2.0758e-06	1.6875e-05	TRUE	31.4657	2.04723	3.942	1.84e-10	1.3336e-09	TRUE	37.8747	128.546	-1.763	3.5379e-12	4.2279e-10	TRUE	7.57397	0	5.0067	0.0041776	0.013922	FALSE	2.03175	0	3.4219	0.26733	0.19389	FALSE
	CYP4DK1v2	Px005621	2043	53.0338	349.44	263.464	21.0133	43.981	24.7117	scaffold_201	-	206890	237783	0	2.91188	-4.5417	0.084949	0.12471	FALSE	0	0	-2.7169	0.44827	0.69455	FALSE	0	6.78146	-6.0527	0.013713	0.027751	FALSE	0	1.77211	-3.8491	0.20498	0.99959	FALSE	0	2.94495	-1.8522	0.27131	0.36459	FALSE	6.73017	2.36966	1.506	0.35842	0.24036	FALSE
	CYP6BG6	Px005900	807	4.33549	183.099	266.101	18.9346	21.8865	16.7879	scaffold_21	+	1278550	1279356	709.728	50.7832	3.8048	6.478e-147	5.8277e-145	TRUE	715.202	89.6905	2.9953	2.4035e-120	2.8573e-118	TRUE	579.969	52.8442	3.4562	9.6463e-156	9.065e-154	TRUE	698.099	550.446	0.34283	6.5537e-07	4.206e-05	FALSE	88.3241	51.36	0.78216	0.00082061	0.0033584	FALSE	52.4445	41.3268	0.34371	0.42951	0.27345	FALSE
	CYP6BG6	Px005901	795	0.283931	0.316363	1.17369	0.392252	1.04375	0.436957	scaffold_21	+	1280569	1281643	146.896	13.6276	3.4302	1.2887e-29	2.038e-28	TRUE	148.029	17.6304	3.0697	6.9093e-27	1.8702e-25	TRUE	120.039	18.809	2.674	5.1511e-29	1.0648e-27	TRUE	144.489	219.606	-0.60395	0.00041727	0.015856	FALSE	17.3619	13.7824	0.3331	0.46073	0.49672	FALSE	18.6667	11.09	0.75121	0.74444	0.39375	FALSE
	CYP6BG4	Px005902	1560	8.24766	75.8555	142.954	3.79806	12.7658	22.7876	scaffold_21	-	1287549	1289300	0	0	-0.48285	0.90119	0.59854	FALSE	0	0	-1.7169	0.56834	0.76756	FALSE	0	0	-0.90972	0.93518	0.64078	FALSE	0	0	-1.956	0.51873	0.99959	FALSE	0	0	1.2067	0.65186	0.59038	FALSE	0	0	0.4219	0.96473	0.45807	FALSE
Px006053.5b	CYP4M22	Px006053	2547	4.34258	12.689	10.4147	3.63222	4.56101	7.63773	scaffold_214	-	48369	61660	117.642	35.7579	1.7181	7.4481e-12	5.3359e-11	TRUE	118.549	19.8786	2.5762	1.6363e-18	3.2121e-17	TRUE	96.1337	7.29327	3.7204	3.3176e-28	6.6368e-27	TRUE	115.715	228.057	-0.97883	1.1147e-08	8.8605e-07	FALSE	19.5758	36.164	-0.88548	0.034545	0.081299	FALSE	7.23811	29.0994	-2.0073	1.0891e-06	2.814e-06	TRUE
Px006053.5a	CYP4M23	Px006053												32.1297	19.5678	0.71542	0.072265	0.10971	FALSE	32.3775	11.5959	1.4814	0.0014486	0.0072649	FALSE	26.2554	11.3877	1.2051	0.00020104	0.00062693	TRUE	31.6032	27.127	0.22034	0.44975	0.99959	FALSE	11.4192	19.7901	-0.79331	0.15749	0.25409	FALSE	11.3016	15.9241	-0.49468	0.051868	0.051337	FALSE
	CYP367B4	Px006271	1503	18.9231	21.0845	33.0806	7.95336	0.788688	0.693374	scaffold_220	-	512431	519173	31.5046	1.04828	4.9095	7.1063e-09	3.9997e-08	TRUE	31.7475	1.18325	4.7458	8.8041e-09	9.3385e-08	TRUE	25.7446	14.7145	0.80703	0.0021107	0.0052488	FALSE	30.9884	50.846	-0.71441	0.044764	0.72901	FALSE	1.16523	1.06018	0.1363	0.9235	0.67509	FALSE	14.6032	0	4.0975	0.0010621	0.0016448	TRUE
	CYP367A5v3	Px006272	615	6.79011	1.8403	1.30047	0.169019	0	0	scaffold_220	-	529897	531867	1.12516	0	NA	NA	NA	NA	1.13384	0	NA	NA	NA	NA	0	0	2.8452	0.31758	0.34842	FALSE	1.10673	0	0.43631	0.81072	0.99959	FALSE	NA	NA	NA	NA	NA	NA	0	0	NA	NA	NA	NA
	CYP340X1	Px006839	1770	0	0.355238	1.05434	0	0.669716	0.26168	scaffold_240	+	366112	376657	0	0	0.42404	0.87384	0.59257	FALSE	0	1.18325	-0.90954	0.67698	0.81225	FALSE	0	0	NA	NA	NA	NA	0	1.90843	-1.6341	0.42329	0.99959	FALSE	1.16523	0	1.3062	0.5673	0.55115	FALSE	0	0	NA	NA	NA	NA
	CYP4G78	Px007099	1692	8.07115	4.68234	6.46007	0.675778	7.84661	42.7724	scaffold_25	+	1012110	1018813	7.87614	72.797	-3.2083	1.9439e-14	1.6645e-13	TRUE	7.93689	13.2524	-0.73961	0.24235	0.48846	FALSE	6.43616	1.40747	2.1931	0.016388	0.032366	FALSE	7.74709	11.1779	-0.52893	0.48748	0.99959	FALSE	13.0505	73.6238	-2.4961	2.4435e-11	2.7419e-10	TRUE	1.39683	59.2415	-5.4064	4.0924e-19	2.9585e-18	TRUE
	CYP340U1v1	Px007213	1566	2.01798	1.36515	0.936321	0.0663773	55.1066	0.0739422	scaffold_254	-	6413	14717	2.12531	0	4.1896	0.14587	0.19116	FALSE	2.1417	86.1407	-5.3299	5.5723e-22	1.2604e-20	TRUE	1.73674	0	3.7627	0.13787	0.18765	FALSE	2.09049	1.49948	0.47937	0.72273	0.99959	FALSE	84.8285	0	9.4921	9.1418e-17	1.5195e-15	TRUE	0	0	0.4219	0.97963	0.4595	FALSE
	CYP340U2	Px007214	2892	35.1623	52.7454	55.2182	55.3161	50.0064	13.8135	scaffold_254	-	26018	57622	151.647	40.1839	1.916	5.7141e-17	5.5158e-16	TRUE	152.817	144.357	0.082163	0.64582	0.8019	FALSE	123.922	196.918	-0.66817	0.67074	0.55453	FALSE	149.162	163.307	-0.1307	0.68561	0.99959	FALSE	142.158	40.6403	1.8065	2.1586e-15	3.2778e-14	TRUE	195.429	32.7013	2.5792	8.0224e-19	5.7228e-18	TRUE
	CYP333B15	Px007338	1512	35.1576	47.4905	47.2538	35.4052	26.2638	20.6008	scaffold_26	-	560386	564771	71.3854	31.3318	1.188	4.8757e-05	0.00017234	TRUE	71.9359	39.6389	0.85979	0.0022075	0.010596	FALSE	58.3341	65.8954	-0.17584	0.098381	0.14387	FALSE	70.2157	73.0656	-0.057399	0.97615	0.99959	FALSE	39.0351	31.6877	0.30085	0.30843	0.39529	FALSE	65.3969	25.4975	1.3589	0.013457	0.015931	FALSE
	CYP333B16	Px007339	1344	0.419876	2.71345	1.68606	0.0773414	0.0881993	1.46465	scaffold_26	-	566773	570392	3.62553	1.98008	0.87263	0.47542	0.429	FALSE	3.65349	0	4.9484	0.049464	0.15178	FALSE	2.96268	0	4.5332	0.046016	0.077428	FALSE	3.56612	2.31738	0.62186	0.56831	0.99959	FALSE	0	2.00257	-4.1032	0.16728	0.26468	FALSE	0	1.61137	-3.6656	0.15773	0.1283	FALSE
	CYP333A5	Px007344	1413	12.6202	8.8108	7.45262	3.89893	10.151	27.7806	scaffold_26	-	724089	727173	12.3768	39.4851	-1.6737	0.00013456	0.00043927	TRUE	12.4722	14.3173	-0.19904	0.71437	0.82388	FALSE	10.114	6.78146	0.57668	0.093562	0.13818	FALSE	12.174	10.769	0.17692	0.6887	0.99959	FALSE	14.0992	39.9336	-1.502	0.00052425	0.0022528	TRUE	6.73017	32.1326	-2.2553	7.5352e-08	2.23e-07	TRUE
	CYP307A1	Px007583	1620	7.38484	4.42468	7.40545	0.641648	1.46345	20.657	scaffold_27	-	494517	502133	7.12603	33.6613	-2.2399	1.8034e-05	6.8157e-05	TRUE	7.18099	2.3665	1.6014	0.11219	0.28396	FALSE	5.82319	1.27952	2.1862	0.022601	0.042622	FALSE	7.00927	12.2685	-0.80762	0.26738	0.99959	FALSE	2.33045	34.0437	-3.8687	2.3094e-08	1.9615e-07	TRUE	1.26984	27.3932	-4.4311	1.7276e-09	6.1162e-09	TRUE
	CYP4G77	Px008026	1683	927.177	8819.38	8340.84	869.806	1284.01	793.629	scaffold_286	+	50304	54942	14756.1	1343.54	3.4572	0	0	TRUE	14869.9	2157.07	2.7853	0	0	TRUE	12058.3	1801.95	2.7424	0	0	TRUE	14514.4	14355.5	0.015879	1.8002e-06	0.00010683	FALSE	2124.21	1358.8	0.64459	9.4409e-45	4.1632e-43	FALSE	1788.32	1093.36	0.70984	0.014308	0.016818	FALSE
	CYP6CN1	Px008489	1491	0.605568	41.918	18.5956	1.04574	0.636029	5.43631	scaffold_30	+	1210747	1217884	62.134	8.15326	2.9299	7.26e-12	5.2079e-11	TRUE	62.6132	0	6.0476	2.0825e-16	3.6667e-15	TRUE	50.7741	1.91928	4.7255	1.1463e-16	1.355e-15	TRUE	61.1159	28.3538	1.108	0.00020834	0.0084546	FALSE	0	8.24587	-3.145	0.011524	0.033025	FALSE	1.90476	6.63504	-1.8005	0.026442	0.02876	FALSE
	CYP340U1v2	Px008532	1182	0.763876	0	0	0	16.5474	0	scaffold_30	+	2113381	2124856	NA	NA	NA	NA	NA	NA	0	19.5236	-5.2872	4.5385e-06	3.5255e-05	TRUE	NA	NA	NA	NA	NA	NA	NA	NA	NA	NA	NA	NA	19.2262	0	5.265	4.4977e-06	2.8743e-05	TRUE	NA	NA	NA	NA	NA	NA
	CYP340W1v1	Px008537	1401	0.0805586	0.897603	0.19029	0.0741948	0.507665	0.0826506	scaffold_30	-	2251972	2261032	1.25018	0	3.424	0.29749	0.31842	FALSE	1.25982	0	0.82743	0.69513	0.81987	FALSE	1.02161	0	2.9972	0.28399	0.3217	FALSE	1.2297	0	2.1733	0.40387	0.99959	FALSE	0	0	2.5693	0.49167	0.51474	FALSE	0	0	0.4219	0.97963	0.4595	FALSE
	CYP304F-1	Px009062	288	0	2.61988	0.925681	3.97019	2.88118	0	scaffold_32	-	145580	149012	0	0	NA	NA	NA	NA	0	0	-0.13193	0.95232	0.87316	FALSE	0	1.40747	-1.1992	0.77462	0.59174	FALSE	0	0	1.4363	0.62221	0.99959	FALSE	0	0	NA	NA	NA	NA	1.39683	0	NA	NA	NA	NA
	CYP304F8	Px009291	4386	2.1358	2.86717	2.91761	1.49308	3.45944	7.12819	scaffold_329	+	263235	287027	12.5018	31.4483	-1.3308	0.0041353	0.0097001	FALSE	12.5982	15.1456	-0.26568	0.62166	0.79311	FALSE	10.2161	8.06099	0.34182	0.16007	0.21101	FALSE	12.297	13.0864	-0.089763	0.96497	0.99959	FALSE	14.9149	31.8055	-1.0925	0.017035	0.045584	FALSE	8.00001	25.5923	-1.6776	2.4099e-05	5.0749e-05	TRUE
	CYP304F8	Px009292	255	0	0	0	0	0.464862	0	scaffold_329	+	289264	289518	NA	NA	NA	NA	NA	NA	0	0	NA	NA	NA	NA	NA	NA	NA	NA	NA	NA	NA	NA	NA	NA	NA	NA	0	0	NA	NA	NA	NA	NA	NA	NA	NA	NA	NA
	CYP304F8	Px009293	333	0	0	0	0.312153	0.355975	0	scaffold_329	+	290297	296335	NA	NA	NA	NA	NA	NA	0	0	NA	NA	NA	NA	0	0	NA	NA	NA	NA	NA	NA	NA	NA	NA	NA	0	0	NA	NA	NA	NA	0	0	NA	NA	NA	NA
	CYP428A1v2	Px009407	3273	7.24142	3.84217	5.661	9.46415	3.5131	1.8043	scaffold_331	+	315475	351229	12.5018	5.94024	1.0735	0.11664	0.16055	FALSE	12.5982	11.4775	0.13441	0.82622	0.85298	FALSE	10.2161	38.1297	-1.9001	0.0042041	0.0097297	FALSE	12.297	18.948	-0.62374	0.28424	0.99959	FALSE	11.3027	6.0077	0.91178	0.17617	0.27474	FALSE	37.8413	4.8341	2.9686	1.3427e-05	2.9433e-05	TRUE
	CYP338C1	Px009572	1464	0.539644	0.858976	0.910506	0.284008	5.02013	1.74007	scaffold_34	+	928179	931458	1.25018	2.56245	-1.0354	0.50425	0.4466	FALSE	1.25982	7.33616	-2.5418	0.029506	0.099561	FALSE	1.02161	0	0.99717	0.50118	0.46995	FALSE	1.2297	1.36316	-0.14866	0.96261	0.99959	FALSE	7.2244	2.59156	1.4791	0.1191	0.20754	FALSE	0	2.0853	-2.0375	0.18907	0.14879	FALSE
	CYP365A2	Px009934	1686	0	0.0745873	0.158124	0	0.281233	0.549435	scaffold_358	+	28588	42471	0	0	-2.8979	0.4094	0.39353	FALSE	0	0	-1.9095	0.64282	0.7997	FALSE	0	0	NA	NA	NA	NA	0	0	-1.1487	0.82013	0.99959	FALSE	0	0	-1.0157	0.69983	0.61165	FALSE	0	0	NA	NA	NA	NA
	CYP365A5	Px009935	510	0	0	0	0	0	0.227046	scaffold_358	+	44166	52002	0	0	NA	NA	NA	NA	NA	NA	NA	NA	NA	NA	NA	NA	NA	NA	NA	NA	NA	NA	NA	NA	NA	NA	0	0	NA	NA	NA	NA	0	0	NA	NA	NA	NA
	CYP339A3	Px010671	4104	3.74009	5.51553	4.25489	3.24201	8.63631	5.55831	scaffold_393	+	103440	127053	22.5033	22.9456	-0.028084	0.97922	0.61911	FALSE	22.6768	35.3792	-0.64168	0.091505	0.24474	FALSE	18.389	16.3779	0.1671	0.11362	0.1614	FALSE	22.1345	17.8575	0.30977	0.4132	0.99959	FALSE	34.8403	23.2062	0.58624	0.096561	0.17874	FALSE	16.254	18.6729	-0.20015	0.10805	0.094705	FALSE
	CYP340Z1	Px010920	1401	0	0	0.095145	0	0.592276	0.247952	scaffold_403	+	94635	106621	0	0	NA	NA	NA	NA	0	0	NA	NA	NA	NA	NA	NA	NA	NA	NA	NA	0	0	NA	NA	NA	NA	0	0	1.2067	0.65186	0.59038	FALSE	0	0	NA	NA	NA	NA
	CYP314A1	Px011058	1578	7.08074	3.82522	6.25099	0.592853	25.7663	4.0359	scaffold_410	+	156902	168437	6.00087	6.40614	-0.094283	0.92479	0.60722	FALSE	6.04715	40.5855	-2.7466	9.3699e-08	9.0065e-07	TRUE	4.90374	1.15157	2.0903	0.039958	0.068947	FALSE	5.90255	10.0874	-0.77315	0.33465	0.99959	FALSE	39.9673	6.4789	2.625	1.4493e-07	1.1365e-06	TRUE	1.14286	5.21325	-2.1895	0.032344	0.034388	FALSE
	CYP15C1	Px011481	1326	0.680921	0.663861	0.100526	16.1486	0	0.436627	scaffold_436	+	180461	185272	0	0	0.58754	0.80233	0.5712	FALSE	0	0	NA	NA	NA	NA	0	26.3581	-5.2039	2.0049e-06	8.6463e-06	TRUE	0	0	2.6587	0.43462	0.99959	FALSE	0	0	NA	NA	NA	NA	26.1588	0	5.7865	1.3083e-06	3.341e-06	TRUE
	CYP429A1	Px011483	1314	133.735	514.405	419.778	56.1661	245.56	263.047	scaffold_436	-	191369	194940	671.972	347.679	0.95065	1.8289e-25	2.5028e-24	FALSE	677.155	322.081	1.0721	1.2765e-29	3.809e-28	TRUE	549.117	90.846	2.5956	9.5598e-124	7.3728e-122	TRUE	660.962	564.077	0.22867	0.0003801	0.01454	FALSE	317.175	351.627	-0.14877	0.37392	0.44373	FALSE	90.1589	282.937	-1.6499	3.7754e-44	6.3572e-43	TRUE
	CYP301A1	Px011722	1560	2.89391	2.25713	3.67424	4.39775	6.15495	2.2268	scaffold_45	+	130150	145519	3.50051	3.49426	0.0025787	0.98573	0.61983	FALSE	3.5275	9.58434	-1.442	0.087178	0.23567	FALSE	2.86052	8.44484	-1.5618	0.29057	0.3269	FALSE	3.44315	5.86161	-0.76757	0.46517	0.99959	FALSE	9.43833	3.53394	1.4173	0.084022	0.16043	FALSE	8.38097	2.84359	1.5594	0.28289	0.20282	FALSE
	CYP301B1	Px011724	1845	0.122344	0	0.144497	0.11268	0.385495	0.251043	scaffold_45	+	155241	170376	0	0	NA	NA	NA	NA	0	0	NA	NA	NA	NA	0	0	NA	NA	NA	NA	0	0	NA	NA	NA	NA	0	0	0.56926	0.81826	0.64953	FALSE	0	0	-0.5781	0.74996	0.3951	FALSE
	CYP302A1v2	Px011849	1431	0	0	0.186301	0	0	0.161836	scaffold_455	+	200185	204370	0	0	NA	NA	NA	NA	NA	NA	NA	NA	NA	NA	NA	NA	NA	NA	NA	NA	0	0	NA	NA	NA	NA	0	0	NA	NA	NA	NA	0	0	NA	NA	NA	NA
	CYP304F-2	Px012360	462	0.244291	0.272195	0.288524	4.27487	3.59212	0	scaffold_484	-	199097	201835	0	0	NA	NA	NA	NA	0	1.65655	-3.7169	0.21756	0.45477	FALSE	0	2.43109	-4.5727	0.16467	0.21565	FALSE	0	0	-0.14866	0.98817	0.99959	FALSE	1.63132	0	NA	NA	NA	NA	2.4127	0	NA	NA	NA	NA
	CYP18B1	Px012411	1698	0.797616	0.444361	0.628024	0.183652	0.558491	4.6372	scaffold_49	+	30802	37118	0	7.92031	-3.4004	0.009624	0.020427	FALSE	0	0	-0.32457	0.88181	0.85981	FALSE	0	0	0.67524	0.66005	0.54928	FALSE	0	1.09053	-0.56369	0.81677	0.99959	FALSE	0	8.01027	-3.1032	0.013351	0.037303	FALSE	0	6.44547	-4.0806	0.0038946	0.0053243	FALSE
	CYP18A1	Px012412	1965	46.0066	14.2073	80.1145	50.7832	49.3463	15.6748	scaffold_49	+	60468	63210	27.754	30.9824	-0.15875	0.70662	0.53726	FALSE	27.9681	96.79	-1.7911	2.1425e-10	2.6226e-09	TRUE	22.6798	122.834	-2.4372	3.7294e-11	2.8624e-10	TRUE	27.2993	160.99	-2.56	2.2794e-23	4.8763e-21	TRUE	95.3155	31.3343	1.605	2.0304e-09	1.9365e-08	TRUE	121.905	25.2132	2.2735	4.0754e-10	1.5479e-09	TRUE
	CYP49A1	Px012658	1512	1.49289	2.41195	2.11584	1.09997	2.19518	0.229749	scaffold_50	-	610535	617485	3.62553	0	3.3751	0.077758	0.11643	FALSE	3.65349	3.3131	0.14109	0.90115	0.861	FALSE	2.96268	2.04723	0.53322	0.3785	0.39398	FALSE	3.56612	3.27159	0.12436	0.86407	0.99959	FALSE	3.26263	0	3.2067	0.098146	0.18093	FALSE	2.03175	0	2.8369	0.32951	0.2267	FALSE
	CYP6CT3	Px013017	1557	0.507411	0.323068	0.256836	2.4034	0.456801	0.223109	scaffold_52	-	1254475	1256852	0	0	0.51715	0.8656	0.58942	FALSE	0	0	-0.4945	0.84976	0.85298	FALSE	0	4.60628	-3.4947	0.092955	0.13745	FALSE	0	0	0.26638	0.91347	0.99959	FALSE	0	0	0.98429	0.72089	0.61769	FALSE	4.57144	0	4.0069	0.069887	0.06601	FALSE
	CYP340S1v2	Px013063	936	0	0.134353	0	0	0.50658	0	scaffold_522	-	117690	124222	0	0	NA	NA	NA	NA	0	0	-1.9095	0.64282	0.7997	FALSE	0	0	NA	NA	NA	NA	0	0	NA	NA	NA	NA	0	0	NA	NA	NA	NA	NA	NA	NA	NA	NA	NA
	CYP428A1	Px013091	1485	20.2165	9.82322	14.8109	23.5893	6.38598	6.78386	scaffold_526	-	48482	58721	14.5021	10.1333	0.51715	0.36207	0.3644	FALSE	14.6139	9.46601	0.62652	0.29633	0.55307	FALSE	11.8507	43.1199	-1.8634	0.0029111	0.0069949	FALSE	14.2645	22.4922	-0.657	0.21907	0.99959	FALSE	9.32181	10.2484	-0.13672	0.8937	0.6667	FALSE	42.7937	8.24641	2.3756	0.00011447	0.00021505	TRUE
	CYP6BF1	Px013145	1545	0.146101	0	0.0862771	0.0672796	13.5036	0	scaffold_53	+	266651	268456	NA	NA	NA	NA	NA	NA	0	20.8252	-5.3803	2.1202e-06	1.7217e-05	TRUE	0	0	NA	NA	NA	NA	0	0	NA	NA	NA	NA	20.508	0	5.3581	2.1034e-06	1.4098e-05	TRUE	0	0	NA	NA	NA	NA
	CYP6FM1	Px013454	1650	0	0	0	0	0	0	scaffold_552	-	47611	49492	NA	NA	NA	NA	NA	NA	NA	NA	NA	NA	NA	NA	NA	NA	NA	NA	NA	NA	NA	NA	NA	NA	NA	NA	NA	NA	NA	NA	NA	NA	NA	NA	NA	NA	NA	NA
	CYP341A12	Px013707	2661	187.511	267.245	345.493	11.2502	6.99389	7.65865	scaffold_579	-	90391	111635	706.978	20.4996	5.108	3.1469e-167	3.4538e-165	TRUE	712.43	18.577	5.2612	4.5741e-168	7.8129e-166	TRUE	577.722	36.8502	3.9706	1.0642e-164	1.0819e-162	TRUE	695.394	940.174	-0.4351	2.3877e-07	1.6037e-05	FALSE	18.294	20.7325	-0.18052	0.7769	0.636	FALSE	36.5715	16.6824	1.1324	0.17227	0.13805	FALSE
	CYP9G11v2	Px013884	1182	6.7794	5.9579	6.99195	23.3045	1.20345	9.11066	scaffold_59	+	1388529	1396016	7.00102	10.8322	-0.62969	0.37547	0.37252	FALSE	7.05501	1.4199	2.3129	0.044201	0.13881	FALSE	5.72103	33.9073	-2.5672	0.00027465	0.00083121	TRUE	6.8863	8.45162	-0.2955	0.75457	0.99959	FALSE	1.39827	10.9552	-2.9699	0.0046265	0.015198	FALSE	33.6508	8.81513	1.9326	0.0053739	0.0071016	FALSE
	CYP321E1	Px013958	1503	22.978	507.535	566.894	11.9646	109.549	154.16	scaffold_6	-	239033	241012	758.36	233.067	1.7021	6.6739e-67	2.3253e-65	TRUE	764.209	164.354	2.2172	1.2808e-92	1.1535e-90	TRUE	619.71	22.1357	4.8071	8.9455e-185	1.0004e-182	TRUE	745.934	871.335	-0.22418	0.026292	0.50175	FALSE	161.85	235.714	-0.54238	0.00073386	0.0030473	FALSE	21.9683	189.667	-3.11	1.0516e-48	1.9813e-47	TRUE
	CYP315A1	Px014069	1881	15.3604	21.0593	16.4408	3.14991	33.7155	41.7989	scaffold_600	+	92125	96140	39.3807	79.0867	-1.0059	0.00029305	0.00090042	TRUE	39.6844	63.3039	-0.67372	0.018473	0.067549	FALSE	32.1808	7.29327	2.1416	1.0655e-07	5.5315e-07	TRUE	38.7355	31.6254	0.29257	0.30028	0.99959	FALSE	62.3396	79.9849	-0.35958	0.20155	0.30133	FALSE	7.23811	64.3599	-3.1525	9.6039e-18	6.4257e-17	TRUE
	CYP6BG5	Px014216	1566	0.792777	6.42422	16.0026	0.331887	0.984047	1.18308	scaffold_613	+	47293	49077	10.0015	1.8636	2.424	0.012922	0.02651	FALSE	10.0786	1.53823	2.712	0.0084771	0.034579	FALSE	8.1729	0	3.6752	0.0013629	0.0035577	TRUE	9.83758	25.6275	-1.3813	0.010114	0.23481	FALSE	1.51479	1.88477	-0.31527	0.86555	0.66162	FALSE	0	1.51658	-1.2562	0.36852	0.24541	FALSE
	CYP6BG3	Px014217	1005	0.224602	15.6411	14.0593	0.517149	1.53335	0.806522	scaffold_613	+	58716	65847	15.6273	0	4.2605	7.4631e-05	0.00025621	TRUE	15.7478	1.53823	3.3558	0.00026919	0.001588	TRUE	12.7702	0	4.3191	3.7943e-05	0.00013535	TRUE	15.3712	14.4495	0.089208	0.771	0.99959	FALSE	1.51479	0	0.87738	0.63101	0.58141	FALSE	0	0	-0.063527	0.79819	0.41059	FALSE
	CYP354A8	Px014440	1350	41.2158	92.5923	74.252	20.2504	57.6894	43.3153	scaffold_629	-	18899	22438	124.268	58.82	1.0791	6.7893e-07	3.1309e-06	TRUE	125.226	77.7396	0.68782	0.00088947	0.0047291	FALSE	101.548	33.6514	1.5934	9.8484e-17	1.1679e-15	TRUE	122.232	102.51	0.25386	0.098592	0.99959	FALSE	76.5553	59.488	0.3639	0.095956	0.17781	FALSE	33.3969	47.8671	-0.51932	0.00059553	0.00097041	FALSE
	CYP6AN14	Px014651	1545	319.887	355.856	518.094	59.1387	104.806	61.4567	scaffold_65	+	303284	306224	546.579	95.5097	2.5167	1.2541e-78	5.2335e-77	TRUE	550.795	161.632	1.7688	2.0095e-50	1.002e-48	TRUE	446.649	112.47	1.9896	3.3578e-82	1.8869e-80	TRUE	537.624	818.58	-0.60653	7.6841e-12	8.6562e-10	FALSE	159.17	96.5944	0.72056	2.6285e-05	0.0001472	FALSE	111.619	77.7248	0.52214	0.791	0.40802	FALSE
	CYP9G10	Px014978	1563	2.02185	1.85051	1.5351	2.72669	2.1994	28.152	scaffold_68	-	366776	371019	2.87542	44.2606	-3.9442	1.0115e-10	6.7567e-10	TRUE	2.89759	3.43143	-0.24395	0.82831	0.85298	FALSE	2.34971	5.24604	-1.1587	0.60368	0.52409	FALSE	2.8283	2.4537	0.20498	0.83017	0.99959	FALSE	3.37916	44.7633	-3.7276	2.5719e-10	2.6519e-09	TRUE	5.20636	36.0188	-2.7904	6.8353e-10	2.5342e-09	TRUE
	CYP9G4	Px014981	1557	233.844	216.213	223.105	225.318	584.02	935.049	scaffold_68	-	524542	532510	334.674	1464.44	-2.1295	2.2905e-165	2.4646e-163	TRUE	337.255	907.672	-1.4283	2.1665e-61	1.3249e-59	TRUE	273.486	431.839	-0.65903	0.58463	0.51625	FALSE	329.19	355.241	-0.10988	0.68149	0.99959	FALSE	893.845	1481.08	-0.72855	1.3679e-29	3.9202e-28	FALSE	428.572	1191.75	-1.4755	1.1277e-162	9.3003e-161	TRUE
	CYP9G2	Px014982	1395	2360.49	2703.22	2830.7	1751.45	3735.92	1099.25	scaffold_68	-	534795	540844	3748.92	1542.48	1.2812	3.1549e-214	4.6168e-212	TRUE	3777.83	5202.16	-0.46155	1.2725e-52	6.6819e-51	FALSE	3063.51	3007.52	0.026613	1.1333e-65	5.0492e-64	FALSE	3687.49	4038.24	-0.13109	0.042533	0.70259	FALSE	5122.92	1560	1.7154	0	0	TRUE	2984.77	1255.26	1.2496	1.3371e-48	2.5074e-47	TRUE
	CYP9G2	Px014984	330	1638.22	1943.47	1671.88	874.099	2413.54	503.526	scaffold_68	-	547400	549130	637.592	167.142	1.9316	9.7308e-67	3.369e-65	TRUE	642.51	795.027	-0.30728	4.1962e-05	0.00028631	FALSE	521.022	355.067	0.55325	2.2425e-32	5.0764e-31	FALSE	627.146	564.214	0.15256	0.0094019	0.22075	FALSE	782.915	169.04	2.2115	3.2533e-99	3.7747e-97	TRUE	352.381	136.018	1.3733	5.5741e-09	1.8686e-08	TRUE
	CYP4AU6	Px015762	1770	24.2942	25.1508	18.6015	33.2395	43.8664	28.2615	scaffold_74	-	260317	278035	44.2564	50.3173	-0.18517	0.5711	0.47993	FALSE	44.5977	77.503	-0.79728	0.0025613	0.012118	FALSE	36.1651	72.4209	-1.0018	0.15393	0.20472	FALSE	43.5313	33.6702	0.37058	0.18685	0.99959	FALSE	76.3223	50.8888	0.58476	0.01411	0.039095	FALSE	71.8731	40.9477	0.81167	0.39341	0.25651	FALSE
	CYP303A1	Px015922	1503	0	0.0836688	0.266064	0.553277	0	0.0770416	scaffold_75	-	703659	709650	0	0	0.10211	0.98383	0.61911	FALSE	0	0	NA	NA	NA	NA	0	1.02362	-3.3248	0.44263	0.43542	FALSE	0	0	-1.7336	0.69844	0.99959	FALSE	0	0	NA	NA	NA	NA	1.01587	0	3.4219	0.43284	0.2746	FALSE
	CYP365A3P	Px016740	1176	0.671801	0.213868	0.340046	0.441951	0.403197	0.492319	scaffold_83	-	199618	211127	0	0	-1.2198	0.71571	0.54097	FALSE	0	0	-0.90954	0.79218	0.84557	FALSE	0	0	-1.6467	0.75509	0.5868	FALSE	0	0	-0.73362	0.85348	0.99959	FALSE	0	0	-0.33763	0.91858	0.67319	FALSE	0	0	0.4219	0.95447	0.45591	FALSE
	CYP6AE46	Px017253	1800	10.4711	0.698634	0.444327	0.808476	6.51969	103.635	scaffold_9	+	1521041	1533352	1.25018	187.642	-7.2297	1.5567e-43	3.4939e-42	TRUE	1.25982	11.7142	-3.217	0.0019654	0.0095383	FALSE	1.02161	1.79133	-0.81018	0.90338	0.63318	FALSE	1.2297	0	0.58831	0.74858	0.99959	FALSE	11.5357	189.773	-4.0401	7.9119e-41	3.1311e-39	TRUE	1.77778	152.701	-6.4245	5.8074e-45	1.0008e-43	TRUE
[truncated: 54 more columns]

## Sheet: GST
Sub-family name	Assembly Gene ID	Gene Length	L_fpkm	M_Ant_fpkm	F_Ant_fpkm	H_fpkm	PG_fpkm	AB_fpkm	Scaffold	Strand	start	end	fpkm_M_Ant	fpkm_AB	log2.Fold_change.	pvalue	qvalue	signature	fpkm_M_Ant	fpkm_PG	log2.Fold_change.	pvalue	qvalue	signature	fpkm_M_Ant	fpkm_H	log2.Fold_change.	pvalue	qvalue	signature	fpkm_M_Ant	fpkm_F_Ant	log2.Fold_change.	pvalue	qvalue	signature	fpkm_PG	fpkm_AB	log2.Fold_change.	pvalue	qvalue	signature	fpkm_H	fpkm_AB	log2.Fold_change.	pvalue	qvalue	signature	fpkm_H
PxGSTd1	Px010343	771	8.618	2259.33	1839.36	10.99	1.0444	4.59093	scaffold_363	-	208422	211918	6.12589	5.82376	0.072968	0.91424	0.60338	FALSE	6.17313	6.15291	0.0047346	0.99952	0.87712	FALSE	5.0059	2.687	0.89764	0.15548	0.2065	FALSE	6.02552	7.08845	-0.23439	0.83151	0.99959	FALSE	6.05918	5.8899	0.040877	0.91375	0.67225	FALSE	2.66667	4.73932	-0.82964	0.18902	0.14879	FALSE	2.68011
PxGSTd2	Px015896	750	971.699	1178.56	1273.12	4724.61	442.329	1148.64	scaffold_7	-	1667629	1668378	0	1.51418	NA	NA	NA	NA	NA	NA	NA	NA	NA	NA	NA	NA	NA	NA	NA	NA	NA	NA	NA	NA	NA	NA	0	1.53138	NA	NA	NA	NA	0	1.23222	NA	NA	NA	NA	NA
PxGSTd3	Px015897	672	94.4361	221.781	222.617	61.5196	146.965	185.309	scaffold_73	-	244295	246588	183.402	48.2207	1.9273	2.4324e-20	2.6885e-19	TRUE	184.816	37.3907	2.3053	8.7591e-25	2.2061e-23	TRUE	149.871	100.442	0.57735	1.0581e-10	7.831e-10	FALSE	180.397	215.38	-0.25571	0.18839	0.99959	FALSE	36.8211	48.7684	-0.40541	0.25612	0.35132	FALSE	99.6827	39.2415	1.345	0.0026625	0.0037634	TRUE	100.185
PxGSTd4	Px006286	672	3.02311	3.18128	2.9754	9.74502	7.40874	18.782	scaffold_221	+	146916	149236	2.12531	12.6958	-2.5786	0.0042151	0.0098514	FALSE	2.1417	4.96966	-1.2144	0.28027	0.53492	FALSE	1.73674	8.06099	-2.2146	0.1217	0.17045	FALSE	2.09049	2.04475	0.031916	0.94576	0.99959	FALSE	4.89395	12.84	-1.3916	0.064009	0.13069	FALSE	8.00001	10.3317	-0.369	0.15767	0.1283	FALSE	8.04034
PxGSTd5	Px015631	699	111.351	274.526	313.409	121.426	55.7419	71.3371	scaffold_66	+	869398	871220	18.3777	38.7862	-1.0776	0.0072273	0.015893	FALSE	18.5194	30.8829	-0.73777	0.074928	0.20959	FALSE	15.0177	22.5196	-0.58452	0.97458	0.64614	FALSE	18.0765	20.1748	-0.15844	0.8407	0.99959	FALSE	30.4124	39.2268	-0.36718	0.36014	0.43412	FALSE	22.3492	31.5638	-0.49805	0.0060649	0.00791	FALSE	22.4619
PxGSTe1	Px014816	753	0	26.4462	28.2234	26.1726	44.2616	55.1634	scaffold_554	+	186734	188933	2.00029	0	4.1021	0.16073	0.20546	FALSE	2.01572	1.8932	0.090464	0.95344	0.87316	FALSE	1.63458	2.17519	-0.41222	0.89861	0.6319	FALSE	1.96752	5.18002	-1.3966	0.24337	0.99959	FALSE	1.86436	0	3.9843	0.17588	0.27436	FALSE	2.15873	0	4.5094	0.19052	0.14947	FALSE	2.16962
PxGSTe2	Px010078	579	5.85539	7.99216	8.99028	2.83124	7.9949	7.50931	scaffold_328	-	93440	97145	605.338	503.639	0.26535	0.0011458	0.003096	FALSE	610.006	253.807	1.2651	1.6556e-34	5.7482e-33	TRUE	494.665	620.952	-0.32803	0.0015392	0.0039634	FALSE	595.419	652.683	-0.13248	0.40601	0.99959	FALSE	249.941	509.359	-1.0271	1.3932e-19	2.6387e-18	TRUE	616.255	409.856	0.58841	0.90455	0.442	FALSE	619.362
PxGSTe3	Px011036	648	8.31401	13.6639	11.7833	1.72288	16.1546	17.0598	scaffold_408	-	261710	262672	13.0019	8.38622	0.63263	0.30357	0.32254	FALSE	13.1022	15.7372	-0.26438	0.61655	0.7912	FALSE	10.6248	11.2598	-0.083748	0.39808	0.40759	FALSE	12.7889	10.2237	0.32296	0.52059	0.99959	FALSE	15.4975	8.48146	0.86965	0.12712	0.21756	FALSE	11.1746	6.82462	0.71141	0.84482	0.42508	FALSE	11.231
PxGSTe4	Px006106	663	20.4276	32.8137	38.2001	0.783913	8.22448	18.513	scaffold_216	+	224387	227308	21.6281	12.3464	0.80882	0.10182	0.14401	FALSE	21.7949	5.44296	2.0015	0.0012416	0.0063471	FALSE	17.6739	0	4.7879	9.8679e-07	4.4496e-06	TRUE	21.2738	25.9001	-0.28388	0.60252	0.99959	FALSE	5.36004	12.4866	-1.2201	0.10078	0.18432	FALSE	0	10.0473	-3.9841	0.00033217	0.00056867	TRUE	0
PxGSTe5	Px006105	651	290.738	1291.54	1536.72	183.943	90.8623	28.1035	scaffold_216	+	216170	221032	835.871	18.4031	5.5053	1.2595e-199	1.5709e-197	TRUE	842.318	59.0442	3.8345	6.8153e-173	1.2202e-170	TRUE	683.05	147.401	2.2122	5.8703e-136	4.899e-134	TRUE	822.176	1023.05	-0.31537	0.00019591	0.0080064	FALSE	58.1448	18.6121	1.6434	1.9403e-06	1.3093e-05	TRUE	146.286	14.9762	3.288	4.3188e-20	3.2806e-19	TRUE	147.023
PxGSTe6	Novel00288	1047	169.456	1040.98	835.182	63.5397	129.296	104.734	scaffold_12	-	1247393	1250471	1083.53	110.302	3.2962	2.4729e-200	3.1196e-198	TRUE	1091.89	135.127	3.0144	8.4664e-184	1.6339e-181	TRUE	885.432	81.8894	3.4346	5.9397e-236	8.6263e-234	TRUE	1065.78	894.236	0.25318	1.1183e-06	6.8717e-05	FALSE	133.069	111.555	0.25442	0.10006	0.1834	FALSE	81.27	89.7626	-0.14339	0.00097133	0.0015182	FALSE	81.6797
PxGSTe7	Novel00289	880	715.48	6594.31	5809.89	868.033	607.769	294.413	scaffold_12	-	1251962	1260922	5775.59	260.904	4.4684	0	0	TRUE	5820.13	534.475	3.4449	0	0	TRUE	4719.65	941.344	2.3259	0	0	TRUE	5680.95	5234.41	0.11811	3.3133e-11	3.4587e-09	FALSE	526.333	263.868	0.99616	4.3074e-23	9.2748e-22	FALSE	934.224	212.321	2.1375	9.8522e-60	2.3148e-58	TRUE	938.934
PxGSTo1	Px016897	648	36.7659	122.03	120.078	42.6669	73.0669	79.9868	scaffold_75	+	347197	350227	759.235	748.703	0.020154	0.61752	0.49988	FALSE	765.091	286.11	1.4191	8.2332e-51	4.1194e-49	TRUE	620.425	3768.58	-2.6027	0	0	TRUE	746.795	843.662	-0.17595	0.12396	0.99959	FALSE	281.752	757.206	-1.4263	1.1011e-47	5.1604e-46	TRUE	3740.07	609.286	2.6179	0	0	TRUE	3758.92
PxGSTo2	Px016898	588	18.2784	20.9939	16.4127	9.05139	33.3332	31.726	scaffold_75	-	350602	352241	129.644	109.603	0.24226	0.1654	0.20994	FALSE	130.644	86.259	0.59889	0.0027168	0.012788	FALSE	105.941	44.5274	1.2505	3.0572e-14	3.0417e-13	TRUE	127.52	133.863	-0.070035	0.97573	0.99959	FALSE	84.945	110.848	-0.38398	0.10631	0.19153	FALSE	44.1905	89.1939	-1.0132	4.3767e-10	1.6584e-09	TRUE	44.4133
PxGSTo3	Px007118	726	38.5536	45.2091	33.7835	13.0292	103.028	70.8159	scaffold_25	+	1411437	1415157	32.6297	51.715	-0.6644	0.041956	0.071084	FALSE	32.8814	74.6632	-1.1831	4.1318e-05	0.00028204	TRUE	26.6641	11.6436	1.1954	0.00018955	0.00059393	TRUE	32.0951	25.0822	0.35569	0.27246	0.99959	FALSE	73.5258	52.3024	0.49137	0.036806	0.085581	FALSE	11.5556	42.0851	-1.8647	1.3653e-08	4.3736e-08	TRUE	11.6138
PxGSTo4	Px015266	672	0	0	0	0	0	2.00709	scaffold_607	-	15984	16655	NA	NA	NA	NA	NA	NA	NA	NA	NA	NA	NA	NA	NA	NA	NA	NA	NA	NA	NA	NA	NA	NA	NA	NA	NA	NA	NA	NA	NA	NA	NA	NA	NA	NA	NA	NA	NA
PxGSTo5	Px013473	543	2.39814	2.67207	6.72686	2.34674	2.51877	0.153776	scaffold_41	+	579601	580967	7.37607	9.31802	-0.33717	0.65132	0.51373	FALSE	7.43296	8.75606	-0.23635	0.73664	0.82846	FALSE	6.02751	1.15157	2.388	0.016292	0.03223	FALSE	7.25521	6.54319	0.14902	0.78341	0.99959	FALSE	8.62267	9.42385	-0.12818	0.90784	0.67037	FALSE	1.14286	7.58291	-2.7301	0.004963	0.006604	FALSE	1.14862
PxGSTs1	Px009113	615	21.8385	195.481	269.847	74.1995	76.5208	119.371	scaffold_320	-	24623	27291	119.517	73.8453	0.69464	0.00072322	0.0020463	FALSE	120.439	46.9751	1.3583	8.8202e-09	9.3489e-08	TRUE	97.6662	56.171	0.79803	2.5404e-09	1.617e-08	FALSE	117.559	169.714	-0.52972	0.006731	0.16758	FALSE	46.2595	74.684	-0.69105	0.015914	0.043252	FALSE	55.7461	60.0945	-0.10836	0.0097797	0.012042	FALSE	56.0272
PxGSTs2	Px009257	1452	485.758	1051.64	1102.3	871.251	439.15	864.751	scaffold_85	+	573297	578966	176.151	116.825	0.59246	0.00034663	0.001046	FALSE	177.509	105.901	0.74518	2.1676e-05	0.00015442	FALSE	143.945	76.2595	0.91653	1.4927e-14	1.5202e-13	FALSE	173.264	178.302	-0.041347	0.87985	0.99959	FALSE	104.288	118.151	-0.18007	0.50018	0.51938	FALSE	75.6827	95.0707	-0.32904	3.5682e-05	7.3141e-05	FALSE	76.0642
PxGSTt1	Px000759	654	53.6702	68.0688	72.5598	14.4636	52.3823	23.3712	scaffold_108	-	643743	648417	44.2564	15.3747	1.5253	0.00011303	0.0003734	TRUE	44.5977	34.196	0.38314	0.24705	0.49465	FALSE	36.1651	11.6436	1.6351	5.3077e-07	2.4991e-06	TRUE	43.5313	48.5286	-0.15678	0.75935	0.99959	FALSE	33.675	15.5493	1.1148	0.0063307	0.01993	FALSE	11.5556	12.5118	-0.1147	0.23468	0.17574	FALSE	11.6138
PxGSTu1	Px000790	660	1344.6	513.877	687.293	174.662	58.1923	227.727	scaffold_1088	-	4484	8414	337.174	151.185	1.1572	5.2415e-18	5.2875e-17	TRUE	339.774	38.3373	3.1478	7.6287e-61	4.5897e-59	TRUE	275.529	141.899	0.95734	2.0707e-27	4.0412e-26	FALSE	331.649	463.885	-0.48411	4.6333e-05	0.0021817	FALSE	37.7533	152.902	-2.0179	4.0866e-17	6.9175e-16	TRUE	140.826	123.033	0.19487	0.029713	0.031918	FALSE	141.536
PxGSTu2	Px010993	681	9.23105	20.1828	15.428	14.1162	24.3299	12.8659	scaffold_38	+	38125	40658	1529.6	3.14483	8.926	9.2838e-292	1.9595e-289	TRUE	1541.39	0	11.084	3.8834e-214	8.2441e-212	TRUE	1249.94	9.21256	7.084	0	0	TRUE	1504.53	1280.97	0.23209	5.8743e-08	4.259e-06	FALSE	0	3.18055	-2.1856	0.20104	0.30077	FALSE	9.14287	2.55923	1.8369	0.17034	0.1368	FALSE	9.18897
PxGSTu3	Px014114	1803	0	0	0	0	0	0	scaffold_85	+	579919	599495	37.6305	57.5388	-0.61263	0.046404	0.076992	FALSE	37.9207	59.9908	-0.66176	0.02396	0.083424	FALSE	30.7505	20.0885	0.61424	0.0027194	0.0065796	FALSE	37.0139	30.2622	0.29055	0.31385	0.99959	FALSE	59.077	58.1923	0.021768	0.78902	0.63955	FALSE	19.9365	46.8244	-1.2318	7.3727e-07	1.9499e-06	TRUE	20.037
PxGSTz1	Px003659	645	24.1474	17.5471	20.873	28.2026	14.7026	6.28337	scaffold_16	-	98661	101110	11.2516	4.07663	1.4647	0.058775	0.092924	FALSE	11.3384	9.46601	0.26039	0.68729	0.8169	FALSE	9.19451	22.3916	-1.2841	0.19889	0.24834	FALSE	11.0673	13.768	-0.31501	0.66628	0.99959	FALSE	9.32181	4.12293	1.1769	0.13444	0.22708	FALSE	22.2223	3.31752	2.7438	0.0016767	0.0024838	TRUE	22.3343
PxGSTz2	Px001225	462	6.35158	4.89951	2.01967	11.6997	20.2698	52.884	scaffold_115	+	117244	120045	2.25033	24.5763	-3.4491	4.4875e-06	1.8453e-05	TRUE	2.26768	9.34769	-2.0434	0.031202	0.10415	FALSE	1.8389	6.65351	-1.8553	0.24462	0.28966	FALSE	2.21345	0	1.2139	0.44993	0.99959	FALSE	9.20529	24.8554	-1.433	0.0083524	0.025199	FALSE	6.60318	19.9999	-1.5988	0.00025993	0.00045592	TRUE	6.63647
[truncated: 53 more columns]

## Sheet: PBAN-R
Gene Name	Assembly Gene ID	Gene Length	L_fpkm	M_Ant_fpkm	F_Ant_fpkm	H_fpkm	PG_fpkm	AB_fpkm	Scaffold	Strand	start	end	fpkm_M_Ant	fpkm_AB	log2.Fold_change.	pvalue	qvalue	signature	fpkm_M_Ant	fpkm_PG	log2.Fold_change.	pvalue	qvalue	signature	fpkm_M_Ant	fpkm_H	log2.Fold_change.	pvalue	qvalue	signature	fpkm_M_Ant	fpkm_F_Ant	log2.Fold_change.	pvalue	qvalue	signature	fpkm_PG	fpkm_AB	log2.Fold_change.	pvalue	qvalue	signature	fpkm_H	fpkm_AB	log2.Fold_change.	pvalue	qvalue	signature	fpkm_H
PBANR-B	Px002138	1422	0.952427	2.56461	0.843659	0.877189	9.83664	1.79146	scaffold_131	-	252929	290096	13.7497	2.59156	2.4075	0.0032557	0.011174	FALSE	1.52381	2.0853	-0.45257	0.49595	0.30255	FALSE	1.53149	11.3926	-2.8951	0.00041569	0.0010399	DOWN	1.50762	2.28848	-0.60212	0.54147	0.46939	FALSE	1.49804	12.646	-3.0775	0.00055405	0.0027479	DOWN	1.17433	1.43858	-0.29281	0.94684	0.72898	FALSE	1.5402
Gene name	Assembly Gene ID	Gene Length	sample_fpkm(M_Ant)	sample_fpkm(F_Ant)	sample_fpkm(H)	sample_fpkm(B)	sample_fpkm(L)	sample_fpkm(G)	UP_DOWN_REGULATION(HvsG)	log2ratio(HvsG)	q value(HvsG)	UP_DOWN_REGULATION(GvsB)	log2ratio(GvsB)	q value(GvsB)	UP_DOWN_REGULATION(F_AntvsH)	log2ratio(F_AntvsH)	q value(F_AntvsH)	UP_DOWN_REGULATION(M_AntvsG)	log2ratio(M_AntvsG)	q value(M_AntvsG)	UP_DOWN_REGULATION(LvsG)	log2ratio(LvsG)	q value(LvsG)	UP_DOWN_REGULATION(LvsH)	log2ratio(LvsH)	q value(LvsH)	UP_DOWN_REGULATION(LvsB)	log2ratio(LvsB)	q value(LvsB)	UP_DOWN_REGULATION(M_AntvsH)	log2ratio(M_AntvsH)	q value(M_AntvsH)	UP_DOWN_REGULATION(LvsF_Ant)	log2ratio(LvsF_Ant)	q value(LvsF_Ant)	UP_DOWN_REGULATION(F_AntvsG)	log2ratio(F_AntvsG)	q value(F_AntvsG)	UP_DOWN_REGULATION(HvsB)	log2ratio(HvsB)	q value(HvsB)	UP_DOWN_REGULATION(F_AntvsB)	log2ratio(F_AntvsB)	q value(F_AntvsB)	UP_DOWN_REGULATION(LvsM_Ant)	log2ratio(LvsM_Ant)	q value(LvsM_Ant)	UP_DOWN_REGULATION(M_AntvsB)	log2ratio(M_AntvsB)
PBANR-C	c63176_g2	2585	1.46	0.43	0.47	0.83	0.95	7.39	DOWN	-3.4392	0.00031739	UP	2.9791	0.0016409	FALSE	-0.57355	0.99663	FALSE	-2.3216	0.013276	DOWN	-2.7965	0.0031255	FALSE	0.62044	0.99729	FALSE	0.39788	0.99462	FALSE	1.0533	0.74935	FALSE	1.3283	0.99647	DOWN	-4.0726	0.00049493	FALSE	-0.50996	0.94925	FALSE	-0.94895	0.99089	FALSE	-0.36497	0.99893	FALSE	0.7531
[truncated: 53 more columns]

## Sheet: ACC
Gene Name	Assembly Gene ID	Gene Length	L_fpkm	M_Ant_fpkm	F_Ant_fpkm	H_fpkm	PG_fpkm	AB_fpkm	Scaffold	Strand	start	end	fpkm_M_Ant	fpkm_AB	log2.Fold_change.	pvalue	qvalue	signature	fpkm_M_Ant	fpkm_PG	log2.Fold_change.	pvalue	qvalue	signature	fpkm_M_Ant	fpkm_H	log2.Fold_change.	pvalue	qvalue	signature	fpkm_M_Ant	fpkm_F_Ant	log2.Fold_change.	pvalue	qvalue	signature	fpkm_PG	fpkm_AB	log2.Fold_change.	pvalue	qvalue	signature	fpkm_H	fpkm_AB	log2.Fold_change.	pvalue	qvalue	signature	fpkm_H
ACC1	Px000763	2922	4.21014	7.57451	5.70235	5.33608	11.2779	23.3014	scaffold_108	+	768719	788214	22.0032	68.4874	-1.6381	7.3887e-07	3.3874e-06	TRUE	22.1729	32.8944	-0.56904	0.14353	0.34064	FALSE	17.9804	19.1928	-0.094143	0.28054	0.3196	FALSE	21.6427	17.0396	0.34499	0.37893	0.99959	FALSE	32.3933	69.2653	-1.0964	0.00041261	0.0018297	TRUE	19.0476	55.7344	-1.549	1.8657e-09	6.5733e-09	TRUE	19.1437
ACC2	Px000764	7014	4.03885	6.38273	5.58735	5.26107	11.3909	23.2445	scaffold_108	+	789245	835089	44.5065	163.997	-1.8816	2.9682e-17	2.8855e-16	TRUE	44.8497	79.7511	-0.83041	0.0015376	0.0076521	FALSE	36.3694	45.423	-0.3207	0.37852	0.39398	FALSE	43.7772	40.077	0.1274	0.54241	0.99959	FALSE	78.5362	165.86	-1.0785	7.0943e-08	5.7207e-07	TRUE	45.0794	133.459	-1.5659	9.1553e-21	7.1841e-20	TRUE	45.3067
ACC3	Px000765	2748	8.78916	13.5456	11.2052	11.3857	22.6037	62.9532	scaffold_108	+	864332	883356	37.0054	174.014	-2.2334	2.2015e-22	2.6581e-21	TRUE	37.2908	62.0024	-0.73351	0.012046	0.046872	FALSE	30.2397	38.5136	-0.34892	0.4683	0.45121	FALSE	36.399	31.4891	0.20905	0.43508	0.99959	FALSE	61.0578	175.99	-1.5272	1.6426e-13	2.2057e-12	TRUE	38.2223	141.611	-1.8894	1.1179e-25	1.0912e-24	TRUE	38.415
ACC4	Px006913	4254	5.17353	10.9377	7.39501	8.40567	17.5553	33.4261	scaffold_244	-	1873	37168	46.2567	143.032	-1.6286	1.0442e-12	7.9921e-12	TRUE	46.6135	74.5448	-0.67736	0.010207	0.040503	FALSE	37.7997	44.0155	-0.21964	0.22938	0.27676	FALSE	45.4988	32.1707	0.50008	0.086865	0.99959	FALSE	73.4092	144.656	-0.97859	3.7802e-06	2.4445e-05	FALSE	43.6826	116.398	-1.4139	8.4117e-17	5.349e-16	TRUE	43.9028
ACC5	Px014429	1509	5.98344	8.25027	7.15517	9.50608	15.004	55.2494	scaffold_627	-	107657	118586	12.3768	83.8622	-2.7604	2.3043e-14	1.9666e-13	TRUE	12.4722	22.6001	-0.85761	0.083125	0.22728	FALSE	10.114	17.6574	-0.80392	0.71124	0.56861	FALSE	12.174	11.0416	0.14085	0.73165	0.99959	FALSE	22.2558	84.8146	-1.9301	1.231e-09	1.1922e-08	TRUE	17.5238	68.2462	-1.9614	1.4512e-13	7.4376e-13	TRUE	17.6122
ACC6	Px015448	1044	3.99992	8.79315	5.10721	6.47179	12.4898	25.2882	scaffold_712	-	75956	82068	9.12632	26.5563	-1.541	0.0032057	0.007755	FALSE	9.19671	13.0158	-0.50107	0.41175	0.66806	FALSE	7.45777	8.31689	-0.1573	0.53868	0.49199	FALSE	8.97679	5.45266	0.71924	0.30948	0.99959	FALSE	12.8175	26.858	-1.0672	0.031652	0.075865	FALSE	8.25398	21.6113	-1.3886	0.00037486	0.0006353	TRUE	8.29559
ACC7	Novel03630	243	0.928911	2.07003	0	1.71106	2.43909	10.9599	scaffold_875	+	1734	3356	0	2.67893	-2.4214	0.20483	0.24497	FALSE	0	0	-0.23146	0.93169	0.87181	FALSE	0	0	-0.32476	0.92666	0.64034	FALSE	0	0	NA	NA	NA	NA	0	2.70936	-2.2173	0.23364	0.33187	FALSE	0	2.18009	-2.1017	0.17365	0.13883	FALSE	0
[truncated: 53 more columns]

## Sheet: FAS
Gene name	Assembly Gene ID	Gene Length	L_fpkm	M_Ant_fpkm	F_Ant_fpkm	H_fpkm	PG_fpkm	AB_fpkm	Scaffold	Strand	start	end	fpkm_M_Ant	fpkm_AB	log2.Fold_change.	pvalue	qvalue	signature	fpkm_M_Ant	fpkm_PG	log2.Fold_change.	pvalue	qvalue	signature	fpkm_M_Ant	fpkm_H	log2.Fold_change.	pvalue	qvalue	signature	fpkm_M_Ant	fpkm_F_Ant	log2.Fold_change.	pvalue	qvalue	signature	fpkm_PG	fpkm_AB	log2.Fold_change.	pvalue	qvalue	signature	fpkm_H	fpkm_AB	log2.Fold_change.	pvalue	qvalue	signature	fpkm_H
FAS1	Px011713	552	15.3346	27.7935	20.043	58.9409	65.927	286.547	scaffold_449	-	225591	227052	35.7724	160.912	-2.1694	1.4173e-19	2.6799e-18	DOWN	39.7461	129.478	-1.7038	1.1118e-21	9.0763e-21	DOWN	39.9465	29.6401	0.43052	0.63871	0.50119	FALSE	9.4226	142.094	-3.9146	3.5349e-36	7.3959e-35	DOWN	9.36277	32.901	-1.8131	1.4814e-05	9.7695e-05	DOWN	7.33954	37.5231	-2.354	9.6913e-05	0.00046457	DOWN	9.62625
FAS2	Novel00433	813	1.66587	0.773396	2.13146	0.255712	1.74967	10.3972	scaffold_134	-	638680	641300	1.39827	8.59926	-2.6206	0.018938	0.049643	FALSE	0	6.9194	-4.7679	0.0023133	0.0033222	DOWN	0	1.15857	-2.1824	0.3109	0.31224	FALSE	1.50762	7.5936	-2.3325	0.016911	0.033698	FALSE	1.49804	1.28603	0.22015	0.96731	0.81761	FALSE	1.17433	0	2.2921	0.33195	0.43776	FALSE	1.5402
FAS3	Novel00436	411	3.02065	0.611942	1.29731	0	0.865254	16.9042	scaffold_134	-	663501	664395	0	7.06789	-4.3376	0.0084087	0.025357	FALSE	0	5.68718	-3.5077	0.0086347	0.010798	FALSE	0	0	NA	NA	NA	NA	1.38198	6.24132	-2.1751	0.036366	0.064212	FALSE	1.37321	0	2.0946	0.47002	0.63115	FALSE	1.07647	0	NA	NA	NA	NA	1.41185
Gene name	Assembly Gene ID	Gene Length	sample_fpkm(mA)	sample_fpkm(fA)	sample_fpkm(H)	sample_fpkm(B)	sample_fpkm(L)	sample_fpkm(G)	UP_DOWN_REGULATION(HvsG)	log2ratio(HvsG)	q value(HvsG)	UP_DOWN_REGULATION(GvsB)	log2ratio(GvsB)	q value(GvsB)	UP_DOWN_REGULATION(mAvsH)	log2ratio(mAvsH)	q value(mAvsH)	UP_DOWN_REGULATION(fAvsG)	log2ratio(fAvsG)	q value(fAvsG)	UP_DOWN_REGULATION(LvsG)	log2ratio(LvsG)	q value(LvsG)	UP_DOWN_REGULATION(LvsH)	log2ratio(LvsH)	q value(LvsH)	UP_DOWN_REGULATION(LvsB)	log2ratio(LvsB)	q value(LvsB)	UP_DOWN_REGULATION(fAvsH)	log2ratio(fAvsH)	q value(fAvsH)	UP_DOWN_REGULATION(LvsmA)	log2ratio(LvsmA)	q value(LvsmA)	UP_DOWN_REGULATION(mAvsG)	log2ratio(mAvsG)	q value(mAvsG)	UP_DOWN_REGULATION(HvsB)	log2ratio(HvsB)	q value(HvsB)	UP_DOWN_REGULATION(mAvsB)	log2ratio(mAvsB)	q value(mAvsB)	UP_DOWN_REGULATION(LvsfA)	log2ratio(LvsfA)	q value(LvsfA)	UP_DOWN_REGULATION(fAvsB)	log2ratio(fAvsB)
FAS4	c70846_g2	2771	10.65	10.47	34.73	322.48	7.9	39.86	FALSE	0.33064	0.88312	DOWN	-3.1978	2.08e-136	DOWN	-2.143	5.44e-08	DOWN	-1.9104	2.38e-10	DOWN	-2.1744	4.5e-13	DOWN	-2.5274	1.24e-10	DOWN	-5.157	1.28e-191	DOWN	-2.3053	2.89e-08	FALSE	-0.25009	0.99647	DOWN	-1.8722	3.97e-10	DOWN	-2.917	1.69e-144	DOWN	-4.9254	1.07e-187	FALSE	-0.15416	0.99893	DOWN	-5.0126
FAS5	c70846_g1	4625	18.45	18.22	50.22	421.53	19.62	59.82	FALSE	0.26912	0.22707	DOWN	-3.0006	1.11e-288	DOWN	-1.8755	3.4e-15	DOWN	-1.6965	1.93e-22	DOWN	-1.4473	1.58e-20	DOWN	-1.7387	7.55e-14	DOWN	-4.2327	0	DOWN	-2.03	1.2e-15	FALSE	0.27115	0.99647	DOWN	-1.6663	4.76e-22	DOWN	-2.7814	0	DOWN	-4.5224	0	FALSE	0.35918	0.99893	DOWN	-4.6016
FAS6	c58816_g1	2118	0.5	0.42	0.08	0.45	0.63	0.03	FALSE	1.9797	0.99402	FALSE	-4.1305	0.85185	FALSE	2.2131	0.99663	FALSE	3.9336	0.99529	FALSE	4.5914	0.95435	FALSE	2.5894	0.96321	FALSE	0.67618	0.99462	FALSE	1.8895	0.99621	FALSE	0.51066	0.99647	FALSE	4.1329	0.99642	FALSE	-2.2006	0.80692	FALSE	0.14697	0.99932	FALSE	0.76777	0.99893	FALSE	-0.10134
FAS7	c58626_g1	2367	0.21	0.11	0	4.61	0.4	0.16	FALSE	NA	NA	FALSE	-5.8309	0.021136	FALSE	NA	NA	FALSE	-0.73884	0.99529	FALSE	2.5914	0.99333	FALSE	NA	NA	FALSE	-3.0243	0.050293	FALSE	NA	NA	FALSE	2.6806	0.99647	FALSE	-0.037	0.99642	FALSE	-3.8599	0.020494	FALSE	-5.7234	0.017468	FALSE	3.4402	0.99893	FALSE	-6.4742
FAS8	c58626_g3	1477	0.32	0.04	0.04	1.77	0.54	0.64	FALSE	-3.5121	0.87037	FALSE	-1.6499	0.88859	FALSE	2.6281	0.99663	FALSE	-4.0608	0.99529	FALSE	-0.09306	0.99333	FALSE	3.3968	0.99729	FALSE	-1.5277	0.7699	FALSE	-0.61296	0.99621	FALSE	0.90298	0.99647	FALSE	-0.94389	0.99642	FALSE	-5.2119	0.30345	FALSE	-2.4492	0.60025	FALSE	4.0776	0.99893	FALSE	-5.6151
[truncated: 55 more columns]

[truncated: 5 more sheets: FATP, DES, FAR, ACT, AD]
