# Supplementary material for: A reference gene set for sex pheromone biosynthesis and degradation genes from the diamondback moth, Plutella xylostella, based on genome and transcriptome digital gene expression analyses
Source: BMC Genomics. 2017 Mar 1;18:219. doi: 10.1186/s12864-017-3592-y (PMC5333385; doi:10.1186/s12864-017-3592-y)
Supplement: Additional file 4: Figure S2. — Multiple sequence alignment of PBANr variants from different insect species. The seven predicted TM domains are lined. Location of the YXXΦ endosomal sorting motif is highlighted in red. Pluxy, Plutella xylostella, Bommo, B. mori, Helar, Psese, Pseudaletia separate, Helvi, H. virescens, Chisu, Chilo suppressalis, Ostnu, Ostrinia nubilalis, Helze, Helicoverpa zea (ZIP 4167 kb) [file 12864_2017_3592_MOESM4_ESM.zip › additional file 4/addtional file 4 phylogenetic tree sequences.txt]

>Slnlg5
MDCLRTAWCWCAALVLATLAAAGPRYSSRIVHTHAGAIRGIIVEPASRRLEPVEVFLGVPYAGAPARLAP
PPPAPSWPGTRLADAFAPVCPQRYPDISNKSAALAKMPLGIYNELRATVPLLANQSEDCLYLNIYVPGSG
ARGVEAPYAVVVWAGGPSHEWGTANALDGAVLAARAHLLVVTINYRLGLLGYLTPGVRSTAVQAAGGAAV
LDVAAALGWVRRNVASFGGDPRRVTLAGHAAGAALVNALLMLPDSKGLVSRVLLLSGSALSPAALAPDAA
LAREHTAQALRCTPEATNDENWFVECIRARPLAALLAVEAPRARFLAGWAPSVPVSRDVGSQGQAPTRAL
HASETFLDCALAVVVATTESYQFFNEEDIRHGFEEEHRNRILRTYVRNVYRYHRNEIFAAIRNEYTDWEK
PIQHPINIRDATLESLSDAAVTAPALRVAQLHARRGARTYFAHFAHQSKDADYPQRLGSVTSETLPYFLG
LPLVGGMQLAPRNYSRGDVAVAETAVSLLAAFAKTGDPTPRAEDRHHDGPTTWPRYEMNTQQYLSIGTKL
RVKSHYRGHKMALWLHLIPQLHRPGAAPRHHQFRSIHPDMFAGEIFPELYTTTSALDDEEDSTEPEEDSS
EVEECEPSPSPRPALSALPAPQPSPKEDSLTNLDSQYYSYTVALGVTVGAGCFLLALNVLVFAGIYLQRG
RRRTAHRRPRREGSCSSRSGASLSNEPTSVTSPRKSTLKRSSESELKERPSSAGVAPPKKRVQIQEISV

>Slnlg4-yll
MFNHVPLSAHIKYPTQQLVFFNIYFILVVTCLSADTVNSNTTNMNKHFNDKGVKYFNTKQNDAPDENYED
RDPSHADVNFDTNPYYNSENFLHLNTKFYNSENNAYSNYEDYKKFYLNPSHPVPKSNFKFKISSRIVQTK
YGKLQGIVLAMDEHRYLSPLEVFLGVPYATPPVGSNRFSPTRTPSPWDGVRVSDRPGPACPQKLPDMDDE
RTILEKMPKGRLEYMKRLIPYLKNQSEDCLYLNIFAPLQMDETKLALPVLVYIHGESYSSSSSHPYDGAV
LASYTDLIVVTLNFRLGVLGFLNANPAPHLKARVANYGLMDQIAALHWVQQNIALFGGDPTNITLMGHGS
GAACINFLMISPTVMPGLFHRAILLSGSALSSWAIVDDPVYYSLKLAKHMNCSIPDDLSKDHEVIVDCLR
EATIEELLSADISPPNFLTAFGPSVDGVVIKTDFAKDFLTMYSTGDFPSFGPLNNMNINLNVHKKRSDSG
RRLFQNKYDLLFGVVTSEALWKFSAHDVQNGIEPDKRDRMLRTYVRNSYTYHLSEIFYTIVNEYTDWERT
VENPINTRDATVAALSDAQYVAPLVQSGDLLSGGPKPAPNDEDGPRRPTKTFFYVFDYQTKDGFYPQRMG
AVHGEELPYVLGAPLVDGFGHFPQNYTKSEVALSESIMLFLANFVKTGNPNDNARQESLLPASRERNKFR
GINWEEYDSTHQKYLEIGMKPRLKNHYRAHQLSVWLRLVPELHRAGMEDVAARHNLFKNHNEQDLYEGIV
RPDPLARNINDNDAIRRTNGSVYTDTALTTVDTILATCATILPGRDLQTLNATENTLANLEAAGYAAYST
ALSVTIAIGCSLLILNVLIFAGVYYQRDKSRSRGKQQRFNEKHFETISGKHSHYHMDPTHAPSLVVDVER
QNRKKHMMSSDHIANLNFKGPLDVPKSPPSPTLSMDNMMLPSKLGSRSNSFRIPNVSYPQMGYATMPKNL
SQFNNSPPLQELRQQKFQPPNGSTAQNSPGREAEARGAHATLRRGKASLHSNLPQAAIDEMRV

>Slnlg1
PVNAPPWPGVKMATRFAPVCPQALPAIKKGNPPSSGRQHYMNQLKGFLRNESEDCLYLNIYVPYREQKSK
KFPVLVFIHGDSFEWSSGNPYDGRMLASYGNVMVITINFRLGILGFMKPSLTEHVYGNNGLLDQLAALQW
IKDNIEDLNGDPSSVTLMGHGTGAACVSFLMLSPISNGLFHRAILMSGSALSDWAMTKDPTPYTLQVAQS
LGCNPSSKNMMACLQKKPLSEIKKVQILAREFETPLGPVVAGSFIPNEPAKTMESFPNLLSKYQLLSGVT
ELERYHDFGVIELEHGVLENQRDDFIKKYAKIIFEGAEDETLKSILKEYSPSKLDPQRWNVETNRDVILN
MFSDARTLAPVIRFANYQSQANRQSYFYVFGHNSISSDYAALNKSVQGEELPYVFGVPLGVTNTHFNPDY
TQQEKLLSEVIMRMWTNFVKYGSPNSQAPVKFHNLDRRQWSLYDIDWPEYDGTRQSYLKFDIPPEVDTSY
RSNYTKFWIYTLPNKVSKYIVDPLFEYTPPPSPRPKISHRNTGSAPTETKATNKYPSTSVKDPIRRIWAP
QVAETPHYSSSGIYGKMRPYSQPVRRPDTNVIYKEIMSIEKPARPVPSGLMEKTVTHFTHTTTSKPLVNL
AVKTSSATIALIVSLAILFLAINVAICFIFYMKKRKLRRREQTLESSHQPRAEIGEVDVIGQKSSKDDKS
ALQTLKNGCSVIKSMSFNKMKNNSKKHKKKSEVCKTPKSDDSGGFRERFKLRRHLSTSTLDAHTKVRDWI
ANEMMHRCSPGILRKSNSDLNEKHMTVAKPFTRSEELLSDTKKGKKDNIKMNDSVNSKSFASKTYSKTRT
SEKTTSTSALGSHSSIGSHKQSLSSIKQTSKSNDSIKSKATESIKSKKVSVAIDATPAARTNSILNQEPI
EISKSFDNGDQIHSNKSEKSTNVELKSPIHTEPKIDEKTFTNVVTLSVQDKPLIISHKHSSSDPVTDVNY
DKLIEKMESANLMNILPPVTFRNDINVTSREERPQLNPMTAEEALLTIKKRNFPKVLPDLPKAQKRLSLQ
PNSLQTFRGYSSMDERPKVPPQPPPRTTTLERRLAYKNTKPLSSFDASNVKKINEDTAVKNYENIDSLSP
YYNTSSRNASFERNNMPETNIILPKDRELPRVIIASSDNPSLQEPKIVITPSPSQVEIPTNAPRVRLPDD
FHMQGSITSFSSFCSNEDEEDDIDIDEEFEDKLIQELVGGVESPTNMEDVLDSKGPDSIFEKKLEIVPVK
INPGIVVPKSKDDYVCVSDLFLPDVSDLEKTAKIKPNFGLNKLQHRTESIHRPPEKAVKVKQRKSRTPSI
LNRSSKGKRGSDKSRGDTVKLEHSTSGSSNDTETSTGTVKKVEFKKG


>Slgli
MYKKYLLTLFLCASVECQSNKDLYNGQVNNEFYNSQEQSSRSSRLPSPGDSDYRTYVYNNRRYGTDPTRY
NPYNPNINQPGGFPYNPINTNPLDDQFKYNINRDPNNPDALFPGVLGGWREDLQGRERRDSRQLKRDVFV
TTNYGQVQGFKVYLYDNPDPDSGYRPWLSPVERIQGEVSVFLGIPYARPPVLEGRFKPPRQHPGWQLMQA
VDWGPACPQPVRYTGATKGIRDMDEDCLYLNIFSPNTEAGATAQRYPVMVYIHGGQYTSGASNMFPAHMM
AAFYNVIVVSINYRLGA
>SlCXE30
MWCVALTLAALWFAPAQAVVGGAPASPPEPDAAVVFTQRHGFSARIEGIKDDKLGYYSFYGIRYAEPPLGPQRFQRPIRRFLAGEMIANRHCYPCPQPDPYQRNRIIGHEDCLCLNVYAPKMPATEEGSPVVFFIHGGNYRTGSTASYGGQHLAQKDTILVTAQYRLGSLGYLSTGQRDAGGNLGLFDLHTAMVWIQDYIQFFGGDPKRVVVMGQGSGGSAASLMAMSPEGRSATGVAALSGAPLSPGTVRPDPAKHAEAVAERTGCPKKPAESLLICLRQLPVEKLVQADEDINMDMVDTQRFLEEISGRSGAGARVEGADDLRGLPPIVAESPAEALNKKQKRVPLLTGVTSAETSRAVFGKFNKFLTNQLQTVKDFLKKDLIGGLQNVVHGVEGLIPLASNVQTVLPVTDYYEGLLKQATDIVDRLSEVAEATGDALFNFPAYQSVQKWSTGGHAFLYSFEHVGNLSKGWHFLPGVALAEKDDSEMVKPKKAQGPSHGDELAYIFEPLGPDGKSMGDEVSSTDARVRDNFVGLIAKFAHGSDKTDANNNTLFGFAANLLPRSKDQFLKIGESLTIDKDFRFCQIGLWGNMADRLTGALCKNLLGDLLNLSQLPIDLKIPQQLGGQNNGPLGGLGLLGNTGTRAPQIQKQPLRTTKAPFRLPFDF
>Slnrt
MSTMDINKVEYEEDNKTMDKKQIEAEEKEVMLKAEVENIEPAELKHDDGPVKTALSGDLTEMGREVKPKF
IPIGAIKMPGFFTKNSDKDKSKDEEAAIEKDTENEKTDDNSKVKENRFQFLQKFTKFLQHQDNENGEEKE
KDRKRGLFNIRYPRVFQKRGSAPNNEATLASMETLDDKLDTPNDGMETVKLEPAEIEEGKVATKLPLKER
IRQKKFIIDDIVVVGIVVLVLIAVIIGIIIGANAGPPVERPLRLGRYITTFTSCGPVEGILDEGVYKFFS
IPYAKPPVENNRFTYAQPLNNISSCWNGTYDARAKGPLCIQFLENATITGEEDCLTLDVVTPHVRYDSPL
PVVVLIGANTLAGGISPAQPSALYARTKEVVFVRPNFRLGPLGFLALDILSNSRYPHTSGNYGLSDLFIA
LKWVRLNIKHFGGDPESVTLLGHRAGATLTAALTTISQAHKLYSRVWLSSPSVIFPGEPLEQSQKSNIRF
KEMTKCNDVDCLRQISTTEILTPDFWLENYIGKLPTTEELKHSLLVLDGEFIRLHAYESWDAQKEAKKSG
KEKVFKPMVFGTTQHSSHSDLLKKKYLNWTADIVEKIVNESVIGEKNLTSSVFTHVNKTYEGLVELISSV
RTLCPLVSLARLRLEVPMYVVLGAGAGGGAGGSGIAGINADVEAILGTFDSDMPEQRRYMAAMQQLFYYY
VWHGHLPGPESGLIQVGQDLLPLSGLPLCDLLIREDIVPRYAHID


>Harm-AChE
MISNTKIVFTKLLLCCFVSGAVARSWANHHDTTTSTTQTTPTTSPVPKNFHNDPLIVETKSGLVKGYAKT
VMGREVHIFTGIPFAKPPLGPLRFRKPVPIDPWHGVLEATAMPNSCYQERYEYFPGFEGEEMWNPNTNIS
EDCLYLNIWVPQHLRVRHHQDKPLAERPKVPILVWIYGGGYMSGTATLDLYKADIMASSSDVIVASMQYR
VGAFGFLYLNKYFSPGSEEAPGNMGLWDQQLAIRWIKDNARAFGGDPELITLFGESAGGGSVSLHMLSPE
MKGLFKRGILQSGTLNAPWSWMTGERAQDIGKVLVDDCNCNSSLLAADPSLVMDCMRGVDAKTISVQQWN
SYTGILGFPSAPTVDGVFLPKDPDTMMKEGNFHNTEVLLGSNQDEGTYFLLYDFLDYFEKDGPSFLQREK
FLEIVDTIFKDFSKIKREAIVFQYTDWEEITDGYLNQKMIADVVGDYFFVCPTNYFAEVLADSGVDVYYY
YFTHRTSTSLWGEWMGVMHGDEMEYVFGHPLNMSLQYHTRERDLAAHIMQSFTRFALTGKPHKPDEKWPL
YSRTSPHYYTYTADGTSGPAGPRGPRASACAFWNDFLNKLNELEHMPCDGAVTGPYSSVAGTTLPIVLLT
TLATTVAL

>Tcas-AChE
MGSNLVVVVVVVVVVVASLSASARAYSWPSEETTTRPPQARDFHSDPLVVETTSGLVRGKAKTVLGREVH
VFTGIPFAKPPIEQLRFRKPVPIDPWHGILDATKLPNSCYQERYEYFPGFEGEEMWNPNTNISEDCLYLN
IWVPQRLRIRHHGEKLPQDRPKVPVLVWIYGGGYMSGTSTLDIYDADIIAATSDVIVASMQYRVGAFGFL
YLSKYFPRGSEEAPGNMGMWDQALAIRWIKENAAAFGGDPDLITLFGESAGGGSVSILLLSPVTKGLARR
GILQSGTMNAPWSYMSGERAQQIGKVLVEDCGCNVSLLETRPHEVIDCMRAVEAKTISLQQWNSYSGILG
FPSTPTVDGVFMPKHPMDMLAEGDYEDMEILVGSNQDEGTYFLLYDFIDFFEKDGPSFLQRDKYHDIIDT
IFKNMSRLERDAIVFQYTDWEHVNDGYLNQKMVGDVVGDYFFICPTNDFAELAAERGMKVYYYFFTHRTS
TSLWGEWMGVMHGDEIEYVFGHPLNMSLQFNSRERELSLKIMQAFARFAATGKPVTDDVNWPLYTKDQPQ
YFIFNADKNGIGKGPRATACAFWNDFLPKLRDNPALKGRGISSILAGHKLKALPANWLCFCVGGDIQGKS
VAGYKISRDRSAPESSNISSPVHAHTTIDLILLREYGLHFFRRKRLRLWIYPHAQRRHVSSFRKCLFSKT
RRL

>Nvit-AChE
MRRPGRRLPALLLLVLLAARASGAEEQDDLFGATHSHISGGNHRARQISGMGSEYVEDPLIVETTSGLMR
GLSRTILDREVHVYYGVPFAKPPVGPLRFRKPEPLEPWHGVLNATLLPNSCVQERYEYFPGFEGEEMWNP
NTNTSEDCLYMNLWVPKKLRLRHKGGGESTERSLNGMPILVWIYGGGYMTGTATLDVYDADMMAARSDAI
IASMQYRVGAFGFLYLSDYLGKASDEAPGNMGLWDQAMALKWLKDNAKVFGGDPNLITIFGESAGGGSVS
LHLMSPVTRGLVRRGILQSGTLNAPWSFMSAERANEVARILVNDCKCNASMLEDSPSEVMACMRQVDAKT
ISVQQWNSYGGILGFPSAPTIDGVFLPKDPLDLLREEDFEKTEIIIGNNENEGTYFILYDFIDYFEKDNP
SPLDRSKFLQIINTIFKNMSSIEREAIAFQYTEWENTNDEFMYQRMVADIVGDYFFICPSIHFAQLFADR
GMKVYYYFFTQKSSTNLWGSWMGVMHGDEIEYVFGHPLNTSLRYTERERELSKKMILAYSNFAVHGKPMR
DENQWPPYTREQPNYYIFNAEKNGMGKGPRTTACAFWNEFLPRLKGIPDPSPESCNSSSGGASVASSISA
GAWGLTSSSALTSVWLALALSCLLLLRSGQQLVI

>Apis-AChE
MSVDCVYTSAVTLLLCCSAVLGRPSSNGGADGGGGGGGGGGAGAGGGGGGGGGGGGGSVDDTDESPVVVT
SSGMVQGYTKIIANREVRVYTGIPFAKPPVGPLRFRRPVPVDPWTGVLNATRLPNTCYQERYEYFPGFIG
EEMWNPNTKLSEDCLYLNIWIPKKQRTRHHSNNAHHAKIPVLVWIYGGGYMSGTSTLDIYDGDLLAATFD
VMIASMQYRLGAFGSLYLTPELPEDSDDAPGNMGLWDQALAIKWIKENAAAFGADPETITLFGESAGGGS
VSVHLISPETRGMVRRGIIQSGTVNAPWSYMTGERAVDIAKKLLDDCNCNSTSLNNNPIGTMSCMRSVDA
STISKKQWNSYSGILGFPSAPTVDGILLPEHPLDMLAKANFSDIDILIGSNLNEGTYFLLYDFVDFFDRT
SATALPKEKFVQIVNVIFKDRTQLERDAIIYQYSGWEKKEVDDKYSNQKQLSDVVADYFFVCPTNLFANI
VSSRGARVYYYFFTHRTDSHLWGDWMGVLHGDEMQYVFGHPLNMSLPYNARERDLSIRIMEAFTRFSLTG
TPVSDDIDWPLYNESNPIYHVWNAAELHVGYGPRAAECQFWNGFFPKIAQALKETTKITCEDYPDSMPTT
NENCTFTSSFATINPRISFTIIFIFVLPAHGLF

>Aaeg-AChE
MKMSAVVRLCCNMISLLLCITVISPVYGIFDRLVVQTSSGPIRGRSTMVLGREVHVFNGVPFAKPPVDGL
RFRKPVPAEPWHGVLDATRLPPSCIQERYEYFPGFAGEEMWNPNTNVSEDCLYLNIWVPTKTRLRHGRGL
NFGNNDYFQDDDDFQRQHQSKGGLAMLVWIYGGGFMSGTSTLDVYNAEMLAAVGNVIVASMQYRVGSFGF
FYLAPYLNDDDAPGNVGLWDQALAIRWLKENAKAFGGDPDLITLFGESAGGSSVSLHLLSPVTRGLSRRG
ILQSGTLNAPWSHMSAEKALSVAEALIDDCNCNVTLLKDNPNYVMNCMRNVDAKTISVQQWNSYSGILGF
PSAPTIDGVFMTADPMTMLREANLEGVEILVGSNRDEGTYFLLYDFIDYFEKDAATSLPRDKFLEIMNTI
FSKASEPEREAIIFQYTGWESGNDGYQNQQQVGRSVGDHFFICPTNEFALGLAERGASVYYYYFTHRTST
SLWGEWMGVLHGDEVEYIFGQPMNVSMQYRQRERDLSRRMVLSVSEFARSGNPALEGEHWPVYTKENPIY
FIFNAEGEDDLRGEKYGRGPMATACAFWNDFLPRLRAWSVPPKSSCNILEQTSAATILYVDIKIVTVLMV
FILVRLY


>Apis-CCE10
MAVAPWSIVAYICLTSAAICYSTAASSSPPPRVRVESGELSGGVEHTLISGRPLYAFLGVPYASPPVYKN
RFKEPQPVKPWVGVWNATIAGSDCMGLDHVSFRVVGSEDCLYLNVYTPKLPQEGLISGGLMNVIVYIHGG
AFQFGSGIGYGPHYLLDSEDFVYVSINYRLGPLGFASTGDDVLPGNNGLKDQVAALKWIQRNIAAFGGNP
GSVTIAGMSAGGASVHYHTLSPMSVGLFNRGIAESGSAFCGWALTENTIQKTKELAESLGCPTYYSKDTV
KCLRSRPALAIADSLKNFLPWRYNPFTPFGPTVETGGTERFLTDLPENLPIQNVPLLFSFTEDDGLYPAA
EFVSNEETLVDIESNWDEILPFILDYNYTISDELLRSEIAQKIKKFYFGNNTVSVNTKNEVVKMMTDRLF
QEPVARTARHLASINTSPVYFYEFSYRGKYSLSDKYSTSGSSQGMGVSHGDDTMYVIKTRYGNPHDNVED
AKLIPVMVSMWSSFAKTGVPDIGSSVVWSPVSKNPSDPLKLIKITQNQTFEQQEYSNPGNYNFWSTLPLT
EFPATVKPSKTINRDEL


>SexiCXE14
MQWITCVLLLCVTAALADDEWREVETAQGVVRGRKHPTEDIYTFYNIPYATAPVGVDKFK
APVDPPKFSQPYDAIDKQVVCPQAKLPISNLQLRTLVQQENCLIANVFVPNTNKKNLSVV
VYVHGGAFIMGWGEMFKATQLMNKKDIIIVNFNYRLGVHGFLCLGTEDAPGNTGMKDQVA
LLRWVQKNIASFGGNPDDVTIIGYSAGSASVDLLMLSKSAEGLFHRVIPESGGNLAAFSI
QRDPVEIAKTFAKQLNFTNVDDIYALGEFYKTAPLELLMSDPFFDRTDSTFMFSPCVERK
MGEETFLAESPPTILKNGTTRSTGVYDWLEMERLLRIDFFSILERKDECKIFRFSTADLT
FKSEEEREEVAHKIKRFYFGDKPVSEDNILEYVNFFSDVIFTYPMLWATKLHVEAGNNQI
YLYEYSFVDEDVPIVPHTNIRGANHCAQSMAIMDGKNITHIDESSATPEFQKMKKTMREI
WYNFIKTGKPVPEESSLPVWPAAGADRSPHMSLGQKIELRGVLLEERTRFWDDIYQRYYR
EPVAPPKPPPKPHSEL


>SexiCXE10

MVQVRVSEGLLEGEQVQNEYGGSFYRFGGIPYAQPPLGDLRFKPPQPLKPWQGVRQAKQFGTVCYQYNATNPGLSNMSED
CLYVNVYTPDIKPATPLPVMVWIHGGGFVWGSGNDDLYGPEFLIRHNVVLVTLNYRLEVLGFLCLDTEDIPGNAGMKDQV
AALRWVKRNIANFGGNPDNITIFGESAGGGSVSYHLISPMSKGLFNRAIPQSGASTCFWAKAFEPKEKAILLAKQLGFHS
EDEKELYEFFKNQPVENLVNLNLQVTTSQKSYEIHFSVTSEKDFGQERFFYGDIIQGIPRKLHEGVDIMTGYTKDEYTIS
VSLGGPLEDILAKAQRYREAFTPKIIQNYGTISDQLEAARKLQKFYYKDERVSMDNIDTLLNYIGVEMFVHGVMLAAKLY
SKKNKVYFYKFNCFSERNVFAHAFCVGYLTEGRSIVSHADELAYLFPVKLFSQKVDRTSDTFKLIDRVTKLWTNFAKYGN
PTPDDSLGVKWLPYTLAAQDYMDIGNKLVAGKSPDKEELDFWESVHQQHLPKFSMLHK

>SexiCXE4
MQWRTCVLLLCVTAVLADDEWREVKTAQGIVRGRKHPTEDIYTFYNIPYATAPVGVDKFKAPLPPPVWLE
PYDAIDKSVVCPQALAYPELLPKNSMTKENCLIANVYVPNTQKKNLSVAVYVHGGAFIVGYGDALKYTHL
MDTKDMIVVTFNYRVGVHGFLCLGTEDAPGNAGMKDQVALLRWVQKNIASFGGNPDDVTILGYSAGSASV
DLLMLSKSAEGLFHRVVPESGGSLAAFSIQRDPLEIAKTYAKQLHFSDVDDIHSLGHFYKTTSLEVLLSD
SFFLRTDSTFMFSPCVERDIGEETFLTESPLTILKEGKYKKLPVLYGFANMEGLFRIDLFNVWKQKMNTR
FSDFLPPDLQFKSDVEKEEVANEIKKFYFGDKPVSEENVLGYVNYFSDVIFTFPMLWATKLHVEAGNNQI
YLYDYSFVDEDVPLVPHTTVQGANHCAQSMAIADGKNFTHSDESLATPEYQKMKKIMREIWHNFIKTGKP
VPEGSSLPAWPAAGADRSPHMSLGQKIELRGVLLEERTRFWEDIYQRYYREPVPPKPASHFEL
>SexiCXE13
MSLKLLLLLTIVGFVAAQGPNPTIRVAHGLLQGSWKVSTKGRSYASFQGVPYARPPIGKYRFREPQQLKP
WLGVWDATRPLPGCLQYDPFVKKITGSENCLYVNVYTPKMNPGANLPVLVFIHGGAFMYGEGAIYDPIHL
MDWDMVVVTLNYRLGPLGFLSTGDEVAPGNMGLKDQSYALHWIKNNILMFGGNPDSITLTGCSAGGASVH
YHYLSPLSRGTFNRGIAFSGSALTEWTHSIKPAEKAKALSSIVGCPTNNNKEMMDCLKYRPAEAIVNAQI
DMFEWKVHMFTPFSPVVEPRGVREPFLQQYPYHATRSGQMMNVPLITSVTSEEGLYPGAAYQETPDLLAD
LEAHWNQLAANIFEYNDTLPLNQRDEVARKIKQHYLGGKPVSQETYPQLIQALSDRLFVADVGKTAQLHA
AKSGQPTYVYRYAFRGTSSLSNLMAHNDKNYGVSHGDDVLSIFSFPGMTQSEHDTAMIEALINMIYSYST
TGTPKLINGGPVWEPVKPGSPELNYLDILSPTKMEMKSSSDFGQKAFWDSLGFNENENYREYLRDEL

>SlitCXE13
MSLKLFLFLTVVGLVAAEGPNPTIRVAHGLLQGSWKVSTKGRSYASFQGVPYARPPIGKYRFREPQQLKP
WIGIWDATRPLPGCLKYDPFVKEITGSENCLYVNVFTPKMNPGANLPVVVFIHGGAFMYGEGAIYDPSNL
MDRDMVVVTLNYRLGPLGFISTGDEFAPGNMGLKDQSFALHWIKNNILMFGGNPDSITLTGCSAGGASVH
YHYLSPLSRGTFHRGIAFSGSALTEWTHSIKPAEKAKALSAIVGCPTNNNKEMMDCLKYRPAESIVNAQI
DMFEWKVHMFTPFSPVVEPPGVREPFLQQYPYHATRAGQMMNVPLIASVTSEEGLYPGAVYQESPDLLPD
LEAHWNQLAANIFEYNDTLPLNRRDEVAQKIKQHYLGGKPVSQETYPQLIQALSDRLFVADVGKMAQIHA
AKSGQPTYVYRYAFRGTSSLSNLMAHNEENYGVSHGDDVLSIFSYPGMVHNEKDSAMIEALIDMIYSYST
TGTPKLINGGPVWEPVKPGSPELNYLDILSPTQMEMKSSSDFGQKAFWDSLGFNENENYREYLRGEL

>Mbra-EST
MKKYLKSLSSLKLLVLISLWVGPLVSQPTAPVQLSGQARGEVAS
DGSHLQYFGIPYATVTNRFQEATPNPKWEGVYDANNEHIRCKQRFHPTPDMGDEDCLT
VNVYTPVEPSDSLRPVMVFIHGGAFRDGSGSPFLYGPKYLVKHGVILVTFNYRLEILG
FLCLGIKEAPGNIGLKDQVQALKWVKRNIRVFGGDPDNITIFGESAGSASVSYHLLSP
MSKGLFNRAILQSGSALSFWALQFEPLKIASLHAQQMGYTTTDPKEIYNLFNNVTADE
LLSYYVPRKEGDIVESDIIFVPCVEKKIRRVTPFLPDSPYNLITQGKYNKVPIIIGFN
SAEGYYFAGKENDTTLSKIDFYKAMPRDLTFPFDEEKVKTANRLNELYLAGDKITKEK
SSLEKLARFKGDADIIYPVLATIDLFLQTTRKPVYAYKFNYDGLLNLAKMTHGFRKSP
GATHGDELFYLFSTLTLPALSEVSFIDKFTTLWTNFAKYSDPTPASSSISPKWEPAAV
EDPRLLLIDRECSMEPVWGDNEAWRFWNETYALYRRKN
>Apol-PDE
MFLKLFIFVATVGLASTADSNPVVTVTQGALQGAWKTSAKGRDY
ASFQGVPYAIPPTGEYRFKEPQELTSWDGTWNATEPLSACLQYDPFSDSITGNEDCLY
LNIHTPNISSDASLPVMVFIHGGAFMYGEGSVYDPIYFMDYDMVVITFNYRLGPLGFL
TADDVIPGNNGLKDQSFALHWVKNNIKMFGGNPDSITLTGCSAGGASVHYHYLSQLS
RDTFHRGIAFSGSAFDPWAFAVKPVQNANTLASIVGCSSDTSTEILNCLMDASAEDIV
NAQNEMFDWKVKLFSHFTPTIEAAEVEDAFLNKYPYQAAVDGDMLNVPLITAMNAQEG
LYPGAADLIYLDEIESQWSVVARDLFKYNDTLSSTLWSDVAAKIKEEYFGDETVSEDT
FSQLVEALTDRLFIMDIGRLAEIHALKSGQATYVYKYSYRATTSLSNLLANNEEDYGV
CHCDDVLHIFNYPYIDARTDTDLQMIYNLCEMIYTYASTGTPVMAGSDIEWLPVTSGD
SEINYLEIFSPNSTEMKSSSDFGRRSFWDNLGIIENKNYNATLIAEL
>Apol-ODE
MKWIALLSLIVANFIHQPSPVVRITSGYVRGRVSENGKFYEFLGIPYGTVEDSNRFQGPLPPPKWDGIFE
AINENTWCPQPSVGHIVLGEANCLKLNVLSPVTTKSKLPVMVYIHGGCFFSGTGSPFLYGGDFFAENDVV
FVGINYRLSVEGFLCLGIKEAPGNAGLKDQIAALKWIQENIHQFGGDPKSVTLFGESAGAVSTSFMILSP
AAKGLFHRAILQSGSSLAPWGLQHDPIRRASALVKKFGYDTVDPREIYSIISNRTINELINALKYEDKYC
VADENIFVPCVENKIDGVEAVVTDYPSNVIKSGNYTKVPMIIGYTDNEGIFFVAADYGLSIKNNTELNIM
RNLQTDLEFPNEWEKNCTELNIKKHYFSSYDDDMIMNVVGLYSDLHFKFPIILESRMYAETTNQPIYYYL
FKYSGFINMPKIISGFAMTGGASHADELFYLFKPRSFPLPQRWLESEMIKRMVTLWTNFAKYGEPTPRSS
RLPFRWRPSRNTNPTALVIDSRITTAPMWEHASVALWNDTYNKYRRNDYGFKNVHIPESIMRR
>Apol-IE
MFYKLLFCLCIVAAHAGEQDTSKTADCKTHKDEVPIATSQSGVFRGSWMTTRRGRRFQAYRGIRYAEPPV
GELRFQPPKPILYYKDVVDASKEGPACPLPVPDDYYVDEDCLAINVYTPNNKVKKPLPVIMYIHPGAFYA
FTGRSDVAGPGYLLDRDIVFVAFNYRLATLGFMSTGDKLAPGNNGMKDQVMAMRWVQRNIAAFGGDPNSV
TLAGYSAGSISVMLHMISPMSKGLFHRGISMSASPINKEPLPNNFQSLAVKQAQIVNCSTASNQAIVDCL
KTISWKVLGDSLPQFFVGGDPIGLWGPVVENDFGQERFLDIQPLDAIRQGRFHSVPHIISQTKYEFFYQV
FELFKNDTLITRMNDDWETAARVSFLLPEKNIRAAANKLKEVYLEGKPVAKDNRTIQGVGGLYRDSITSL
GVHRMANLMCRHSKHPVYYYEFSYFGDNSHYEDPVTGKPFGAVHHDDLIYLLTMSYRFPVIETTSPHSYV
IDEMTALWYNFARYDDPNPRGDTPELNSLVWPVMKPDDRKYLRIGNKLTVHKNMFEDRYKVWDELYPIQY

>Snon-EST
MFITLIFLLLCAVWSSVSAVSENVTVETKKGTIVGFKNDGYNVF
FGVPYAKVDEGNPFGNYLDHENFQQPFIANDSSIICPQVISKVGGVLQCLRLNIYVPH
TANENHPVPVLVWFHGGGFIFGSANDYGGQHLAKHDIIVITVNYRLGPYGFLCLDDES
VPGNQGLKDQIGALRWVKEHIGAFGGDPDKVTIAGESYGGGAVDLHLYSMYETLFNKA
IIESGSIFTPGFYRHGDDKAAVTLAKHMGHRVRTTRKALEALAKEDPIDVMTAARNLT
MRLTPCRETRFRRSQHFVTKCINHLNNTDRIKKIPIMIGYNSKEDFGTYANKQQDFYD
NLQDIFSKDLQNNFDVTKSELEKLSDIVRTFYLGSKKIGPEAMLELSDYSSDFKLNFA
VEKSVARYMEQGGNVYKYMFSYIGGSEYQNVTGAGAIHTEELKYLFEMTFELKSDEQR
MIRDKMTTMWANFVKFGNPTPEKTPLLPVTWEPVTGNTRPYLNIDVTMSMEDHAYRER
MAFWDLFTQKYETKSSCKKMSN

>Pjap-PDE
MTFHARFLTILVFATGIFANNPFPTLEISTGVLQGTYKTSYNGRKFSAFDGVPYARPPVGELRFEAPKEP
YNWTGTWIADTNPLCIQSFVGVKELGVSGEEDCLYLNIYVPREELSHKDNLDVILHIHGGAFMLGSGHFY
AGPEYLMDEEVILVTINYRLGPFGFLSTEDEIQPGNNGLKDQVQALKWLRKNIKYFGGNPDSVTLTGMSA
GGASVHYHYFSPLSKGLFHRGYSQSGTALNPWAFQEASLDKAKRLAVSVGCPIDTSLNLIHCLKSRSAYS
ITEAVKHFFGYGVLPFSPFGPVIEKKHDGAFITEHPYKMLVNHQVADIPWITSVTEREGIFPGAYFTDEP
SVLEADFYTIAPHALDYNYTISEAYKLSITDKIKKQYFKESINVHDFITLLGDRHFKADAGISAKLQAKA
NKSPVYFYLISYRGERSFSELFTERTDDLGTSHADDILYYLHYYALTSGKLSNADENMKSIFLEFLVNFM
RNGKPKISNIEWTPVNNTNTLHYLHINSPEDMYMATDEDLGAQRFWSKLSLRENSNYDEVKDEL


>Bmor-JHE
MCTKFAVLLYYVIVGSVRAYSSPAASPPSSCNVVAQTESGWVCG
RTRRAEASTLYASFRGVPYAKQPVGELRFKELQPAEPWTDYLDATEEGPVCYQTDVLY
GSLMKPHGMDEACIYANIHVPLNALPAAGETPTKPGLPILVFIHGGGFAFGSGDADLY
GPEYLVTRNVVVITFNYRLNFFGFFSLDTPKVPGNNGLRDMVTLLRWVKRNARAFGGN
PDNVTLAGQSAGAAAAHLLTLSKATEGLVSRAILMSGAGTSTFFTTSPIFSQSINKIL
FSILGVNSTNPDEIHEKLVAMPVEKLNEANRILIDQIGLTTFFPVVETPHPGITTILD
EDPNILVQQGRGKDIPLIIGFTNSECHMFQHRFEQIDIVSKINENPAILVPSNLLYSS
TPETIALVSNQISQRYFNGSVDLEGFINMCTDSYYKYPAMKLAEKRSAAGDAPVFLYQ
FSYDGYSVFKQAFHLHFNGAGHADDLTYVLKVNSASGTSSSQKADDEMKYWMTTFVTN
FMRCSAPMCDETTAWPPVTPRELQYQDIITPNLCHQTSLTKEQLEMKNFFDKIHNGGE
SRLK


>SlCXE20

MKNYLKSMSSLKLLVLISLWVAPLVPQPTAPVQLSGGVARGTVAPDGTYLQYFGIPYATVTHKFQEAQPN
PKWEGEFNAHNEHIRCNQRFFNRIMGVEDCLTVNVYTPMETIGQRLPVLVFIHGGGFRDGSGSPFIYGPK
FLVKHGIILVTVNYRVEVLGFLCLGIEEAPGNVGLKDQVQALQWVQRNIRAFGGDPDNVTIFGESAGAAS
VSYHLVSPMSKGLFNKAIMQSGSSLAPWALQFEPLETASRLAQEMGHTTRDPLEIHKLFTNMTAEDLLAY
RVPRQEGDIVQSQNIFVPCIEKKIHRVKRFLPDSPYNLIKRGKYNKVPVIIGFNNAEGLYFAGKENETTL
ANLDLFKALPRDLTFPSDKEKMETAEKVRELYMGDEKFTKEISSLEKLARYEGDVGITYPVVATIDLLLR
TLDKAVYAYKFSYDGLLNFSKFAFGFRKTPGATHADEIFYLFSSLTLNGHVEKNFIEKFTTLWTNFAKYG
DPTPSSSLILPRWEPAEAQSPQVYVIDKESSVAPVWDDQGLLFWNQTYSMYRRTQ


>SlCXE19

MIRVFVLLLQMTLILSAREPKQINLVNQGTISGMYITRFRTKRIAAYVGIPYAQPPIEFRRFLPPEYTDL
PQWEGVRNATIYAPDCMQSDPKKEDVQNPLKKHDDLFMKLLDSQMEEKRKKEYSEDCLFLNVYVPDDFKV
EGYPVFVWFHGGDFVRGSPNSVNPFQLVIKQRVIFVSVAYRLNIFGFFSTLDNEASGNFGLHDQVASLHW
VKNNIESFGGDPENVCIIGHDAGAVSVTLHLISSYSAGLFHKAIAMSGNALSPESVNIARKEIVTVDKVA
VAFSCFRKPTYQLLDCLRRVPDKALLDIAGPVAEWKPIVDGGFSNITSPFLPELPSKLFKDEIFSPVPLL
AGYTNMEDGLWLEKDESGDSGISQREFDSMREEIILADITVDNSSCFTNQHHIQDAVAFFYKPIPHTTNE
TVLRKLFVDFYTDKTHGATTYQLARHICPHAPVYLYRFDLKPFSDIANEGLPEWIGVPHNFDLIYTFGMP
YLALPEDLSKWDYRDKSISEIIMRMWSNFAWYSNPTNSGVIIDWQTYELERPGYLIIDRANFTMSTPATI
NYKAFEFWTDFYPKVVEIGTKCCKEITDDSGTISIFSSKIVHSILVLYCSLILLS


>SlCXE18

MKCGKKVVLFTLFAMNLVDQPAPEVSIEQGTLSGKISTDGSFFEYIGIPYASTNSTTRFKAPHPPPSWEG
IYKAVDEIYQCPQASLFGIVVGTEDCLKINVYVPALAKKPLPVMVYIHGGAFLLGSGGKFIYAPDFLVKE
DVILVTFNYRLGTLGFLCLGIKEAPGNAGIKDQIAALRWVKKNIRAFGGDPDNVTVFGQSAGATSVSLLL
VSKATEGLFQKAIVQSGASTSSWAINRQPRWVASLIAKHLGYDTEDPNEIYEIFSKISHEKLIKARPKKP
LGMYFDTQLLNYPCVEKEIEGVEAVVTDYPYNIFDSNPKNIPVIYGTTSKEGMFLIPDDTKESLAARDAK
YMIASDLLFSSEEEAANVSRMARTFYFGEKNISFEVQDTIIDLNTELYFEVPSILESEALIRNVDSNVYN
YYFNYSGGRNFLKFISGFKNETGACHSDEILYLFKGNIWPFPISKDDQKMIDWMTKLWSNFAKYGNPTPN
EDLPVKWEPSTKDTMKFLYIDQELKMGPIPNQKAYQLWKNIYEKYRKKMNP


>SlCXE17

MTSAAMSVFSVKWLVLWSLWAARLVRQPTETLHISNGPVRGSISPDGSFKSYLAIPYASVPHRFQAPGPE
PTWESTYEAVNENVRCTQSVEDSFTVGTADCLSLNVFTPIDTSPGSDLTVMTFIHGGGYFKGSGNMIFYG
PRYLVPKGVILVTINYRLNIQGFLCLRIKENPGNAAMKDQVAALRWVRRNIKKFGGDPDNVTLFGESAGA
ASVSFHLYSPMSKGLFHKAITQSGSALAAWAYQYKPVYLASLLAKVMLYESQDPHELYKYFMTKSDDELI
LTRVPRAEGNTVISEILYTPCAEIPIEGEEAFLTEPPFELLEKGAYNKVPVIIGTNNEEGLLILSMDNST
MIPRLEFEKSLPKNLEIPDKETKQEVAAELQRMYMEGDDISMDSIVKISRWYGEPNLNYPSLAETEMLLK
TSDQPVYNYLFHYSGWRNIPKMFLSKQLKTAAGATHADDIFYMFSHEIFASNFEMKMIDRVTTMWTNFAK
YGDPTPEGSSLPIKWLRTNSSTPTSLVIDEELHTAPLWYNHRVSYLRELYSKFRRKDTNIVR

>SlCXE16

MLAAVGLVCGALAVAANHHHHVHHDLDHSTAASTPAAPVVRSVSGQFRGSWMSSRRGRQFEAYRGIRYAQ
PPVGELRFQPPQLIENYTSEVDGSQDGPACPQPTFNNYPVHEDCLRLNVYTPDHQSKKPLPVVVFMHAGG
FYSVSGRSDVAGPQHLLDRDLVLVTINYRLGSLGFLSTGDKYAPGNNGFKDQVAALRWVQRNIAAFGGDP
NLVTISGYSAGSFSVMLHMISPMSKGLFHRAISMSGSPISQIVIPRHQRHLAERQAKLLQCPTDSSKAII
DCLKTKTSKELGDSLDKMFDFGYDPVLLWVPIHEQDFGQEMFLPQQPLAAVCAGQLQRLPYIVSQTQDEF
FWKALDVLRNPKAFDNWRADWPGLAKIALYLSGAGDNSSITAAANRLKQAYLGGKDINNDTATADGFGKL
YSDAIIGFGAHRLVKLAARQSPRPVYYYEFGYIGNSSHYVDPDTKRPIAAAHHDDLLYLFNVSYSFPSIP
PSDSKDAKMVDKMTAIFYNFARHGDPNDRGDTPELADMSWPQFKPDERKYLRVDSPFSVQSNLFEERFKV
WEELFPLDYQTCK


>SlCXE15

MLWRCSVLAIAACFSVNIVSSSEFKCDVRVRIESGWVCGLRRRGEYNTEYASFRGIPYGQQPLGELRFKE
LQPVKPWPNYLDATEEGPICPQTDGLYGALVAPTQGMSESCIHANVHVPYAALPVVKSTDEDKDYDNIGN
KKGVPILVFIHGGGFQVGSGDADLHGPEYLVSKGIIVITFNYRINVFGFLSLNTPKIPGNMGLRDQVTLL
RWVQRNARAFGGDPSDVTLAGQSAGATCAHLLSLSNVTKGLFKRVLLMSGSAMPAYYTVSPIYAKQSATR
FLTILGINSSDPDFIHDRLVKTPLEDILNANSVYQYEGGIVSFVPVREDKQLGLERIVDDDPITLMEQGR
GKEYPMIVGFSSNECEFFKRRLLYIDILGRIKANPLVILRPEISFSTLSDVALSLANKVIDWYFQGELNM
EDYLEVCRDTLFMYPAFKVVEWRARMHDAAPVYLYQFAYEADFSAVKVGLNLQYNGTAHVEDLTNIFRGN
AILDDGQTFPPVSRDDSMKDWMTQFVIDFMHCNKPSCSEPGWYPVQADHLNYENIQEPTVHDNVLPNEYQ
QHTIKFFDMIEQIARNSSLDTSITTG


>SlCXE14

MQWQTCVLLLCVTAILADDEWREVKTSQGVVRGRKHPTEDIYTFYNIPYATAPVGVDKFKAPLHPPVWLQ
PYDAIDKQVVCPQPIFPFSDLQPSTLVQQENCLIANVFVPNTNKKNLSVVVYVHGGAFIMGWGEMFKATQ
LMNKKDIIVVTFNYRLGVHGFLCLGTEDAPGNAGMKDQVALLRWVQKNIASFGGNPDDVTIIGYSAGSAS
VDLLMLSKSAEGLFHRVVPESGGNLAAFSKKRDPVEVAKTFARQLNFTNVDDIYALGEFYKTAPLELLTS
DPFFDRTDSTFLFSPCVERNLGQETFLTESPLTILKNGNYKKLPVLYGFAEMEGLLRVDFFPFWKQKMND
KFSDFLPADLKFKSEEEREEVANKIKRFYFGDEPVSEDNILEYVNFFSDVIFAYPMLWATKLHVEAGNNQ
IYLYEYSFVDEDVPEVPHTNIRGANHCAQSMAIMDGKNITHKDESLAIPEFQKMKKTMREIWYNFIKTGK
PVPEGSSLPAWPAAGADRSPHMSLDQKMELRGVLLEERTRFWDDIYQRYYRDAVPPPKPPPKPHSEL


>SlCXE13

MSLKLFFILTVVGLVAAEGPNPTIRVAHGLLQGSWKVSTKGRSYASFQGVPYARPPIGKYRFREPQQLKP
WLGVWDATRPLPGCLKYDPFVKEITGSENCLYVNVFTPKMNPGANLPVVVFIHGGAFMYGEGAIYDPSNL
MDRDMVVVTLNYRLGPLGFISTGDEFAPGNMGLKDQSFALHWIKNNILMFGGNPDSITLTGCSAGGASVH
YHYLSPLSRGTFHRGIAFSGSALTEWTHSIKPAEKAKALAAIVGCPTNNNKEMMDCLKYRPAESIVNAQI
DMFEWKVHMFTPFSPVVEPPGVREPFLQQYPYHATRAGQMMNVPLIASVTSEEGLYPGAVYQESPDLLPD
LEAHWNQLAANIFEYNDTLPLSRRDEVAQKIKQHYLGGKPVSQETYPQLIQALSDRLFVADVGKMAQIHA
AKSGQPTYVYRYAFRGTSSLSNLMAHNDENYGVSHGDDVLSIFSYPGMIQNEKDSAMIEALIDMIYSYST
TGTPKLINGGPVWEPVKPGSPELNYLDILSPTQMEMKSSSDFGQRAFWDSLGFNENENYREYLRDEL


>SlCXE12

MWTVNTSKGTVIGLKRDGYSVFFGVPYAKVNEDNPFGSYLVHPIFQDPFFANDSSIFCPQVTTRFGGTLQ
CLRLNIYVPDTANVNSTVPVLVWFYGGGFTFGSAQEYGGEHLIKHGIIVVTVNYRLGPYGFMCLNDAAVP
GNQGLKDQIGALRWVRKNIEFFGGDPTKVTIAGQSYGGGAVDLHLYSKYETLFEKVIIQSGSLYAPGFYG
NRDHDAAIRLAHQLGFRVANTREALQALGKENPVLVMNAAKNLGYKMTVCKEVRFKGTQQFVTKCINHLS
NPDRIENIPIMIGYNSKEDFATYANKPMEFFDKLGDIFYKNLQNHFVLKTCELETLSNITRSFYLGSKRI
GPESMLELSEYSSDFKLNYAVEKSVSKYLEQGGRVFKYMFSYIGGSVYQNITGAGAVHTEELKYLFETGV
KLTSDEQRLMRNRMTTMWANFVKLGNPTPQKTPLLPVTWTPVSGNARQYLNIDIGMSMKDYAYRHRMAFW
DLFMQKYDKKS


>SlCXE11

MGEQIVEIEQGKIKGKVLKNFDNFEYCSFKGIPYAKPPIGELRFSVPQPPDSWEGVRDGTKDCNTCAQFD
KEVQGVKGHEDCLYLNVYTPKSFTEGDKKYPVMVFLHGGGFLFGNGTDDSAHGPDYLIQKEVVIVSINYR
LGILGFLSLNRKEAPGNMGLRDQVEALKWVQKNISQFGGDPDSVTIFGISAGASSVELLLLSPLSKGLFH
KAIAQSGSSLLHWAHKIDIKQLAYKIPILQGKVITDDDQLLKYLKDMPTNELITASMVVLATEKARGGLH
FGFVPTVEKHGDWEPFLSTLPYELLARGEFHKVPYMTGFCSREGLLMISHNKQTLDKFVQEKVFVDYLPF
ELDVSEKIDTELKLKKNYLEAERMYQEEDEYAIDFFSDVDFIGGIYTAAKLISKHNAPVFFYEFSYDGNL
NYLKKCYNIDRLGACHGDDGGYIVKSDKLDGPISDLDILVRNSMNQMWANFARYGDPTPKVDSLLTTKWE
PIADTGIACLVIDKEMTMKYEVYPQRMKVFQELYEKKRKTCN


>SlCXE10

MVQVRVSEGVLEGEQVQNEYGGSFYRFRGIPYAQPPLGDLRFKAPQPIKPWQGVRQAKQFGSVCYQYNPT
NLGLSNMSEDCLYVNVYTPDIKPQTPIPVMVWIHGGGFMWGSGNDDLYGPEFLIRHNVVLVTFNYRLEAL
GFLCLDTADVPGNAGMKDQVAALRWVKRNIANFGGNPDNITIFGESAGGGSVSHHLISPMSKGLFNRAIP
QSGSTACFWATAFEPKEKAILLAKQLGFHSEDPKELYEFFKKQPCENLVKLNLQVTTSQKSYEIHFSIAN
EKDFGQERFFYGDIVDVIKNNLQEGVDIMTGYTKDEYTIAVSIGGPLEDILAKAQRYREFFAPKLLHNYG
TITDQLEAARKLQKFYFKNEKVSKDNIDNLLNYMSVDMFVYGVMFAAKLYSRKNKVYVYKFNCFSERNVL
ANAFCVGHLTDDRSVVSHADDLAYLFPVKLFTQKVNKTSVTFKLIDRVTTLWTNFAKYGNPTPDDSLGVK
WLPYTLAAQDYMDIGNTLVPGNSPDKEELDFWESVLHQHLPKFSTLNQ


>SlCXE9

MCSVPEDVKCIVETKDGPICGYIDKNDEGTYYKFSSIPYAKPPIGRLRFMPPSPIEPWQELRDCTAKQPL
QLCCILNKGIEGSEDCLYIEISTPSIQPETPMPVMFWIGSFGFTGIMDQIFDATLINNENVVFVRCGFRL
GPFGFLSINDFTAPGNCGLKDIVMALKWVQRNISVFGGDPDNVTIFGSSSGGAMVHLMMLSPMATGLFHR
AIIQSASALNNWSLTKNPSLAVIELANELNIQKSTKVEIIEELRTLPALDIMQAFHTMALRTQKAANHDI
IDAIFKPCIEVEFEGQPAFLTKSPLLILKSGNFNKVPLIIGSNNIEAALLEFIKEDFYSDYEKFNENTSL
IVPRSIAREDKVTKSIGQQLLKFYLGGEEHLTAETRTQYLQLISDYYFLYYVNRTVRMHSQSAPESPVYY
YIVNYAGEWSVPTDINFLNSAGHCAELPFIFRIKMPEICKGSRDSVITRSRVIKLWTNFAKTGNPTPDED
DPLLQITWDPVENKDKLNYLSIGSELTKGRNPFYERMKFWDSLHQEHAFLRTIVYFNDIGISW

>SlCXE8

MKCGKKVVLFTLFAMNLVDQPAPEVSIEQGTLSGKISTDGSFFEYIGIPYASTNSTTRFKAPLPPPKWEG
VYKAVDEMYQCPQHPMGLPIEVVGTEDCLKINVYVPATAQGPLPVMVYIHGGAYVLGNGGKMVIGPDFLV
KQNVILVTFNYRLGVLGFLCLHTEEAPGNAGLKDQVAALRWVKKNIAAFGGDPDNVTIFGTSAGAASVSL
LVASKSTDGLFKRAIMHSGSSLASWAISNDPISVASNILTLLGYDTKDPKEIYEIFSKLAVRDIVLATTH
SPIPQLLTNYLLPLPCVEKHIPGVESVLTDLPYNLMTRNPKNISLMLSSTDKEGLFFINVDTKETLESKN
KQTVFGDDLVFKTKDEENEIDREIKKYYFNGAPISERNIMNLSDLYTHSYFEMPVIFEAEIMAKKIEAPV
YSYYFTYSGGRNYVKSSTKYKNVEGACHGDDLFYTFQGTILPFRVNKDDQKIVDWLTKMLTNFAKYGNPS
PKGEFPIKWLPHTRDQLNFLNIGDILEMTSMRNPDIYHTWKRIYDKYRRNEAKL


>SlCXE7

MQWQTCVLLLCVTAILADDEWREVKTAQGPVRGRKHPTEDIYTFYNIPYATAPVGVDRFKAPLPPPVWLQ
PYDAVEKPVVCPQPVFPFPELQLNKLVKQENCLIANVFVPNTNKKNLSVVVYVHGGAFIMGWGDMFRATQ
LMNKKDIIVVTFNYRLGVHGFLCLGTEDAPGNAGMKDQVALLRWVQKNIGSFNGNPDDVTIIGFSAGSAS
VDLLMLSKSAEGLFHRVVPESGGNLAAFAIQRDPVEIAKTYARQLNFTNVDDIYALGEFYKTAPLELLTS
DPFFDRTDSTFLFSPCVERNMGQETFLTESPLTILKNGNYKKLPVLYGFAEMEGLLRVDFFPFWKQKMSD
KFSDFLPADLTFKYEEEREEVANKVKRFYFGDEPVSEDNILQYVNFFSDVLFMHPMLWATKLHVEAGNNQ
IYLYELSFVAEEVPEVPHTNIKGVTQCGQSLAVLDGKNLTHKSHSEESLATPEYQKMKKTMREIWYNFIK
KGKPVPEGSTRPAWPFAGADRSPHMSLGQKIEPRGVLLEKRTVLWDDINQRYFREPVPPPTPPPKSHAEK


>SlCXE6

MVQCLVFLLCVIISQSYGDKDQVVTSRGLIIGDRHKGYSTFLGVPYAKVDLDNPFGPALEYPKFDTPFIA
NDSSVICPQVYFNDNGTIQCLQLNIYVPHTVAKNNLRPILVWFHGGGFAFGSAGEYGGQYLVKKDIIVIT
VNYRLGAYGFLCLDNPTVPGNQGLKDQIDALRWIRSHIIHFGGDANQITIAGESYGGGAVDLHLYSRYET
LFHKAIVQSGSMYVTEGIFVKPDYKAAIKLVKQLGYDVSITSEALRILAKAKPADVNAATRNLSMILTVC
AEKRFRGVPNFITENPFHLGNSYRIDGMPIMIGYTSQEMLFEFANKPQSFYDDLGDPFALQIEKTFLLSQ
KELEKISSIIRHFYLGYKEIGPEAELELSNFLSDFAINYGAEWSTNRYIEQGAKVYKYLFSYTGASDYRN
ITGAGASHTEELKFLFDWIWASPLTNAEQLMMRERMIRMWANFVKHGNPTPADFQPLHWPPVTETSRPYM
NIDVDMQMKKGTFRHRMAFWNLFWHTYTKHHFFLN


>SlCXE5

MLYALLCALCVCTVHAHQHKHETEPAEVKPAAPLTHSVSGTFRGSWMETRRGRRFQAYRGIRYAEPPVGA
LRFQPPKLKLQYEGVVDASEEGPACPLPAPPTYYVAEDCLTVNVYTPTLNSTKPLPVIFFIHPGGFYAMT
GRSDLAGPHYLLDRDVVLVTINYRIGSLGFMSTGDAYAPGNNGMKDQVAALKWVQRNIAAFGGDPNLVTI
TGCSAGSISVILHMISPMAKGLFHRGIAMSASPVSKEVEAITHQRHLALRQAQILNCPTDNSSVIVDCLM
TKPWKELGDSLPKFWEFGEGDPVGLWGPVVEPDFGQERYLPINPLIAIKEGKMHTVPLIVSQTTDEFFWK
AFPVLQNETLLKTMNEEWERVAPISFILPKKNRAAAVQKLKEVYLKGKKLTNDKQSEKALGQLYGDSVVG
FGVHRLANLMCRHSKHPVWYSEFAYIGNNSHYEDSHGKPQGAAHHDDLLYLFTLSYRFPAISLDSKHSHV
VDEMTALWYNFARYGDPNPRGDTPDLGKLSWPAMTAADRRYLHRGQQLEVRQNMFEDRYKIWDDLYPIQY


>SlCXE4

MQWQTCVLLLCVTAILADDEWREVKTSQGVVRGRKHPTEDIYTFYNIPYATAPVGVDKFKAPLPPPVWLE
PYDAVDKFVVCPQAIAFPGLIPKNSVTKENCLIANVYVPNTNKKNLSVAVYVHGGAFIVGYGEALKYTHL
LDTKDMIIVTFNYRVGVHGFLCLGTEDAPGNAGMKDQVALLRWVQKNIASFGGNPDDVTILGYSAGAASV
DLLLLSKSAEGLFHRVVPESGGNLAAFSIQRDPLEIAKTYGKKLHFSDVDDINSLGHFYKTTPLEVLLSD
PFFDRTDSTFMFSPCVERDIGVETFLTESPLSILKGGNYSKLPVLYGFANMEGLFRIDLFDIWKHKMNTK
FSDFLPADLQFESEQEREEVANKIKMFYFGDKPVSEENILGYVNYFSDIIFTYPMLWATKLQVEAGNNQI
YLYEYSFVDDDVPVVPHTDVQGANHCAQSMAIADGKNFTYPDESLATPEYQNMKKIMREIWHNFIKTGKP
VPEGSSLPAWAPAGADRSPHMLLGQKIELRGVLLEERTRFWDDIYQRYYREPVPPSPASHFEL

>SlCXE3

MVEVKVEQGRLEGEVVETVTGDGKYYSFKGIPYAQPPLGKLRFKAPQPPLPWEGVRKVTEFGPKCPQKCI
FTNTVQLGSEDCLYLNVYSPDIKPATPLPIMIFIHGGGYKSGSGNDDFYGPDFLVPHGVVLVTFNYRLEV
LGFLCLDTKDVPGNAGLKDQVAAFRWVQKNIENFGGDPNNVTIFGESAGGASTCFHIISPMSKGLFKKAA
PMSGVPFCDWSQAFFPQKRAFLLGKDLGFETDDPDKLLEFLQTVPSDKLIDTNPVVLSFEEYSNNILKLY
HFTPVVEKDFGDGENFLTEDPIEALRHKRINDVDILIGFTSQEVLLGIPMYEEKLLKHYNRFPEVLVPRK
ILMKSSPEKILKVAEMIQDFYFKGKPLSFDIMKEFVTYATHACFTYDVNRFLSRLPKVGAGRRYVYRFSS
FSGRNVYGAIGLKYGIRGASHLDDLMYLFHANAHNIKLEKNTKEHELVNLVCSVFTNFAKHGNPTPDSSL
GVTWPEYNNKTEQYVDIGDSLEVKTPEKDEVEAVTFWKKVFEYAGVEY


>SlCXE2

MTTLAPYMFALLLLLPACTGHVFPSERCRVSARIESGTVCGVERIADGDVKYASFRGVPYAKQPLGELRF
KELEPADKWDYYYATDEGPVCYQHDVVYGRLMRPQGMSESCIHANIHVPMEALPEQHPDVTLPGLPILVF
IHGGGFGFGSGDADLHGPEYLVSKKVIVITFNYRLNVFGFLSMNTTAIPGNAGLRDQVTLLRWVQRNAKA
FGGDPREVTLAGQSAGAAAAHLLSLSPAAEGLFRRAILMSGTATSSFFSSSPAYAQHIKNIYLQFLGITS
TDIEDIQRQLIELPAERLNDANTKLIDQMGLVTFGPTVESPLPGVTTIIDDDPEALLSKGRGKNIPLIVG
YTNSECETFRNRFEAFDLITKIASHNFLVVPPKLLFTTPPESWSNLVSRMLGRYSDGRMNMDGFVKSCTE
GFYEYPALKLVQKRAELDGAPVFLYQFTFESPTSIIKEVTGLSYAGAAHIEDLTYVFKANSVLEGREGAP
QSLEDLRMKNFMTDLFVQFMSCSKPICDDKRSLWPENNGDQIEVIEAPGVLRTNSRSMRQLEVVDFFDNL
PSRVNVV


>Sl-EST

MKWLVLLSLIAARMVQQPTQPVRTRSGLVRGTVSRNGKFFQYFGIPYATVDDSNRFQAPLPPPTWTGIFD
AVDENTWCPQYSSGIIIGKPNCLKLNVYTPTRITKPLPVMVFIHGGCFFSGTGSPFLYGGDFLAENDVVF
VGINYRLAVEGFLCLGIKEAPGSAGLKDQIAALKWIQQNIEAFGGNPNDVTIFGESAGAVSTSFLMLSPA
ARGLFHKAILQSGSSLVPWGLQHDPIGTASVLVKKLGYDTKDPKKIHKILSNKSAKEILDTISQFEDKYC
VAEKDLFVPCIENPIEGVEPVVTEYPTDILKSGNYTKVPMIIGYTDMEGIYFAAADYGTSIKNNSKPIEI
FNSLQPDMEFPSEIEKNCTGEVIKRHYFSSYEADLITNMVELYSDVHFKIPLVLESELYTRTSHQPIYYY
LFRYGGLRNMPKIISGFHNMVQGASHADELFYLFKPHAFPLLHSVEKHMITRMVTMWTNFAKYTDPTPHR
SPLTPFRWQPSRRHNPTALIIDSKLSTAPLWEHSSVRLWNDTYNKYRRKNYGVKQYQQDNSVLSIDHLKS


>Btab-COE1
MSNPDQPEVRISQGVLRGRKKTSILGQTYYSFLGIPYAKPPVGHLRFRAPRPPSNWFGIRDASREGDVSR
QLYPHPSQAGHSLIGSEDCLYLNVFTPSVPVKNAETNILKPVMVWFYYGAFAYGNGNPDFYGPDYLLEKD
VIVVTFNYRVGPIGFLSLNIKEAPGNAGMKDQVAMLRWVKKEIQHFGGDPNNITLFGESSGGASVHLHMI
SPLSRGLFNKAILQSATAYCGWAFAPMKVLYERTLRLANQLGCVSQDPNEILEFLRKHPVDKLVWAQHEI
VADAEKASAQYFMFLPTIESHHSLDEPFLTEDPRTLIRSGNFYKVPTMCGFTEKEGLFNLFTTSKRFIEL
LVNGFEDYLPQRMFRWIDSISRDSPCYEKIRRRYFDGLESKLAKSTIHHAEFPTLEKFFTEVCFKYPIMA
AAIDMHKYMTPEIPIYTYYFTFAGALGWNNRRANFPVDKSVVAHGDELGYLFHISVLKKPKLSPDAPEFK
TIERMTQFWTNFAKRGNPNPDTISPLFPCVWRPMSEDGNFRALKIDEKLEELDSIEVFDFWHPIDVFLEN

>Agos-CCE
MEVVIEQGALKGLKKKTLLSNKPYVSFLGIPYAQPPVNDLRFKAPVKHPGWSGVLNAVSERDKCTQYVFM
TNHIVGSEDCLYLNISVPQQNELNGKLAVMIFIHGGAFNYGSGSMNEYSPDYFIDENVIVVTINYRLNAL
GFLNLDIDECPGNVGLKDQLFAIKWVKANIAAFGGDVNNITIFGESAGSASVHYHTISPQSRGLFQKAIT
QSGSAFNPWAFTENHKASAYKLAKNLGCLSNDPKEILKYLKNVSAIDLVKETEFKDETDFMDYKFVPSIE
SDVISNPFLPAHPNTLATSTFPVPVIIGVNNMEGIVALTEDRISLFSDDHHITDEISKLFRNRYSTETIS
KIKNFYFNKSNISSETMKLENICNLHSDVFFFNGVYETFDCFLKQNGSPVYEYEFKFGGELNGAKNMIFA
TRPILRHAIKGACHADDVNYSFRDLSGVDPKPNSPELEMCKMMCKMWTNFAKTSNPNSPDLSFKWINATA
CDLKYLSIDGDRTCMIQGMMNNKRFRFWKELSESIV


>Lcup-aE3
MNFNVSLMEKLKWKIKCIENKFLNYRLTTNETVVAETEYGKVKGVKRLTVYDDSYYSFEGIPYAQPPVGE
LRFKAPQRPTPWDGVRDCCNHKDKSVQVDFITGKVCGSEDCLYLSVYTNNLNPETKRPVLVYIHGGGFII
GENHRDMYGPDYFIKKDVVLINIQYRLGALGFLSLNSEDLNVPGNAGLKDQVMALRWIKNNCANFGGNPD
NITVFGESAGAASTHYMMLTEQTRGLFHRGILMSGNAICPWANTQCQHRAFTLAKLAGYKGEDNDKDVLE
FLMKAKPQDLIKLEEKVLTLEERTNKVMFPFGPTVEPYQTADCVLPKHPREMVKTAWGNSIPTMMGNTSY
EGLFFTSILKQMPMLVKELETCVNFVPSELADAERTAPETLEMGAKIKKAHVTGETPTADNFMDLCSHIY
FWFPMHRLLQLRFNHTSGTPVYLYRFDFDSEDLINPYRIMRSGRGVKGVSHADELTYFFWNQLAKRMPKE
SREYKTIERMTGIWIQFATTGNPYSNEIEGMENVSWDPIKKSDEVYKCLNISDELKMIDVPEMDKIKQWE
SMFEKHRDLF
>Mdom-aE7
MNFKVSQMERLSWKLKCMVNKYTNYRLSTNETQIIDTEYGQIKGVKRMTVYDDSYYSFESIPYAKPPVGE
LRFKAPQRPVPWEGVRDCCGPANRSVQTDFISGKPTGSEDCLYLNVYTNDLNPDKKRPVMVFIHGGDFIF
GEANRNWFGPDYFMKKPVVLVTVQYRLGVLGFLSLKSENLNVPGNAGLKDQVMALRWVKSNIANFGGDVD
NITVFGESAGGASTHYMMITEQTRGLFHRGIMMSGNSMCSWASTECQSRALTMAKRVGYKGEDNEKDILE
FLMKANPYDLIKEEPQVLTPEEMQNKVMFPFGPTVEPYQTADCVVPKPIREMVKSAWGNSIPTLIGNTSY
EGLLFKSIAKQYPEVVKELESCVNYVPWELADSERSAPETLERAAIVKKAHVDGETPTLDNFMELCSYFY
FLFPMHRFLQLRFNHTAGTPIYLYRFDFDSEEIINPYRIMRFGRGVKGVSHADELTYLFWNILSKRLPKE
SREYKTIERMVGIWTEFATTGKPYSNDIAGMENLTWDPIKKSDDVYKCLNIGDELKVMDLPEMDKIKQWA
SIFDKKKELF
>Hirr-aE7
MNFNVSFLEKLRWKIKCVENKILNYRLITNETHIVDTEYGKIKGVKRLTVYDDSFYSFEGIPYAKPPVGE
LRFKAPQRPVPWDGVKDCCHAASRSVQTDFISGNSSGSEDCLYLNVYTNNLNTDTKRPVLVFFHGGGFIC
GEANRNYYGADYFIKKDVVFITVQYRLGVLGFLSLNSENLNVPGNAGLKDQVMALRWIKNNCASFGGDPD
CITLFGESAGAASTHYMMITEQARGLFHRAVLMSGTAMCIWAHTQCQHRGYTIAKRIGYKGENNDKDVYD
FLMKANPYDLAREEHKVLTNEELRDKVMFAFGPTTEPYETPDCVLPKPNREMLKTAWGNSIPTLIGNTSY
EGLLFISVGKQNPHLIKELETFECYVPGELVVEDRSSPESLEIASILKKLYVRGETPTLESFTELCSDFY
FWYPMHRFLQLRFNHTVGSPIYLYRFDFDSEEIINPYRIMRYGRGVKGASHTDELTYLFWTMLSKRMPKD
SREYKTIERMIGIWTQFATTGNPYSPEINGMENTTWDSLKKSDEVYKCMNIGDELKFIDLPEMEKLKVWQ
SVFNKKRELF
>Cqui-EstB8
MSLESLTVQTKYGPVRGKRSVSLLGQEYVSFQGIPYAQAPEGELRFKAPVPPQNWTETLDCTQQCEPCYH
FDRRLQKIVGCEDSLKINVFAKEINPSKPLPVMLYIYGGGFTEGTSGTELYGPDFLVQKDIVLVSFNYRI
GALGFLCCQSEQDGVPGNAGLKDQNLAIRWVLENIAAFGGDPKRVTLVGHSAGAASVQYHLISDASKDLF
QRAIVMSGSTYNSWSLTRQRNWVEKLAKAIGWDGQGGESGALRFLRAAKPEDIVANQEKLLTDQDMQDDI
FTPFGPTVEPYLTEQCMIPKEPFEMARTAWGDKIDIMIGGTSEEGLLLLQKIKLQPELLSHPHLFLGNVP
PNLKISMEKRIEFAAKLKQRYYPDSSPSMENNLGYVHMMSDRVFWHGLHRTILARTARSRARTFVYRICL
DSEFYNHYRIMMIDPKLRGTAHADELSYLFSNFTQQVPGKDTFEYRGLQTLVDVFTAFVINGDPNCGMTA
KSGVVFEPNAQTKPTFKCLNIANDGVAFVDYPDADRLDMWDAMYVNDELF


>Ctar-EstB3
MSLENLTIQTKYGPVRGKRNVSLLGQEYVSFQGIPYARAPEGELRFKPPVPPPKWTETLDCTQQCEPCYH
FDRRIQKIVGSEDSLKINVFAKEINPSNPLPVLLYIYGGGFTEGTSGTELYGPDFLIQKDIVLVTFNYRI
GALGFLCCQSEEDGVPGNAGLKDQNLAIRWVLENIAAFGGDPKRVTLAGHSAGAASVQYHLISDASKDLF
QRAIVMSGSTYSSWSLTRQRNWVEKLAKTIGWDGEGGESGALRFLRAAKPEDIVANQEKLLTAEDMQEDI
FTPFGPTVEPYLTEQCIIPKEPFEMARNAWGDTIDVMIGGTSEEGLLLLQKVKLQPELLSHPHLFLGNVP
PHLKISMEQRVAFAVKLKQRYYPDSDPSMENNSGYVHMMTDRVFWHGLHRTILARAARSQARTFVYRICL
DSEFYNHYRIMMIDPKLRGTVHADELSYLFSNFTQQVPGKETFEFRGLQTLVDVFTSFVINGDPNCEMTS
NSGVVFEPNGQTKPTFKCLNVSNEGVAFIDYPDPDRLDMWDAMYVNDELF
>Ctri-EstB1
MSLENLTIQTKYGPVRGKKNVSLLGQEYVSFQGIPYARAPEGELRFKPPVPPAPWTEPLDCTQQCEPCYH
FDRRLQKIVGCADSLKINVFAKQANPSNPLPVMLYIYGGGFTEGTSGTDLYGPDFLVQKDIVLVTFNYRV
GALGFLCCQSEEDGVPGNAGLKDQNMAIRWVVDNIAAFGGDPKKVTLVGHSAGAASVQYHLISEASKGLF
QRAIVMSGSTYCSWSLTEQRNWVEKLAKVIGWDGQGGESGALNFLRAAKPEDIVDNQEKLLSPQDMQDDI
FTAFGPTVEPYMTEQCMIPKDPFEMARNAWGDKIDVMIGGTSEEGLLLLQKLKLQPEILSHPHFFLGNVP
PKLKLSMEQRGEFAGKLKQRYYPDSDPSMENNMGYVHMMSDRVFWHGLHRTILARAARSPARTFIYRICL
DSEFYNHYRIMMIDPKLRGTSHADELSYLFSNFTQQVPHKDTFEYRGLQTLVDVFTAFVMKGDPNCETTA
KSSVNFEPNSQTKPTFRCLNITNDGVAFVDYPDKDRLDLWDAMYVNDELF


>Cqui-EA2
MDVEHPVVPTQYGPVRGVRKLAATGVDYYSFQRIPYVQPPVGELEFKDAQPPKPWTEPLDCTVQGPGGYQ
YSKLLNKIIGREDSLHMNVFTKNLDSKQLLPVMLYIHGGAFMRGSSGVEMYGPDYLIQKDVVFVSFNYRI
GALGFISFDSPELGLPGNAGLKDQNLALRWVVDNVANFGGDPKNITLFGESAGGCSVHYHMVSDLSRGLF
QRAIVMSGCVLNNWSVVPRRKFSERLAKALGWNGQGGERAALEVLVKADPESIVREQEVLLNENEIENRI
LFSFGPVIEPYITKKCMIPKDPVEMCREAWSNEIDILIGGNSEEGLFCLNGIKENPSIMSNLKDFEYLVP
LELDLVRTSQRCKEVGKQMKKFYYGETEPSFENREGYLTLMTDKLFLHGLHRTILSRLNSKKPSKTFLYR
FSVDSDTYNHYRIVFCDKNVRGTAHADDLSYIFKNVFNDPPAKDTFEHRAMMNMVGLFSTFASNNGNPNG
EQINEWESIATPAGPFKCLNINNDGLQFIEYPEQERMKFWDSLYSKDKLY

>Amel-EA4
MKYNTLISILCIVGAVVCDCSTNIEQPLVEAPIGKIRGSIIVSRHGRKIYSFRGIRYGEPPVGKQRFQPP
IPAADWRNVFDATEEGPSCPHPDGVFQAEDCLRLNVYTTKLPCEEQNVKRPVMIFIHPGGFTSFSGQSLI
FGPQYLLDKDIVLVTINYRLGTLGFLNTGDSEAPGNMGLKDQVEAFRWVRRNIAAFGGDPNSVTLCGYSA
GSFSIMLHMVSPMSKDLFHRAISMSSSAIKPEVYTGIAEHGQKELVQKQAQLLNCPTDSTASMLNCLIEK
PVENFTNTLANLTDWYGNPILLWTPAVEPQVPGVERFLSEQPYDSIALGKFHQVPYILGVTEHEFAGVAA
LYERNDKVDNGSLYREVNNNWNKVAPIFCMYERNTSRSNYISRQLKQFYFKDEPISERTLLQLGKVYGDC
ITIFPVYRAVKLFASKSREPVYFYKFTYEGRFGFYRWSNDTAYNPSHHDDLQYLFHAKQFPFLPYLEDDA
PEAPMVELYTSMWSNFVINGEPIPRNDDRFENVSWETFDPSRTNYLEINLRLGMKTEFFPERMRLWETLF
PLPSQPSRGVKH

>DmelCG4382
MWRLCGFVLLLCGLASGQNSDEDLSKAIPDEEDPIGSNKELSDLVITTALGKIRGTILPSQSGRNFYAFR
GIPYAKPPVDRLRFQPPEPVEQWFDTLDATFDGPKCPQLGLVSGDVSEDCLRVNIYTKELPSESQPNVRR
PVIVFIHPGGFYSLSGQSKNFAGPQYFMNRRLVLVTFNYRLGSLGFLATGTREAPGNMGLKDQVQLLRWV
KLHISRFGGDPSSITLLGYGAGAMAVTLHMVSPMSRGLFHKAIVMSGAVTGQWSLPDHQMDVATKQATLL
HCHTENVTEMMDCLKGKHYLEFANTLPKMFEFDRNNPLILWKPVIEPDFGQERFLVEEPIRSYQNDDFMK
VPIITGMTKDEFVGPALSILQSPTLLSALNENFESLAPVFFMYNTSDARACNISQELRNHYFPDKLIDAN
RSLEALSNLYSDALTGFGIHRFVHLAARSTKVYYYRFSYQGARSHIYYPEDAPYGVVHHDDLMYLFVEPS
ISRMFTEDDDEFRMVDIMVRMFSAFAYKGDPNKPTDLALRDIRWRPFSFKKRYYLDIGKHITLEENLNAE
NYEIWKRLFPLNWRRQTKEV
>DmelCG4757
MLMLFVVELLVLLASSSVLSIEVDTELGRVRGANLTSRLGVNFHAFRGIRYAEPPLGDLRFVNPQPVKPW
SPKIFDASEDGPMCPQPWDNMTDVSEDCLRLNVYTKDLKGRRPVIVFLHPGGFYVFSGQSKYLAGPEHFM
DRDCVLVSLNYRLGSLGFLATGSKEAPGNAGLKDQVLALRWIQQHIQRFGGDPDSVTLLGYSAGSISVAL
HMLSPMSRGLFHRGICMSAAPYGPVKYKDNDLQLAKRQAGLLKCPQESIGEMVECMRRKPYLDYVSTYNG
MFEFGWNPVLNWRIVVEKDFGQERYLIESPFKTARRGDFHKVALITGITEFEFLSGAFFDLRNESIVNRY
NRDWEHYASIALLLEQNSTQSRAASRVFREKYMPESLDKLEYPKSLKGMGELLSDALIGVSFHRFLQLMS
PHTPIYTYLFRYKGRYTFLKNPDNQQTIGPVHHDELIYLFHVGLLIPLLKREDPENFMIELLTRMWIEFA
QKGDPHNKNDEYLKGLNWPLYNAQDKGYLEIGNNLTAKSGGFFLNRYQIWEDLFPLSSFH
>DmelCG3841
MPRFFQLTWALLLILIGFTTAVTFIGDDPVVELSLGRIQGDTMQSFGNKTIYAFRGIRYAQSPVGQLRFA
NPVPETSWGDEVFNATSDSLVCPQPGVVSLMSEDCLKINVFTKSFEDKFPVMVYIHGGANVLGSGHSSYE
AGPQYLLDQDVVFVAFNYRLGALGFLSTNSSETKGNFGFLDQVMALEWVRDHISHFGGDPELVTIIGISA
GSMAVSLHLASPLSAGLFHRAILMSGSATNHFDIDNLFWTRKLARELGCPMYDPTDVVECLRNETWTRIV
EVCKAWETYQLVNMKWNYEIDGHFLHNHPTELIKEGNFNKVPLLISFTANEFDYNANVHLENQHLLHDFA
SNFVDYAPELFLYRHDAQIGEKLKDFYLGDNTTEINSENIENFGQIFSDAYIGHGVHRLVQLASHFTPVY
YTRMDYVGDQSLSAPLNGENKPVGVGHADDLHYVLPGYWYGPLMAANDSDVFMMERLTSWFTHFAKTGTP
LNSTDIWPPCNSTVLKMLYNGVVTQVGSPGYSNRYAVWDKLFPTAAQGGGAALKLSFAVAIATGVASRLI
GKLM
>Amel-Est6
MYMLKLSYILLFLGFVKFSWQDKQVPKVSTFTGNIRGYYKKSRSDRLYEAYEGIPYAQSPVGKFRFQPPR
PIKKWSKDLSATKKSSVCMQYLMTFTTHGNRVKGSEDCLYINIYVPVRNNRKPLLPVMFWIHGGAFQFAS
GNEANETLFMDRNIVFVAINYRLGPFGFLSTGDIVVPGNMGLKDQSMALRWVFNNIKSFGGNPNKITIFG
MSAGGASVHYHYLSPMSAGLFKRGISISGVAFCPWAQTKHAPEKAKKLGALMKCRTDNTKKMIDCLQSRP
ARIIAQAVGDFMFWLYNPFTPFGPVVETYGSNPFISNSPINIINNGQVYDVPWISGVVSKEGLYTAAEFV
DNAKLLWHLNDHWDEIAPYLLDFNYTIPLDQHRQVAKKIKNYYLRSGPINYDKVESIIQMMSDRLFNIDF
EKAVRLQARINKSPVWTYYYSYRAEHSVSEILSGGSTTDYGVCHGDDIFLTLNSIISNVTKPQDLAMQQL
LINFYTSFAIQGIPYIDEASWPSLNPNDPDFRYLHIVNFTNIKMEVNNNFANKSFWKTIPFNENKLN
>Amel-JHE
MKLLFLVLLSSLVTFGWTLEDAPRVKTPLGAIKGYYKISGNGKQYEAYEGIPYALPPVGKFRFKAPQKIP
AWIGELSATKFGFPCLQYTQLPVNPRDKIEGAEDCLYLNVYVPADRTPSQSLPVIFWIHGGAFQFGSGIP
MGAKYLMDSDVIFVTINYRLGILGFLSTEDEVVPGNMGLKDQSMALRWVSENIEWFGGNPKRITLIGLSA
GGASVHYHYLSPLSAGLFQGGISISGTALNCWTQTENSLEKAKQVGAFMGCPTRNVKEMIRCLRYRPARA
IVETLANFMRFYYNPFTPFGPVTEKVNNDSNSLPFIDRTPIEIINSGDVQDVPWVTGVTSEEGLYPVAEF
IAKPEALKLLDENWDLIAPYFLDYNYTIPKEKHVEVARLIRNYYFESNKIDETTLKHLIDVASDRFFITD
GEKAARMQAKVNRQPVWFYYYTYKGAHSISEIMSGTSNKYGVCHADDAYMVVDTPFLASTTTTNDIKMQK
VLIDFWVSFVNNGVPNVNSVQWPRLNPNEKSLHYLHIAGPGKIQMDSSTNFGREDFWNSINFNENKLHTS
DTLKEEL
>Dmel-Est6
MNYVGLGLIIVLSCLWLGSNASDTDDPLLVQLPQGKLRGRDNGSYYSYESIPYAEPPTGDLRFEAPEPYK
QKWSDIFDATKTPVACLQWDQFTPGANKLVGEEDCLTVSVYKPKNSKRNSFPVVAHIHGGAFMFGAAWQN
GHENVMREGKFILVKISYRLGPLGFVSTGDRDLPGNYGLKDQRLALKWIKQNIASFGGEPQNVLLVGHSA
GGASVHLQMLREDFGQLARAAFSFSGNALDPWVIQKGARGRAFELGRNVGCESAEDSTSLKKCLKSKPAS
ELVTAVRKFLIFSYVPFAPFSPVLEPSDAPDAIITQDPRDVIKSGKFGQVPWAVSYVTEDGGYNAALLLK
ERKSGIVIDDLNERWLELAPYLLFYRDTKTKKDMDDYSRKIKQEYIGNQRFDIESYSELQRLFTDILFKN
STQESLDLHRKYGKSPAYAYVYDNPAEKGIAQVLANRTDYDFGTVHGDDYFLIFENFVRDVEMRPDEQII
SRNFINMLADFASSDNGSLKYGECDFKDNVGSEKFQLLAIYIDGCQNRQHVEFP
>Dmel-Est7
MSIFKRLLCLTLLWIAALESEADPLIVEITNGKIRGKDNGLYYSYESIPNAEHPTGALRFEAPQPYSHHW
TDVFNATQSPVECMQWNQFINENNKLMGDEDCLTVSIYKPKKPNRSSFPVVVLLHGGAFMFGSGSIYGHD
SIMREGTLLVVKISFGLGPLGFASTGDRHLPGNYGLKDQRLALQWIKKNIAHFGGMPDNIVLIGHSAGGA
SAHLQLLHEDFKHLAKGAISVSGNALDPWVIQQGGRRRAFELGRIVGCGHTNVSAELKDCLKSKPASDIV
SAVRSFLVFSYVPFSAFGPVVEPSDAPDAFLTEDPRAVIKSGKFAQVPWAVTYTTEDGGYNAAQLLERNK
LTGESWIDLLNDRWFDWAPYLLFYRDAKKTIKDMDDLSFDLRQQYLADRRFSVESYWNVQRMFTDVLFKN
SVPSAIDLHRKYGKSPVYSFVYDNPTDSGVGQLLSNRTDVHFGTVHGDDFFLIFNTAAYRTGIRPDEEVI
SKKFIGMLEDFALNDKGTLTFGECNFQNNVNSKEYQVLRISRNACKNEEYARFP


>Nlug-JHE
MWCVVAVTLVLLVLVAQVYGLGKFKDLDLDDVINAKTVIRSGIVYGNIFKFVGDDIFQAWTDIPYAKPPT
GDQRYREADSEVTWSEPRNVTAKKPERCLQYNFISDKYNRVEGTEEACLMLSIYRYLGMVRPRLGPVIVL
LHPGTYMYDFPFDPRRFAANLCCDFFVTVVVNYRLAHTGFLSMHKNGVKANLGLLDQVAALKWVQRNIEA
FYGDSNMVSLVGQSAGAAAVQLHLLSSMSRGLFRSAVSYSGSALVPWAIGGDVGKKSLNFVRHNLNCTSL
AITEIAECLRSISLNALFKEVTGRFNHPLFHDFQNMPLSPLGPVVDNNFLDDDPLILLRAGAVTQMPYLF
SFTDSEGILPAAHLFEKEVPETRVENEWNTLAPTILDYNYTMHHLLHEKFAERARKFYYPDYENGTKPPL
FDNYGRFIKMLTDRLYTTGIVEGARLQGVATKNDSVYLYRYSYQGEFSFSDQIFGSRQLFGPAHADDFMT
YIANQFPVRNFADRVQKQMLTHIFLGFIEFGWADLPQGHTINDTFGLHFLVPMATTKQYFKGASHPQQKR
NARGSRIVSYNHLPPSHLVAGSKKHESYT
>Phil-JHE
MCTCKIISVKALLVLCNAVFAKEDPIVETKYGIVEGKTAYSISGRPFYSFQGIPYAKPPLDNLRFKAPVE
PNKWPDIMKTKDNAPHCLQKNYLFSNPKVIGSEDCLYLNVYSPKLRARRHARKSLLPVMVFIHWGGFFTG
FSSSDYLGPEYIMDKNVVLVTFNYRLGILGFFSTNDDAAPGNYGLKDQVAALKWVQSNIEYFGGDNEKVT
IFGQSAGGASVNLHMFSPESKDLFHQGISQSGTSLALWAKPLSETQLILARTQATFVGCKDLENTTILVT
CLRNKTAENLVESGDKFKFFSIDPLNVYLPSIEQKTESNPNPFITKQPIDYIRSKEFYKVPWILGLVTDE
GLIRAEAILRQPTTRTALNKDFNKLMPELIALSMSTPSSNISRIWSKIKEYYFKSLHEINITEPRNMKAL
INLYSDRSFSYSTYQAALFHNLKGHDDIWFYNFNYTGQYSYGDVFAATKEDINYDWGVSHCDDLLYLFNS
SALFPEFENNNDLIMIQTMTDLWTNFAIYGHPTPSKTVQWPKLDNLSHGMLDKNIYYMNINGSYKDSNPP
SLKMEKGFYKERFKFWEDIPLVENIEELKQMHIEM


>Tmol-JHE
MKLNVFVLISLHICFTLESVSTYAPKSPIVYTKYGPAIGLTEVSRSKREFMSFRGIPYAKPPVGELRFAA
PEPPEPWNFAINATQNGPICIQKNYFFSDPKVEGTEDCLYLNVYVPKVKGTALLPVMVFIHWGGFLAGRG
TSDYFGPEYIMDKDVILVTFNYRLGVFGFFTTLDDFAPGNYGLKDQVMALKFVQETIECFGGDKNRVTIF
GQSAGGGSVSLHLVSPLSRGLFQQAISQSGVALDLWAKPLNPLQVQITAALATFAGCQAQLANRADLLKC
LREVDAQKLAETADKFKYFSIEPLTPYTLVTENKTAANPNPFLEKQPLSYLQDEEFLKVPWIVGNVQDEG
ILRVAQLVRQPETLKALNDNFKTLITQLLALQVSVGENTTSLYDNMINFYLGGKSSIDVNDPKSVQGFID
LYTDRSFTYGTYQTAILQSQKGHTPIWMYNFDYRGQYSYGDQFAATTDDINFNWGVSHCDDLLYLFKSPA
LFPDLEKESDLKMSEALVTMWTNFAIHGTPDPFNSLQWNSLNFNNTEEIKGSNLKFLNMTGSSKTKTIEF
KLQRGFYPERMQFWANQNLAENFPGLG


>Gass-JHE
AEAAPEVEVAQGRMRGAVVPSRLGRRIYAFRSIPFAQPPVGALRFMEPVPAGPWEGVLDATNDGKFCVQK
NYLVPPYPVTGFEDCLYLNVYTPKLEPNAKLPVLVYIHGGGFFAGSGASYFNGPQYLLDHDLVFVTMNYR
LGALGFLSSGDARAPGNAGLKDQTEALRWVKRNIAAFGGDPGLVTIMGQSAGAASVHFHMLSPLSKGLFH
RAISQSGSALASWAKTLDPAPIALQQAHFLGCNATGMDDALACLRRADASALTEAGHRFHVWDIDPLTVF
RPVVEAPARGAFLVDQPAVTMQMGDFAHVPWLLGAVPQEGVIRAIPILSNATLAADLNQRWDELMPELME
LDTSAPPEAVPALWRQISDFYFGNAQPHVSLEKPQPFIDLYSDRGFLHGFRRSIEMHARAGHKRLFVYEM
AYRGRFSFSMLFGGGLNDYGVSHCDDLLYLLYAPALLP


>Aaeg-JHE
MKMVISWNGLIVVGMVLCGLVCGNKDAKQSVPNDSCEKQEPEVERADPRVCIADGCLRGTFMKGYRTGLF
EAFIGIPFAQPPVGKLRFANPVPVEPWREHGDYNASVEKSMCVQKNELLPVAAAMGSEDCLYLNVYRPKN
TSKSVLPVMVYIHGGGYFSGSASPGIVGPEYFMDTKRVILVTIQYRVGVFGFLATGDEVVPGNFGLKDQS
LALKWVKRNIASFGGNPRLVTIFGQSAGAGSVHMHMISPLSEGLFSRAIVMSGNAIAPWNFPTKDPLDLA
RRQAEAVGIPCAKNLTSRQIVDVLRNVDALALSDSISKLKPWSVDPLTLYRPVVESPDWSNQAFLVEDPR
ESWQKGNYQQIPWMTGYLSNDGAVRAIAITTNQQLLKDLNANITTLLPLLLEKETSAEFLMALKQRFFAN
SSNEQWITEKDAQQLIKLYTEAGFLYPLHASVKQHVTSADTETAPVSLYKFSFQGPYSYSMLYTANPDVH
NFGVVHCDELIYLFRSPLLFPDFAHKSKEARMSHNLVKFFIDFAINGVATPLKPYRPCNSANEVYQSMDC
DVLEFTNSADPEKPFEVRVINGRDEDMFAFWKKYYF
>Dmel-JHE
MIQQRMLQLLLLGQLLAGPGPFCAALATVDQLTVCPPSVGCLKGTNLQGYQSERFEAFMGIPYALPPIGD
LRFSNPKVMPKLLGMYDASAPKMDCIQKNYLLPTPVVYGDEDCLYLNVYRPEIRKSALPVMVYIHGGGFF
GGSAGPGVTGPEYFMDSGEVILVTMAYRLGPFGFLSTQDAVMSGNFGLKDQNLALRWVQRNIRFFGGDPQ
RVTIFGQSAGGVAAHMHLLSPRSHGLFHRVISMSGTANVPFAIAEQPLEQARLLAEFADVPDARNLSTVK
LTKALRRINATKLLNAGDGLKYWDVDHMTNFRPVVEEGLEVDAFLNAHPMDMLAQGMPTSIPLLLGTVPG
EGAVRVVNILGNETLRQSFNLRFDELLQELLEFPASFSQDRREKMMDLLVEVYFQGQHEVNELTVQGFMN
LISDRGFKQPLYNTIHKNVCHTPNPVYLYSFNYQGPLSYASAYTSANVTGKYGVVHCDDLLYLFRSPLLF
PDFQRNSTEAKVIHSFVDYFVHFAKFGKPRNSESLTPCSIEVLQSRPDGICDYHEFANAPDAYQGFEVHV
ASEFQTDRVNLWSHILNEK
>DmelCG8425
MIQQRMLQLLLLGQLLAGPGPFCAALATVDQLTVCPPSVGCLKGTNLQGYQSERFEAFMGIPYALPPIGD
LRFSNPKVMPKLLGMYDASAPKMDCIQKNYLLPTPVVYGDEDCLYLNVYRPEIRKSALPVMVYIHGGGFF
GGSAGPGVTGPEYFMDSGEVILVTMAYRLGPFGFLSTQDAVMSGNFGLKDQNLALRWVQRNIRFFGGDPQ
RVTIFGQSAGGVAAHMHLLSPRSHGLFHRVISMSGTANVPFAIAEQPLEQARLLAEFADVPDARNLSTVK
LTKALRRINATKLLNAGDGLKYWDVDHMTNFRPVVEEGLEVDAFLNAHPMDMLAQGMPTSIPLLLGTVPG
EGAVRVVNILGNETLRQSFNLRFDELLQELLEFPASFSQDRREKMMDLLVEVYFQGQHEVNELTVQGFMN
LISDRGFKQPLYNTIHKNVCHTPNPVYLYSFNYQGPLSYASAYTSANVTGKYGVVHCDDLLYLFRSPLLF
PDFQRNSTEAKVIHSFVDYFVHFAKFGKPRNSESLTPCSIEVLQSRPDGICDYHEFANAPDAYQGFEVHV
ASEFQTDRVNLWSHILNEK

>DmelCG8424
MLFAGFGVLLFVAVAVGDSLDVCLEDMGCMRGTLMPGYQSGEFEAFMGIPFAQPPVGPLRLKNPVPNEPW
EGVLDAGAAKDSCIQRSYFAKEWGLMGVEDCLYLNVYRPKNRAEDKLPVMVYIHGGGFFSGSAHPMASGP
EYLMDTNKVVMVTMNYRLGPFGFLSTGDEHMPGNFGFKDQRLALQWIQKHIATFGGDPKKVTVLGHSAGG
ISAHLHMISPNSKGLFQNSMSLTGTMFLSAMKILKDPLSQARRLGKELAIDQAESLSSQDLAEALRNVCP
KKLLVSVDSLKVWDNMPHLTTLPVLEAPSPDAFLVEDPLDAHRAGRINQMPWILSLSSRAGEGSLFIMRA
FINPKLRAEFNENFLEHMALLLNLPEGTPVQMVSEILDAYDFKGDSLNNDTMLKLAEISGDFNFYYPIYE
TISSYVTYANLEENPLFIYIFEFAGLNSITKFFAGTTDDYGLGAVHMDDGLHTIRIPVSFDDFPKDSEDA
KVIQRMSSLMTDFAKTGVFHEESICKVSDFKEQGMCNYLHFGGNKEKYLEDIRNSITLTAFPIWKKLFA
>Cfum-JHE
MVSSVKSVAVALLVAVCGAASERLRGARCARRRAGCAARARAGGDYASFLAVPYAKQPLAALRFQELQPA
EPWKGCRDATKPGPICPQRDLFYGPTMRASEMSEECIHANVYMPLQYLPAASEGAAPRNRTLLPVLVYIH
GGGFGFGSGDPDLHGPEYLMGDNVVVITFNYRLGPFGFLSLNSSSVPGNAGLRDMVTLLRWVCRNARAFG
GDPGDVTLAGQSAGAASAHILSLSEAARGLFKRAILMSGTSTRSFFSTSPAYAQYVAQLFLTNLGINGTD
PEEVHRLLIDTPIEKIIDAQNDLQDVIGITVFVPVVESAHPGVEIILDNDPEILQSQGRGKDIPFLMGFT
NAECQTFRPRFESIDIISRIAEQPVLVMPPPAIYVTPLDELPNKIGQIVQRYFNGTPNLNKFIKLCSESY
FVYPTLKLAEMRAANGGAPVYLYRFTYEADYSVFQEGLRLKYRGTGHSEDLTLLFRANHVLGERAISPRD
HKMVDAMTTYVTNFMLHSNPTKGVAGWPAVKREKLQYQNIITPELVTTEVSRDLRDTMTFFDNIYSSSS


>Hvir-JHE
MTSHVLALAFLLHACTALAWQETNSRSVVAHLDSGIIRGVPRSADGIKFASFLGVPYAKQPVGELRFKEL
EPLEPWDNILNATNEGPICFQTDVLYGRLMAASEMSEACIYANIHVPWQSLPRVRGTTPLRPILVFIHGG
GFAFGSGHEDLHGPEYLVTKNVIVITFNYRLNVFGFLSMNTTNIPGNAGLRDQVTLLRWVQRNAKNFGGD
PSDITIAGQSAGASAAHLLTLSKATEGLFKRAILMSGTGMSYFFTTSPLFAAYISKQLLQILGINETDPE
EIHRQLIDLPAEKLNEANAVLIEQIGLTTFVPIVESPLPGVTTIIDDDPEILIAEGRGKNIPLLIGFTSS
ECETFRNRLLNFDLVKKIQDNPTIIIPPKLLFMTPPELLMELAKTIERKYYNGTISIDNFVKSCSDGFYE
YPALKLAQKRAETGGAPLYLYRFAYEGQNSIIKKVMGLNYEGVGHIEDLTYVFKVNSMSDALHASPSEND
VKMKNLMTGYFLNFIKCSQPTCEDNNSLEVWPANNGMQYEDIVSPTIIRSKEFASRQQDIIEFFDSLSSR
SPLE


>Msex-JHE
MDARRQVCYYVLALLCVSELSARIPSTEEVVVRTESGWIRGLKRRAEGNKSYASFRGVPYAKQPLGELRF
KELQPLEPWQDELDATQEGPVCQQTDVLYGRIMRPRGMSEACIHANIHVPYYALPRDAADKNRFAGLPVL
VFIHGGGFAFGSGDSDLHGPEYLVSKDVIVITFNYRLNVYGFLSLNSTSVPGNAGLRDMVTLLKWVQRNA
HFFGGRPDDVTLMGQSAGAAATHILSLSKAADGLFRRAILMSGTSSSAFFTTNPVFAQYINKLFVTNIGI
TATDPEEIHQKLIEMPAEKLNEANRFLLEQFGLTTFFPVVESPINGVTTILDGDPEQLIAKGRGKHIPLI
IGFTDAECEIFRRQFEQIDIVSKIKENPGILVPLSVLFSSAPDTVAEITKAMHEKYFKKSVDMEGYIELC
TDSYFMYPAISLAIKRARSNGAPVYLYQFSFDGDYSVFREVNHLNFEGAGHIEDLTYVFRTNSMLGGHAS
FPPHDKDDHMKYWMTSFITNFMKYSNPVTDAKLWPEVRADNLRYQDIDTPDVYQNVKPHSEQRDMLDFFD
SIYNWNGTSYCIK

>Dmel-GA
MKPLLLVLALCGAQVHAHSVGLRPDYNDYSDEDTRRDWLPEPLKPVPWQSETRYAQPQEAVVQAPEVGQI
LGISGHKTIANRPVNAFLGIRYGTVGGGLARFQAAQPIGYQGRVNATVQSPNCAQFPELDRLRLSESRGE
NVDDCLTLDIYAPEGANQLPVLVFVHGEMLFDGGSEEAQPDYVLEKDVLLVSINYRLAPFGFLSALTDEL
PGNVALSDLQLALEWLQRNVVHFGGNAGQVTLVGQAGGATLAHALSLSGRAGNLFQQLILQSGTALNPYL
IDNQPLDTLSTFARLARCPPPSINPSAQGLKPLYDCLARLPTSQLVAAFEQLLLQNEHLGLTQLGGFKLV
VGDPLGFLPSHPASLATNSSLALPMIIGATKDASAFIVSRIYDQLARLQSRNVSDYIDVVLRHTAPPSEH
RLWKQWALREIFTPIQEQTASLQTVAPGLLELSNYILYRAPVINSISQSYRSVPAYLYTFDYRGEHHRFG
HLSNPLPFGVDASLSDDSVYLFPYPPEASRLNPLDRSLSRALVTMWVNFATTGVPNPSSGVWPQATSEYG
PFLRFTNNQQSPLELDPHFGEGIYLPNYRVIYKPTTNFSPPITTTTTTTTTTTTTSRPYAYNPYANWQNR
PSQQHPNWHPADPEYVRAQEARQQEFIREREQRRREQQLRDQQRYPQQEPREQQDERIRQQREQEERLRQ
QREQEERLRQQRELEERIRQQQEREQYEREQQEREQREREELERQQREREQQQPEQQPEYNPEPVNPWGY
PVQEPQPDDNPEDGRLPYPSYEQYGPEGNENLPETDANRNFSEEDREQQQQEQLRREQQEQQEREYQLQL
EREQQEREQQERGQQEPGPEEYPSYEEYSRALQEKNAERDRIYAEEQERERQQQETLLQENQQHPEQSLP
EEQPTHPNYEAYDGDRSYAEEQEREQQRRDQVEQEREEQPDEDQGEEYERSPDEEEAAEQDVLKVEDFPS
YEAYLEAATKLREEQEEQEKLEEERYRAQQEEEDRIQAERERNSRN


>Bmor-AChE
MINYGKIVFTKLLLCVLISGTFARSWANHHDTTTSTTQTTPTTSPVPKNIHNDPLIVETKSGLIKGYAKT
VMGREVHIFTGIPFAKPPLGPLRFRKPVPIEPWHGVLEANLMPNSCYQERYEYFPGFEGEEMWNPNTNIS
EDCLYLNIWVPQHLRVRHHQDKPLAERPKVPILVWIYGGGYMSGTATLDLYKADIMASTSDVIVASMQYR
VGAFGFLYLNKYFSPGSEEAPGNMGLWDQQLAIRWIKENARAFGGDPELITLFGESAGGGSVSLHMLSPE
MKGLFKRGILQSGTLNAPWSWMTGERAQDIGKVLIDDCNCNSSLLAKDPSLVMDCMRGVDAKTISVQQWN
SYTGILGFPSAPTVDGIFLPKDPDTMMKEGNFHNSEVLLGSNQDEGTYFLLYDFLDYFEKDGPSFLQREK
FLEIVDTIFKDFSKIKREAIVFQYTDWEEITDGYLNQKMIADVVGDYFFVCPTNYFAEILADAGVDVYYY
YFTHRTSTSLWGEWMGVMHGDEMEYVFGHPLNMSLQYHSRERDLSAHIMQSFTQFALTGKPHKPDEKWPV
YSRSSPHYYTYTAVGPSGPAGPRGPRASACAFWNDFLNKLNELERVPCDGAVTGPYSSVAGTALPVTLLT
TLAITIAL


>Dmel-AChE
MAISCRQSRVLPMSLPLPLTIPLPLVLVLSLHLSGVCGVIDRLVVQTSSGPVRGRSVTVQGREVHVYTGI
PYAKPPVEDLRFRKPVPAEPWHGVLDATRLSATCVQERYEYFPGFSGEEIWNPNTNVSEDCLYINVWAPA
KARLRHGRGANGGEHPNGKQADTDHLIHNGNPQNTTNGLPILIWIYGGGFMTGSATLDIYNADIMAAVGN
VIVASFQYRVGAFGFLHLAPEMPSEFAEEAPGNVGLWDQALAIRWLKDNAHAFGGNPEWMTLFGESAGSS
SVNAQLMSPVTRGLVKRGMMQSGTMNAPWSHMTSEKAVEIGKALINDCNCNASMLKTNPAHVMSCMRSVD
AKTISVQQWNSYSGILSFPSAPTIDGAFLPADPMTLMKTADLKDYDILMGNVRDEGTYFLLYDFIDYFDK
DDATALPRDKYLEIMNNIFGKATQAEREAIIFQYTSWEGNPGYQNQQQIGRAVGDHFFTCPTNEYAQALA
ERGASVHYYYFTHRTSTSLWGEWMGVLHGDEIEYFFGQPLNNSLQYRPVERELGKRMLSAVIEFAKTGNP
AQDGEEWPNFSKEDPVYYIFSTDDKIEKLARGPLAARCSFWNDYLPKVRSWAGTCDGDSGSASISPRLQL
LGIAALIYICAALRTKRVF


>Dmel-gli
MMHKLKYRDKLKWLLALLVLIGTCFIQTRGQTRDPRFYSRPGVDYHWPNPGDPDYRTYTFNDRRYGHYQP
NGYGANYPGRNPPGQYPQGMPNEDRFRFDPNDPNARTQFPGVLAGWREDLQGKQRRDSLTLERDVFVTTN
YGQVQGFKVYMYDNPDPKSFYRPYHSTVDRVMGECSVFLGIPYALPPTFEGRFKPPRVHRGWQLLQAVDF
GPACPQPVRYTGATKGIMDMDEDCLYLNVYSPKTGAGVAQKYPVMVYIHGGEFIRGASNLFQGHILASFY
DVVVVTLNYRLGALGFLSTGDENSPGNYGILDQAMALRWVYDNIEFFNGDRNSITLFGPGAGGASAGLLM
VAPQTRNIVRRVIAQSGSALADWALIQDKYRAQNTSRVLGQLLGCSIESSWKLVNCLRTGRSFYELGNAE
FSPQVGSFPWGPVLDHNFTLPGDDWYEGWREKDWRFLTQTPETLIRAGKFNRNIQYMTGVTTQEAAFFVA
QNESLSPYYELDGRFFDQKIREHVFRYNYTLNPNGVYEAIKYIYTFWPDPNNNTIIRDQYINMLSDLYYR
APVDQMVKLMLEQKVPVYMYVLNTTVEALNLPQWRKYPHDIERYFLTGAPFMDTEFFPKKEHLQRNMWTD
NDRNMSHFFMQTYTNFARYGNPTPQQVLGMHFQRAYQGEIRYLNINTTYNSSILLNYRQTECAFWTQYLP
TVIGVLVPTYPPTTEYWWEPKEPLQIAFWSMSVACFFLIVLVVICCIMWRNAKRQSDRFYDEDVFINGEG
LEPEQDTRGVDNAHMVTNHHALRSRDNIYEYRDSPSTKTLASKAHTDTTSLRSPSSLAMTQKSSSQASLK
SGISLKETNGHLVKQSERAATPRSQQNGSTAKVASPPVEEKRLLQPLSSTPVTQLQAEPAKRVPTAASVS
GSSRSTTPVPSARSTTTHTTTATLSSQPAAQPRRTHLVEGVPQTSV


>Dmel-nlg
MAQTKIIQSRFLHIYGLLCLGSLMGCIKTIGASIAQQTLADADAPDEAKAKEREAETDADADAEGDAKAE
TETGKGTREHTNGDAEADARIMATGICIIRLITLKRFLENSKTEEHNQRRQQSATSAASAAPAGATSPRR
RHLHYPGHSAVQPGHPEACALLVLLLLTSLWPDCCECLHGGSNTVKTKYGLLRGIVVRSSPLVEAFLGIP
YASPPVGSLRFMPPITPSTWKTVRSADRFSPVCPQNIPIPPNGPEALLEVPRARLAQLRRLLPLLKNQSE
DCLYLNIYVPYETRRQRRNTDDTTGEPKTKLSTVVFIHGESYDWNSGNPYDGSELAAHGNVIVVTINFRL
GIFGFLKTGGKESAQGNFGLMDLVAGLHWLKENLPAFGGDPQSITLLGYGTGAVLANILVVSPVASDLIQ
RTVLVSGSALSPWAIQKNPLFVKRRVAEQTGCHGDMLYDDLAPCLRTKSVAELLAVKVDHPRFLVGFAPF
VDGTVISPGANPLGSTTLPLGSAIVSTSGIEYANFPKRDLIFCLTSVESYLDLSAQDLEFGFNETRRDRI
LRTFVRNNFHYHLNEIFAVLKNEYTDWEKAIRNPLSSRDATLQFLSDGHTASPLIKLGYMHSLRGGRAYF
LHFKHKTIEEEYPQRSGSVRGEDVPFWLGLPMSPLFPHNYTTQERQIGRLMLRYLSNFAKTGNPNQSTAK
SVLPNPNEVLETALHQQKKRSTSLTHPNLSEALNLAVLYNQRRSNAMHEKRSYIRRRLRSNDAAFTQLGI
SSERDVGSYDGDELPFWDAYDVVNQLYVELGNKANIQSHYRGHKLSMWLNLIPQLHRHFNINDQSMRHHQ
FQDDMNNRDLYEGVVRPQLQTKPAEDDNIIIMQRSRTTTPPPPSKNPSTNATQALNPLGTGTPTTTECGI
DGAMSVSELTTTQSPKDNRTGIVRVETQKDLATASTGIIGNLELLRRLGGKQFQSYTTALIATVAVGCFL
LILNVLIFAGIYHQREKRARDAKTKEELQEGDNSKNSSILKLNALMGGGGACGSGPGDIADAYTLSGSVV
DSKGGVGVVFGEYSCYDEKTKQLKEEKLLVELPPSSSTGQTSLMIDNWGACSTSTLDLLKTKPGDPIEMV
TYSALPSVMESTSAMSSKRGSFVDTTLQFNSPQQFDYAVQSSDQMSFKAIEDAVKAAAGHDSEITRDDDI
PEPPPPPRSFLAAQQQQQQQQQQQQTGILRQTGAGGTSTSGSASGSGKKRVHIQEISV


>Amel-HP
MQESSIKGVPYAEPPVNFLRFSPPRSPEPWRGTRESQEFAPVCPQVVPKLQDEMKPVRYEYLERLLPYLK
NQSEDCLYLNIYTPHQPEGQKTLRKYPVMVFIHGESFEWNSGNPYDGTILAAYGNVVFVTINFRLGILGF
LRPGIRDDTASNFGLLDQIAALLWLRENIAEFGGDPNSITLVGHGTGAIFANLLLISPVANKKGLFRRAI
LMSGSALSADAIGKAPLQITKQVAHALHCPTTTDSDLAICLRGQDVDTLLNVKIHKPSYVPAFAPLIDNA
VIPDKPYNLMKNPQMFDRFDLMYGVTESEKYHLLSPVDLMHGMSEGQRDAVLKEHAKATHELEAELILSK
ILEQYGDFSPGFQGEYMLKNRDLVLEALSDSGTVAPLIMAANLHSRANPNSYMYVFAHPKATQEYSGQQR
KYTVHSEELPYLLGAPLDGLRGRYDIGETLFSEAIMNWWCSFAYIGNPNVKAISKRYPYMRNGLKELSQY
DIDWPEYDPQNQRYLNLTIPPSTGMQYRLAEMQFWNEHLPKMLLHPGKDIPLPIRPKGPRPQILDIADGI
GKYANASRDYDTYGSRLVTLSSLINSRLIPSPKNSISTTSEIATSPQSLEEEAIAQPSAPKSSSVIAMLT
GFGALFLLINFTACLYLYCKKQETKMKGAGVKRRASQKEAKSDRYENHYGELGYKSDSKPDLNDVIKNDK
AYDNNSNFGRRSKLSRQSSGSTIDTHIKVREWIQQEIVHRCSPRFLRKTRETLQKEHQDKLTKQQEEEKE
KKRLEEELSKERKEEARYDKDPTLIVRPGKKSKVPKVSVAIDATPAARTESILNQMPIELAKGVEPGVDP
FDNSIDYPMIDPSQLQTAPQVVVIEHHHSKSDPLPMENVLKSVKPNFSTPRIYESDSGSTSSLYAKINPK
LKSRLPRPELNREDQTEDIYMKMGPKLTTFGVNCPPPPADTCGDINVTCREPSPEERECVSPEEALRTIK
RRNYPKVLPDIEKRRSLPAPSSLFASKQGAGSLKDYRSGFRSCSSSHQPPQPPPRTFGPSKSLEFAEESE
NQSETETIVTNLHVGSLLRRGQDYSAKNNSDPSIIDSLDDGRMDNRSSRVQSGGGSMDTIYSSNAMCHPG
HEIGQPIFQSVGKDIGNPIALLQAGIGNPNWYKSTPTGNDTCIGTASSEPRITIREVERQPQFGGSNWDT
RIPGPEPRIVITPRVGNLLGQNQSLNRTVVNLSASGTTPDERLENREIKSSAPHESSSRSNSKPRKEPRI
IITARDTKGSTSSSSSLKQPKIIIKPTSSLQRSRDHHRNIPKVSAIPPPLEQSCQSDKPSGEQREKPPLK
EKPKITRIPSFSRRAEEPQGGTERGAIPSYPEKAEVVHRVEAVASGKVVNVTVACDGKSSIPTLQRKEGE
KCSSVESGAGPLNTIKKKPAGKK
>Amel-nlg1
MRTSSSSRKRKRKQVFSPILDPIQTLPPSLDDRLVEPVLSRCSARPVHRRRRWRWPEDDEFEGTVWRDVC
EDGGGRWRRNGGREWSEGRGDGGSKKCLAALVVLLGLLCGQWCGGGAEALAGSQKYSTRTVRTRYGTLRG
VEDRSATSVETYYGVPYATPPIGALRYMPPVTPTPWRGTKLADTVPPACPQRPPEPDSSLPRSKRAYLER
LAPMLANQSEDCLYLNLYVPKTPHGSTPDLLPTLLLIHGDSYSWGAGNSFDGTALAAYGRLIVVSINFRL
GVLGFLKTGPKGSAQGNYGLMDLVAGLHWLHENLGAFGGDPDRLTLFGYGTGAALANFLAVSPMVKELVE
RVVLLGGSALSPWAIQRDPLTVKHHVAQQTGCPGNVEADDIAPCLRLRSLEDLLSVHLDPPRFTSGFAPF
VDGAVMPPPINQPTASSSGLMPLVPGPGTEFANFGDRDLMLGLTSEEAWVNLTDEDLQNGLNETRRDRIL
RTYVRNTYRYHLHEIYSTLRNEYTDWERGEQSPLAICDGLLSLLGDGQVAAPLLRLALLHSASGGRGYFL
HFQLGERPSQRGEEVPYLLGIPLLRGEIASILIGQANYTSADENLSKLLVHYLANFVRRGDPNGASPLTS
GSDGLPTSPPFWDSYDSINQLYLEAGRSTEMRSHYRGHKMSLWLNLLPQLHRPGYEISMRHHHLAETATL
YEGVVRSQTLAQPLPPPPLPVPSPTEPSSILSSVVSTTECTPNATVATTVPTTTHAPNAHPNLGPGPNNI
LKKLASNHYQNYTTALSVTIGVGVFLLVLNIMIFAGIYYQRDRNSSRSSASAFANKKKEELLEAGCSGIE
APSAKQRLSTLNLMDSPSSSPPPHKAKLAQELELQLQEFQCSPPPGGGKRGVLEPPLYTRSPCVQRTRTP
SPCVDATTARMDDDEDEDDDDEDEDDDDDDDEDEDENGGNSSDDNDDENLPEPPPPPKVPAPNVNLSCPG
ILRQPGTPGSAKKRVQIQEISV
>Amel-nlg5
MPLPCQPAARKRPLATRSSSGSRTCLALIIAIVLLGRRGSRAATQIRYASRIVETKSGQIRGILQDLNSK
HLDPVEVFRGIPYAAPPVGDLRFRPPISPIPWDGIKLADSFGAVCPQHFPDISNDTAALLQMPLGRYQQL
KRLYMFLTNQSEDCLFLNLYIPGSGSRGLEAPYAVMAYVHGESFEWGTGNIYDGSVLASAGHVIVITLNY
RLGILGFLRTRPYPDRTPGSGGNLALKDIAMGLRWVRENIAAFGGDPTKITLIGHDTGAALVNLLLLAPY
GKGLFHRVVLSSGSALSPWASVHDPNDLRLKVGEQIGCSTENDEDIADCLRGVPLRELMAVELPEIRFVP
RIGPGLPVDQNNPDPGLDMERASDTFIKVPLILGVSTTESNLGFNENDIQYGFEEDHRNRILRTFIRNAY
VYHLNEIFSAVRNEYTDWDKPILHPIIIRDSTMEALSDGHTVAPLMRIAFYHARRGAKTYFYHFSHQTKE
SGMLQRLGSIRGEDISYIFGLPLVGGGAFFSRNYSRQDQTVAEAVLTFFTNFAKTGNPNEPHKIESVDYG
TPKEKTRYRGLTWEQYETGIQQYLTIAMKPKMKSHYRGHKMAVWLNLIPQLHRPGDDDVSMRHHHFRERG
DHFYAGPVRDEWYTPLPLVGTTKASASSTTACSTTTGDDSITEDITPILDDSEDDAELLQRLASRHYYST
TTALAITVGVGCILLVLNMLIFAGIYYQRDRDKKRAAMDCTPNGQESLPMTTRSSIKAPDSPRPAQEPPP
SYTTLARSPSIQEHQQIVQSQSTEVDEQFKSEQKAGHGTSNAIHKDPIPPKPPTRTTSSLSTASGTNTIK
KRVQIQEISV
>Amel-nlg4
MELFLILVCLIAPPTLSLSIKSKLNPRVVQTRYGEVQGVVRSFEYAKFLKPIDVYLGIPYATPPIGGNRF
SPTKASSPWEGVRLSDSVGPVCPQKLPDISNEQEALERMPKGRLEYLKRLLPHLRNQSEDCLYLNIYAPA
MGMADNNSRKHPVLLYIHGESYDWGSGNPYDGSVLASYTDQVIVTMNYRLGVLGFLNANMAPQTKARVAN
YGLMDQIAALQWVNEHIALFGGDPNNVTLMGQGTGAACVHFLAISPTVVRGLFKRAILLSGSALSSWAVV
EDPVSYALKLAKAVNCTIPNDLFKNNELIVDCLRDRSLEELMKVNIQPPTFLSAFGPSVDGVVIKPDFQK
DLLSYMGPEFQGFGPLPKKAEHGAPITSNNKYDLLFGVTTSEALWKFAERDVQQGFEGERRDRIIRTYVR
NAYVYHLTEIFYTVVNEYTDWERTVQHPVNTKDACVQALSDAQFVAPLVQTGDLFTLRHTKKPNNPHIAP
IPESEKEPLPKTYFYVFDYQMKDGDYPQMGSVHGEELPFVFGAPLVDGFGHFPRNYTRSEVALSESIVQF
FANFVRTGNPNVIDHHGRNDTLLPASREKSRFRSLTWDQYDPVHQKYLEIGMRPKMKNHYRAHQLSVWLR
LVPELHRAGMEDVDSRHNLFRGHSDPSLYDGSVRPDPLSRISEEFKRKNVTTEPPTTTDYNAATCVSYIQ
TTNLQNVNNTGIDTLANLDAAGYAAYSTALSVTIAIGCSLLILNVLIFAGVYYQRDKTRLEVKSLQQQQI
LNQQCGPRGFSELKQPPPPHSHFPGGGQVIVDVENEMLRR
>Amel-nlg3
MTSSILALLGLILATASAELSSRIVRTKYGDLSGVIVTLDRHLEGVEVFRGVPYASPPIGSLRFMPPVSS
ALWHGVKVADKFGPVCPQRLPELSDKMPKGRVEYLRRLLPYLRNQSEDCLYLNVYAPVQAGARDGGGRRY
PVIVFVHGESYEWSSGNPYDGSVLASYGGVVVVTINYRLGILGFLNANTDSHLRSPANYGLMDQIAALHW
VQENIGNFGGDPRNVTLIGHGTGAACVNFLMTSHAVPDGLLFHRSVLMSGSALSPWALVRGAANYALQVA
KHLNCSWAASDSQALLRCLREVPLNALVSVPVKGLEFAPAFGPSVDGVVIDPGDPEDQDFTLQVDTINTL
NNILLRKDVVAKLSRYDLMIGVVRSEAYFALTADDAQYGIEADRRTKILREFVRNTYTYHQAEILATIIN
EYTDWERPVQHPVNIKDETLEALGDANTVAPATRTADLHSQSRRNSYLYVFDYQSKFGDYPQKPGCIHGE
DLPYFFGAPLVGGLSHWPKNYTRAEMALSESVILYLTNFARTGNPNEGTPDVGPMRPERTKLKNIDWIAY
ETVHKKYLSIELKSKLKNHYRAHRLSFWLNLVPDLHKPGSDDVPRSHHLLDTEQVPPRFIQRVPTTTRMT
TAEVTLAERAHNFSTAAPSELTFEDSTVQPEGGFAAYSTALSVTIAIGCSLLILNVLIFAGVYYQRDKSN
QHNCSKKRQENGQMPNNICGDLDTKTAERHHIQHIPPPEFADLQNNTCHVPMPPPPPKNTKPGKPGQNLI
ISPNQLQQESMAMSGGGTGTLKKGHNHQQQVMDELRV
>Dmel-nrt
MGELEEKETPPTETTAAQQEALEEPKETDKMLDKKEDAKEKTPSPQTSKPASPNAGKKSSPVAEKKIDDA
ELAKSKSGNGEEIIDIPAENGTKPDSADDKKISKEEREVKPKKIPIGGLKLPGFFMKNKPKADGDGAEGE
LLEKEKEEDKDKEANGDAATGSGKDEQKSRPGLGERLRSFFARKPSAEKEKKQLVNGDADAKSEATAEAT
PAEDASDAPPKRGLLNAIKLPIANMIPKKKSNDDVELGLGKAGLASMETLDDSLKDQDTVDRAPVKTNGT
EELKGELKDEKLAAEEKLAAEEEEQNRPVSLLTRLRGYKCSVDDALIVFGILLFVLLLGVIGYVLTHETL
TSPPLREGRYIMAVTGCGPVEGVKEDGAFAFRGIPYAKPPVDRLRWKPAELIDDINMCWNDTLQTHNSSV
VCTQRLGNGTTVGDEDCLYLDVVTPHVRYNNPLPVVVLIGAESLAGPSPGILRPSARYSRSHDVIFVRPN
FRLGVFGFLALDALTKEAHPPTSGNYALTDIIAVLNWIKLNIVHFGGDPQSVTLLGHRAGATLVTLLVNS
QKVKGLYTRAWASSGSAILPGKPLSESGKQNEQLMATLECADIQCLREASSERLWAATPDTWLHFPVDLP
QPQEANASGSRHEWLVLDGDVVFEHPSDTWKREQANDKPVLVMGATAHEAHTEKLRELHANWTREEVRAY
LENSQIGALGLTDEVIEKYNASSYASLVSIISDIRSVCPLLTNARQQPSVPFYVVTQGEGPDQLATVDAD
VQAILGRYEPHTVEQRRFVSAMQQLFYYYVSHGTVQSFVQNRRVINVGQDAQPEEDYLPCNYWISKDIVP
RYARVD
>CG3903
MMHKLKYRDKLKWLLALLVLIGTCFIQTRGQTRDPRFYSRPGVDYHWPNPGDPDYRTYTFNDRRYGHYQP
NGYGANYPGRNPPGQYPQGMPNEDRFRFDPNDPNARTQFPGVLAGWREDLQGKQRRDSLTLERDVFVTTN
YGQVQGFKVYMYDNPDPKSFYRPYHSTVDRVMGECSVFLGIPYALPPTFEGRFKPPRVHRGWQLLQAVDF
GPACPQPVRYTGATKGIMDMDEDCLYLNVYSPKTGAGVAQKYPVMVYIHGGEFIRGASNLFQGHILASFY
DVVVVTLNYRLGALGFLSTGDENSPGNYGILDQAMALRWVYDNIEFFNGDRNSITLFGPGAGGASAGLLM
VAPQTRNIVRRVIAQSGSALADWALIQDKYRAQNTSRVLGQLLGCSIESSWKLVNCLRTGRSFYELGNAE
FSPQVGSFPWGPVLDHNFTLPGDDWYEGWREKDWRFLTQTPETLIRAGKFNRNIQYMTGVTTQEAAFFVA
QNESLSPYYELDGRFFDQKIREHVFRYNYTLNPNGVYEAIKYIYTFWPDPNNNTIIRDQYINMLSDLYYR
APVDQMVKLMLEQKVPVYMYVLNTTVEALNLPQWRKYPHDIERYFLTGAPFMDTEFFPKKEHLQRNMWTD
NDRNMSHFFMQTYTNFARYGNPTPQQVLGMHFQRAYQGEIRYLNINTTYNSSILLNYRQTECAFWTQYLP
TVIGVLVPTYPPTTEYWWEPKEPLQIAFWSMSVACFFLIVLVVICCIMWRNAKRQSDRFYDEDVFINGEG
LEPEQDTRGVDNAHMVTNHHALRSRDNIYEYRDSPSTKTLASKAHTDTTSLRSPSSLAMTQKSSSQASLK
SGISLKETNGHLVKQSERAATPRSQQNGSTAKVASPPVEEKRLLQPLSSTPVTQLQAEPAKRVPTAASVS
GSSRSTTPVPSARSTTTHTTTATLSSQPAAQPRRTHLVEGVPQTSV
>Px000515
MVVVNVTEGALEGEVLDNVIGGKYYSFKGIPYAAPPIGDLRFKPPQPLKPWSGVRSALKHGPNCHQYDNLMKMVIPGSEDCLYLNVYTKDIKPSKPLPVMIFIHGGAFVSGSGDSDWYAPDFLVDKDVVLVTINYRLEILGFLCLDLEEAPGNAGMKDQVAAMRWVKKNIHNFGGDPENITIFGESAGGASVSFHLVSPMSKGLFKRAIVQSGNSNAGWTTAPFYKEKARNLARLLGKDDTDDDRELLEFFKSQPIDNLINKIPNIAFFEKEKPWISLHWLIVSETQFGNNERFFTGKCTDILSNGIHEGVEVIIGHTADEALMYFSTKRPLEEIINAANNYLESFVSDEFAWNVSIPKQLEIGEKVKKYYFGNEKITRENLGPLVRIVSMVIFMYPAVQMVKAIAAKKSKVYFYQFNCHTERNIFEKLLKIEHILPGKKSVLHADDLFYLFNTDLNEPIDKSKPSYKCIDTVSKLWTNFAKYGNPTPDDSLGDKWVPFTLEKQDYLEINEKLLSRSFPDKEEIEFWESLYRQDLPQYCAIK*

>Px001866
MILTLILLTTLHLHLSTCAVKVKTSQGTVLGIRKETVFDKRLYYAFYEIPFARAPIGRLRFKDPRPLKTFKIPYEGDTNYYSPCAQPHIVHSTRVSGGEDCLYLNVYTPALPRAHQPTLPVLVFYHGYAFTSSFSHIYGPDFLIDNGIVHVTVNYRVGVFGFSKLNASDTHANMGLKDMVMSLKWIKSNIARFGGDEAKVTVMGTGSAAALLSVLLTTRARTLFSKMILHSGSMFAPSLFLGDRLAETELFKQNLRKLLGNLEIKTLTMDIIRSSQNIYKHKDTVDVQRPLVPFTLHLERGSNKSLVTRTPSDFYRRGLHKPITTPVLIGYNTQESLSEVIPFLRKPNLLGTITSDFKFMVPFDDGCRYKHTHPRYKEIANKILNHYFKGGLNEKSIYNFMRYTSDLLKYPVLKFIKAHLLSTSTMFVYKFNYNGFFNAVKRNSLGDIKLKVRGAASGDELCYLFRCEPMSEYYPKLQGNETDARIMREMASMWSNFVKEGDPTPARHPGPAWPSVTPAMDHVMFISKTSRLVELRRELVMLKFWNDLYADYYCEEKCNRQDKDEL*

>Px003352
MKVTGAWRRLSSTVSESVGLKHALRRLQAVPARAARLVHALVDRMRVGGGPVVRTQLGELRGRRLITRTN
NQTPYYSFKGIRYAQPPRGALRFRPPAPLEPWLGVRDALEEGAVCPHRFMLFDTYKGDEDCLYLNVYSPA
LPDTLTGYNPKLAVMVWIHGGAFAVGSGNSFLYGPDHLVGAGVVLVTLNYRLGALGFLSLENDEVAGNMG
LKDQVMALKWVRDNIEFFGGDPGRVTLFGEPAGAASVHLHMLSPASKGLFHGAIAESGVAISPWALAAAP
RDRAFALGRELGIDTNSTAELLGYLRATPSELLVKAGARLAGASGPAADLHSTVALPFVPVGEPPGPDAF
LTTAPRDALPGADVPFMTGYNAKEGIILFRRLQRYPKLLSELDREFRRVVPPELLAGADETLASNVTDLV
RSFYFQDRPVDTRNLDSLIDLFTDVMFLRPVLETLRRPGARRSPTYFYRFAFDGALGLFKRMLGITPPGA
CHGDEMGYLFYFSRLNYRLDDGSPELAVSRRMVQMWTNFAKTGNPTPPVDYESIVDFKWLPVNDTSTVRY
LNIDANVTMEEDPDGARVQFWDWLYDTFAKH


>Px003389
MSSSKPIVKVKEGSLQGTLCDGEDNSKFYSFKGIPFARPPVGDLRFRIPEPPTPWEGVRDATKECTFISAQMDHATGSVKGGEDCLYLNVHTPALGGNCLLPVMVYIHGGGFIYGRGTEDSGHGPDFLINKGVVVVNINYRLGILGFLNLNLKEAPGNMGLRDQVMALRWVQQNIAQFNGDPNNVTIFGASAGAASVEYLVLSKMTKGLFHKAISQAGSSLIPWALNRNPTEIAFKVSKKMGKNLKSTEELLKHFQTSQLDDLIKVSEDVITSEEWKGGIYFGFVPTVESPGDWEPFLGESPELLLKQGDFNKVPYLAGCCSHEGLLMLYARPQVFESLATSKNFIDYLAFNIDDEHRSNVKDKLEKVYLNHDGTADFAVNFFTDVDFLGGTYYALSLMSRAVSPVYMYHFCHEGELNILKKKFNITRAGVCHSDDGGYIMRDDLLTKCPPEIDRLVRDRMTEMWTNFAKYGNPTPEINEKITTKWEPFVEDHPVYLRITDQLKLEENLLPERIKLFRELYEKYYP*
>Px003649
MAKYTFFLALLCVLELSYILADVQESVQSKVVKISSGPVRGYKDKKTGIYEFYGIPYASAPTGEDRFKAPLPAPIWLETLEAVDKNIICPQYNDKSNPMHDPSKRIVEDCLIANVFVPDTDETNLPVVVYVHGGAYQIGNALFLTPEDLVKQGNIIVVNFNYRLGIHGFLCLGTEGAPGNAGMKDQVAALKWVNKNIAKFGGNPEDVTIAGYSAGSSSVELLGLSRSTRGLFHKVIPESGAGVGVWSVQQNPVEIARKYAMESLNYTADNVSELEAFYKTTPLDKMQIDSFMNEPDSTFVFVPCVERPGPNAFLTEAPLDILKKGKFEKTPFLVGFSNMEGLFRIDVFNDWKDKMNEKFSKFLPADLKFSSEEEREEVASAIKKFYFGDEAVSETTVQKFVDYFTDVIFAYPILRSVRLQVEAGNTDVFLYEFSYVEEAFYQMMPFKIRGANHCSQSVMVQNADLLNVITPSENFEKMRKVMRDLWIRFIKTGKPVKEATPDFPSGWPAASAEGSPYMQLDLPPQLKGALLPERARFWDDIYSRYYSTPQPPSTGVEHSEL*


>Px003712
MGENTVGERVRVVTKEGPVIGSLEERDGKNLYSFYRVPYGTPPLGQLRFSAPKPAAPWQEDIDCTKKVCGPVTGAELVTKCCLLNEDCLYVHIVTRDLNPVKPKPVMFWIGCFNYCWSLNILLEPCILVDEDVVFVTCSFRAGPMGFLSIQNVVAPGNAGLKDIVMGLKWVQRNISLFGGDPNNVTLFGSSTGGAIVHLMMLSSMTEGLFHKAIIQSASALNNWALTKNPAAAVVELAKALGIEVIGNDYAEIVEILKTLPAEDIVKAFLDKIAVVEDATDIFNPMFRPCIEEDFEGHTAFLSKSPFLILKSGKFNKVPMIIGGDNIETSLLKFLKYNFSENYEQLNQRSSFTLPKQMASGMNSLSTKLVQQLINFYTGEDAELSDGTKHQYLQMISDYYFLYCVNKSVRFHARWAAESPVYYYVLNFSGDWSVPHELCYMNCGEIPYMFQIRLPAEDRYARGGRDSVRVRSRVIKMWTNFAKYGNPTPDDNDPLFHITWDPVENEDRLNYLAIGTELTKGRNPYYDRMKFWDQLFVEQSFLRTLMYFNDMGVQW*
>Px004044
MSDAPVVSVQQGSLQGRLVSDADGKAYYSFQGIPYAKPPLGSLRFKAPQPVEPWEGVREATAEGNVSAQIDPLFHKEYIGDENCLFLNVYTPNLDGEFLPVMVFIHGGGFKWGSGNTSLYGPDYLVDRDVVVVTLNYRCGPLGFLCLNTPEVPGNAGLKDIVQAVKWVKDNIQNFGGNPGNVTVFGESAGGVAVSLLTASPLTKNLISKAIIQSGTGLNGWAFQKTPLENAKALAKTLGCDSEDYEDILEFLSTTPVKDLVVANSKLAPPELFYEKASSIFAPVVEKEFPGVEAALTEPFIDLLTSGRTAEIPIMIGSTTLEFMLGHTPEDFQIFIPDNLSLKRNSEESLAVADKIKSLYFKDGHTGVEHLTEYYQLLSDKLINIDTHRYVKYLINVSKKPIYYYKFDYVGELNVHGKLLTSLGLKHASHMDELGYLFKNVLQNDVEPTAADVKMRERMLRLWTNFAKGGNPTPEENHFITVNWQPVTKDNLYYLKLGSELSLDTNPDKEKMEFWEELYSKYFKIWEEPIKNDIAVEQVTPLDETQETVDEKQETVDVKEENVETETVVDDSKSEPNANNVDEQEFVTDTNGIVTETEEVVQIVTKSEEIIETVTESENHEEVKPDIVESVTASEKLVEEVKPEVVEEPEPIVEVSPLKEEVKIVAEEIQGPKVTEIAKEYQNGNAKIHQNGNGYLDKAPLRTSNEIKMAVKANGAPKDVIRANDPPEDDLPKNIGVNKFVNFFESLGGKK*
>Px004046
MASCQVKVEQGILQGKATSMHNCRQYYSFEGIPYAKPPVGPLRFRDPQPVEPWTGIRDATKPGNRCAQINPLKPSKMEGSEDCLYLNIYTPNLPQHEINKLPVLFYVHGGRYVLGYADYYRPDYWLSKDMVVVTTNYRLHIFGFLSLHTKEVPGNAGLKDTVMALQWVKDNISRFNGDPGNITVFGESAGAGTVTSFLTSKMTDGLFHKVIFESGICVSDLFMVEENVIDRAKFASSQLGSEATEIKDIHDTLMTASSEDLCLAVCAAEMEKPTIDAFFLPVVEKEFDGVERFFEEYPYNSLKGNRMKKVPILCGYSCYEGALFLQRDQDGNIMYRDDLNFFLPRYLFIEDGSNREKKIVSALHKFYFNSKPVDDSTKKEYLDFVSDAYFVRDIFIGLEIMAKHIKYLYVYRFNYAGNMNTRVMKSLGVKGACHGDILQYQFYRKNKYDESTNEDKKMVAFLTEAWYNFMKTGKPSWSSQELEWQPYTKENRKMLNISNELTLVDNPELKRMLFWKQVMGERSKL*
>Px004284
MFLQVLSLCLLLSPALAGYFHRHPDHYHHSGHYHSGEDSGSSSDEGGYSSSSDEDKGGPDKYHHHSWHHH
GPPPYGSWHDHQPPKAGWHDHQPPKGSWHDFEPPKDGWHHFHMPGYVHKHPEHHKEVMKGDGGDKGHENA
TVVEHKEEHNETKVEEPVVENNGTVVEQSGQGFIVSQAGGQGETVQGGEEVVETGASIANVTTTEAYKEF
TNAVTEKVHVEEKKHDEKGHKYTGVYSGGSHSEGGHSEGSYEEKIEVLVPQTEKAVVTTEAVTETVIVQG
NGQGAIVEQGNQGANGEQGQAEVSSAPSSTESSTFFTNPPEDMHSTVLLSVHHDQPDVSDRDSTIDSGFI
RIKPEISDNRPTVTTETTPVFSAPQDSNTNTPTVSTEQNTFASSPPQDSVQWQDVEMPQASLQDVFGTPV
TSQPAAPSTLPDALISAVFPTPEAISRLPRRAAPAGTFLGSWMTSRKGRRFEAYRGIRYAEPPVGELRFE
PARPILSHRTPVDASAEGPACPTRAPEEYYVNFSEDCLRVNVYTPGNSSRPLPVIVFIHAGGFYSMSGRS
DLAGPHYLLDRDVVLVTINYRLGSLGFLSTDDELAPGNNGLKDQVVALQWVQRNIAAFGGDPNLVTIAGC
SAGSYSVLLHMISPMSKGLFHRAISMSGSPIRKVPTPRHLRPLAVRQAELLDCPTDSSRAIVDCLRTKTW
REIGDSLSGFFEFDYDPVGLWMPIIERPLGQPRFLTEDPADAVKSGRMHAVPYIVSQTQAEFYWKAFRVL
KNATLLAQMNSNWTAIAPISFILDRSGPSLAVSSALRKAYLNDRLLADDEQSARGLGTLYGDAVIGFEVH
RLANLMSQYSPHKVFYSEFAYVGDSSHYVDPTTNRPIGAMHHDDLIYLFSLSYAFPFISAESKHGPFVDI
MTGLWSTFARYG

>Px004815
MWFSLVLLAALSGASAQTTPSERHDEIQTTLNENHTTSQYLEENPVTINTIIAELSNDTVNYTTVGNTVIMARRDIGAISARAGDAGSETEVAELTIETRYGPVTGTVDAATSVTGYYDIPYGKIENIFQEPSEPDAWETAHAKTKHEAMCPQIHNSERMSDLNCLTLSIFLKATTAAREDSGAKASVLFYIHGEDLQSGSGDPNVYGPRHLAPKGVILVLPNYRLGAPGFLCGKNVSIPGNAGLKDLTLALKWTYENIDKFGGDPENIVVSGDGLAGVLVGYLALSPLSSRYVAKAITESGAVLSNVALDRDPMSTVKKLAGVLATKNPKDTTIPDPLTVILETSLSDLILYSKDIQFRPCVEHAHDGSFMNTTPWQMLQDHKYNTSFVMGATKMAGYYDATAITEETITEINENNSKLLPDDLWFDSKSERDAAAVNVKELYFNSETISLEDTSKLSLYFTDILYLGPSLRTARSMVQAGAKVYFYEFLFLGKLSQEYADSAGAVRGDVASYLFSRGGAMPETGSKDEQVVTEMTELWVSFMNTGTPTLESTAWHVMTADSAREPFLSIGDTVSNQTGIHEDRLALWTRLYSQHFIERNRALGLSGDQRLLLAAVFVLLHVSSNYFYCFRDK*


>Px004816
MKQRLPAVLLLAGLLRCSSGQALVMLAQGEKAGLAPHWTGAREAPASRAACSAAAVEDCLRLDVHVPAPNTPRPDEWDFWPVLVWVQSGGGEYHPGMLVREDIIVVMVNIRKGAFGFLCFGNERIPGNAGAKDLVLALRWVKDNIAAFKGSSAKVVVAGQGFGAAIVEAVMMSPMDDDLIHGVILQSGSILSPWAFNYDAGARARFLASMFTDSQDENEMVKSLLNADAIELNDFTRKLDLPYFPFGMCVESMFHTGYDDRLLSDAPKELLTSKKIVEVPTIMGYNTDEAYVFHGNLQEARAARKMLRDLSFLLPEELLFASEQEVDQVTRQIKDHYFKNNFSLQALLDYHRDVYFVQHVYSSALLHERANEQPVYLYQFSHGGARGVAEDPAAGKRGAAHGDELAYLFPERGTPLQGEDAVIQSKLVMLWTNFVKFLNPTPTTEAGKWEPLRPDRPRVLDIGLDLHMADFPYSSAMAMWEDIYDKYYFRRQKSLEF*
>Px005687
MICLRLNRSLTVDRVVSVTMWSVILLSILASAQGQTQTEGDPPSVTIAQGSVVGTAVTSSGFTHYEFHGIPYADSTSGSHRFKAPRPAPTFTQTFVADRKGIKCVKAIKGGYEGTEDCLVANVYTPAIDPEKKYPVMVWIKGSEFEKTKGPELSFRNLMEKEVIVVSLNFRESILGYLCLGTETAPGNAGLKDIIAGLQWVKDNIEQFGGDPESITLFGHGSGAAAVDLVTLSPMSKGLVHRAIAQSGSSISPWSVTRDPTQYAILVAEQLGHEITEELDIEKLSEVFTRTSVAALMAVIDELDLTDNSLAFAPCIENEHLDDEKFLEKSPFSTLTEETYTKIPMIFGFVENEGTIRFDEALEANWLTKMDQSFSDFIQPDLEFETTEEKESIAKEIRSRYFNSNPINMENIESYIDYHGDTMVLISVIREARLRAGSGEPTYLYEFSYQGAVGDAIVGSLPASVVGAAHGQELAYLFDIDTAATVETNAGDEFVQKVLVERWTNFAKTGRPTSESSASFWPVVNSGNTNVLLIRNEPNSINQATDVPITDPHREDVDFWNQIYEKHFLDAEGHWTAEEKEEEEEEEEVDTTEDPLMTTETPETEPDVPDSAPAAVGYTFLILAFFAVVDKFHSAQILA*
>Px006881
MKYLILFTLVALWSRQQPTDPVRVSEGLLRGTINQGGYRQYMGIPYARTDDAARFKSPLPTEPWEGVYEAIEENVRCLQRMGKSYLVGQVDCLRLNVYTPLQVDEPLPVMVYIHGGGFFEGSGLPTIYGPEYLVTKGVVVVTINYRLNIQGYLCLRIPEAPGNAGMKDQVAALRWIKRNIRAFGGDPDNVTLFGESAGAASVSYHILSPMSTGLFHKAIIQSGSSLSAWAHQYNPVHMASLLSKTMGHSETDPLELYNIFMNKSNTDLIMTRVPRKRGNILLTELLYSPCVEKKLPGVEAFLTELPYNLLKRGEYNKVPTIIGANSEEGLLFVAGENDTTYAAMTFENSMPKDLVFPSETEKKEAADKLGSLLLNGEKISKEVRVKLSKLHGEPYFNYPVAKETELTLETNENPIYSYRLKYGGLLNVGKIITGFYKVPGATHADDLFYLFKPSLLPTPTRFFEMTMVNRMTTMWTNFAKFGNPTPVLTELLPVQWHPVKKESPESFVIDAEFSTAPLWDGDSMLFWRELYEKYRRKETVN*
>Px006882
MLKQLILSTLALSWCVEPGAGPVRAPAGAVRGAVGGGGKYAQYTGIPYARVAQRFQPVPPWPGVLDAVDQHVRCPQRFPLGLVLGQEDCLTLNVFQPLAPAPRPRPVMVFIHGGGFREGSNTQFFYGPDYLIDKDVVVVTINYRVEILGFLCLGIKEAPGNMGLKDQVAALKWVKRNIEAFGGDPDNVTVFGESAGAAAVSYLMLSPMAEGLFHKAIMQSGTAITPWSFQYDPLETATSLAGHMGFHSEDPHKLYNFFMNKTVEELLKARVPREEGNLIMSETIFVPCVEKPIPGEEPFLTDYPYNIYEKGVHNDAPTMLGYNTAEGYMFLGKENDTTIAQLDLWKAMPRDLKFPTQAEKDAVADKARELYLGKEDVKITKKNLHKLVGFYGDPFFKYPVIATTEMMLKTSKSPVYNYRFAYDGWLNLAKFIFGYGSHPGVSHADDLFYLFKPKFPVPAFLESKIIDQVTTMWTNFAKFGQPIPSTSPLLPRPWPRTSPEHPEVFVIDREPASAPLVDSEATTFWRLTYSKYRRKGTYLLVKRRNPPCVPHYRRKVLNLNNTSR*
>Px006884
MCRATRVATVLVLCVLTSDVLGVFTGVVQTAQGRVRGLRSVSGQNRFYGIPYAVSKRFQPPQEPPPWNGIFNAVRRYSACAQSISLLTLGSEQCLHLDVYSPSAPSRPLPVLVFIHGGAYYYGMKAHYDPEFLVTKGTVAVIINYRVGVLGFLCVDGVANLGLKDQVAALKWIRKNIAAFGGDPDNVTISGQSAGASAAAMHFLSPSSKGLFHKAILLSGAPLAPWAFNVEPLEPALEDANKLRTARTPEEVLRVFTEAPLRDLLRATRDTSINSKYFKYSPCVETNSSDPFFPGTPYEILKSGNFNKVPMIVGSADVEGMLFYGLHNERTFKDFDTNFIDKLPSVFSWCSEKDRQMISDKMRRHYFGREPITRKQIKGVVDYYSDWIAYSNIHAFSCLMVEVSDQPVYNYIFSYEGRRNFAKSIFGSRTGMKGASHSDDIFYVFKPAGLSLLLSNEDKLFIDQLTTMLTNFMKTGFIIEVNENDDEDEDDDDDEQVQTESEHESDMEIDL*


>Px007772
MISGDGTVHEYMGIPYATVGDKRFQAPLPPPSWEGVYNAVDEHYTCAHGSLFGLLELGMTECLIVNVFAPAQRRGPLPVMVYIHGGAFVLGSADKMLYNPGFLVQHDVIVVSFNYRLGARGFLCLGIEEAPGNAGLKDQVAALRWVKKNIAAFGGDPENVTLFGQSAGGTSASLLVQSDATNGLFNRAIIMSGSSISSWTINSDPVWVASLIAKSLGHPGTRDPHELYEIFSKVPLTDLAKVKAKKPFDRYLETELMYLPCVEKRLPGVEAIIPDVPYKMATSPTRKNISIMHGTTDREGIFLIALENEERMSERNRGYMFASDLEFESEEQASAESKRVNKYYFGDDPISMKKILNVSELYTDYYFEIQSILESEIFLETSDQPVFNYHYKYSGSRNFVKYLSGYRGAPGACHGDELLYLFNGWLWPFPINNDDRTVIYRLTRMWTNFAKYGEPTPAHDASLPVRWAPSERGNIRVLHIDKELSMGTIPNREIYDLWKGLYQKYRRTKLKSYQIK*
>Px008997
MARVKVEQGLLEGAWCENAEGKYFAFRGIPYAKPPVGELRFKAPCEPEPWEGVRDATLPGPVCPQYNERLDRMEPGSEDCLRLNVYTTCLPPAPPRPVLLWLHGGGFYTGSGNDDFYGPEFIVARDVILVTINYRLEVLGFLCLDTPEVPGNAGLKDQVAAMRWVKTNIAAFGGDPQNITIFGCSAGSASTSLHLVSKMSEGLFSKAICQSGVCLNEWSYNLYARQRAFQLGKQLGKDTEDPDELLEFLRSLPATSLTNIKLPPLPNVFYDLCDGILFGPVVEKPEPGADTFLSALPPDAVRAGVAPVPLMLGYTSAEGIETARNYQLLLQFLATPGAVLPRELKLQWPMDRIQEADEKIRQYYFDGQPITQKSVQQIVNLHTDAIFVYNIRRFAKAACRNAPVFVYKFVAESDRNYTKRSYHMDKIRGVCHADELHYLFHVTCYDLPLSDESRRIIEQTVTLWTNFAKTGNPTPDNDLETWSPFTEATQNVYIIGKDLRCVANEDIDNMRFWDQIYGQAEIM*
>Px009940
MRVLLLTSILYTVQCYVSGAQVRVDPLVLIDQGLVRGQKALDGDYSSFLGIPYAQVDTANPFGPSLPAPKFDTIFNASNGDIACPQPRADSQSLDCLRLNIFVPSRASVNHPLPVFIYIHGGGFRDGYASKDSPTGHNLVAQDIIVVSINYRLGPYGFLCLDIPEVPGNQGLKDQYTALQWVKKNIAHFGGNANDVTIAGESAGAAAVVYQLYADNEKLFNKVIVQSGAPQSPGLLADGDTAAALKLAQHLGYLTDDNKKALEFLTNTSSDLVIGAMDATGFNVLPYPLYIENNLKAFNLSEEELREATEVVKHFYLGDEPVSEATALSLDLFNSDFGFVNPTELAVKQLLSEEAGPIYQYVFSFVSERDGDTAGATHASELKYVFADGYDSFTEDEKTVSDHFTFLWSNFIKYGNPTPEATERMPFTWQPVTSQTRPYVDIDVAVTARSRFRGPAMVFWELFYKRFGLDSVV*
>Novel02009
MEGSEDCLYLNIYTPNLPQHEINKLPVLFYVHGGRYVLGYADYYRPDYWLSKDMVVVTTNYRLHIFGFLSLHTKEVPGNAGLKDTVMALRWVKDNVSRFNGDPGNITVFGESAGAGTVTSFLTSKMTDGLFHKVIFESGICVSDLFMVEENVIDRAKFATSQLGSEATEIKDIHDTLMTASSEDLCLAVCAAEMEKPTIDAFFLPVVEKKFDGVERFFEEYPYISLKGNRMKKVPILCGYSCYEGALFLQRDQDGNIMYRDDLNFFLPRYLFIEDGSNREKKIVSALHKFYFNSKPVDDSTKKEYLNFVSDAYFVRDIFIGLEIMAKHIKDLYVYRFNYAGNMNTRVMKSLGVKGACHGDILQYQFYRKNKYDESTDEDKKMVAFITEAWYNFMKTGKPSWSSQELEWQPYTKENRKMLNISNELTLVDNPELNRMLFWKQVMGERSKL


>Px011049
MEYSLGEDATRCGHETDDIAADAACRDFTGIEISARFITVGEEGGCKYNIAVVSIFLTLYDFFINIGSIQVRVDPLVLINQGLVRGEKSISGDSSFLGIPYAQVDTANPFGASLPAPDFDGVFNANRGGIKCPQISDKEVGKDRVISGSLDCLTLNVFVPSKASVKNPLPVLFYIHGGSYVNGDSANDVVNGQKLVEQGIVVVTINYRVGPYGFFCLDVPNVPGNQGLKDQYSALKWVRQNIVHFGGNPYNVTIAGESAGAASVLYQVYAKKEKLFNRAIVESGLPQTPALHTVGDPEAAVKVARYLGLNTNDTEQALEFLSQSSTDLVIAAVNDLALLLTPCKERSFSGVDNFLEDNPFSAGPSSKIKNMEILIGVTTCEWCDLTERDPSFVDFYLSLAFDFDSVTLNRATEAIKHFYFGDEDVSEKTGVLLDTLLSDYLFIYPTEIAVAKLLKEGASPIYSYVFNYVSENDKAELNHAKHTAELKYAYANGYENFNDDEKLISDRLTQLWANFIKYGNPTPSKTDLVPLTWQPVSGSSRPYLKIDLDLTIEHRFRQESVAFWDLFYSNFKPYHKFSRECHLE*
>Px011443
MKCSLKLKVCILVIYTVLSIDGLAEVQTEAARAKNILVTRVPSDLNVNIETISSKDVMKDVTNSTKHTKKPGDKVKDIGKDEYRIIDTDKGKVRGHVADDGNYFAYLGIPYAAPPVGVNRFKAPRPVKPWSTVYEANHTVVCPQRGGGNEDCLILNVFTPVHIGPGRLPVMVYIHGGSFLFGHGPTDGVEPLIDHNIIVVTINYRLGALGFLCLGTESAPGNAGLKDQVAALKWVNRNIGNFGGDANNVTLYGMSAGAAAVELLVLFKNNSDKNQSLFHKAIIESGSALNVWTIDEDPIATATIIYKGAKKGPTSRKDVDKTSVLADFYSTVSAENLTKYSLNFYKHSTDGMFGFAPCVELPSAHSEDQFMSLHPRHKLVDQDYHKVPMMFFFASLEGLFLRSQEFHEIDYPAKMMRKFENFLPADLIFDTPETKAKVAQNIRKFYFGSEPITLKEINGYFNYFGDALILNGLLDSVEQHARNNTVYLMEFEHRGKMGYRDMFFDFVEKAGHGDVIKHAILLRPIEDATDNVAVNRVSTIISNFVKFGNPTPSKSEVLPLEWPSVQADNMTYLKLGSDFQLLEQPYVKRMLFWHQIYKTYGRAQIDPLPWP*
>Px011683
MTQSVTSFVILSAFVVQILAQSDPTVTIAQGTVVGAKATDGGDYNIFYGIPYAGNPANENRFKAPPPAPSFPGPFIAHDSSVQCAQPTTSGLLGEENCLVVNVYTKNFTTPKPVMVWIDGEEYTTMPNHGKYSFRQLVEKDIVVVSINYRLSIFGFLCLGVEQAPGNAGLKDIIAGLQWINQNIAPFGGDPNNVVLFGHGSGAAMVDLVTLSPLSENLVHKAIASSGTSLAPWAVAYKPVEYAELVGEKLEYTGKSKDELAKLLAETNINTLGAALSGFKFLNNTPLFAPCVEDPKLEYNSTIGTFLSDAPINIIRSGNYRHVPFITGYANREGTLRAIEALIENWFEQMNANFTNALPVDLSNRLDITPNVTNFYFDGRMNLGNIEDFFDFEGDTMFLISTIRAAYERALTSKAPVRLYEFSVRGSLNSDWTFPGTTVTGATHRSILKYIFNYDLSTSLTDATAQSALIRRWVAFASTGIPTTSPLLPLGSSVWDPVSANASQPINYMHFDGSTFFAETGKFNPHPERRSFWGNIYDSYYIPPPSVAGSSDRVIGFAVAVLVLQAVLRFL*
>Px011755
MGKSAVFVVFLCIINQVQVCFSSSVEQNSKVVRIHSGLVKGYKNSEWDIFAFYGIPYATAPSGREKFKGP
LPAPHWSDTLEAIDKTIVCAQHAHPTGHDNCLTSNVFTPNTNDTNLPVLVYIHGGAFYNKSGNHLLPYSL
VKDGNLVAVTFNYRLGMLGFLCLGTEGIPGNAGLKDMVALLNWVNQNIANFGGNPDDVSIAGCSAGSVSA
ELLALSETTKGLFNKVILQSGNSIESWSVQQNPLEIAQTHAMKMNFDISDDLHALEEFYTNTSVEELVKH
THSTIKDKDLYFVPCLERDTGTEAVLTTAPLDTLKSGTFKKYLTLIGFANMEGLYRLKSYDDWKDDIQSN
LAYYFPVDLKFNTSDEQKEVANSVKALYFDHDDFKQGFIDYFSDAMFVYPLIRAINYQVEAGNEDVYYFE
FSFVEDSKVPTDEPYNVHGAGHCTQSEIVFERPEPVAHSSDYFEMKKKMTALWINFIKTGKPVPNPSSEF
PDGWPAASTTGSYMEMNLRPRLMKNWRSEYVSLWNDIYSRYYSTPVPAGTGV

>Px011756
MEKTTVLVFLLFVVNLLQVCHSSEEENSKLVQISSGRVRGYKNQEWDLFEFHGIPYATAPTGVNKFRGPSPAPEWSDILDAKNKTIICPQSIEYYKPLGQEDCLVANVFTPNTNEANLPVLVNIHGGAYAAGYGNLELPYSLVKEGNVVAVTFNYRLGVLGFLCLGTEDVPGNAGLKDMVALLRWVKANIRNFGGNPDDVTIAGCSAGSVSVELLAVSEATKGLFNKVISQSGSGVGGWAVQQNPIEIAQTLAKRMNFNNVNDFIALEDFYKNQNIDSLTNFGFWDSKDSSLQFVPCLERDLESESILKTAPFDVLKQGTFEKYPTLTGFSNMEGLMRMMTYDEWIDNMMEDMSDYLPEDLKFETANEKKAVADAAKELYFTKLNTDKKQGYIDYFTDVMFAYGVYRGVKLQVEAGNENVYFLEYTFVEKTENSTTEPPPGADHCDQSEIVQEQPEEGPHSNDYYLLKKSMVQLWLNFIKTGKPVPAVTEEFPEGWPAASVNGSYMDINIPSKLKQHWQPERARFWDDVYSKYYSTPAPPANSSSRLRSYCAVAIFALAMFQTVISRF*


>Px011757
MTKTTSLIFLFLTVIKLQLCDSSEEENSRLVQISSGRVRGYKNQQWDIFEFYGIPYATAPTGVNKFKGPLPAPQWSDILDAQDEFIVCPQAGDIYKDIAQEDCLVASVFTPNTNETNLPVMVNIHGGGYAAGYGNLEKPYSIVKEGNVVAVTFNYRLGIVGFLCLGTEDVPGNAGLKDMVALLRWVKENIRSFGGNPDDVTIDGCSAGSSAVDLLVLSETTKGLFTKVIAQSGSSISTWSVQQNPIEVAKAQAIRMNFSNANDIGALEDFFKGSSIESLTKDSFWEGKDSSFQFVPCIERDLESEAVLKTAPFDILKQGTYEKYPTLTGFSNMEGLFRMPVYDRWIDEMVADLSDYLPEDLKFETQNERKAVADAARELFFSKLNTDRKMGFIDYFSDVLFTYGVHRALSLQVEAGNENMYFLEFDFVPESGNPTAEPPVGANHCDHTQMVLDGPNASNTSDYHLIKKSMVQLWVNFIKTGKPVSVNTEQYPDGWPAVSSNGPYPYMLLNLKPQLKRNWQPERVQFWDDVYSKYYSTPAPPANSSSRLGSYCAVTIFALALFQTMMSSF*
>Px011941
MSPPVLFLFLSVVAAVASQGSNPIVRVDNGLLSGLWKVSPNGRSYASFTGVPYARPPVGKYRFREPQQLK
PWPGTWDASRHLPHCLQYDPFEAKISGSENCLYLNVYTPRLSPGAALPVLVFIHGGAFMYGGSSLYDPSR
IMDTDMVVVTLNYRLGPLGFLSTGDEVVPGNAGLKDQAFALKWVRKNIMMFGGNPDSVTLTGCSAGGASV
HYHYLSPLSKGSFARGIAFSGSAFASWTHSVKPAQKARTLAGLVGCPTGSSRELAECLKYRPAEALVQAQ
VDMFDWKVHMFTPFTPTVETPGVREPFLSQYPHHAAAAGLMHRVPLITSVTSEEGLYPAAAYQLHPDLLP
DLEARWEHLAANIFEFNDTLPAARRPEVAAKIKQQYLGGRPVGQDTFAQLVQALGDRLFVDAVGRLGETH
ALRSGQPTYLYRFAFRGDSSLSKLMAGNEKNYGVSHADDIFHIFEYPGLGFTSPDDRKITKMMIDMIYSY
STHGVPRFGNAQWSPVIPGSPDLAYLDISSPDRVVMQNSSDFGHRAFWNSLGLSENENYSAHVRDEL

>Px012289
MSSSKPIVKVKEGSLQGTLCDGEDNSKFYSFKGIPFAQPPVGDLRFRIPEPPTPWEGVRDATKECTFISA
QMDHASGSVKGGEDCLYLNVHTPALALGGTCLLPVMVYIHGGGFIYGRGTEDSGHGPDFLISKGVVVVNI
NYRLGILGFLNLNLKQAPGNMGLRDQVMALRWVQQNIAQFNGDPNNVTIFGASAGAASVEYLVLSKMTKG
LFHKAISQAGSSLIPWALNRNPTEIAFKVSKKMGKNLKSTEELLKHFQTSQLDDLIKVSEDVITSEEWKG
GIYFGFVPTVESPGDWECPNWEPFLGESPELLLKQGDFNKVPYLAGCCSHEGLLMLYARPQVFESLATSK
NFIDYLAFNIDDEHRSNVKDKLEKVYLNHDGTDDFAVNFFTDVDFLGGTHYALSLMSRAVSPVYMYHFCH
EGELNILKKKFNIKRAGVCHSDDGGYIMRDDLLTKSPPEIDRLVRDRMTEMWTNFAKYGNPTPEINEKIT
TKWEPFVEVHPVYLRITDQLKLEENLLPERIKLFRELYEKYYP
>Px014674
MEDALLLNKDDAEDAGISQREFDLMREEVILSDITIENGSCFTNQHHIQDAVAFFYKPIPPTTNETVLRKQFLDFYTDKVHGATTYQLAKHLGKHAPVYLYRFDLKPFSDIANEGIPSWIGVPHNFDLIFTFGLPYLAAPSDFNKWDYRDKSVSEIIMKMWTNFAWYSHPTNSGVIIDWEPFEIEKPGYLIIDRQNFTMSTTENMNYRAFEFWTDFYPKVVAIGTKCCREVLDDSGADSIISQCAKQTLLTWLFILVLLS*

>Px017454
MTCLETYGIKSERFIDRKPADIIREGDYEKRPYLTGVTAFEGIEIYSKPSIELDELVPSNINFSSEESRRDAAKAIYDFYFPTGEVTDEGIVDFYTDRIFVYPSFTSAKAHAKNSLPVYVYLFTYNGTVNLPPKSQVSVKGPGHVAHSLYIQDYDYTDLYKNMTADDYVMQNRLREMWANFVKFGEPIPSTTDLLPVSWPPLTPGADENQYLTIDLQMKYGEDPLKRRYQFWSRLYGSQ*
>Px017995
MARVQTAQGWLQGEELEQVGGDGSYFSFKGVPYAAPPVGKLRFKAPQPPLPWDGVRKATEHGPVCPQNDIFTNTLLPGSEDCLYLNVYTKNLKPKQPLAVMVFIHGGGYKSGSGNEEHYGPDFLVQHDVVLVTINYRLEALGFLCLDTEDVPGNAGLKDQVAALKWVNQNIANFGGDPNNVTIFGESAGGASTALHVLSPMSRGLFKRAIPMSGVPLCDGSRPYEPRRRAFVLGKDLGHHTTDANELLDFLQSVPVEKLVDVAPAVYGTELVINNIVKMFPFTPVVEKDFGKDHFLTEDPEKLLQEGKVNEVDVMIGYTNEESLVAIGHFEAMMKHFDKYAEMWVPRELLLKVTPDKMLQISDKIRQHYIGDEILGYNNIRGFLSFVTNSCFTYNINRYASQLPKVGNAKRYFYRFSCESERNIYGNQGKPFGITGAAHLDDLVYLFDPKHAKLPIDKTAKSYKLVNFVCTLFANFAKYGNPTPTPVHGVTWPQYDRGARLYADIGDALTVGARLDGDVLEFWQAIYDDVNK*
>Px017996
MVVVNVTEGSLEGELLDNVIGGKYYSFKGIPYAAPPVGDLRFKPPQPPKPWTGVRSAREHGPICHQWDMLLKTMKPGSEDCLYLNVYTKQLQLSKPLPVMVWIHGGAFASGSGNTDQYGPDFLVDKDVVIVTINYRLEVLGFLCLDMEEAAGNAGMKDQVAALRWVKKNINKFGGDPNNITIFGESAGSASVSFHLVSPMSKGLFKRAILQSGVSNASWATVQEHKEKARALARQLGKENTEDDRELLEFFKSQPIDVLVNTKPNITFFENESPWVQLHYSIVSETQFGENETFFTGKGTDVLSNGIHEGVEIMIGHTADEALMFLNYNSPLEEIVNKVNNYLESLVPSSLKWHVPISKQLEIARKFKDYYYGKSSVTIDNLGPLVRFLSMDMFNYPIFQLARACAGNKSKVFYYQFHYYTERNAFGVLMNTQGILPGKNAVIHAEDLFYLFNFNMLNIPFDNSKTAIDTVTKLWTNFAKYGNPTPDDSLGAKWAPFTIEKQEYLEINDKLVLKTLPDNEENKFWDNNVSIYQQ*
>Px017997
MVRVTVSEGILEGQVLDNVLGGKYLSFKGVPSADPPVGDLRFKAPRPPKKWNGVRSAKDHGPICHQFYVFTMSVRPGAEDCLFLNVYTKTVKPSRPAPVMVFIHGGAFVCGSGNSDLYKPDYLVHKDVVLVTINYRLEILGCLCLDIEEAPGNAGMKDQVAALKWIKKNIHNFGGDPNNVTIFGESAGGASVSMHLVSPMSKGLFKRAILQSGALNSPWVIVNEPVERAKAFARSKGKDTDDVYELLEFFKSQPVEALIAAPVAITFDEACTGLYKPTFSVVVEKKFGNGKTFLHDNVPDVLKNCINEDVEVIVGVNGDEGNMLLGLCNLDPVIENYNRLLQSFIPLDMNWNINIRKQLEVGRKVKEYYYGDKLVSSDNLSGLAKKAGMINFVHSVVQWAKACASKQSKVYFYVFNCLNIERAFFSSTFKTKSWSGRPGVLHGDELMYLFAGEVFEEAPENLKMVDKVTTLWTNLAKFGNPTPDESLGAKWLPFTVEKQEYLDINDTLTLKTFPFKEEIQFWERIYDEYLAEHNFTT*


>Px000089
MFLKCLSVILTLEYVVGAQVRVDPLVLINQGLVRGEKAVNGDYSSFHGIPYAQVDAANPFGASLPAPIFADVFNANRHGIKCPQITDKEKNKDQVISGSLDCLTLNVFVPSKASVKNPLPVLVYIHGGSYINGDSANDLVNGHKLVEQGIVVVSINYRLGPYGFFCLDVPTVPGNQGLKDQYSALKWVRDNIVHFGGNPYNVTLAGESAGAASVLYQLYAKKEKLFHKVIVESGLPQTPGLHVEGDTEAAIKVAGYLGLNTTDTEQALEFLTKSSTDLVIAAVNDLSMRLVPCVERSFSGVQNFIEADPFSIEPSNKIKNMEILIGVTSCEWCDITDRDPSVIESYLTVAFDFDNVNLNKATEAVKHFYLGDKDASEDTGLLLDAFSSDYLFIYPTEIAVAKLLKEKAGPIYSYMFNYVSENDGALVDHAKHASELKYAYANGYEQFNDDEKLVSDRLSQLWANFIKYGNPTPTKTDLVPLIWEPVSETSRPYLKIDLDLAIEHRFRQESVVFWELFYDNFRQSHRFTRQCSLE*
>Px001207
MARAARCVLLALCSLAAAAPRYSSRIVHTDTGAIRGVIVEPASRRLEPVEVFRGVPYAAPPARLAAPAPP
PRWPGTRLADAFAPVCPQALPDISNKTAALARMPLGVYNELRLTLPLLANQSEDCLYLNIYVPGSGVGAG
GGGGANALDGAVLAARAHLLVVTVNYRIGLLGFLTSGSPLDPAHRAGGAALLDLAAALRWLRRNVAAFGG
DPARVTMAGHSQAAAIANTLLMMPDSKGLVSRVLLLSGSALGAAALAPDAALARRHAAQALRCSQDEATE
EHWLIACVRSRPLSALLAVEAPRARFLAGWAPSVPVARGAPPTGQAPTRALHASDAFLDCALAVVVTTTE
SYQYFNEDDIRHGFEEEHRNRILRTYVRNVYRYHRNEIFAAVRNEYTDWEKPIQHPINIRDATLEALSDA
LAAAPALRLAQLHARRGAPTYFAHFVHQSKEVDYPQRLGSVTSETLPYFLGLPLVGGAPLAPRNYSRGDV
GVAEAAVALLASFAKTGEPRAGDHHESGVAWPRYELNTQQYLSISSKLRVKSHYRGHKMALWLHLVPQLH
RPGAAPRHHQFRATHPDMFAGDIFPELYSTTAALEDEEPAEDEGGGEEEAAAAGGECEPPSPRPALPALP
APRPEPTEDPLHYEEQYYRSAHTTDLEHLLRWMLHKDPSSRCTVPQLTSHAWLTQPAPPGKHLFHELLVC
DRHEANPEMYYSGSLSSPRSGSLISLAEHLAKERSNPSEVAIRSDGKPSRDEPKRNSMALHALSTADKDA
QSDNYSLRSSADVSVDEVFAG

>Px001687
MAAVKWFASVILFIAGCSASDYSSREFKITCDNGLAVKTNSGLVCGEIRQYKNTTYGSFRGVPYAKPPLGELRYQEPKKAKSWDDYLDASSEGSICAQSITIYGPLMEPKGISEDCLNVNIYVPLAGGEIPRKKRLPILVYVHGGGFTVGSGDSDIHGPEYFLTRDVVVVTFNYRLGALGFLSLNTSSVPGNNGLRDQLFLLRWVQKNGKRFGGDINDVTIFGQSAGAACVHLLTLSPLTQDRSLFQKAILMSGSAVRSFYNYEPEFAATVATSFLTVMGINATDPEVIYQQLLAADTNQYIEASRLLQEQTGLPPFGPIVESIHKGVTRVIDMDPEQLIEAGRGQEIPLLISFTELECGSLKARINETDLPGKLDANSDLALPSVLQTAPNKDELAVVMKQRYFAGANATLNEFVNFCSDSLFKYPAIYTAQRRAELGGAESFLYQFAYRGENRILETLGFDIEAAGHIEDLTTVFKPNSNVSFPEEVVERSFDRVMQDWTVDILVNFMKNSAPATSTVSWPPLSRFLFRYENVVTDSYSLLSLQSDAPTNEMVQFYTDLFNNATTSNPTA*
>Px001733
MNIINKFSNNCGEGAVDSGGLPCVVFVHGESYEWSAGTAYDGTALAAHGNVIVVTINFRLGVLGFLKTGA
KGSAQGNFGLMDLVAGLHWLRENLPAFGGDPQRVTLMGHGTGAALANFLSVSPVARELLRRVILLSGSGL
SSWALQREPLTIKRKVAEQTGCHGDLLEDDLAPCLRNKPLAELLAVRLDPPRFLPGFAPFVDGTVIVNPS
SAPPPSDSSRLGAGAAAVATAAGHELADFPHRELLFGLTPTESYLEFNAQDMEFGFNESRRDRILRTFVR
NAYYYHLNEIYSTLKNEYTDWDKPVQNPLSVRDATLEVLSDGRTAAPLIRLGYLHALRGGTTFFTHFHHL
SSDKDSPQRPGSVHGEELPYYLGAPLSPQPHFQHNFTLQDQRVAKTCVHFLANFVRYGNPNDPSATPPPS
PLLGESPRLGPDELPYWDTYDTINQLYMEISE

>Px003448

MRLLISVVVSVLVLAAPAATGDRVVETLDGAVRGRLVRDLNLTYYAYLGIPYAEAPTGQLRFKPPLPKKP
WNGTLDATKYGFACPQANWFHTRSEMSEDCLSLNVYVPARPALAPTPVLVWVPGGDLQMLSAGPVVYGPL
FYMKYGVMCVTMNYRLGALGFLSVQTEDAAGNAALKDILLSLQWVKRHIAQFGGDPDNVTVGGESAGAIL
VHYLILSERSTNLFHKASIISGSALGYRFFNRHPIKTALDLGKKMGYHTEDLYELVQKLQEADVFDIVAA
QGDKTNKRNGFAPFQPFTPVAETPSPHAVITEHPLEIVKQGIPQSVPIIAGITTHEGIRMLPYIQRNPIL
ALNLNEDFELCIPSDIEYPYGSRESKDLANSIKQFYFNNETISNTTLLNFVNLVSDTQVTYPVDRWIEIY
KNMANSDRVYYFVFDFDGDLNWFKLFSKTQFPGAAHADHLGYMFVTNTTRPLLPSAGAESKETIQVVLQL
WTNFIKYGNPTRLTWLTCNIREECSDCGTQRNYLALNNRPYMVPGPHLRRRLHFWRQVYAQYESYVARGG
KLQAITP


>Px003736
MIYNSKIVFTKLLLCICVCGARGRSWANHHDTTTSTTPAPTTTTPAPKNFHNDPLIVETKSGLVKGYAKTVMGREVHIFTGIPFAKPPLGPLRFRKPVPIEPWHGVLEATAMPNSCYQERYEYFPGFEGEEMWNPNTNISEDCLYLNIWVPQHLRVRHHQDKPLTERPKVPILVWIYGGGYMSGTATLDLYKADIMASSSDVIVASMQYRVGAFGFLYLNKYFSPGSEEAAGNMGLWDQQLAIRWIKDNARAFGGDPELITLFGESAGGGSVSLHMLSPEMKGLFKRGILQSGTLNAPWSWMTGERAQDIGKVLVDDCNCNSSLLAVDPSLVMDCMRGVDAKTISVQQWNSYTGILGFPSAPTVDGVFLPKDPDTMMKEGSFHNTEVLLGSNQDEGTYFLLYDFLDYFEKDGPSFLQREKFLEIVDTIFKEFSKIKREAIVFQYTDWEEITDGYLNQKMIADIVGDYFFVCPTNYFAEVLADSGVDVYYYYFTHRTSTSLWGEWMGVMHGDEMEYVFGHPLNMSLQYHTRERDLAAHIMQSFTRFALTGKPHKPEEKWPVYSRASPHYYTYSADAASGPAPPRGPRASACAFWNHFLNKLNELEHVPCDGAVTGPYSSMAGKSLPIVLLTALATTAAL*
>Px004817
MARSFASLAAVACVLAGVTSSLAAPRSFSDSCGDVAARTDAGLVCGRRRAHQYSLYASFRGIPYAKPPLNELRFQAPQPVEPWKDYLNATVEGPICPQQTIFYGPLMEPRGMDEDCLTINVHTPMDAFIEVQDAAPPEVDLVPPYRAGEVRRNFTGVPIVVWIHGGGFGFGSGDSDVYGPEYLVAKGVMVVTFNYRLGALGFLSLNTSAVPGNAGLRDMLAALRWVRRNGARFGGDVGQVTLAGHSAGAAAAHLLTLAPATQGMELFHKAVLMSGAAARGFVASSPVYAAFAAETFLQMLGVNGSDPEQARRELQAAPAERLHDVAALLQDLFGLSVFYPVVEAPHAGVEPVLDDDPEALVSKGRGSDIPLMIGFTENEWESFRPRFVEISIVDILQMKEEVLLPPGVLYKSDPKDLKSKLDLVKARYFPNNETTLDEFGTLLTESYFQYPALFTAQRRLALGGAPAFLYQFSYRGEHRAIENQGFQYGGAVHLEDVLYVFKVNSKAQIPDEKLQDSTDSKMQHWMTMLFTDFMRTGSPVGADRSPDAWPPVRAGDLRYQDIRAPELRMLNLTAAQREMVQFYENLYSNS*
>Px004818
MAATLGLVASIALLLAGASALRYGGRLQETCEGHAGGVTSGWLCGERNTYKDTIFASFRGVPYAKPPLGELRFKELQPAEKWDGFLDATVEGPICPQYTIVLNPLMDPRGMDEDCITANVHIPLAHRSGRIYGKMPIVVVVHGGVFGIGSGDPDILGPEYFMTRSVIVITFNYRLGALGFLSLNSTSVPGNAGLRDVLTLLEWVQDNGEYFGGDTRDVTILGHSSGGSIAHLLALSPLTQDKGLFNKIVMMSSVGVRGFFNYNPEYAATAAQAFLTTMGINATDPEQIHQELITAPISQYIEASRVLQDQNILPTFYPVIESVHEGVKRVIDMDPERQIEIGRGEKIPMLIGFAEYEFSILKPRLEELNITATLTAMPSVVVPPLLAFSPRVSEIIPIMQNRYFAENGTADEFARLLSEVNIVYPSIYVARRRAALGGAESFLYQFAYRGEHRVLDAITRVNETAHFEDLTYLFKQNSAAAVPEDQLDGSQDRVIQNWMLDLFTNYITKSSSEKDEPASHDLLHCKGLIASHPIEAKCENQLATTDRCGALLSQCLDNGYLWDKGHGVTPYVLDSDSM*
>Px006430
MELLVLLSILFIVQHTIAIEVRVDPLVLIDQGLVRGQRALDGDYSSFLGIPYAQVDTANPFGTSLPAPKF
NNVFNASDANVACPQTSRKTSQTTLDCLRLNIFVPSKATHNNPLPVLVFIHGGTYVDGYASYDSPTGHNL
VAQDIIVVSINYRLGPYGFMCLDVPEVPGNQGLKDQYMALKWVNENIAHFGGNPRDVTISGESAGAISTM
FQLYADTEKLFSKVISQSGVIQIVGYFSEGDPLAAIKLAENLGFITEDTNQALEFLSNTSTDLVIGAMTN
LNLRFLPCIEKEFTGVENFIPPSYAVDVPKKVRNTPILIGVNTCEWCGTGKVGPLAIENALSYFNLSDKA
LKDATEVLKHFYFGDEDITEETLLTLDHILSDITFVYPSELAMAKLLSEGAGPIYQYVFSFASANDRGAP
GLATHAAELKYVFANGYDTFNEEEKIVSDHFTYLWSNFIKYGNPTPEVTEEIPFTWEPITADTRPFVNID
VALTAGSRFQHEQMAFWELFYNQFVPAKRNGLF
>Px006690
MLKTTVFCVLVCVNVATSQSNKDLYNGQFNEYNNRPYDKSRESSRLPSPGDTDYRTYVYNNRRYGTDPGRYNPYNPSINQPGGFPYNPINTNPLDEQFKYNTNRDPNNPDALFPGILGGWREDLQGRERRDSKQLKRDIFVNTNYGQVQGFKVYLYDNPEPSSGYRPWLTPVERIQGEVSVFLGIPYAQPPVLEGRFKPPRQHPGWQLLQAVDWGPACPQPVRFTGATKGIRDMDEDCLYLNIFSPSTEAGATAQKYAVMVYIHGGQFTSGASNLFPAHMMAAFYNVVVVSLNYRLGALGFLSTADENSPGNYGILDQAMALRWVYDNIEWFNGDRESITLFGPGAGAASAGLLAVAPQTRDIVTRIIAQSGSVLADWALIEDKYRVQNTSLVFGRLLGCPIDSSWKLLNCLRQGRSFYELGNAEFQ
RYERKVSKSRDAIGRRYDARPPFVYYGKMRYEYLRVVSFVHKCNMLIWMSYFISNKPQVGFLPWGPVLESNFTFPGDGWYAGWRSRDWRLLDQPPVQLFQRGQFNRALQYMTGVCAQDAAYYLYNNDSLAPTYEISEQWFDQKVAELVHRYNYTLNPRGVFEAIRYMYTYHPEPHNASAVRDQYVHLLSDFLYRAPTDKLVKLLLEQNVPVYMYVLNTTVEAFRWQPWRQYSHDTEKYFLTGAPFMDQFVPTYTWGVSVIYYVCGFPSHTISELVKLLLEQNVPVYMYVLNTTVEAFRWQPWRQYAHDTERYFLTGAPFMDQVQNASVFLRLLRFNDSGVKISMCIINFGQVYFLTGASFMDQQARQVASRTELVKLLLEQNVPVYMYVLNTTVEAFRWQPWRQYSHDTEKYFVRNELVKLLLEQNVPVYMYVLNNVHNFRWQPWRQYAHDTERYFLTGAPFMDQQARQVASRTEVVTLLLEQSVPVYMYVLNTTVEAFRWQPWRQYAHDTERYFLTGAPFMDQEFFPRKQRIERQAWTGNDRNMSHFFMKAYTDFARFGNPTRSQILGLHFEMAKAGQLRYLNLNTTYNSTIQLNYRQTELAFWNIYLPTVIGRLLPTYPPITEYWWEPKQPLQIAFWSVSSACLVLIVLLVVCCMLWRNAKRAIPPKWKLVPEIETDRYFNSDIFMVPELDEGGIDNARSRDNIYEYRDVPMKTPATPLSRARHIHSADLDEGGIDNARSRDNIYEYRDVPMKTPATPLSRVVIFTERHIHSAELDEGGIDNARSRDNIYEYRDVPMKTPATPLSRARDIFIVPELDEGGIDNARSRDNIYEYRDVPMKTPATPLSRTTSHPATLHSRPSSQASTGSAISLKEGVVSSSPNPRAPTPPAPRARSRTHMVQGVPQTTV*


>Px007180
MAAVLWFASIILFIAGSSASDYSNREFKKTCDNGLPVKTNSGLVCGEVRQYKNTTFGSFRGVPYARPPLGELRYKKPRKAKSWDDYLDASSEGSICPQSIIIYGPLMEPKGIGEDCLNANVYVPLAGGKIPRKKRLPILVYIHGGGFAVGSGDSDIHGPEYFLTRDVVVVTFNYRLGALGFLSLNTSSVPGNNGLRDQLYLLRWVQKNGKRFGGDINDVTIFGQSAGAACVHLLTLSPLTQDRSLFQKAILMSGSAVRSFYNYEPEVAATVATSFLTLMGINATDPDAIYQQLLAADTSQYIEATRQIQEQTGLPPFAPVVESIHEGVTRVIDMDPDQLIAAGRGQQIPLLISFTELECGSLKARINETDLPGKLDANSDLALPSVLQTAANKAELAVVVKDRYFAGPNATLDEFVNFCSDSLFKYPAIYTAQRRAQLGGAESFLYQFAYRAENRILESLGFDIEEAGHIEDLTTVFKPNSNVSIPEEVFERSFDRVMQDWTVDILVNFIKNSAPAPSTLAWPPVSRFPFRYQDVVSDSYKLSSLQADASTNEMVQFYTELFNNATSNPTA*
>Px007852


MLLLQVLCFVSLPALASRLVRGDAAPPPPPPLISSRVVRTKYGDIRGFIVTPESRYLEPVEVFRGIPYAS
PPVGSLRFMPPVSGAQWSGVKIAEEFSPVCPQVLPDIRNETAVLKRISKGRLEYLKRILPFLTNQSEDCL
YLNIYAPAQAGVRDAVARYPVFVFVHGESYEWSSGNPYDGAVLASHAGLVVVTINYRLGVLGFLNPRSDE
YPRSPANYGLMDQIAALHWLKENAAVFGGDPSNVTLMGHGTGAACVHFLLTSLAVPEGLLFHRAILMSGS
GLSPWSLVADPNKYAAIVASHANCSPELTPPALLRCLRERPLEALLSAPVPAPDFAYAFGPSVDGVVIDT
GDMLANPDSGFEWGAGYRGPSGKELQSAINIINAVLMRKSAVAQLTKYDLMLGVTKAEAYFAFSGDDVQY
GIEADRRSKILKAFVRNTYNYHLSEILATIINEYTDWERPVQHPINIRDETLEALSDAQVVAPIVLTADT
HSALRRNSYLYVFDYQTNTFGGSSAHNVVDTHSALRRNSYLYVFDYQTKYGDYPQRQGCIHGEELPYIFG
APLVGGLAHFPRNYTKAEVALSESVMLYWGNFAKTGNPNEAQESDPIRAGRQERVRQKNIEWTAYEAVHK
KYLNIDTKSKLKNHYRAHRLSFWLNLVPDLHRPGGDDVPPAHHQLDADDSAQPTLKTFSPPFKKTTDVIT
DAAVATKAPILSVLNVTSPLNFNIVGLSNPPTQSSSSEVQKSEHGSTTNPPEDGFAAYSTALSVTIAIGC
SLLILNVLIFAGVYYQRDKTRMNGQDGHANGSHLKKRAENGQMPNNICGDLEGALSYQTSLKNDPATILS
HHHTHSHHQLPPPEFADLPSNNVASMATLPRAPPPPKIGKSNINTLASGQLQENQPLLSHQMTLMNTSTL
TKKNTQLNAKSSVTMEELRV
>Px008913
MTPRPRPKKAAVMLWVFGGGFYSGTATLDVYDPKILVSEEKIVYVSMQYRVASLGFLFFDTPDVPGNAGLFDQLMALQWVKDNIQYFGGNPHNVTLFGESAGAVSVSLHLLSPLSRNMFSQAIMQSGAASAPWAIISREESVIRGIRLAEAVHCPHSKTDMGPMIECLRKKSADELVNNEWGTLGICEFPFVPIIDGSFLDEMPIRSLAHQNFKKTNILMGSNTEEGYYFILYYLTELFPKEENVGISREQYLQAVRELNPYVNDVARQAIVFEYTDWLNPDDPIRNRNALDKMVGDYHFTCGVNEFAHRYAETGNNVYTYYYKHRSKNNPWPSWTGVMHADEINYVFGEPLNPGKNYSPEEVEFSKTIMRYWANFARTGNPSQSPNGELTKVHWPVHTAFGREYLSLSVNSSGTVGHGLRVKQCAFWQKYLPQLIAATTRNPISDLVASLLERASAYLKEQGLDPFIYDKFEAGYALPVPSLFNVNLDVSDVRLFGLSNIVINRLSYGILSQRLTFDFSIPEIVFELGDLNLDVVVLSHLMQGKANGKKTSKMKSWIILAAIVGLSQARPEFSNTILDPNADSQSRDSVIEQLLISALEDLRQGMLTGSESYPVLDPYVTDSFTLDGSNYGFPQASIEFLDLTFSNLSTFVVQDASINLISLFAQRYRITLDIVVPELKAEAGHYDLKLQANDFDITGEGPATLTLKEGRIYGTIIARIRVGLGGVSINIESTDLKLGLGGFEPNFQNLFNDPGASIFANTFLKHLVPDLVELYEPEISAFINSLLPNALNGFITELRAAKNSRD*

>Px010105
MLKTTVFCVLVCVNVATSQSNKDLYNGQFNEYNNHPYDKSRESSRLPSPGDTDYRTYVYNNRRYGTDPGRYNPYNPSINQPGGFPYNPINTNPLDEQFKYNTNRDPNNPDALFPGILGGWREDLQGRERRDSKQLKRDIFVNTNYGQVQGFKVYLYDNPEPSSGYRPWLTPVERIQGEVSVFLGIPYAQPPVLEGRFKPPRQHPGWQLLQAVDWGPACPQPVRFTGATKGIRDMDEDCLYLNIFSPSNRSSTRPLQAVDWGPACPQPVRFTGATKGIRDMDEDCLYLNIFSPSVSILHLEIVIKIGPAPGWLLQAVDWGPACPQPVRFTGATKGIRDMDEDCLYLNIFSPSALSDIDKMHMYQHSPAIGPAPGCCKPWTEPACPQPVRFTGATKGIRDMDEDCLYLNIFSPSTEAGATAQKYAVMVYIHGGQFTSGASNLFPAHMMAAFYNVVVVSLNYRLGALGFLSTADENSPGNYGILDQAMALRWVYDNIEWFNGDRESITLFGPGAGAASAGLLAVAPQTRDIVTRIIAQSGSVLADWALIEDKYRVQNTSLVFGRLLGCPIDSSWKLLNCLRQGRSFYELGNAEFQPQVGFLPWGPVLESNFTFPGDGWYAGWRSRDWRLLDQPPVQLLQRGQFNRALQYMTGVCAQDAAYYLSWTISHHGGPLRVDNNDSLAPTYEISEQWFDQKVAELVHRYNYTLNPRGVFEAIRYMYTYHPEPHNASAVRDQYVHLLSDFLYRAPTDKLVKLLLEQNVPVYMYVLNTTVEAFRWQPWRQYAHDTERYFLTGAPFMDQQARQVALRTELVKLLLEQNVPVYMYVLNTTVEAFRWQPWRQYAHDTEKYFLTGAPFMDQHARQVALRTELVKLLLEQSVPVYMHVLNTTVEAFRWQPWRQYSHDTEKYFLTGAPFMDQARQVALRTELVQLLLEQSVPVYMYVLNTTVEAFRWQPWRQYSHDTEKYFLTGAPVMDQLVKLLLEQSVPVYMYVLNTTVEAFRWQPWRQYAHDTERYFLTGASFMDQEFFPRKQRIERQAWTGNDRNMSHFFMKAYTDFARFGNPTRSQILGLHFEMAKAGQLRYLNLNTTYNSTIQLNYRQTELAFWNIYLPTVIGRLLPTYPPITEMAKAGQLRYLNLNTTYNSTIQLNYRQTELAFWNIYLPTVIGRLLPTYPPITEYWWEPKQPLQIAFWSVSSACLVLIVLLVVCCMLWRNAKRETDRYFNSDIFMVPELDEGGIDNARSRDNIYEYRDVPMKTPATPLSRATSHPATLHSRPSSQASTGSAISLKEGVVSSSPNPRAPTPPAPRARSRTHMVQGVPQTTV*
>Px011247
MKIILVYYNVLVTSTTIILVVPTASAEKELALSCHELAARTEAGRLCGRRRAHEGRGYGSFRGVPYGAPPVGARRFKELEPPQPWEGYLDARHEGPVCPQHDTFYGSIMRPLGMDEDCITVNVHTPIEALPKLSGSEQDFEYETRRRREAGQLVPIFVFIHGGGFSFGSGDSDVHGPEYLITKGIMVVTFNYRLGPLGFLALNTSQAPGNAGLRDMVTLLRWVRRNAAHFGGDNTNVTLGGHGAGASAAHLLSMAKQTDGLFHRVILMSGVAYPAFFTTSRVYSDVLAYSYLSLLGIRTEDPEVIQRDITAASVSRSLAVTKILQEMTLLGSFYPIVEKKIEGVKRLVDKDPDVLLGKGRGKDLPMLIGFTAAECETFKPNFIESDIVYKVPDTLILTVPICALFMSSPSEIFKKNDTLVKKYMLDKPRLLGLVQLCSESLYSYPALYTALRRAEMNAADTYVYKFEYEGSTRPLERPGFPLNGVGHGEDLLYVFKPNSKATVPWAPQDKRMREWMLNFFAHFIKDGRPTPNPGHWPPLTQDAVRYQHVTEPRYRMQSLTEREEAMITFYDELYM*
>Px012592
MLRLAFFAVLLVGALGSSDYTNRVFKESCDGLSAEVDSGKLCGLIKEYKNTTFGTFRGVPYAKPPLAELRFKELQKAEAWEDYFDASVEGSICPQRIILFGPLMAPRSIGEDCINANIHVPLENGALPTKTKLPIIVWVHGGAFTVGSGDSDVYGPEYLMSRGVIVITFNYRLGALGFLSLNTPSVPGNSGLRDILTLLRWVQENGAKFGGDVDDVTLFGQSAGASAVHMLLLSPQTQNGKLFQKAILQSGSAVRSFFNYQPPYTATVAQTFLTLMGINSTDPEEIHKQLIEADIEQYIEASSTMQDATGLPPFAPVIESTHEGVNIVIDKDPEELIEMGRGQNIPMLLGFTEDECFTFRGRIAETNLTTKLDANADLALPPALATSPLKDELSPRMKERYVSGEKITLDEFQNLCSEAYFKYGVIYTAQRREQLGGAESFLYQFAYRGEHRLLDVLGYKLKKTCHFEDVTYVFQQHTNVSIPEDVFEGSVDRDMQNWLVDIVINFVKKSDPAGSVVNWPPISRFLFRYQDIVENKYKTASLLTDTKTKDLVDFLTKLYNDGAATQRG*
>Px013955
MAAERLPLHLCNSIKQYKIKLPAIDGQTEKIIEHLKIELKKFTIRKHAIEKLKLVLLLMLLMTQNISANS
YSGGKNSMLRTRIIGTRYGKLQGVIMPMDQHKYLKPVEAYLGVPYATPPTGSNRFAPTRAPAPWDDLKTV
DQMGPVCPQRLPDISNETLALERMPKGRLEYLRRLLPRLKNQSEDCLYMNIYAPVQVGPTLQAKYPVVVF
IHGESFEWSSGNVYDGAVLASYAGLVLVAINYRLGVLGFLNANPIPHLKARVANYGLMDQIAALHWVQQN
IALFGGDPGNVTMLGHGSGAAAINFLIISPTVVPGLFHRAILLSGSALSSWALVEDPVSYSVQLAKQSNC
TIPEDLIKDHELIVDCLREVPLDELMSADIATPSYLTAFGPSVDGVVVKTDYAKELLTYFIPNDLQGFTS
VSGVTNVKADKRSGERIFGIRGGQNKYDLLFGVVTSEALWKFSAQDIQNGFEGERRDRIIRTYVRNAYTY
HLSEIFFTIVNEYTDWERTVQHPINTRDAAVLAISDAQYVAPLVQTGDFLSVAKSSPDSGPKTFFYVFDY
QTKDGDYPQRMGSVHGEELPYLFGAPLVDGLGHFPKNYTKSEVALSEAFILYVANFVKTGNPNEAQRQES
VLPISRERNRYKSIVWDEYDTLHQKYLEIGMKPRMKNHYRAHQLSVWLRLIPEIHRAGMKDVVAKHNLFR
NHNDPGLYDGLVRPDPLTRANYFDPTLDVYRKPVYNVTLDLPTTTDTYVTTCISVISAKPGAAVTPLQAS
NQSQDAANLEAAGYTAYSTALSVTIAIGCSLLILNVLIFAGVYYQRDKTRLQVKALQQQQKRSHNSTFDS
VSSKHPHYFIGHSQSSSTIIDIDHQDKNAIISMNRVPHFTNTNCPNVCHTGIQMSNLAQKASPPSNRGGQ
CTTLPRKVGFAYQQNNQLCNSSNCMTLPKNATFLSSSANLPDVQAQTGQAQTPGNGSALPPPASPPSHFQ
KPRLPQAAMSEMNV


>SlUGT33B13
------------------------------------------------------------
-------------MSTG-------------------------------------------
---------------------VTLFLL---------------------SVSIAYNDAAKI
LALFPVPSISHQVVFRPYTQELARRGHQVTVITPDPAFPKGD-VPANLTEIDVHDFSYEM
WK------SFYE-VTST--------------GD--------NDLVLQMTL-----AFTII
VDIVEMQLKLDAVQKILKE---EKFDLLLLEACVK-PALVLSHVYK--VPVIQVSSFGPM
NFNIETIG-SAWHPLLYPSILTKR--SLNLSKWEKLEAVWNFYRI--EKILKGIENSENE
MAKRLFGP-------DVPSISELNNNVHMLFLNAHPIWDGNRPVPPSVIYMGGLHQ--KP
QKEI-PADLKKYLDSS-KNGVVYISFGTNVQPSLLPQDRVQMMAKVFSQLPYDV-LWKWD
KD--ELP---GRSKNIRISKWLPQSDLLRHPKIKLFITQGGLQSTDEAITAGVPLIGFPM
LGDQWYNVEKYVHHGIGLQLDLLST-NEVEFKNAINTVVNDERYRQNVHKLRSVMFDQPQ
PPLERAVWWT-EHVLRHGGARHLRGPA-ANISWADYLELELVLIVLAVIIGFSI---VLS
LIAHYLW-----------KFVK-----------------------IQIKYRKLKET-
>SlUGT33F4
------------------------------------------------------------
-------------MRNFI------------------------------------------
---------------------YIILCL---------------------STFASHDEAAKI
LAVFPIPSISHQVVFRPLTHELAKRGHEVTVITTDPAFPKGT-APANLTEIDVHDISYDL
WN------KIFM-ASTK------------G-NK--------DDVVMVMSA-----IMDAL
VAIVDAQLKDDKVQNLIRD-KSKQFDLLLLEACVR-PALVYSHIYK--APVIQISSLGAA
LDNYANVG-ASTHPFLYPAVTRQR--LHNLTLIEKIKELYYDFMI--NYMYGKTMVKENE
MLRTHF-R-------DVPPVTELNNNVDMLFLNVHPIFEGIRPVPPSVVYMGGLHQ--KP
NKPL-PEELKSYMDSS-KNGVIYISFGTNVDPTQLPADRIEVLVKTLSQLPYDV-LWKWN
GD--VLP---GRTDNIRIAKWLPQQDLLHHPKLKLFITQAGLQSTDEAISAGVPLIAIPM
FGDQWYNSEKYEYFKIGKKLFMERL-TVEEFTNAIKTVINDDSYRKNIVKLRSVMRDESE
TPLERAVWWT-EHVLRHGGAKHLRGPA-ANMSWAEYLELELVFTLLLGVITAIA---VLY
VILRFLN-----------KMVS------------------------ANTVKKSKRS-
>SlUGT33J2
------------------------------------------------------------
-------------MQ---------------------------------------------
----------------------ILLCI---------------------ALQVIFADAARI
LAVFPVPSFSHQITFRPITMELIKRGHEVVVMTPDPMFKKGE-TPANLTEIDVHDISYQA
WQ-------VFM-EAAK------------G-KK--------EDLITQMRV-----GSEML
IDLVDLQFQTKEVKEIIKG-K-QHFDLLLVEACVR-PALAFSHVYK--VPLIQISSFGAM
FDNYAVIG-APIHPFLYPNTINQR--IYNLTMYEKLYELYNNYMM--DQLTVDMTVEENK
MLKKHFGP-------DVPEITELQNRVEMLFLNVNPIWEGIRPVPPSVIHLGGLPQ--KP
HKEL-PQDLKTYLDSS-KNGVIYISFGTNVKPSLLPPEKIQTLVKAFSKMPYDV-LWKWD
KD--ELP---GRTANIRISKWLPQSDLLKHPKIKLFVTQGGLQSTDEAITAGVPLVGVPM
LGDQWYNVEKYVHHGIGVKLELISL-TEETFSTAVNTVIGNESYRKNIQKLRTLMNDQPM
KPLDRGIWWI-EHVLRHGGAKHLRSPV-ANISWAEYLEFELVAIVLSALLAALA---VAI
AVVYSLY-----------GFVTRNY----------------------IIRAKVKSS-
>SlUGT33T2
------------------------------------------------------------
-------------MSVLW------------------------------------------
---------------------CIVSAY---------------------ILVVSPIQAARI
LFYIPTPSISHQVVFRPLAQTLASRGHDVTIITADPAFPKGK-SPANLTEIDVHDMSYEM
WQ------EEIM-KETR------------G-ET--------GDLKAQLAP-----VMRTL
YMVFDKQLQDEQIQTLIND-KNKQFDLVILEGVLP-PLLVFSHLYK--APAILMSSFGGV
YGHYESVG-APTHPLLYPLNIRQK--LGNLTLWDKLRELFLYYAV--ENLWYSFYDLGDS
ILKKNFGP-------DVPNVWGLMDNIDMLFLNIHPMFEGIRPVPPNAIYLHGLHQ--KP
TKDL-PQDLKSYLDSS-KHGVIYVSFGTNVDPALLPPEKIQILVRVFSQLPYDV-LWKWS
KD--ELP---GRSPNIKIAKWFPQPDLLKHPNVKLFITQGGLQSTDEAITAGVPLVGMPM
LGDQYFNVERYVCHGFGIRMDMETL-TEEKLKHAINATIEDNSYRRNMERFRTLINDSPQ
TPLERAVWWT-EYLLRHGDAKHLRSPS-ANISWRQYLELDLVLILLSVLLTAIA---VTV
IVLRLVY-----------RSIRSYL----------------------MVTLR-----
>SlUGT40U1
------------------------------------------------------------
-------------MERIQ------------------------------------------
---------------------TFWLAL---------------------SVLLVCAEASKV
LVVFPLPSRSHANLGDGIVRHLLNAGHEVTYITPFVY---KN-APPNLRTIDVSSNFD-V
WPAH-----LITIKSII--------------ED--------PDAFANMNM-----MAFLV
TTIMNHTYENEAVAALLND-SKEHFDAVIVEWIFNEAIGGIATIFD--CPLIWMSSVEVH
WKLLSLID-QPSNPAYSVDMTSSN--QPPLSFTERVSELWTQIQIS-ILSYFIFDKMQDE
TYQKYVVPAITKRGRDAPSFYEMKYNASLILANAYVSTAIPQTMPQSHKYIGGYHV-DEV
VKPL-LED-KKLIESS-KDGVIYFSLGSNLKSKDLPEEIRVSLLKMFGTLKQTV-LWKFE
A---NMT---DLPPNVHILEWAPQQAILSHPKLAVFITHGGLLSTIESVHFGIPIIGIPV
LADQHMNIKKAVRNGFALKVDLSYT-MADQLKKAIIEVTSNSKYAQKAKELSFIHHDRPV
KPGVELVHWV-NHVINTHGAPHLRSPA-LHVPFYQKMYLDLAAVLIILFLAGRL---LLK
KAYAA--------------VFSKSK------------------------SNKKKTH-
>SlUGT40L2
------------------------------------------------------------
-------------MKYKI------------------------------------------
---------------------VTSIFL---------------------LSLLVSSEALRI
LVCYPMTSKSHSILGHGIVNRLLEAGHEVVHITSFPN---GK-VLPNLTEVNVSSIAE-V
FTKDVDGVEQFKLKNLI---G--------------------KGNFGDSAL-----FMYYV
YIIHRNFLEEPSVVKLFSD-PKEKFDAVVLEWFFTEMNAGIPALFN--CPLIWVCSTEPH
WQSMRVMD-GITNPAYTLDIFTHN--KLPLNFWQRAEGLWKVVKKA--VQVLILNQFEKW
SYYSIYPEIAAKRGVTMPSYEEAVYNGSFMLINAHPSIGGAIKLPQNSANIAGYHI--DK
VKPL-PKDLQKIMDEA-KNGVIYFSMGSIVQSDGMSEQMQKSILNMFSKYKQTV-IWKFE
S---DMKD--NIPSNVHLVKWAPQQSILAHPNLKLFITHGGQLSTSEAIHYGIPLVGIPV
MADQVLNMISVENKGFGIKVTLSED-MIPELNAAIKKVLTDDAYRKKAKEISALFHDRVM
TPGAAVPYWI-EYVVRTRGAPHLRSPA-LDVPLYQKLYLDLAAFIAVVEIVLKK---VVK
YLRKR--------------EVIKRR--------------------------RAKNL-
>SlUGT40R3
------------------------------------------------------------
-------------MAL--------------------------------------------
---------------------AICLFF---------------------LLLSSSCEAYKA
LVVFGMPATSHSNLGRGVVRNLLKDGHEVTFITPIPI---KD-PPPNLHQIDVSSNFE-L
LPLD-----LMKIERFL---G----------PN--------SMPALPRFF-----VKMMM
MNLVSKTMEHENVQKLLND-TIAHFDVVIVEWMFTSLSAGYATIFD--CPLIWLIPVEVN
SMTIGLVD-AVPHPAYSTDPLSSY--LPPFSFLERATEIWTRLQES-VLGFLYYESKDAA
NYERIVVPQVQKRGRQAPPLSEVQYNASLVLGNSHVSMGLPLSLPQNYKPVGGYHI-EEE
VKPL-PEDLEKIMMNS-KNGVIYFSMGSNLKSKDWPEEIKRDLLKLFGELKQTV-LWKFE
E---ELP---NVPKNVHILKWAPQPSILAHPKCVLFITHGGLLSTTETIHFGVPTIAIPV
FGDQFINVKKSVARGFTLQVDLSYK-LAADLKVAIEEMLSNPKYRQRVKELSYIYHDRPV
KPGAELRHWV-QHVVNTRGASHLRSPA-LQVPLYQRLYLDLVAFLSVAFIVLYM---LIK
KLYSR--------------VRSKKI------------------------VNNKKRN-
>SlUGT40R2
------------------------------------------------------------
-------------MALA-------------------------------------------
---------------------ILLFLG---------------------LLLSSSCEAYKA
LVVFGMPSTSHFHLGNGVVRNLLRDGHEVTYITPIEY---KN-PPPNLRQIDVSSNFD-V
LPTY-----QINLKHLM--------------EA--------PKPSGHRNF-----VKLML
INLVMKTLEHENVQRLLND-TNEHFDVVIVEHMMSDLSASYATIFD--CPLIWVSPVEVN
ALSIGLID-VLPNPAYTTDTMALY--TAPFTFLERLEELWMRISDS-YNDYMVYEPTEEA
EYQRLIVPQLQKRGRQVPPYSEVRYNATLVLGNSHVSTGIPLGFPQNYKSMGGYHI-EEE
VKPL-PEDLEKIMMNS-KNGVIYFSMGSNLKSKDWPEDIKRDLLKLFGELKQTV-IWKFE
E---ELP---NVPKNVHILKWAPQPSILAHPKCVLFITHGGLLSTTETIHYGVPTIAIPV
FGDQFINVKKAVARGYALEVKLSHS-IAAELKVAIQEMLNNPKYRQRVKELSYIYHDRPV
KPGAELRHWV-QHVVNTRGAPHLRSPA-LQVPLYQRLYLDLAALLLVVILVLKL---LLK
NLYHR--------------IRPKKT--------------------NVNIKKKDKKN-
>SlUGT41D2
------------------------------------------------------------
-------------MK---------------------------------------------
---------------------LSILLL---------------------LGVVAHCHGYHI
ITMFPMPSHSHNQLSKGIVDALLQGGHTVTWVTPFPGKADKN-NPK-LKLIDISSVLS-H
V-------SNID---MT--------------DQ--------SHNNAGISF-----IKEFA
ANMTLEMLNTPAVKEALIK---GNFDAVVTENFFCDFLAGIPAVLQ--VPWIQLAATQLH
PDIEAQID-EVRSVPTIPLMFNPS--GVPMTFASRAINAMIFSMM--TMYRWTGRAATIK
QYEDIFTPIAAARGVSLPPFDDAFHNVSITFVNSHESLTPAFTTPPNVISIAGYHM-DEN
IPPL-PKDLQELLDGS-PKGVIYFSMGSVLRSSALKPHTCAALLKLFASLPYTV-LWKFE
E---PLK---DLPPNVHVRPWMPQPSILAHPNVKVFITHGGQLSSLEAVRAGVPLLAVPV
FGDQPANAERARRSGYALKVDFSPD-MVPELEVALKEILNNDQYSKRVKYLSKVFTNRPT
TPKKLINHYV-ELAIETKGALHLRSTS-LQYRWYERWMLDVVLVLLVTLASILA---LLV
FAAKKVI-----------NKVTGKKVY-------------------TEKSSKKKRN-
>SlUGT42B4
------------------------------------------------------------
-------------MKPSVLI----------------------------------------
---------------------ATILSL---------------------LVLTDYAYSLNI
LGIFPYQGKSHFIVFRVYLRELAKRGHNVTVISHFPE---QD-PPANYHDISLAGSTE-A
IE------GVGPFQTSY------------------------LVLLGVSLF-----LAHTG
VQNCDTMLENDRVQSLIKE--KPKFDVIVVEQFNSDCALGVAHKFD--APVVGIMSHILM
PYHYQRLG-IPYNPAYVPFHFLEG--GTKPTLYQRVERTIFDCYFR-TLFEYYTQRNNQN
SLAKYFD--------DIPPLDDLARNMKFLLLYHNFVLTGSRLFPSNVIEIGSFHV--GD
AKPL-TGDLKKFVDEA-EHGVIYISFGSVVRASTMPADKVQDVLNVMKKLPQRF-IWKWE
DK--TLL---VDKNKLYTNNWLPQVDILAHPKTLAFLSHAGNGGTTEAIHYGVPMVAMPI
VGDQPANAAAVEESGLGVQLQVRDL-NEENLLNAFKKVS-DPKFRERVKEVSKAWHDRPL
SPMDTAIYWTKEFAAKHPNF-TFRTAA-ADVPFYQYINLDVAAVLITIFVLNIV---VLR
IVINKC-------------RSKKKVVTKTE-------------------KKKAKRA-
>SlUGT46A6
------------------------------------------------------------
-------------MRTL-------------------------------------------
---------------------AILLVA---------------------IFAV-NVQSARI
LGLFPHTGKSHQMVFDPLLRTLAERGHDVTVVSFFPI---KN-PPANYTIVSLEGLAA-Q
GV------ETIDLSYFD---SQNKLLNTLGIEKV-------IKQILDFQP-----LADMA
TGICSNIVDFVPLSNAMK----KSYDVILVENFNSDCMLGLMHVHGLKAPYISLSSSAMM
QWSADRIG-VNDNPSYVPLVSSEF--TSQMTFLQRLENTILNVYYK-TWFRYAIQMKEKA
IIEKRFGR-------RIPDLQEIAKNVSMMLVNTFHSLNGVRPLLPGVVEVGGMHL-DHS
RKPI-PHYIERFLNES-EHGVVLFSWGSLIKTASIPKYKEEIIVNALSKLKQRV-IWKYE
NS--NEEG--TLTGNILKVKWIPQYELLQHEKVIAFIAHGGLLGMTEAISAGKPMLIVPF
YGDQMVNGAAATTIGLGKAISYADM-SEKSLLEGLQSVL-SPEMRMSARRASKIWQDRIA
DPLDTAVYWV-ERVIRWGHQDPLHSTS-KDMGFIEYNLLDVAAVILLSFVFLIL---VLR
IVLNQIL-----------RLFGAGTSK------------------------KEKLH-
>BmUGT33D1
------------------------------------------------------------
------------------------------------------------------------
------------------------MLL---------------------ITILQGTKAARI
LGVFPTPSISHQVVFRRLTLELHKRGHELVIVTTDPMYQKGE-APQNYTEIDVHDISYTT
WR------NDFM-KLSR------------G-SS--------DDLFEQSAV-----ILELT
TNLFEMQLKSKEVQALIKVKDAKKFDLLLLEACIR-PAIILTHVFD--APAILVSSFGGV
EYVFRILG-VPTHPVLYPPPLHQR--IFNLTFWEKTHEIFTHYYL--EYLFWKAEYKVDE
MVKRIFGP-------STPTVRDTYKNVEMILLNAYAVWENNTPVPPNVIYVGGLHQ--KP
EKDL-PGDLKEYLDSS-KHGVVYISFGTNVEPSLLPPERIQLLIKVFSELPYDV-LWKWD
QD--ELP---GKSENIKIAKWLPQSDLLRHPKIKVFITQGGLQSTEEAITAGVPLIGIPM
LMDQWYNVEKYVQLNIGLKLDLGSI-TEDSFRNAINTVTGDESYRQNVARLRSQVFDQPQ
GPLERAVWWT-EHVLRHGGATHLRAAG-ALKSWTEYFELNLIAVLLVSFLIAIA---FIV
TLISSLM-----------TSLKMYF----------------------NYDDKIKKH-
>BmUGT33D2
------------------------------------------------------------
-------------MK---------------------------------------------
---------------------LILLVC---------------------LSVINANEAARI
LCVFPIPSISHQLAFRPLPLELAKRGHELTVLTTDPIFTEGQ-SPENYTEIDVHDVSYDA
WK------KGFL-QTSR------------G-KS--------QDIFEQARV-----AMTVI
SKVVAKQLQTDEFEPVLKG-A-KKFDLLIIEAPVK-IPRILSHILG--APMILMSSMGGA
WDLYDIVG-APSHPLLYPDLLAQR--LDNLTLWEKLHQLYNYYSF--VSLFDKLEIEDDV
LIKSIFGP-------TMPKLSEMRNNVELVLLTTHRIWEHNRPVPPNLIYVGGIHQ--MP
QKEL-PSDLKVFLDSS-QHGVIYISFGTNVLPSLLPPERIRILVKVFSELPYDV-LWKWD
KD--ELP---GRSKNIRISKWLPQSDLLRHPKIKLFITQGGLQSTEEAITAGVPLIGVPM
LGDQWCNVEQYVRHRIGLRLDLDEL-SEDKLRSFIEEIINDQSYRQNIARLRSQVYDQPL
SSLERAVWWT-EHVLRHGGAQHLRAAG-ANLSWSQYLELELVSVLLIAFVVMLM---ILI
SIILYTW-----------KLLS-----------------------SLSLKTKLKKT-
>BmUGT33D3
------------------------------------------------------------
-------------ME---------------------------------------------
---------------------FYLLIC---------------------LVSINGNEAARI
LGIFPMPSISHQVVFRSLTLELAKRGHELVVLTTDPVFHKGT-SPGNYTEIDVHDNSYQI
WR------NSFL-QTSK------------G-KL--------QDRFEEARL-----VVDVI
HQLFIKQLLTDEFQEILRS-K-KKFDLVILEAMMK-PARVLCHVFN--APAVIISSLGGI
GDIYDIVG-APTHPLLYPVWIRRR--LHNLSFWEKLSELYNHYTF--ERLWNELEEKDNE
LVQSAFGI-------NMPKLNDMVDNISLILLNVHPIWEHNRPVPPNLIYIGGIHQ--KP
QKAL-PSDLKTYLDSS-KHGVIYISFGTNVIPSLLSPERIQVLIKVFSQLPYDV-LWKWD
KD--ELP---GKSKNIRTSKWLPQSDLLRHPKVKLFITQGGLQSTEEAITAGVPLIGMPM
LGDQWYNVELYVFHKIGVKLDMDKL-SEETLRYSIQEVIGDESYRQNIARLRTQVYDQPQ
SPLERAVWWT-EYVLRHGGAKHLRAAG-ANLSWSQYLDLELTSALFITFVMTIT---ILS
YIILYLL-----------RILR-----------------------SYNSINKIKKS-
>BmUGT33D4
------------------------------------------------------------
-------------MFYL-------------------------------------------
---------------------HMIVYF---------------------VAILQEIQAARI
LGVFPIPSISHQVVFRRLTLELHKRGHELVVVTTDPVFKTGQ-APANYTEIDVHDVSYSA
WR------DGFM-KTSK------------G-NA--------NDLYEQIAI-----ALNLG
IDLLELQMKNKEVQALLRKRKEKKFDLLLLEACIR-STMVLTHVFD--APAILISSFGGV
EFMSKMMG-VPTHPILYPPPLHQR--LYNLTFLEKIGEIYTHYYM--EYLYWRSEPQENQ
MAKRLFGP-------NTPTIRETQKNVQMALLNVHAIWEENRPVPPNVIYIGGIHQ--NP
EKNL-PKDLKEYLDSS-KHGVIYISFGTNVEPSLLPPERIQLFIKVFSELPYDV-LWKWD
KD--ELP---GSSKNIRIAKWLPQSDLLRHPKIKAFITQGGLQSTEEAITAGVPLIGMPM
LMDQWYNVEKYVRHNIGLRLDLGSV-TEESLRNAINTITGDESYRQNIARLRSQVYDQPQ
SSVDRAVWWT-EHVLRHGGATHLRAAG-ALKSWTEYFELNLIAVLLVTFLIVIA---LIA
SLISSLV-----------TSMKLYF----------------------NYYDKLKKH-
>BmUGT33D5
------------------------------------------------------------
-------------MFSL-------------------------------------------
---------------------NKIVLI---------------------VTIIHGTQAARI
LGVFPTPSISHQVVFRRLTLELHKRGHELVVVTTDPVFKTGQ-APANYTEIDVHDVSYSA
WR------DGFM-KTSR------------G-SA--------NDIYEQISR-----MLNLR
IDLFELQMKNKEVQSLLSKRKESKFDLLLLEACIR-PTMVLTHVFD--APAILISSFGGV
EFVLKMIG-VPTHPILYPPSLHQR--IYNLTFSEKIREVYTHYYL--EYLYWRSEPQENQ
MAKRLFGP-------NTPTIRETQKNVQMALLNVHAIWEENRPVPPNVIYIGGIHQ--NP
EKEL-PKDLKEYLDSS-KHGVIYISFGTNVEPSLLPPERIQILVKVFSKLPYDV-LWKWD
KD--ELP---GSSKNIRIAKWLPQSDLLRHPKIKAFITQGGLQSTEEAITAGVPLIGMPM
LMDQWYNVEKYVRHNIGLRLDLGSV-TEESLRNAIDTITGDESYRQNIARLRSQVYDQPQ
SSVDRAVWWT-EHVLRHGGATHLRAAG-ALKSWTEYFELNLIAVLLVTFLIIIT---FIA
KLISSFV-----------RSLKMYF----------------------NYNDKVKLH-
>BmUGT33D6
------------------------------------------------------------
-------------MK---------------------------------------------
---------------------FYIFVA---------------------LILTNGKEAARI
LGVFPVPSISHQVAFRPLTLELAKRGHELVVLTPDSVFAKGK-SPENYTEIDVHDISYQI
WT------KSFL-ETSR------------G-KR--------QDLFEQTRV-----AMDIL
YDIFSQQLLTDEFQAILKS-K-KKFDLLILEAIVR-PARILCHVFN--APAVIISSFGGF
GDIYDIVG-AATHPLLYPVVTRQK--LYNLSFWEKLSEMHNRYTF--TRMWKEFDKKENE
MVKSVFGP-------NIPYLSEMVDRISLILLNVHSTWEQNRPVPPNFIYVGGIHQ--KP
QQEL-PSDLKTYLDSS-KHGVIYISFGTNVIPSLLPPERIQILIKVFSQLPYDV-LWKWD
KD--ELP---EKSKNIRISKWLPQSDLLRHPKIKVFITQGGLQSTEEAITAGVPLIGMPM
LSDQWYNVEMYLIHKIGLRLELDEL-SEERLRNNIEEIIDNESYRQNIARLRSQMYDQPQ
SSLERAVWWT-EHVLRHGGAQHLRAAG-ANLSWSQYLELELVSVLLVSSLITLT---ILS
YIILYLW-----------RLLR-----------------------TYKDIVKIKRS-
>BmUGT33D7
------------------------------------------------------------
-------------MK---------------------------------------------
---------------------FYILLA---------------------LILTDGKEAARI
LGVFPVPSISHQVAFRPLTLELAKRGHELVVLTPNPVFAKGK-SPENYTEIDVHDISYQI
WT------KGFL-ETSR------------G-KR--------QDIFEQSRV-----AMDVL
YDIFSQQLLTDEFQAILKS-E-KKFDLLILEAMMR-PARILCHVFN--APAVIISSFGGI
GDIYDTVG-AATHPLLYPIVTRQK--LYNLSFWEKLSEMHNHYTF--ERMWKEYDKKENE
LVKSVFGS-------NVPSLSEMVDRISLILLNVHSIWEQNRPVPPNLIYVGGIHQ--KP
QQEL-PSDLKTYLDSS-KHGVIYISFGTNVVPSLLPPERIQILIKVFSQLPYDV-LWKWD
KD--ELP---GKSKNIRISKWLPQSDLLRHPKIKVFITQGGLQSTEEAITGGVPLIGMPM
LGDQWYNVEMYLIHTIGLRLELDEL-SEGRLRNNIEEIIDNESYRQNIARLRSQMYDQPQ
SSLERAVWWT-EHVLRHGGAQHLRAAG-ANLSWSQYLELELVSVLLISFLITLT---ILS
YIILYLW-----------RLLR-----------------------TYKDIVKIKRS-
>BmUGT33D8
------------------------------------------------------------
-------------MK---------------------------------------------
---------------------LYFFV----------------------ICLTYGSEAARI
LGIFPTPSISHQVAFRPLTLELAKRGHELVVLTTDPVFAKGS-SPENYTEIDVHDMSYET
WR------KGFS-ATSK------------G-RT--------DDIFEQLTR-----IFDLI
PKIFVKQFLTDEFQEVLKS-E-KKFDLLIIEAIVR-PAIILGHVFN--APVVLMSSLGGF
RDIYDIFG-APNHPLLYPAVTRQK--LYDLTYWEKLREMYSHYTV--ERIWKEFEEKDNE
LVTSVFGT-------NVPSLSEMMDRISLILLNVHPIWENNRPVPPNIIYVGGIHQ--KP
QQDL-PSDLKAYLDAS-RHGVIFISFGTNVMPSALPQERIQTLIKAFSQLPYDV-LWKWD
KD--ELP---GRSKNIRISKWLPQPDLLRHPKVKLFITQGGLQSTEEAITAGVPLIGMPM
LGDQWYNVEQYVKHRIGLRLDMDDL-SEDKLQNSIKEIINDESYRQNIARLRSQLYDQPQ
SSLERAVWWT-EHVLRHGGAQHLRAAG-ANLSWSQYLDLELVSVLIISFIVIVM---IFT
SIVWYLW-----------RFLN-----------------------SFNATIKFKGS-
>BmUGT33K1
------------------------------------------------------------
-------------MPLKL------------------------------------------
---------------------LILIVA---------------------MLMCWKVESARI
LAVVPTPSISHQVVFRPVTQELARRGHQVTVITTDPAFPKGQ-TPDNLTEIDLHDLSYGL
WS------RMFL-NITP------------TISK--------VGAYEMMKS-----AYESF
NVIFENQMNSDEVQKILND-RRKVFDLLIVEACVR-PALVLSYKYK--VPLILFSSFGTV
HGSLEAVT-GPFHAFLNPGQMQRR--VHKLTTWEKIKEIWVQYKF--QRVLKELEEPETE
MGRKLFGP-------EVPHITELMNNVDLLFLNVHASWDNNRSVPPSLIYLGGLPQ--KP
GKEL-PKTLKSYMDSS-RKGIIYISFGTNVLTSLLPKDKVNVLFRAISVLPHNV-ILKWD
AD--KMP---GLPENVLMGKWFPQSDLLKHRNVKLFITQGGLQSTDESITAGVPLIGIPM
IGDQWYNVEQYVKFGIGVGLDLESL-TKADLLEAIHKVIGDESYRQNIACLRRQMYDQPQ
SSLERAVWWT-EYVLRHGGAKHLRSPA-ANMSLTQYLELDLLSLLLLLVCIILF---VIG
LTVYNIG-----------NFLR------------------------ITQKNKIKRY-
>BmUGT33N1
------------------------------------------------------------
-------------MPK--------------------------------------------
---------------------HIVVGF---------------------MLSLSVVDCANI
LAFFPTPSISHQVVFRPITQGLAKRGHEVVVVTTDPAFPKGQ-APTNLTEIDVHDISYHL
MR------EVFV-TNSS------------G-YK--------SGAFDKVKA-----TFERL
IVIFEKQIQFEEVKNILRD-KTKKFDLLILEACVK-PALVLSHVYK--APVILVSSLGPI
YGNLENLA-GPVHPLLYPGPFSDR--SYNYTLWDKITELWNHWKY--QNMLDDMHYADNE
MIRRNFGP-------NVPDIMELGKNVDMFFVNLHPLWDNNRPVPPNVVYIGGIHQ--TP
DKEL-PKDLKSYLDSS-RNGIIYVSFGSNVEPSMFPRHVFDTIRNVLSKLPYDV-LWKMD
LD--KLP---GKAENIKIGKWFPQSDLLKHPKVKLFITQGGLQSTDESIVAGVPFVGIPM
VSDQWFNTDQYVKHQIGVKLYMETI-DEEKLTDAITTVLEDDRYRQNIVRFRSLVYDQPQ
SPLDRAVWWT-EHVLRHGGARHLRSAG-ATLTWSEYLEIPLIMKILSIIFLFSF---ASH
YTIMKLY-----------KLHF------------------------NVCKPKLKKM-
>BmUGT33Q1
------------------------------------------------------------
-------------MNI--------------------------------------------
---------------------IQYFLT---------------------LISLVHCDAARI
LAFLTMPSLSHHLTFRPLTEELVKRGHEVVVVTTDPAYPAGK-TPENLTEVDLHDISYNT
YI------KIFS-KNIK--------------GQ--------NNVYVQCTS-----LIDAL
MQVFEVQYRSDVVQKLLKD--DKKFDIVITESTYR-ITVLLGHVLK--APVILLSSFGFG
VTNAETMG-APVH-LMYPSVLRQR--VKNLTLIEQITETYKEVYL--TKLIYAHEVMENA
LIEK-VEP-------GSPTMSELFENSNLFLVNAHPIWESNRPVPPGIVFLGVVFQ--KT
NTVL-PQDLKKLLDNS-KNGVIYISFGTTVQERQLPIEKIQIFIKVFSELPYDV-IWKWN
SA--DKP---QAPEKIKFVKWVPQPDLLKHPNLKLFITHGGIHSTYESIMFGVPFITIPM
HLDQYFNADHCVQHGVTKKLNFETI-TEDILKDSITAVVTDNRYRKNMAKLNTWLHDQPQ
PPLEKAAMWI-EYAIRNNGTRHIRAPA-ANMPWKQYFFFFFFFFLLPL------------
---------------------------------------------------------
>BmUGT33R1
------------------------------------------------------------
-------------MIL--------------------------------------------
---------------------RVVIAL---------------------ACCAPHMRTARV
LIVVPTPSYSHQLIFRPIIEELTK-NHQVTFITTNPAYPKGD-TPRNLTEIDVGLISYSM
WN------QELS-IAKD------------G-KD-------------KVKV-----IFEAT
PKIFAEQLRSAVVEKLIRN---APFDLLILEAWFR-PVLIWSYLYK--APVLLVSSMGTA
PGNPETMG-LPNHWTYHPSLVHQK--IYDLTTRERISKMLRYLHV--QTAFDANEAKENE
ILKGIFN--------DAPPLRSLRRNVDAMLLNLNPLWDNNRPLPQNVHYIGNINR--NP
AKEL-PRDLQSYLDSS-DTGVIYMSFGTNVPPSKLPRQLTRMFASVFRELPYKV-LWKWD
LD--VVE---GMPENVRTGRWFPQADVFRHPNVKLVITQGGLQTSEEAIECGKPLIGIPF
LADQWLNVDNYVHHGMGVYLDAETV-TAEEFKAAIVEVIENDKYRSSVLRFRGLVSDVRL
SPAQRVAWWT-ERLLRHGGAAHMRAPA-ANMRLLDYLNHELLLLVICCCVCVSS---LIA
WAAVLIL-----------KSLLKGFGIKI----------------------------
>BmUGT33R2
------------------------------------------------------------
-------------MIL--------------------------------------------
---------------------RVVIAL---------------------AFCAPHTHTARI
LIIVPTPAYSHQLIFRPIIEELTK-NHQVTFITTNPAYPKGD-TPRNLTEIDAGPISYSL
WN------QEVS-ITKF------------G-KD--------NFIYDGVNV-----IFEVM
PKIFAEQLRLADVEKLIRN---AQFDLLILEAWFQ-PILIWSYLYK--VPVLQISSMGTS
PGNPDTMG-LPDYWTYHPSLFHQK--IYDLTTSERISEMLRYLHV--QSVFDANEAKEDE
ILKGIFN--------DAPPLRSLRRNVDAMLLNLNPLWDNNRPLPQNVHYIGNINR--NP
AKEL-PRDLQAYLDSS-DTGVIYMSFGTNVPPSKLPRQLTQMFASVFRELPYKV-LWKWD
LD--VVE---GMPENVKTGRWFPQADVFRHPNVKLVITQAGLQTSEEAIECGLPLIGIPF
LADQWLNVDNYVHHGMGLYLDAETV-TAEEFKAAIVEVIENDKYRSSVLRFRGLVSDVRL
SPAQRVAWWT-ERLLRPGGAAHMRAPA-ADMHLLDYLNHELLLLVVCCCVCVSS---LIA
WTAVLIL-----------KSLLKGFGIKI----------------------------
>BmUGT340C1
------------------------------------------------------------
-------------M----------------------------------------------
---------------------NIVVFS---------------------LLCVATVEPARI
LGVFPMPSISHQVVFRALTLELAKRGHELVVITTNPV-TKGN-PIANLTEIDISE-SYDL
IK------TLFE-LCKD---MNQ--------LK--------RGVISDIETMVHSRSTEGM
FFLMAHMFKNDEVKKLMHD-KTQKFDLVIAEAILH-THLVFGKIFN--APIILFSSLSGF
PEVFDIMGAATRHPFIYPSIFRNK--FSNLTLLEKLREIYYEYKL--TSLYWHMEQLENQ
MLQEMLGD-------GAPTVNDLKQHISMLFLNTFPIFDNNRPVPPSIVYLGALHL--QP
VKEL-PVDLKQYLDNS-KRGVIFVSLGTNVIPALMEKDLLDAFRKAFEILPYDI-LWKLN
GV--KLE---NVSSNVRIQEWFPQRDLLFHPNIKLFVTQGGLQSTDEAIDAGVPLVGIPM
LGDQWYNVNKYVELGVGVQVDSLTM-KAEDLVEAVKTVLSNDRYRENIMKLKAVMYDQPQ
KPMDRAVWWT-EHVLRHGGAKHLTSPA-ANMPWTKYFMLDVLGLVLTALVAILV---TAI
FAIYLIH-----------RIFKT-----------------------LSKVNKLKMQ-
>BmUGT340C2
------------------------------------------------------------
-------------MK---------------------------------------------
---------------------SIALYF---------------------LLSIFGVESARI
LGVFPMPSISHQVVFRALSMELARRGHELVIITTDPALPKNR-PKDNITEIDISR-SYQL
LR------KFDE-YAEK---TQPI-------QK--------RGVISGVEIMISEHAAGAM
FMLMAEVFNSEEVNQLLQD-KNQKFDLIISEAIMS-FHLIIGKIFN--APVILFSSLYGL
PETFETVGAVTRHPILYPHLFRNK--FTDLTLFEKIREVYYEARL--TLLYWGLQNAENN
YLKSRFGE-------NAPTVQQLRENVCMVFLNSFPLFDNNRPVPPNVVYLGALHL--QP
VKEL-PEDLKTYLDNS-KRGVVYASLGTNVRASAMSKEFLETFIKAFEALPYDI-LWKID
GD--DIK---AFPKNVRVQKWFPQRDLLVHPNIVAFVTQGGLQSTDEAIDAGVPLVGIPL
IADQWYNVNKYKELGIGISLDSFTV-NAEELAQAVKTVATDKSFKNNIAKIKTLMHDQPL
KPLERAVWWT-EHVLRNGGSKHLRSPA-ANMNYSEYLMLDVVLALLFLFFTVIS---ILA
LIAYKLF-----------GILKK-----------------------MTFSGKLKSS-
>BmUGT34A2
------------------------------------------------------------
-------------MWLKFF-----------------------------------------
---------------------YFFSLV---------------------LCPCYAAQGASI
LAVFSSLSYSDHLVFRGYVSLLAQRGHSVVVMTPYPGEFQYP-EVENIIELDVSQESAPF
WEEY---------KRLM---T----------NT--------DDYYPRLKA-----LNELS
LKIAIAQLKSKQMTALLIN-PNVKFDLVITEADVP-LLYALADKYQ--TPHITISTFNGK
IHQYEAKG-NPIHPILYPDVNSLN--YGNLTRWQKIIEFYRHIQTK-TEFYNNYLPLCDV
AAKKILG--------LKRDLQEVEYDIDMLFIASNPLLIGNRPVVPAIQFVDRMHI--KP
RMSL-PQNLQSLLDSQ-TKGVIYFSLGTLQEAEKLSVKTLQVFADAFRELPFTV-LWKIG
KM--STL---KLSDNVITDVWFPQQQLLAHKNVRAFITHGGPRSLEEALFYEVPIIGFPL
ITSRKIFIRELTKYGAGEILDPLHI-DKQTLKQVISTVATDEKYKKAIIKLKGMVVDPLI
SGPDNAVWWT-EYVLRNRGAQHLRSPV-VGVTFIKYYMLDILTYILAVVLFLLY---LTF
LVLKCIY-----------RRLRARFVLR----------------TGQGPEGKFKAL-
>BmUGT39B1
------------------------------------------------------------
-------------MFN--------------------------------------------
---------------------SFIFLF---------------------VVVTGLCESANI
LYVMPFTSKSHHIMLKPIGLELARRGHNVTVITGFRD---KN-APANYRQIQVDQKE--I
WDVI-GT-KRPNVFDMV--------------GV--------STEEFHNMI-----LWRGG
LGFTNLTLNSAEVKSFLAE--DNKFDLVICEQFFQEAMNILAHKYK--APLVLVTTFGNC
MRHNIMIR-NPLQLATVISEFLEV--RNPTSFFARLRNVYFTVYEY-VWWRYWYLEEQEK
LVKKYIPNL----EEPVPTLLEMQKNASLILINGHFSFDTPAAYLPNIIEIGGVHL-SKS
DTKL-PADLQNILDEA-KHGVIYINFGSNVRSAELPLEKRNVFLNVIKKLKQTV-VWKWE
DD--SL----DKMDNLVVRKWLPQKEILSHPNIKVFISHGGLIGTQEAIFHGVPIIGVPI
YADQYNNLLQAEEIGFGKILEFKDI-REQNLDNYLRELLTNNTYRDKAKEMSIRFKDRPT
TALDTAMYWI-EYIIRHNGASFMKNPA-RKLHWIQYAMLDVYGFILAVVLTIFY---TIY
KLSSFIL-----------HKLKAPERLI-----------------------RKKFD-
>BmUGT39C1
------------------------------------------------------------
-------------MLW--------------------------------------------
---------------------NITICF---------------------FIFVKLHEAANI
LVVIPYAVTSHYKMQRPIGLELARRGHNVTVITPYLE---LD-CPPTYHQVKVSEKK--I
WTVI-DK-RWEDLSNVV--------------KV--------TSVDFHSNI-----LWTGG
LALTKTTLKNPDVQKFLTN--NQTFDAVISEQFYQEATYIFAHKYK--APLILITTFGSS
IKHNVATR-NPLQLATLVNEFVEI--KSPNFFKGRLWNLLFSCYEY-IWWRFWFLKKQEE
LVEKYVPNL----PQPSPSLYELQQNVSLYLMNTHFSFDPPAAYLPNFIEIGGIHL-NEE
VEKL-PQDIQRILDEA-SNGVVYVNFGSNIKSSELPIEKKNALINVFKSLNQTV-LWKWE
DD--NFG---NQTANIKTRKWLPQNEILAHQNVRIFISHGGLMGTIEAIFHGVPIIGIPL
FGDQYNNLLQVENAGSGIILEYHNL-NENNMRSLINHVLSDEKYKNNARELSIRFRDRPI
KALDAAMYWI-EYVIRHKGAHFMKNPA-LKLNWFAYNMYDVYLFILCVLIISVY---VSY
RCLKVLVY----------FRINTKFDRKLC--------------------GKVKFQ-
>BmUGT40A1
------------------------------------------------------------
-------------M----------------------------------------------
---------------------LRAIIL---------------------CLILVTCSAYKL
LAVFPFPGKSHMILGEGYVRLLLEANHDVTYLTPAPL---KI-GHPKLRQIDVSSTEK-G
FDFD----GLFNFKKLI--------------NK--------EVDLSDTNH-----KYIVM
QYVTESLLMHPNVQKLLLD-TDQTFDAVIVEWMYSDLYSGFSTVFN--CPFIWSSSLEPH
PMILRLID-SLPNPAYFPDHTSSL--EPPYTFLERVEQLWNIAKTL--YNRWRLKEKEES
IYENAFGPAVKKRNRVLPPYNEVKYNGSLILGNSHVSTGVAFSLPQNYKAISGYYI-PKK
IPQL-PDKIKNIMDKA-ENGVIYFSMGTMVKSKTLPEELKRNLVDMFGNLKQTV-IWKFE
E---DLD---GLPNNVHIVSWAPQQSILAHPNCVLFITHGGLLSTTEALHYGVPIIGIPV
FADQFLNIKRATTKGFALEVDINYE-TPGNLKLAIDEILNSPKYRENIKQLSLVYHDRPV
SPGAELVHWV-EHVVKTKGALHLRSPA-LHVPFYQKLYLDLFAVILMMPLVLCI---LLR
YMKNKLF-----------GVIKKKGK-------------------------KTKKNQ
>BmUGT40B1
------------------------------------------------------------
------------------------------------------------------------
------------------------------------------------------------
------------------------------------------------------------
-------------------------------------------------N-----IFKSF
IDTANDTVANAEVQQLVLD-PQTHFDVVIAEWMVTEIFSGFSEIFN--CPLIWASSMEPH
SVILRLID-E-PHPAYSSNMLGIF--EPPYNFVQRAINTSLEIALK--VIKWFISLIEER
IYKEGFAAAFKAKGLVQPSLEELRYSVALVLGNSHVSSGAPLKLPQNYKAIGGYHI-AEQ
SKPL-PKEFKNILDNS-KHGVIYFSLGSVVSSKSMPAAIKNGLFEMFRSLKYTV-IWKFE
D---EFQ---NVPDNVHIVKWAPQQSILAHPNCILFITHGGLLSTTETLHYGVPIIGIPL
FGDQTMNIKKAVYKGIGLEVKLNFD-TPKNLKAAINEVLSNQKYRDRVKELSMIYHDRPV
SPGAELVHWV-EHVVKTKGALHLRSQA-LHVPLYQKLLLDLIFVSLLLFLGFVF---FVK
FMVTR--------------CLKKKT------------------------DIRKKTL-
>BmUGT40B2P
------------------------------------------------------------
------------------------------------------------------------
------------------------------------------------------------
-----------------------KAGHELTYITPYP----KT-PAPNLRVIQIAEHAF-E
EKMN----SMFTIEKLI--------------DN--------TFALKEMFS-----ILKSF
IDTANDTVSNTEVQQLMLD-PQTHFDVVIAEWMLTEIFSGFSTIFN--CPLIWSSSMEPH
SPILQLID-EMVHPAYSSNMLGLF--EPPYNFFQRAINTLIEIGLK--VAKWFSALIEEQ
IYKEAFAAAFKAKDLVQPSLEELRYSAALVLGNSHVSSGAPLKLPQNYKAIGGYHI-DEQ
SKPL-PKEFKNILDNS-KHGVIYFSLGSIVPSKSMPAEIKNGLFEMFRNLKYTV-IWKFE
D---EFQ---NVPDNVHIVKWAPQQSILAHPNCILFITHGGLLSTTETLHHGVPIIGMPI
FGDQAMNVKKAVHKGIGLEVKFDSD-TPKNLKAAINEVLSNQKYRDRVKELSLIYHDRPV
SPGAELVHWV-EHVVQTKGALHLRSPA-LHVPLYQKLLLDIIFVSLLLFLGFVF---FVK
FMLTR--------------YLKKKT------------------------DIRKKTL-
>BmUGT40B3
------------------------------------------------------------
-------------MNF--------------------------------------------
---------------------QTIHLL---------------------VLSALACDAYKI
LLVFPFPSKSHAILGEGYVRNLLKAGHEVTYITPYP----RD-PAPNLRIIQVSQHDF-E
EKIN----STLTIEKLI--------------DY--------SFTVMEMFN-----ITKSF
IYTANDTVANTEVQQLMLD-PQTHFDVVVAEWMITEIFSGFSVIFN--CPLIWSSSMEPH
SWILPLID-EIPHPAYSSNILGLF--EPPYNFVQRAINTSLEIALK--VIKWLVTLIEEQ
IYKEGFAAAFKAKGLIQPSLEELRYSAALVLGNSHISSGAPLKLPQNYKAIGGYHI-DEQ
SKPL-PKDFKNILDNS-KHGVIYFSLGSMAPSKSMPAAIKNGLFEMFRSLKYTV-IWKFE
D---EFQ---NVPDNVHIVKWAPQQSILAHPNCILFITHGGLLSTTETLHYGVPIIGMPM
FGDQVMNIKKAVHKGFGLEVKLNFD-TPKNLKAAINEVLSNQKYRDRVKELSLIYHDRPV
SPGAELVHWV-EHVVKTKGALHLRSQA-LHVPLYQKLLLDIIFVSLLLFLGFVF---FIK
YMVTR--------------CLKKKI------------------------DIRKKTL-
>BmUGT40B4
------------------------------------------------------------
-------------MNV--------------------------------------------
---------------------QTIHLL---------------------VLSALACDAYKI
LLVFPYVSKSHAILGEGYVRNLLKAGHEVTYITPYP----KD-PAPNLRVIQIAQHAL-E
EKMN----STFTIEKLM--------------HK--------THAGMEMFK-----LVKSF
INTANDTVSNTEVQQLMLD-PQTHFDVVIAEWMVTEIFSGFGKIFN--CPFIWSSSMEAH
SLILRLID-EIPHPAYSSNTLGLF--EPPYNFFQRAINTLMEIGLK--VAKWFSISIEEH
IYKEGFAAAFKAKGLVQPSLEELRYSAALVLGNSHVSSGAPLTLPQNYKAIGGYHI-DEQ
SKPL-PKEFKNILDNS-KHGVIYFSLGSVVSSKSMPAAIKTGLFEMFRSLKYTV-IWKFE
D---DFQ---NIPDNVHVVKWAPQQSILAHPNCILFITHGGLLSTTETLHYGVPIIGIPI
FGDQVMNIKKAVHKGIGLEVKLDLD-TPKNLKAAINEVLSNQKYRDRVKELSLVYHDRPV
TPGAELVHWV-EHVVKTKGALHLRSQG-LLVPLYQKLLLDIIFVSLLLFLGFVF---FVK
FMVTR--------------YLKKKI------------------------DIRKKTL-
>BmUGT40G1
------------------------------------------------------------
-------------MTKW-------------------------------------------
---------------------ILFLCV---------------------TSLLCTCDAYKV
LVVFSMPGKSHSILGYGIVKHLLKRGHEVTYITPFPV---DN-ADPKLKQIDVSSNID-I
LPKT-----SLNLNVIL--------------EG--------KVPKVDHGG-----IHLVM
NAVEMNTYNNENVSRLIND-PKQKFDIVIAEWMFTEICASYAAIFN--APLIWVSSIQTH
WMVTRLID-EALHPAYNTDVVGRN--IPPFNFFQRVQNLWILLRTL----YQVKNSGQED
FYNIAVVPVIEKRGLVPPTFEDVQFNGSLVLSNSHLSYAPAVRLPQNYKTVGGFHV-EEK
VEPL-PEDLKKVLDSA-STGVIYFSMGSNLKSKEMPDRLRKSLIKLFSGLKYTV-IWKFE
E---EFS---GLPKNIHVVKWAPQQSILAHPNCVLFITHGGLLSTIESVHFGVPIITIPV
FADQFMNAERSARVGFGKIVYLSYT-MADDLKVAIEEIFSNPRYKEIAKETSLIYHDRPV
SPGAELVHWV-EHVVKTRGALHLRSPA-LQMPLYQKLYLDLLTVVLVLLIVIYK---IVR
CLFSR--------------ISVTS---------------------------NKKTN-
>BmUGT40G2
------------------------------------------------------------
-------------MSKSL------------------------------------------
---------------------IKFLCI---------------------ASLLCFCDAYKV
LVVFSLSGKSHSILGYGIVKHLLKAGHEVTYITAFPE---ES-SDPNLTQIDVSSNMV-A
LPKSYK--ESLNLKAVL--------------EG--------KAIPLDFDI-----IHNLM
NAVEMNTYQIENVSKLLND-PEQKFDVVIAEWMFTEICVGYAAIFN--APLIWFSSVQTH
WIITKLID-ESLHPAYNADAIAHS--IPPFNFFQRAHNLWTQLQVF----YHLTKGRQET
LYANEIVPIIKKRGLVPPSFNDLLYNSSLVLSNTHVSYAAATRLPQNYKPIGGFHI-DEE
VKPL-PEDLKKVMDGA-SNGVIYFSMGSNLKSKEMPDLLKKELIKMFSDLKYTV-LWKFE
E---EFF---DLPENVHMVKWAPQHSILAHPNCVLFITHGGLLSTIESIHFGVPIIAIPV
FGDQFINVEWSVRKGFGKRVDLSYT-LAEDLKVAIEEVFANPRYKEIAKETSLIYHDRPV
SPGAELVHWV-EHVVKTRGALHLRSPA-LFVPLYQKLYLDVLAVILAFLIVLYK---TAR
CLFLK--------------ERITN---------------------------KKKNN-
>BmUGT40H1
------------------------------------------------------------
-------------MIRR-------------------------------------------
---------------------LTIAIA---------------------VCFCLGVDAYKI
LTVFPVPGRSHGILGDAVVRHLLEAGHEVTHITPFPK---KE-PPPNLVQIDVAANKA-A
FNED-----YIDIKALM--------------TK--------EFNLKDKNV-----LFSLM
NNISSSTILNENVQRLLRDQSREQFDVIIAEWMFSDLYASFHAVLD--CPLIWFSTIEPH
WMVLRLID-EYPNPAYTSHFQDSF--EVPFTFVERMSVLSSQLTWS-LSLNTWVYDLEKY
IYDNNIAPIIKKNGKPVPNYDEVRYNGSLLLGNSHVSLGDAIKVPINYKAIGGYHI-DGK
VKEL-PPDLQKIMNES-KHGVIYFSMGSNLKSKDLPKEIKEGLLKMFSQLKQTV-LWKFE
E---NLS---PLPENVHLLKWAPQQSILAHPNCILFITHGGLLSTTEAVHFGKPIIGIPV
FADQFGNVNRAVQKGIARRVDLSFT-MVRDLEEAVAEMINNSRYIEKIKELSLIYHDRPV
SPGAELVHWV-EHVVKTKGALHLRSPA-LHVPFYQKLYLDLLAIVLVTSIVLRF---IFK
NIHCN--------------VQFKDKIQ------------------------------
>BmUGT40K1
------------------------------------------------------------
-------------MFKLT------------------------------------------
---------------------FLVCCI---------------------LATQSVSDAYKI
LVVFPMPGKSHSILGYSVVKHLLKAGHEVTYVTPFVE---DN-HHPNLTQVDVSSNMR-L
IPKG-----GLDLKRVL--------------DK--------EVNVIDNGF-----MFYFM
KQIQEATLEHEQVKKLLED-PNKTFDIVIVEWMYCELGASYAAVFD--VPLIWLSTMEPH
WLVTRLID-GNLNPAYNGDSMSSS--IPPFTFLQRVKELWIQIHTS----FILLNDDQER
SYDRLVRPLIEKKGRKAPSFEDLKFNASLVLGNSHVSLGEATGTPQSYKPIAGYHI-EEV
VKPL-PADLKEIMENA-KHGVIYFSMGSNLKSTEMPDEMKQNLVKMFGELKQTI-IWKFE
E---DFP---NLPKNVHIVNWAPQPSILSHPNCVLFITHGGLLSTTESVHFGVPIVGIPV
FGDQFINVQRAVKRGFAKKVDFSYS-MVGELKVAIQEILSDSSYRTRIKELSLIYHDRPV
SPGAELVHWV-EHVARTRGALHLRSPA-LHVPFYQKLYLDLLAVVLIISLIFYRKICLIK
NLLLS--------------FFQTNEI-----------------------KKKKKRN-
>BmUGT40N1
------------------------------------------------------------
-------------MRS--------------------------------------------
---------------------VLGLCL---------------------IFLANQVQGYTV
LVITALPFRSLNILGASVVSHLLNAGHEVTYITTSPL---KEKPKKNYREIDVSANTE-I
FKGE----EMIDIACLM--------------DN--------KVEMNHIFD-----LQNIT
IANALMTFENEDVKKLIQN-TNESFDVVIADYIDTEVYAAFSALYG--CPLIWLSSLRTN
WQTLRLID-EPTNPAYTVSSISMN--YPPLNFKQRIEELWAQWKWQ-IVKRLYIVSQEEK
IYDNHFVPFIRKRGIKPPNYEDLIYNASLVLANDHHSLGNLPKTPQNFKQVGGFHI-SSV
VKPL-DKVLQNIMDSS-KDGVVYFSMGSAWQSKDIPEHIVNELLKVFGNLKQTV-IWKFE
K---NLN---DLPKNVHIVQWAPQTSILAHPNCLLFISHGGLLSSTEAIHFGVPIIGIPI
FYDQFVNIQKAVISGYGIQVKLNYE-LPKSLEKALGEMLSDKKYREKAKQLSLIFHDRPV
SPGAELVHWV-EHVVKTRGALHLRSPA-LHVPFYQKLYLDLLAAIAMTLLMIKL---VIE
KTLSS--------------FYKKTL--------------------------KRKED-
>BmUGT40P1
------------------------------------------------------------
-------------MP---------------------------------------------
---------------------LWILVV---------------------LLTFSYSGAHKI
LVVFPLPEQSHGILGARFVRHLLNYGHEVTYITPFIE---KY-THPNQQQVDVSRNLK-L
IPEN-----PVNLSSLI--------------SK--------EVSAPGFTE-----TMNFM
NLVAVQTLENENVQKLLKN-PNLEFDLVILEWNFSELLAGIAAVFD--VPYIWVSNLEPH
WLIARLAG-ESFNPIFNSNILSPY--IPPLNLYQRVEELWTQITFH-FHMYWYNDRIQRN
DYERFFGDIIRMKGRESPLFEELKRNGSFVLGNSHLALGHEMRFPNNYKNVGGYHV-DEE
VKPL-SPKLEKLMNNA-ADGVIYFSMGSKLKSEDLPVDIKKGLMKMFGELKQTV-LWKLD
D---KSI---DPPSNVHIFKRVPQQSLLAHSKCVLFITHGGILSTIEAVHYGVPIIGIPA
YGDQFLNIERLVRKDQAKRVDLSHS-LVADLKYAIDELLNTKRYNDTAKNNSFIFTHRTV
NAGAEIVHWV-EHVILTKGAKYLRTEN-LDLHWYQKLYLDLGLLLISAFLFLTY---TCK
LFLIF--------------ISKTRKV-----------------------DVKKKKK-
>BmUGT40S1
------------------------------------------------------------
-------------MNI--------------------------------------------
---------------------KLLISL---------------------FSFVLTCDCYKI
LIVFTTPMKSHNILGEAAAELLLNAGHEVTYVTPFPK---ES-VPDKMRQVDVTYIGK-I
--------GLFDLKGYL--------------KND-------TVKPMSLRK-----ISYFM
HDVNVKAIQNENLQQLLND-PSQRFDAVIVDWLFSEIFVGLASLYD--CPLIWMSTMDPH
WQILRLVD-EMPNPVFLGRCFLDR--IVPFRFWERTQELLYQISSL-FFKDIEFFSEEDA
AFKRLLGPVFARKKKPLPSFNAVRYNASLVLSNSHHSIGYPVKLPPNFISIGGFFI-DDK
KQRL-SLDLQTIMDNA-KHGVILFSLGSNLKSKDMPEHLVRSLLNVFSELKQIV-IWKVE
E---QIA---DLPQNVHVLKWLPQQSILAHSNCILFITHGGLLSITEAYHHGVPLIGIPV
FADQFKNVNLVSKKGFAKKVDLTYN-LPGDLKHAINEILHNKRYLEQAKLWSEIFHHRSV
NPRKELVHWV-EHVIHTRGATYLRSPA-LDVPLYQKMYLDLLGLVMLVLMALTF---LIK
NVIKL--------------FMVRGIV-------------------------HEKME-
>BmUGT41A1
------------------------------------------------------------
-------------MRCL-------------------------------------------
---------------------GLLFFL---------------------VCVVTSARAYHV
LCVFPIPSRSHNSLGKGIVDALLEAGHEVTWVTPYPP---SE-LAKGLKIVDVSATVS-I
S-------KTVD---MH--------------EQ--------RNSNTGVSF-----VKALA
ENITRVSLATPALQQAIVQ---GKYDAVITETFFNDAEAGYGAVLQ--VPWILMSSIAMM
PQLEAIVD-EVRSVTTIPLLFNNA--PTPMGFWDRLKNVFLHSVM--VISDWLDRPKTVA
FYESLFAPLATARGVALPPFEEALYNVSVLLVNSHPAFAPPLSLPPNVVEIAGYHI-DPK
TPPL-PKDLQSILDSS-PQGVVYFSMGSVLKSSKLSEQTRRELLDVFGSIPQTV-LWKFE
E---DLQ---DLPKNVHIRSWMPQSSILAHPNMKVFITHGGLLSILETLHYGVPILAVPV
FGDQPSNANSAVRNGFAKSIEYKPD-MAKDMKVALNEMLSDDSYYKRARYLSKIFGDKLV
PPAKVISHYV-KVAIETNGAYHLRSKS-LLYPWYQRWLVDIIAALLLACLAVYV---VAR
RVLCYLY-----------TSVTGGG---------------------CNRSVKVKKN-
>BmUGT41A2
------------------------------------------------------------
-------------MRCL-------------------------------------------
---------------------QLLLFL---------------------VCVVTSARAYHV
LCVFPIPSRSHNSLGKGIVEALLGAGHEVTWATPFPP---KE-STKGLKIIDVSATAS-V
S-------EMID---MN--------------DQ--------RNADAGIAL-----IRTFA
ANITRLSLSVPALQQAIVS---GKYDAVVTESFFNDAEAGYGAVLQ--VPWILLSSVSIM
PHLEAIID-EVRSITTIPLLFNNA--PTPMGFWDRLTNIFIYSAM--TISNWLERPNTVA
FYESLFAPLAAARGIALPPFEEALYNVSVLLVNSHPAFAPPMSLPPNVVEIGGYHI-NPE
TPPL-PKDLQHILDSS-PQGVVYFSMGSVLKSSRLSERTRREILEVFGSLSQTV-LWKFE
E---ELK---DLPKNVIVRPWMPQSSILAHPNVKVFITHGGLLSTLETLHYGVPILAVPV
FGDQPSNADRAVRHGFAKSIQYKPD-MANDMKVALNEMLSNDSYYTRARYLSKIFGDKLV
PPAKLISHYV-KVAIETNGAYHLRSKS-LLYPWYQRWLVDIIAALLLACLAVYV---AAR
RVLCYLW-----------SSVNGGD----------------------CNRIKVKKN-
>BmUGT41A3
------------------------------------------------------------
-------------MRCL-------------------------------------------
---------------------GLLFFL---------------------VCVVTSARAYHV
LCVFPVPSRSHNSLGKGVVDALLGAGHEVTWATPFPP---KE-PTKGLKIIDVSATIS-L
G-------QMID---MH--------------QV--------RNDIPGIVK-----IKTFA
TNITRLSLSIPALQQAVIS---GKYDAVVTESFFNDAEAGYGAVLQ--VPWIMLSGVSVM
PPLEAIVD-EVRSVTTIPLMFNNA--PIPMGFWDRLINIIIYSAM--AIFQRLNRPKTAA
LYESIFAPLAAARGVTLPPFEEALYNVSLVFVNSHPVFTPPMSLSPNIVEIGGYHI-NPK
TPPL-PKDLQQLLDSS-PQGVVYFSMGSVLKSSKLSERTRREILEVFGSIPQTV-LWKFE
E---ELK---DLPKNVIVRSWMPQSSILAHPNVKVFITHGGLLSILETLHYGVPILAVPV
FGDQPSNADRAVRSGFAKSIQYKPD-MAKDMKVALNDMLSNDSYYKRARYLSKVFSDKVV
PPAKLISHYV-KVAIETKGAYHLRSKS-LLYPWYQRWLVDIIAALLLACLAAYL---VAR
RVLCYLW-----------TSVKGGD-----------------------NRIKVKKN-
>BmUGT42A1
------------------------------------------------------------
-------------MAKQTK-----------------------------------------
---------------------IKLLLL---------------------TFIMSGVHTLNI
LGVFPYQGRSHFFVFQPYLEELARRGHSVTVISHFPQ---TK-ALKNYRDISLANTTK-I
ME------NAFSVERSY------------------------KSLIEVSFY-----LMNTG
VENCKIMLANKEVQDLWKN--KIHFDVAVVEQFNSDCALGLAYKLG--IPVVGTNSHVLM
PYQYERFG-IHYNPSYMTFQFLEG--GTKPTLFQRIERTIFHHYYN-FIFEYLSQRTNQN
TLAQYFD--------DIPPLNELAREIKIMLFYHNFVLSGPNILPSNVKEVGGYHV--AQ
PKEL-RPDVKKFIEES-EHGIIYISFGSMLKAAATSLDKIEAILGAVAELPQRV-IWKWE
EG--TLP---GNPKNIFISNWLPQNDILAHPKVLAFYSHCGQLGTTEAIYHGVPVVGMPV
FGDQPANAAAVEESGLGVQIQIEDL-TKENLLGKLRTVL-NPEFRKRVKFISKAWNDRPV
KAMDSAIFWT-EFAAKYSNI-TFRSRS-VDVPLYQYLVLDVIAVLGSISVISVF---VVF
KLLGRLC------------TSKRENDKK----------------------NKLKRK-
>BmUGT42A2
------------------------------------------------------------
-------------MRFSVTLE---------------------------------------
---------------------LLLVIF---------------------CLHKTEVCSLNI
LGLFPYPGKSHFFVFRPYLEELAKRGHNVTVVSHFPQ---KV-PHQNYHDISLAGKTK-I
LE------DVFPLQKSY------------------------WTVINILHF-----ILEKG
NSDCKTLLNHEDVQKLWKT--KQHFDLVVTEQFVSDCSLGLAYKLG--APAIGINSHVIV
PWQYERLG-IQYHPAYVPFLFLEG--GSKPSLYQRFERTILHNYFN-YLYKYKYQPIDEE
TLAEYFD--------DIPPLDYLAREMKLLLLYHNFVLYGSNLLPSNVIEVGGYHV--AK
PQEL-PQDLKIFIEES-EHGVIYISFGSMLRASSTPRDKLEAIIAALSELPQRV-IWKWD
EA--SLP---GNPKNILLSKWLPQNDILAHTKVLAFFSHCGLLGTTEAIYHGVPMIGMPV
FGDQPGNAAAIEESGLGLQIQITEL-SKEVLLEKFRTIL-NPEFRKKVKFISMAWKDRPI
SAIDNAVFWT-EFAAKYSNI-TFRSRS-ADVPLYQYLYLDVFVVFTAIVICIGF---LVN
YIITLLL---------------RRIAK------------------------KFKQN-
>BmUGT42B1
------------------------------------------------------------
-------------MK---------------------------------------------
---------------------LIYLLL---------------------LLVTCYTDGLNI
LGIYPYQGKSHFFVFRVYLRELAKRGHNVTIISHFPE---QD-PPANYHDISLAGTIK-I
TE------DNQSVRNSY------------------------WSVFSAAFY-----LAISG
KENCQVMLANKQVQELIKS--KQKFDVVVVEQFNSDCALGVAYKLG--APAIGMSSHTLM
PYHYKRLG-IPYNPSYVPFHFLEG--GTKPSLFHRVERLFFDFFFR-TFYYFVSQRSDQN
TLAEYFD--------DIPPLEELARNMKFHLLYHNFILTGSRLFPSNVIEVGGYHV--SN
ANPL-TSDLKKFVDEA-EHGIIFISFGSVIKSSTMTTDKVEAILEVMKRMPQRF-IWKWE
DK--SLI---VDKNKLYVSHWLPQVDILGHPKTLAFLSHAGMGGITEAIHFGVPVVAMPF
LGDQPANAADVEESGLGIQLQFRDL-TTESLLNAFQTVL-NTTFREKVKKVSKAWHDRPM
PPLETAIYWT-EFVARNPDL-NFRTAA-ADTPLYQYILLDVIAVLLTPLIIIFV---ALK
RT----------------RKSSAPIVKKTN------------------GKKKSKKT-
>BmUGT43B1
------------------------------------------------------------
-------------MN---------------------------------------------
---------------------FSLLGL---------------------FVFVNQCVSYKI
LAVFPYNGRSHHNLFSTLVEELALRDHSVTVVNYFPM---KN--ISKLRQIPLEYKVS--
-----GS-DVVDIDDTL--------------KNLPGILVNFHKALDTARA-----FKNLA
NSNCNKLMSNKEIQGIISS--KTKFDLVIVEQFVTDCGLAVAFKLN--APIVGITAHILM
PWTYSRLG-ALNHPAYVPNHFIGS--GTKPGFWDKIQSALINIAFN-IYFKYVIQKSDQM
IINSVFE--------DVPDLDEIGKNISLILLNQYFPLTGSRLYGANVIEVGGLHI-KEN
TTID-DEEIKSFIDKA-ESDVIYISFGTV--ASNFPDRIIKEIINFITKSSVKV-LWKID
NV--GNL---NLPKNVLIRKWFPQTAVLCHPKVKAFITHSGMLSSIEAMHCGVPVISVPL
FGDQFANAAAATEIGLGVTIDVSTM-NERKINQALKTVM-QDSYQIRAQNLSALWRDRPV
SPLNLAIFWI-EYVIRHKGNVELRPPT-VDLGFYELLMLDVCGMAIGILISFCL---FFS
IIISLI------------RFIRRRHINP----------------------NKTKTQ-
>BmUGT44A1
------------------------------------------------------------
-------------MTKR-------------------------------------------
---------------------TIVCIF---------------------VTIILTTDCYKI
LGIFPSLDRTNYLTYRDLFKELANRNNDVTLISHFPM---SD-APASYRDILLSDR---H
VY------KGLSFESVI--------------ASEV------SRVPFETLV-----ATKAG
NDDCKTLMNNNQVLHLIRT--RPQYDVVLVESFNSDCGIALAANLS--APYIALNPKPLQ
PWHYNRLG-INFNAAYVTQTGLSY--GKNPWFLDRVRGYILYHITN-WVYYVGSQITDHV
YLYKYLGD-------NLPSLETLASNASLVFVNTHQSVFGGISRPDNVIDIGGIHV--RP
PKII-PTEIERFINEA-QHGVVYVNLGSTVKDSTLPAEKLAELLLTFRKLPHRV-LWKWD
GA--AIQ---NLPRNVMTMKWLPQYDILKHKNVKALITHAGILSTIEAIDAGIPVVAIPL
FGDQYGNAAAMQDAGMATIVHYQDL-NKEHLLGAVNEVL-DAKRQQQAKLTSRLWHDRSL
SPLENAIYWT-EYVARYQGAPNLQPLS-SQAPLYQQLQLDVLLFVAIVVYILFY---ALY
KILRTLCCCCCRADSGNGDDVGDTRKRK-----------------------RVKFE-
>BmUGT46A1
------------------------------------------------------------
-------------MRAVP------------------------------------------
---------------------FHYILL---------------------VF-IKDVLPARI
LGLFPHIGKSHQMAYDPLLRRLAERGHDVTAVTFFPL---KD-PPEHYRAVSLEGLTE-I
RV------ESINMSIYE---GHNVFLRLTGLDRI-------RSHISEIHP-----LADFA
LDTCSKLVSFKPLSELLR----KEYDVILTENFNSDCMLGLANVYGQKAPIVYLSSCTAM
YWALDRFG-VTDNPSYVPLVSSIF--TTPMTFLQRLENAVLNVYFK-VWFRYAIQLKEQK
IIEEHFGR-------KIPDLQEMAKNVSLMLVNAHHSLNGVRPLIPGIVEVGGMHL-DKT
RRPI-SQFFERFLNDS-EHGVVLFSFGSLIKTSTLPKYKEDIIMKTLSQLKQRV-IWKYE
DS--AEEG--TLVGNVLKVKWIPQYDLLQHSKIIAFVGHGGLLGMTESISAGKPMLVIPF
FGDQHLNGAQAEKIGFGKVVSYADL-SEKTFLDGLQSVL-SPEMRLSARRASNIWSDRQA
DPLDTAVYWT-ERVIRWGHRAPLHSPA-RDLPLHQYLLLDVAAAILVAILVLIA---ILR
LIVVLII-----------RFFSGSVTA------------------------KEKLH-
>BmUGT46A2
------------------------------------------------------------
-------------MR---------------------------------------------
---------------------AHIACI---------------------VLIAHAVASAKI
LGLFPHTGKSHQMVFDPLLRRLAEKGHHVTVVSFFPV---KN-PPANYTNISLESLAK-L
GV------ETIDLSWYE---SSNSILKMTGPEKI-------YEELTAMQP-----LSYMA
VDVCSKLVGFEPLARTLR----QDYDVILVENFNSDCMLGLAHIYGQKAPIIALLSSSLM
DWSPSRIG-VSDNPSYVPIVTSTF--TTPMSFVQRLKNTVLNIYYK-LWFRYAIQLKEKE
IIENHYGR-------KIVDLEELARNTTLMFVNVHHSFNGVRPLLPGIVEVGGMHL-DHK
RKPI-PEFFERFLNDS-EHGVVLFSFGSLIKTSTLPKYKEDIIMKTLSQLKQRV-IWKYE
DS--AEEG--TLVGNVLKVKWIPQYDLLQHSKIIAFVGHGGLLGMTESISAGKPMLVIPF
FGDQHLNGAQAEKIGFGKVVSYADL-SEKTFLDGLQSVL-SPEMRLSARRASNIWSDRQA
DPLDTAVYWT-ERVIRWGHRAPLHSPA-RDLPLHQYLLLDVAAAILVAILVLIA---ILR
LIVVLII-----------RFFSGSVTA------------------------KEKLH-
>BmUGT46C2
------------------------------------------------------------
------------------------------------------------------------
---------------------MKIFIL---------------------FLIVTSVESYKI
LCLFPYPGKSHYMVFEPILDELINRGHHLTVVSFFPA---TI-PLPNRRDVSLQHLAP-P
NV------EVLDLKEIYLK-TQKYF----GLENY-------FGHMSIVTS-----LAKSN
LLICERIINSDVFEEFLAG--KGEYDLILIEHFNSDCLLSLVHIYN--VPSIGLISSSMM
PWTMARAG-APDNPAYIPG-MTSV--HRKMTFFERLINTFTLHFYN-TWFEYAIWREEQK
IIEKKLKR-------KLPRLSDLGKNSSAVLVNTHFSINGIRELTPSLIEIGGIHLHNRT
IREL-NEPLRTLVENA-EEGFIIFSFGSLVKGSSLPRKQMKAIINAFARLPQTI-FWKWE
DDISDAI---KIPKNVKFEKWLPQYDLL--------------------------------
------------------------------------------------------------
------------------------------------------------------------
---------------------------------------------------------
>BmUGT47A1
------------------------------------------------------------
------------------------------------------------------------
---------------------MRVAWL---------------------LWLATVARAARL
LVVLPTNTKSHYAMYSRLIEALAKRDHQLTVITHFPV---DA-PQPNINQISLAGTIP-E
IT------NNLTRKYDS--------------LK--------PNFIRNLEQ-----IISEC
VNACETVVQQDSFKELLNS--TASFDLIIVEVFGSDCFLPLGHRFR--APVVGLLSSVPL
PWVNDYLG-NPETASYIPSYMMGY--GQHMSLWERLSNTIAIILAK-ILYTYKSRIPSQV
IVDRVFG--------HGNNLQKLAKNYSVILSNSHFSINEVRPLVPGLVEVGGLHL--DH
SQTL-PKNMKKLLDAS-TDGVIYWSFGSMSRIETIPSEKLSGIFEAISELPQLV-FVKMD
RR--RLTKNITVPDNVYTMDWIPQYATLCHPNVKLFISHGGLLGTQEAVACGVPMLMVPL
YADQALNSQSMFDKNVARILDLHEA-DKYEWKRALHDLLSNKKYRENSKTLKEIFLDRPI
NPLDMGVYWI-EYVLRYRGAPHMRSPA-LDLSLSQYLLFDVIIINITITIVSVF---ILH
ALFKYLCTKCIKWCPKEKIVIEKRLFKNNV-----------TLFVCLLRKCKVKIN-
>BmUGT48C1
------------------------------------------------------------
-------------MSYRMM-----------------------------------------
---------------------FGTVLF---------------------FCAVCLCWGSRV
LVVSPVPSRSHQQLTDSIVKTLLDAGHEVTYINRLTEM-----KRKRLKVITVRPEDG--
--------QELDVNDLI--------------ER-----------HHTSHK-----TIELG
VVLAKQVIKNEKVRELLQD-NQETFDTVIAEWYYTRLLAPLAAVFE--CPLIWYTACDAS
WMTSQLML-EQTSPVYSTDLLSSEAALPPYGFRERVMRLARQVYLS-GWITYMIHYVESP
AYYELYQSVLQHRGLSPSQYERVLYKASLLLINSDPEIGQILPLPPNTKYVGGHHI-ELP
SKAL-PQNLQDLLDNA-KHGAILFSADSKI----LPWYVKRTLLHVFSQFDQIT-MWETG
E---QLT---DIPDNVYVFKQLPRLRILNHNNTVLLITNGGTTSLLEAAYFGVPVIGIPL
YQDQFVTMDLAHARRRGIKVKFSEH-IAHKIKDSVNKILSNNSYHKNAEKVS-IYLQSTL
EPQRQILHWI-ELVIKTGGAPQLRSPALLQLTTLQMLNIDVLLLLFMFVWFLSK---VLK
VIQVHWR---------------------------------------ADVLDNKKND-
>BmUGT50A1
------------------------------------------------------------
-------------MWAGTR-----------------------------------------
---------------------WPIIGL-----P---------------ILLVASVCGSDI
LMITMGGTKSHKIPFWSLAGGLTRRGHNITFISAFPP---DF-HIAGLEEIAPEGLVS-Y
VKSY----MSWDLVGAR--------------MR--------GEEPLPAFD-----ILRYG
YEACDALLKDYEMRSFLQS--GRTYDLIIIDGTYPECALGITYKMK--VPFMYINTVGFY
SMPLSNAG-NPAPYSVTPFFGRAF--TDNMGIIERAMNSAWQIGA--MALHGVSMTILQG
VLRRHFGS-------QMPHVYDMSKNVSFILQNAHYTVSYPRPYLPNVAEIACIHC--IE
PKRL-DPEIEEWISGAGDTGFVYVSMGSSVKTSKMPLTAHRMLINALGRLPQRV-LWKQD
AV-QNMT---DIPSNVKLLKWSPQQDLLGHPKIKAFITHGGLLSMFETVYHGVPIVTIPV
FCDHDANAAKAEVDGYAKKLEFQYL-TSDKLHEAIQEVINNPKYRREVKYRQNLLRDQKE
SPLDRAVYWT-EYVIRHKGAYHLQSPA-KDLTFIQYYLLDVAMLFVISALAFYA---LIS
FAIRSSFQRLA-------VFIQNRQMKMLFDNSTGLIGNSLM---------EQKKKL
>HaUGT33B1
MGSRL-----------------ILFLIVFPNGRT--------------------------
------------MMS---------------------------------------------
---------------------LALCIL---------------------VLSITYNDAARI
LAVFPVPSISHQVVFRPLTQELARRGHEVTVITPDPVFTNEE-APANLTEIDVH-FTYDV
WK------KFYE-TTSG--------------VN--------NDLIEQTHT-----AFDLM
NRIFEVQMKVDKVQKILKE---QKFDLLLLEACVK-PALVLSHILK--VPVIQVSSFGPI
FFNTATVG-SAWHPLLYPINYVLK--LNNLTKWDKLKELWSLYKI--INVMQQVEQEENK
TVKRLFGP-------DVPAMSELKNNVDMLFVNIHPLWDSNRPVPPSVIHMGGLHQ--KP
QKEL-PQDLKSYLDSS-KNGVVYISFGTNVKPSRLPREKIQILIKVFSELPYDV-LWKWD
ED--ELP---GRSSNVRIQKWLPQSDLLRHPKIKVFITQGGQQSTDEAITAGVPLIGVPM
LGDQWFNVEKYITHEIGVRLDIETL-TEEQFKNAITEVIGDKKYRQNIKKFGEIIRDEPM
TPLERAVWWT-EHVLRHGGARHLRSPA-ANMSWTQFLELELVFTVLSVALGFLL---LLS
FLLYYSY-----------KHFV-----------------------LIPKHKKLKGN-
>HaUGT33B2
------------------------------------------------------------
-------------ML---------------------------------------------
---------------------LVSVIL---------------------LLSITGNDAARI
LAMFPVPSISHQVVFRPLTQELAKRGHEVTVITPDPAFPKGG-GPPTLKEIDVH-FTYDV
WS------KMFA-VTST--------------GE--------QDMIKQMEV-----AFNLI
ANIVEIQLKVDEVQRILKE---EKFDLLLVEACAR-PTLVLSHVFK--VPVIQVSSYGPL
NFNIDTMG-MAWHPLLYPLNLNQR--LYNLTMMEKLKEVWNVYRL--HNLMNEVEVAEND
MAKRLFGP-------NIATIQELKNNVHMLLMNIHPLWEDNRPVPPSVIYMGGVHQ--KP
EKEL-PADLKTYLDSS-KNGVIYVSFGTNVKPSMLPPEKVRILVKVFSELPYDV-LWKWD
KD--ELP---GRTSNIKIFKWLPQSDLLRHPKVKVFITQGGLQSTDEAITAGVPLIGFPM
LGDQWFNVEKYEYHKIGLRLNMNTL-TEEQFKSSVEKVVGDISYRKNTERLRSLMHDQPM
KSLDNAVWWT-EHVLRHGGARHLRSPA-ANMSWAEYLELELVFTVLSIALSILL---LAS
FILYELC-----------KYVV-----------------------GRPLEKKIKAN-
>HaUGT33B3
------------------------------------------------------------
------------MLP---------------------------------------------
---------------------FVLLVF---------------------ASSITCYDAARI
LAIFPVPSISHQVVFRPLTQALAKRGHEVTVITPDPAFPKGG-APANLTEIDVH-FSYEI
MK------EMYK-VTSS--------------GD--------ATMVQKMRV-----GFDLI
AKVFEDQIQKDVVKDVLKD---QKYDLLLLEACAR-PALMLSHVFK--VPVILVSSFGPM
NFNVQTIG-SAWHPLVFPLSMNQR--VYNLTNWEKISELWNLYQL--DIVLKEVEEEENV
MAKRLFGP-------DIPPMSELKNNVDMLFLNIHPVWEGNRPVPPSVVYMGGMHQ--KP
VEEL-PKDLKTYLDSS-KHGVIYVRFGTNVQPSLFAPEKIQVLIKVFSELPYDV-LWKWD
KD--ELP---GRSNNIRIFKWLPQSDLLLHPKVKLFVMQGGLQSTDEALTAGVPMIAFPM
LGDQWYNAEQYEYHKIGAKLAIDTV-TEEQFRNTVKRLIDDESYRRNTKQLGKLMRDLPV
HPLENAVWWT-EHVLRHGGARHLRSPA-ANMSWTQYLELELVFTVLSVALSFVL---LIS
LLLYSLW-----------KYFS-----------------------ISLEHKKLKDN-
>HaUGT33B4
------------------------------------------------------------
-------------MYA--------------------------------------------
---------------------QSFLIF---------------------TLLVTYNDAAKI
LAMFPVPSISHQVAFRPLTQELARRGHEVTVITPNPTFPKGG-APANLTEIDVHDISYGI
WR------KLYE-YTS---------------GT--------TSPTTQTRI-----AFQMM
VQLVEKQLQVDEVQRLIKD---EKFDLLFLEAVA--PALIVSHIFK--APVIQISSFGPM
NFNVETIG-AAWHPLLYPNSFSQK--LYNMTKWNKLEELWNFYSL--EDVVRESDVLEYE
MAKRLFGD-------KAPTVKELRDNVDMLFLNTHRMWEGNRPAPPSVVYMGGLHQ--MP
PKEL-PKDLKTYLDSS-KNGVIYVSFGTNIQPSLFPPERVQMFIKVFSELPYDF-LWKYD
KD--ELP---GRTSNIRISKWLPQPDLLRHPNVKAFITQGGLQSTDEAISAGVPMVGLPI
VADQWYNTEKYVHHKIGVKLDLDEL-SEQQLKNAIKTVVGNKSYRENIVKLGQLMYDQPM
TPLERAVWWT-EHVLRHGGARHLRSPA-ANMSWTQYLELELVLTVLAVILGLVS---VLL
GIVYYLW-----------KSFT-----------------------SKPVSKKVKKN-
>HaUGT33B5
------------------------------------------------------------
-------------MS---------------------------------------------
---------------------LALFIF---------------------LLSITSNDAARI
LAVFPVPSISHQVVFRPLTQELARRGHEVTVITPDPVFTNGE-APANLTEIDVH-FTYED
WK------KFYE-TTSG--------------DD--------NDLVKQMEI-----AFDLI
NRIFEVQMRVDKVQKILKE---QKFDLLLLEACAR-PALVLSHVFK--VPVILVSSFGPL
IYNSETIG-SAMHPLLYPVNFSQR--TNNLSKWDKLVELWRLYRI--MNVMQQGESEEQV
MGKRLFGP-------DVPPISELKNNVDMLFLNIHPLWDTNRPVPPSVIYMGGLHQ--KP
QKEL-PTDLKTYLDSS-KNGVVYISFGTNVQPSLLPPEKVRILVKVFSELPYDV-LWKWD
KD--ELP---GRTSNIRISKWLPQSDLLRHPKIKVFITQGGLQSTDAAITAGVPLIGVPM
LGDQWYNVDKYVQHEIGVRLDIETL-TEEQFKNAITQVIGDKKYRQNIKKFGQIIRDTPI
DPLENAVWWT-EHVLRHGGARHLRSPA-ANMSWTEYLELELVLTVLSVGLGFVL---LLS
FLLYYSY-----------KHFV-----------------------LSPEQKKLKDN-
>HaUGT33B7
------------------------------------------------------------
------------MIS---------------------------------------------
---------------------VALFIF---------------------TLSVTNNHAAKI
LAVFPVPSISHQVVFRPLTQELARRGHEVTVITPDPVFPKGE-APANLTEIDVH-FTYEE
WE------KLYK-ITSA--------------AD--------SDLIKQMRG-----AFSMI
VDVFEIQMKVDEVQKLLKE----KFDLILVEACAR-PAIVLSHVFK--APLIQVSSFGPM
NFNVETVG-SAWHPLLYPVNLSKR--VYNLTMWEKVLELWNFYKL--ENVMREVEYEENK
MTRRLFGP-------NVPTINELQNNVDMLFLNVHPVWEGNRPVPPSVIYMGGMHQ--KP
VKEL-PEDLKTYLDSS-KNGVIYISFGTNVKPSLLPPDRMKILLNVLSQQPYDV-LWKWD
KD--ELP---GRTSNIRISKWLPQSDLLRHPKIKVFITQGGLQSTDEAITAGVPLIGVPI
LGDQWYNVEKYEHHKIGVRLDLETL-TEEQFEKAINDVIGDKRYRENIIKLGQVMFDQPQ
PPLERAVWWT-EHVLRHGGARHLRSPA-ANMSWTQFLELELVLTVVAVLLPIVF---LLS
VLVYKIF-----------KYVI-----------------------VSPKE-KIKSN-
>HaUGT33B8
------------------------------------------------------------
-------------MS---------------------------------------------
----------------------ITLII---------------------LLLLSYNEAAKI
LAVFPAPSISHQVAFRPLTQELARRGHEVTVITPDPAFPKGE-APPNLREIDTH-GSYEF
LK------VLHE-EIAT--------------GR--------GDIVKQIQT-----AMLMM
VDVFGYQMKMDEVQKILKE----KFDLLMLEACVR-TTLILTHVFK--VPVIQVSSLGVM
GFNVDQIG-AAWHPLLYPTSLTQR--SYNLTTWEKLKELYNVYKL--DKIMKDLETDDNE
MAKKLFGP-------NVPHIRELTNNIDMLFLNINPIWEGNRPVPPNVIYMGGLHQ--KP
ASEL-PKDLKTYLDSS-KNGVIYLSFGTNVQPSLLPPEKVQLMIKAFSELPYDV-LWKWD
KD--ELP---GRTSNIRISKWLPQSDLLRHPKVKLFVMQGGLQSTDEAITAGVPLIGIPM
LGDQWFNVEKFVYHKIGVKLVFSTL-TLDKFKDAINTVIGDESYRQNILKLGGLMRDQPM
QPLNRAVWWT-EYVLRHGGARHLRSPA-ANMSWTQFLELDIVLTVVTTALSSLL---LLV
VLMYYLW-----------KQFT-----------------------PKSKHKKIKKQ-
>HaUGT33B9
------------------------------------------------------------
-------------MS---------------------------------------------
---------------------ISLVLF---------------------LLSFSYNDAARI
LAVFPVASISHQVVFRPLTQELARRGHEVTVITTDPAFPKGG-APANLTEIDVH-FTYEY
MR------KFYK-LSSS--------------AE--------GDVVSQMKF-----AFEMM
IEAFEVQMKSEGVQKILKE---GKFDLLLVEACVR-QALVLSHVFQ--VPVIQVASAGPT
NFNLDSFG-TAWHPLLYPLPFSQR--VYNLTNWEKLTEIWKFYQL--EDIFNKCGEKEDE
ANRRVFGP-------NVPSVAELGNNVEMLFLNVHPFWEDNRPVPPSVIYTGGLHQ--KP
AQEL-PKDLKSYLDSS-KNGVIYISFGTNVQPSLLPPEKVQILVKVFSELPYDV-LWKWD
KD--ELP---GRTSNIKISKWLPQADLLRHPKIKFFITQGGLQSTDEAITAGVPLIGFPM
LGDQWYNAEKYVHHKIGKQLDLATV-TEEQFKNAINTVIEDKSYRQNMKNLRDLMHDQPM
TPLERGVWWT-EHVLRHGGARHLRSPA-ANMSWTQFLELELILTVLATALSCLL---LLL
VLINCSW-----------KHFT-----------------------STPKPKKKKKQ-
>HaUGT33B11
------------------------------------------------------------
-------------MF---------------------------------------------
---------------------IALILL---------------------FLSCSTNDAAKI
LAVFPAPSISHQVVFRPLTQELARRGHEVTVITPDPAFPKGE-APANLTEIDVH-FSYDS
LK------EFHK-ATSS--------------GD--------GDIVNQFKL-----VFELL
NKVFEDQMKFGEVQRILKD---GKFDLLLVEAMAR-PALALAHVFK--VPVIQISSAGPM
NFNVVNFG-TAWHPLLYPLYFSQR--IYNLTTYEKITELWNFYKQ--DVLMKSLEDYENT
MNQRLFGT-------DVPTVAELTNNVEMLFLNVHPMWEDNRPVPPSVIYMGGLHQ--KP
VKNL-PKDLKTYLDSS-KNGVIYISFGTNVKPSLLPPEKVQILVKVFSELPYDV-LWKWD
KD--ELP---GRSNNIKISKWLPQSDLLRHPKIKMFITQGGLQSTDEAITAGVPLIGVPM
LGDQWYNVEKYVHHEIGIKIDLKSL-TEKDFKEAINKIIKDKRYRQNIQKLGSLMRDQPM
SPLERAVWWT-EHVLRHGGARHLRSPA-ANMSWTQFLELELVLIVLAVAQSCLI---LIL
VLIKCLW-----------KYSS-----------------------SKPEPKKIKKQ-
>HaUGT33B12
------------------------------------------------------------
-------------MS---------------------------------------------
---------------------PILLIF---------------------LLSISYNDAAKI
LAMFPVPSISHQVAFRPLTQELAKRGHEVTVITPDPAFPKGE-APANLTEIDVH-FTYEK
AR------KLYE-VTSA--------------GN--------GNLITGMQF-----AFNML
VEAFEDEIKVDEVQRLIKE---EKFDLILVEACTR-SALVLSHVFK--APLIAVSSFGTM
NFNVETIG-ASWHPMLYPDSLGKR--IYNLSIPEKLVELWDFYKMN-YDILGEIEKKEDK
MLQRLFGP-------DTPPLSELKNNVEMLFLNIHPIWEGNRAVPPSVVYMGGVHQ--KP
KKEL-PEDLKTFLDSS-KNGVIYISFGTNVQPSLLPPEKVQILVKAFSELPYDV-LWKWD
KD--ELP---GRTSNIKISKWLPQSDLLRHPKIKVFVTQGGLQSTDEAITAGVPLIGVPM
LGDQWYNTEKYEHHKIGVKLELETF-TGEEFKNTINDVIGDESYRKNIEKLRTLMYDHPM
TPLERAVWWT-EHVLRHGGARHLRSPA-ANMSWTQFLELELVLTVLSVALGFVL---LLS
LLLYYSY-----------KHFI-----------------------LSSKLKKLKDN-
>HaUGT33F1
------------------------------------------------------------
-------------MIIS-------------------------------------------
---------------------TFVTCL---------------------ILIVFPNEAGRI
LAVFPTPSISHQIVFRPLMHELAKRGHEVTLITTDPVFPKGG-APSNLTEIDVHDISYDL
WN------KIFM-AGTQ------------G-SK--------DDVVHVMDV-----IFKTI
AAIVEAQFNDDGVQKIIKD-KSKKFDLIFLEAYVR-PALAYSHIYK--APVILMSSFGGV
FGNYQALG-ASEHPILYPVPPCQR--LHNLNKWEKIKELYNYYRV--IRVFEQLEDSENA
MIKKNFGE-------DTPALSELNNNVDMLFINIHPVFEGIRPVPPSVVYMGGLHQ--KP
EKEL-PADLKKYLDSS-KNGVIYISFGTNVDPTVLPADRIEVLVKTVSQLPYDI-LWKWN
ND--VLP---GRTENIKISKWLPQSDLLRHPKIKLFVTQGGLQSTDEAVTAGVPLIVMPM
FGDQFFNAEQYEFHKIGIKLILDTL-TIDKFNKTIYTVIEDQSYRRNVEKLRSIVNDQPM
TSLERGVWWT-EHVLRHGGARHLRSPA-ANMSWAEYLELELVFTVLFFLLLILT---TLA
LILRYLY-----------KNVYVHF----------------------VASRKIKTN-
>HaUGT33F2
------------------------------------------------------------
-------------MSLPV------------------------------------------
---------------------LYLLVT---------------------CMLISSNEAAKI
LAVFPVPSISHQVVFRPLTQELAKRGHEVTVITPDPVFKKGE-VPSNLTELDVHDISYNI
WN------ENFIKAASK------------G-NK--------EDMYTQLEI-----ILDTL
VEVFEAQLKTDEVKTLIDD-KSKKFDLLLVEACVR-PALAFSYIYK-NVPVILVSSLGAA
PLNYELIG-AADHPILYPSVLRQR--LHNLTTWEKFTELYSHYRI--MKIYENNAVLTNK
VFRDRFGP-------EIPTVDELGNNVDLLLLNVHQIFEGIRPVPPSVVYMGGLHQ--KP
IKEL-PKDLKTYLDSS-KNGVIYISFGTNVAPSMLPPERIQILVKVFSQLPYDV-LWKWD
KD--ELP---GRSKNIRISKWLPQSDLLRHPKVKLFITQGGLQSTDEAITAGVPLIGVPM
LADQWFNVEKYVYLKIGLQLDLETL-TEEQFRNAINTIVGDDSYKHNIEKLRSVMEDQPM
TPLERAVWWT-EHVLRHGGARHLRSPA-ANMSWAEYLELELVLIVLAGLLAVLT---AIF
GAIYALC-----------RCFT------------------------KEVNVKHKRN-
>HaUGT33F3
------------------------------------------------------------
-------------MNFF-------------------------------------------
---------------------LLLTCY---------------------ILFANSNEAARI
LAVFPTPSISHQVVFRPLTQELAKRGHEVTVITTDPAFPKGE-TPANLTEIDVHDISYDI
WI------KTFM-ESTK------------G-NK--------NDVMNVMVS-----ILKGL
IAVIDAQLKDDKVKSLIED-KSKKFDLIFIEACAR-PALAYSYIYK--APVILISSLGGV
LDNYATLG-ASVHPSLYPAITRQR--LNNLTLWERVSELYYDYVT--IKGSESMEKEEDA
MLRKHFGN-------GIPSLAELKDKVDMLFLNAHPVFEGIRPVPPSVVYLGGLHQ--KQ
GKEL-PKDLKTYLDSS-KNGVIYISFGTNVDPAALPADRIEVLVKTFSKLPYDV-LWKWN
ND--VLP---GRTDNIRISKWLPQSDLLKHPKIKLFVTQAGLQSTDEAITAGVPLIAIPL
NGDQFYNAEKYEYHRIGIKLMMDSL-TVEQFTNTINTIIQDNSYRENVAKLRTLMYDQPM
TPLERAVWWT-EHVLRHGGARHLRSPA-ANMSWAEYLELELVLTVLLGLLVALT---LFV
LILSSLY-----------KIVF-----------------------RTVTPKKTKRS-
>HaUGT33J1
------------------------------------------------------------
-------------MATLNY-----------------------------------------
---------------------LSLCLT---------------------LQLIFYTDAARI
LAVYPVPSISHQVTFRPITLELVKRGHEVVVVTADPMFKKGE-APQNLTEIDVHDLSYNV
WE-------AFM-NSER------------G-KK--------EDLIPQMRV-----GVEVL
VELFDKQMQVEEVKELRKG-K-QHFDLLLTEAVVK-EALAFSHIYK--VPVIQVSSFGAM
FENYKVLG-APVHPFLYPESMAMR--IYNLTMYEKLNELYVKYTV--EYLFASIEERQNV
LMKKYFGD-------DLPSMQELQNNVDMLFLNVNPIWEGSRPVPPSVIHLGGLPQ--KP
NKEL-PKDLKSYLDSS-KHGVIYISFGTNVK-SLLPAEKIQMLVNAFSKMPYDV-LWKWD
KD--VLP---GKSDNIRISKWLPQSDLLKHPKLKLFVTQGGLQSTDEAITAGVPLVGVPM
LGDQWYNTEKYEHHGIGVKLELGTL-TEELFANAVNKVIGDESYRKNINKLRELMNDQPM
KPLERGIWWI-EHVLRHKGAKHLRSPA-ANISWSEYLELELVFTVLAVALSALL---ILA
FALYSLY-----------KFVSNNF----------------------IIKAKLKST-
>HaUGT33M1
------------------------------------------------------------
-------------MSVLI------------------------------------------
---------------------SALVFC---------------------ILSVNLIEPARI
LAVFPVPSISHQVVFRALTQELVRRGHEVTVITPDPAFSQEQ-RPTNLREIDVHELAYGI
WK------KIFT-SFPR------------E-NK--------DNLADQVKF-----FLGMG
YAVTDAILYDKEVRDLIDN-KSDQFDLLMLEACPR-PVLGFSSVFK--VPVILVSSFGAS
YGNFEAIG-APINPILYASINRKK--SLNLTMWDKIVETYNHYQV--ISLNEEFEKLEDI
MMKKHFGP-------NTPPLAELANNVDMLFLNVHPVFEGIRPVPPSVIYMGGIHQ--KP
DKEL-PTDLKTLLDSS-SNGVIYLSFGTNMDKSLVTEEKLRIFVNVLSRLPYLV-LWKWD
TE--KLP---GQTENIRLSKWWPQSDLLKHPNVKLFITQGGLQSTDEAITAGVPLIGVPM
IGDQFLNVERYVHHKIGVKLDMATL-IEDVLKNAIETVIGDSSYRHNVISLRNKMYDQPM
TSLERGVWWT-EHMLRHGGARHLRSPA-ANMSWAEYLELELVFIVLIVLLILIL---LMF
LSIYLVC-----------KSLR-------------------------RITMKMKTS-
>HaUGT33T1
------------------------------------------------------------
-------------MTDFSY---------------------------------F-------
---------------------IVVHTL---------------------VLLLSQGEAAKI
LVYINTPSISHQVVFRPLTQALAARGHEVTVVTTDPAFPKGG-APPNLTEIDVHDISYNI
WR------TEVM-KASR------------G-EEI-------DDILAPLRV-----MLYAV
EKVLEAQLQHPEVQALIKGTKNKHFDLMIAEAAMP-MLLAFAHIYK--TPVIQASSLGAY
FGNYETVG-APTHPFLYPHVMRRK--LNNLSVWDKVTELYDQYRL--EKLIADAQPFENA
IVEKYFGP-------GIPPVSELLKNVDMLFLNVNPIFGDVRPVPPAVVFMGGLHQ--NP
EKDL-PKDLKTFLDSS-KHGVIYISYGTNVDPALLPPEKIQAMIGVLSQLPYDV-LWKWS
KD--ELP---GRTPNIRISKWLPQSDLLKHPKVKLFITQGGLQSTDEAITAGVPLIGMPM
IADQWYNVERYVAHKIGVRLDMETL-TEENFKNAINKTIGDDSYRKNIVRLRNIIQDQPQ
KPLDRAVWWT-EYVIRHGGAKHLLSPA-AHITWTEFLELKLVFTLLAVFLTAVV---AVL
IALYLVF-----------KFVRSFL----------------------RGSVKVKRS-
>HaUGT34A3
------------------------------------------------------------
-------------MGLKIF-----------------------------------------
---------------------CAVFIL---------------------AFMCHAVKGASI
LALFSSLSYSDHLVYRGYVSRLAQRGHNVVVMTPYPGHFQFP-EVDRIVELDVGQDSSPY
WDEF---------KLLM---T----------NT--------DDYYPRLKA-----IDEFS
VKLAIAQLKSKPMTALLIN-PTISFDLVITEADVP-LLYAVAEKYK--APHIAITTSSGK
IHQYESKG-NPIHPILYPDVNSLS--YGNLGHWDRISEVYRQYKSR-GEYYNNYLPLCEL
AAKKLFG--------LKRSLLQVEHDIDLLFVASNPALIGNRPSAPAVVYVDRMHI--TP
GLSL-PQELFNLLESS-TKGVVYFSLGAVQESEQLAVPLLQTLADSFGELPFTV-LWKIA
NT--TMI---TKPANVITHSWFPQQQVLAHPNVKALITNGGSRSLEEAVFYGVPIIGLPL
VKSRKVFINEITKHGAGEILDPYNL-DKETVIATINAVASNEKYKNAMVKVKSTVVNPLI
SGPDDAVWWT-EYLLRNREARQLRSPA-VGISSFRYYLLDIACYLLIAISLALC---LSY
YMIRAVA-----------RSVRRRFWLY----------------RGLDGSGKFKAL-
>HaUGT39B2
------------------------------------------------------------
-------------MDAL-------------------------------------------
---------------------KYVLLL---------------------LALAKYSESANI
LYVVPFTAKSHFIMLRPIGLELARRGHNVTVITGNKE---PN-PPPNYHQIMVDKKE--I
WELI-GAGGRPNVFSMV--------------NV--------PAEKFHEGI-----LWKGG
IAFTELVLNSTEIKAFLAK--DNKFDLVISEQFFQEALNLFAYKYN--APLVLVTTYGNC
MRHNIITR-NPLQLATVLQEFLDV--RDPTSFWGRMRNLYFSMYEY-IYWRYFYMEEQEQ
LVKKYLKDL----PQPVPNLYDVERNASLILVNSHFSFDPPTAYLSNVVEIGGSHL-SKS
DAKL-PENLQKVLDNA-KHGVVYMNFGSNVRSSELPEDKKKAILNVFRRLKQTV-LWKWE
ED--ILE---NKPENLVVQKWMPQKEILSHPNIRLFVSHGGLIGTQEATFHGVPIVGVPI
YADQYNNLLQVQNIGYGKILEYHEI-DEETLYNRVNEVLTNDSYRKKAKEVSRRFRDRPL
NALDTAMFWI-EYVIRNNGADYIKNPA-LELSWVASNMLDVYAFILILVLGVVF---TTV
KILSIVL-----------SLFKSKDSKK-----------------------QKKKRS
>HaUGT40D1
------------------------------------------------------------
-------------MEKMK------------------------------------------
---------------------ICWVLF---------------------SIMLAIGDASKI
LVVYPFPSRSHANLGDGIVRNMLKAGHEVTYITPFEF---KN-APPSLRQIDVSNLID-L
MPKG-----LLTIKALM--------------DG--------NNISLNIAF-----MTYMV
TEIFKGMILNENVQKILTD-PNEKFDLVIAEWMMSEIPAGIGAVYD--CPFIWISSVEIH
WILLRFID-QAPNPAFTVDIMTTY--TPPLNFVQRAIELWNQVKLT-VLNYVILDRIQDN
VYSTYLAPIVEKRGRKAPTLDELRYNVSMIFSNAYVDTSSALSLPQSHKYIGGYHI-DEK
VKPL-PEDLQKLMDGA-KNGVIYFSMGSNLKSADMPDELKASLVEMFGSLPYTV-LWKFE
E---VLP---NLPSNIHILKWAPQQSILAHPNLRVFITHGGLLSTTETVHFGVPIIGIPV
FADQFINVHRAEIRGFAKRVDLSYT-MAGELKKAILEVVTDKRYAEKAKELSVIHHDRPV
KPGDELIHWV-NHVIRTRGARHLRSPA-LGVPFYQKMFLDLAVVLTIVLTLAYI---LLK
RAWRY--------------FRSGKS------------------------KSSKKNN-
>HaUGT40D2
------------------------------------------------------------
-------------MEKTK------------------------------------------
---------------------ICWVLF---------------------SIMLAIGDASKI
LVVYPLPSRSHANLGDGIVRNMLKAGHEVTYITPYEY---KN-APSALRQIDVSSLLD-L
LPKD-----LMTLKSLM--------------EG--------KNMSLHALF-----MSYMM
TEMSKAMIKNENVQKILSD-PNEKFDLVIAEWMMSEIPAGFAAVYD--CPLIWISSVEIH
WMLLQYID-QPSNPAFTVDIMSPY--TPPLNFIQRASELWTQIKHM-VLNYLILDRIQDY
VYSSYLAPFVEQRGRKAPTLHELRYNVSMIFSNAYVDTSSALSLPQNHKYIGGYHI-DEK
VKPL-PEDLQKLMDGA-KNGVIYFSMGSNLKSADMPDELKASLVKMFGSLKYTV-LWKFE
E---VLP---NLHSNLHIIKWAPQQSILAHPNLRVFITHGGLLSTTEAVHFGVPIIGIPV
FGDQFVNVHRTEIRGFARKVDLSYT-MTDELKKTILEVVDDKRYAEKAKELAVIHHDRPV
KPGDELIHWV-NHVLRTRGAPHLRSPA-LGVPFYQKMFLDLAVVLTIVLTLSYI---LLK
RAWRY--------------YRSGKS------------------------KSSKKNN-
>HaUGT40F1
------------------------------------------------------------
-------------MGKLN------------------------------------------
---------------------LILLSI---------------------LLSSCLCDGYRI
LAVFPTPSVSHGILADNFVKTLLNAGHEVVYISPFKN---VN--HPKLEITDVSQNVE-L
FS------DNIDVKEVM--------------NG--------SLDLLDTKV-----LFEII
TTITDVTLANPSVQKLLRD-PNQKFDVIVAEYFFNNIYSALSAIYD--APFIWFLTIVPH
SMILDQIH-GPMNPAYSSDYIEAR--IAPYSFAERVRGLYFTLSLL-YNLHVSFPPVEEA
IYHKHIPTILKSLGKPIADYKVLTYNVSMVLGNSQVAIESAVPLPPNFKHIGGYHI-DDD
VKPL-PENLKKIFDNA-KNGVVFFSLGSNLRSKDLPEDMKQGILKVLGGLKQTV-IWKFE
E---SLP---NTPKNVHIVQWAPQQSILAQPKLVLFVTHGGLLSTTEAVHFGVPLVVIPV
FGDQFMNAHLVEKKGIAVQVKLSYT-MYNELKVAMDTVLGDTKYATNAKALSAAFHDLEM
KPKVALNFWV-EHVVRTRGAPHLRSVA-VDIPLYQRVYLDLLALILLTPVVLLL---VLK
RFCCK--------------KSDSQ---------------------------KVKRS-
>HaUGT40F2
------------------------------------------------------------
-------------MEKLK------------------------------------------
---------------------MWLFGI---------------------LLCSCLCDGLKI
LTVFPVPSPSHGILGDNMVKHLLNGGHEVTYITPFKN---KN-PHPKLHIIDVSANMK-L
FDPN-----MLDVKKIM--------------DG--------DKYMQDNAL-----LFVLM
NSIASSTLGNPNVQKMLKD-PNTKFDVIIGEFMFSDLYSALPAVLQ--CPFIWFSTIEAH
SMILNQVH-GPLNPAYTADYLVAR--VPPFSFYGRVHELWTLLVGL-YHHNFDYHAKEVS
DYETLIAPIAREQGKPVPDFNVLKYNASLLLGNTHVAISNAVPLPPCYKHIGGYHI-DEE
VKPL-PEDLQKIMDSA-KHGVIYFSMGSNLKSKDLPDELKQGLLKVFGGLKQTV-IWKFE
E---NLP---NTPKNVHIVQWAPQQSILAHKNLVLFVTHGGLLSITEAVHFGVPLIAIPV
FADQYLNANRIEKKGFAIKVDLSRT-MDKDLKVALQEVLGNKKYAETAKALSIAYHDRPQ
KPKDALNFWV-EHVVRTRGAPHLRSVA-VDIPLYQRVYLDLLALILLALVVLLV---VVK
KIVGL--------------LTSKKSV-------------------------KQKKN-
>HaUGT40L1
------------------------------------------------------------
-------------MSHK-------------------------------------------
---------------------TAGLLL---------------------LSLLVSSEALRI
LVCFPMTSKSHSILGHGYANRLLEAGHEVVHITSYPS---KR-IVQNLTEIDISYLQD-F
FKEQTMNDDAFKLKNMI---G--------------------KKNFEESVF-----FFYFV
FTMHKNFLTDPNVVKLLSD-PKEKFDAVVLEWFFTEITAGIPALLE--CPLIWACSTEPH
WQALRLID-EISNPAYTLDLFSHN--RIPLTFWQRAEGLWKVVKRN--VQLAIYYPFEKW
AYNSIYPEIAAKRGVTMPSYEEAMYNGSFMLLNAHPSIGGSMKLPQNAANIAGYHI--ET
TKPL-PKDLQKLMDEA-KHGVIYFSMGSIVQSDGMSEEMKKSLLDMFSKYEQTV-IWKFE
S---DLT---DVPKNVHLVKWAPQPSILAHPNLKLFITHGGQLSTSEAIHYGVPLVGLPV
MADQHYNMISVEAKGFGIKVTLAED-MVPELDAAVRKILTDETYTNRAKELSALFHDREM
PPGVALTHWV-ELVVRNRGAPHLRSPA-IAVPLYQKLYLDLGVVLAIIIGLILK---VVK
YVLNR--------------RSNKQS--------------------------KEKSS-
>HaUGT40M1
------------------------------------------------------------
-------------MKL--------------------------------------------
---------------------LVLFSL---------------------FFVLCSVESLKV
LVLFHMPVKSLSILGTGVVRHLLNAGHEVTYVTVYPL---KNPPTKNFRQIDISKNVE-L
VAYD----ETLTMGYVL--------------EH--------QIEKNGAYQ-----IQVFS
QENARQTFQNENLKKLIQD-PNEHFDVVFSDLLESEVYAGLAVLYD--CPMIWLYSMGAH
WQVLRLID-HGSNPAFTPDYLSPN--KLPLSLFERVEELWARVRWQ-FLKTFITQPEERK
IYEETFGPLLAQRGRTLPDYEEVMYNASLIFANEHHAIRDRPATPQNFKYVGGFHI-EDP
VQPL-PKHFQELIENS-KHGVIYFSMGSFLKSNSLPKKLVQELLNMFGQLKQTV-IWKFE
T---NLP---DVPKNVHIVHWAPQPSILAHPNVKIFITHGGLLSSMEAIHFGVPIIGVPV
FFDQFTNINKAVINGYALRVNLNYD-LPKGLSAAIDVMLNDDKYSKKVKEMSAIYHDSLT
KPGDEIVHWV-EHVVRTRGARHLRSPA-FNVPLYQRLYLDVLAIILAVVYLVKY---IIA
SFDTK--------------KAKKQS--------------------------QKKKN-
>HaUGT40Q1
------------------------------------------------------------
-------------MNNW-------------------------------------------
---------------------TLFLLS---------------------SICLSHVCAYKI
LVVFPYPGTSHSILGEGYVRHLLRAGHQVTYLTAIPY---KK-PHPNLKQVVVASVVE-K
FEFF----KTLDFEKFI--------------SK--------EVDLTDMQV-----MYETM
ITVANRSLTHENIQKFLMD-TNEKYDLVVAEWLYHHLYSGFAAIYN--CPYVWSSSMEPH
TAVLSLID-EPGNPAYFPDHMSPV--SPPLTFSQRAYELYYLFYLR--RVLWSIRGLEQK
TYEEVFGPAAAKRGITLPTLEEVKYNSSLMFGNSHISSGDPQRLPINHIPIAGYHI-QDV
VPAL-PENLQKIMDEA-PYGVIYFSMGSMMKSSTMPTKLKRDFLDVFGTLKETV-IWKLE
E---ELT---DVPKNVIMVKWAPQPSILAHPNCKLFVTHGGLLSTTETIHYGVPIIGIPL
FADQFINVMRAVRKGFALQVDLGYD-TPANLKVAIEEIVSNPKYTQKVKDLSFIYHHRET
KPGHTLVHWI-EHVIETNGAPHLRSPA-LHMPFYQKMYLDLLGIVLLGLIVLIK---AVQ
ILLRL--------------AKKSDV--------------------------KKKRS-
>HaUGTR1
------------------------------------------------------------
-------------MAAA-------------------------------------------
---------------------TYFLLF---------------------SLLSLSSEASKI
LVVVTMPSRSHGNLGNGVVRELLKGGHEVTYIRIFEY---KN-PPPNLRQIDVSSNID-L
MPKG-----IMNIKKIM--------------DK--------DVAANDHIT-----VKMMM
LELATKTIEHQNVKKLLED-PSEHFDLVIVDWMLADVPAGLATVFG--CPLVWLSPMEVN
SLDISLID-GAPHLAYSTGAFSSN--MPPFNFLQRAQELWTRIKAR-YYELKHFDRMELD
AYERLIVPYVEKRGRQAPSFYDVRYNASLILGNSHVSMGQALALPQNYKPIGGYHI-DED
VKPL-PEDLENIMMSA-KNGVIYFSMGSHLKSKDWPEKVKRDLLNMFGQLKHTV-LWKFE
E---DLP---NLPKNVHILKWAPQASILSHPKCVPFITHGGLLSTTETIHYGVPIIGIPA
FGDQFINVKRAINKGFALEVKLSYT-VAADLKAAIEEILHNPKYRQKVKELSFIYHDRIA
KPGEELLHWV-HHVINTNGAPHLRSPA-LHIPLYQRLYLDLLGLISVVILVFFI---LLR
VLCKL--------------VCSKKQ--------------------------KEIRV-
>HaUGT41B1
------------------------------------------------------------
-------------MK---------------------------------------------
---------------------ITLVLL---------------------LLCLTNSLAYKI
LCIFPAASKSHDHLSKGVVDALLKAGHEVTWATPFEK---KN-VPKNLRIIDLTATRA-I
V-------EGVD---AT------------------------DTENHSISF-----VRNFT
TVMSRTASENPTLRKVLIE---QQFDAVMTTWAFNDFDAGYAAIQQ--VPWILLSSVGVH
PYLESIVD-VVRSIPTTPMIIADG--EVPMTWQRRWLNGLIYMLM--TVDSWFDIPRQAA
LYESMYAPIAAARGVPLPPFLEAKHNVSILLVNSRESIGTAYSLAPNVVNIAGYHI-DEN
PAPL-PKDLQDLMDNS-PQGVIYFSMGSIVRSTAMKPHTRDALIKIFSKLPYTV-LWKFE
E---PLD---NLPPNLHMRPWMPQTSILAHKNLRLFITHGGLLSTLEAIHVGVPLLAVPV
FGDQPGNAERAQRTGYAVRVNYHEN-MAPELEVALNEMLSNDSYTKKVKHLSKLFRARPI
SPSKLISFYV-ELAIETKGAYHLRSLA-LQYSWHERWMFDFVLAVLGVLAALAW---LVK
LAVTACV-----------RRFSGKK----------------------QSANKKKKN-
>HaUGT41B2
------------------------------------------------------------
-------------MK---------------------------------------------
---------------------LPLAIL---------------------LLCMSSTWAYKI
LFVFPAATRSNDVLGKGVVWALLKAGHEVTWAATYKQ----E-AHPNLTIIDLPEAKK-I
V-------DSFDPITMA------------------------DNNNISMSF-----MKEHT
VRICTATAQNAELRKVLVE---KQFDAVMTTFYLNEYDAGYAAIQQ--VPWILFSTVNYH
PMLELMVD-EVRSIPTTPIVLMEC--ETPMSLPRRWLNGLMYMFL--TAYNWYDQPNQVA
QYESMFSELAAKRGVPLPPFEEAKHNVSILLVNSHESLQNGYSSPPNVVNIAGYHI-SEH
LAPL-PKDLQELMDKS-KNGVIFFSMGSILRAAGLDPKKRDALVKMFGKLPYTV-IWKYE
E---PLD---NLPPNVHIRPWLPQPTVLAHKNTVAFITHGGQSSTVEAIHAGMPVVVVPV
GGDQPANAERAVRMGVALQVDYYKDTLADDLEVAVKELLGNDKYREKAKFLSKLFRTRPV
PPAKLIPFYV-ELAIETKGAYHLRSLS-LKYSWYERWMLDFVLAVLGVLATLAW---LVK
LTVTACV-----------RRFSGKK----------------------QSANKKKKQ-
>HaUGT41B3
------------------------------------------------------------
-------------MK---------------------------------------------
---------------------LPLAVL---------------------LLCMSSTWAYKI
LFVFPAMSRSNDLLAKGVVRALLKGGHEVTWASTYPQ---KD-VHTNLTVIELPDALK-I
V-------QSMD--AMK------------------------ALKNVSMSY-----MANFT
TSIAVAASENPQLRKALVE---EQFDAVITTWYMNDFEAGYAAIQQ--VPWILFSSVNYH
AILEDMVD-EVRSIPTHPMMFNDC--EAPMSTWRRWFNGILYIGL--NLFTWYDNPRKVG
VYEDIFAPLAATRGVPLPPFSEAQHNVSILLVNSHESLAPSISKPPNVINIGGFHL-DED
APPL-PKDLQDLLDGS-PQGVIYFSLGSVLRSSGIDAKKRDALVKMFGKLPYTV-LWKYE
E---PLD---NLPPNVHVRPWLPQPSILAHKNTILFITHGGQSSTVEAIIAGIPIVAVPV
MGDQPANAERAVRAGYGLQADFNAD-LAEELDVAVKEILSSDKYRNKAKFLSKLFRSRPV
PPAKLIPFYV-ELAIETKGAYHLRSLS-LKYSWHERWMLDFVLAVLGVLAALAW---LVK
LAVTACV-----------RRFSGKK----------------------QSANKKRN--
>HaUGT41D1
------------------------------------------------------------
-------------MK---------------------------------------------
---------------------LHTVLL---------------------LASISCTFGYHI
LVPVPVPSHSHNQLAKGIVDALLKHGHTVTWVTPFPEKAGKN-PPKTLKLIDLSHIKH-L
--------ADID---MT--------------DP--------KNTQAGITF-----VKQFS
ANISLAMMNTPAVKEAITK---NQYDAVVTELFFCDFMAGLAAVQQ--APWIVLVAMDLY
PNAEAQID-EVRSVATTPLLFNPA--DVPMSFMQRAVNFIIYIAM--TVSGWLDQAKTVE
LYESIFGPIAAARGVALPPFEDAFYNVSIMLVNSHESISPPFSTPPNVVNIAGYHI-DEN
IPPL-PKDLQDLMDGS-PQGVIYFSMGSVLKSAAFKPELRAALLKIFAKLPYTV-LWKFE
Q---PIS---DLPPNVHVRPWMPQPSILAHPNVKLFITHGGQLSSLEAISAGVPVLAIPV
FGDQPSNAERAKKKGYALRVDFSPD-MAPEVEAALNEMLGSDKYYNRAKYLSKIFRNRPA
KPSDLINHYV-ELAIETKGAHHLRSLS-LKYKWYERWMLDFVLAVLAVLAALVS---LVI
FAVKKCI-----------RKVTGTKTY--------------------KPASKKKRN-
>HaUGT42B2
------------------------------------------------------------
-------------MKPSALI----------------------------------------
---------------------VTLLSL---------------------LVLTDYACSLNI
LGIFPYHGKSHFIVFRVFLRELAKRGRNVTVISHFPE---QD-PPKNYHDISLAGSIK-A
IE------GEAPFESSY------------------------FTLFLGSLY-----LATTG
VDNCKVLLADDKVQRLIKE--NPKFDVIVVEQFNSDCALGIAYKFQ--APVVGIMSHILM
PYHYERLG-VPYNPAYVPFHFLEG--GTKPSLYHRVERTIFDFYFR-MLNRYYTQRSNQN
TLAQYFD--------DIPPLEELGREIKFLLLYHNFILTGSRLFPSNVIEVGGFHV--VD
AKPL-TGDLKKFVEEA-EHGVIYISFGSIVKASTMPAEKVQEVLNVMKRLPQRF-VWKWE
DK--TLM---VDKDKLYTNSWLPQVDILAHPKTLAFLSHAGNGGTTEAIHYGVPMVAMPV
GGDQPANAAAIEESDLGVQLQIRDL-NEENLLNAFRKVL-DPKFRQRVKEVSKAWHDRPL
PPLDTAVYWT-EFAAKYPNF-NFRTAA-ADVPFYQYINLDVAAVFITIISIIFI---VLR
SALKICCGR-------KESKGKNTKSNKVE-------------------KKKAKRA-
>HaUGT42C1
------------------------------------------------------------
-------------MKLNHI-----------------------------------------
---------------------LFFSFL---------------------SVLFNQVLTLNI
LGVFPYEGKSHFFVFAPYLKELARRGHNLTVVSYFPL---EK-PMENYHDISLSKDVK-I
LE------DAFPIKRSY------------------------WTIIQISFF-----LINSG
TENCKTLLDDENVQNLWKS--KQKFDLVVTEQFNSDCALGLAHALG--APVVGLTSCVIM
PWHYETFG-IQYNPAHVPILFLEG--GTKPTLYQRIERTILHLYFV-YLHKLTCRKENDK
TLAKYFK--------DIPPVDELAQNVNMLLSYSHNSITGPGLLPPNVKEVGGYHV--AK
PKEL-PKDLKKFIDEA-EHGVIYISFGSMLRATSTPKDKLEAIIGAISELPQRI-VWKWE
EK--NLP---GNPKNVFISNWLPQNDILAHPKVLAFYSHCGMLGTTEAIYHGVPMIGMPI
FGDQPGNAGAIEESGLGVQIDIRHL-TKELLLEKFKIVL-NPEFRRKVKDLSRVWHDRPQ
SAMDSAIYWT-EYTARTANY-SFGTPA-AKLPIYIFRSWDIIAVLGTICLAILI---SLK
LVITFLY---------------KKLSQK----------------------PKIKTN-
>HaUGT43A1
------------------------------------------------------------
-------------MK---------------------------------------------
---------------------LFILLI---------------------FYCIFKCESYKI
LAIFPYNGRSHHIYFTALVEELALRKHNVTVINYHPVP-----ALPTLRQISLQEGKE-N
TS------DNVNIEEHL--------------KLL-STSSFLSMIYGGAQV-----FKQMA
NTNCKKLVNNREIQELIES--KESFDIVIAEQFMTDCGLAVAYKLN--APVIGMTAHILM
SWTFPRLG-APNHPAYVPNHFFAS--GNYPNLWNRIKSTIVNFGMN-MYYTHVIQKQNQE
IVHAVYP--------DIPPLEELGKNVSLILINQYFPLTGSRLQGSNVVEVGGMHI-KEN
AQIE-DKRLKNFLDNA-KKDVVFISFGSVAK--NFPQKILDEIKNLIKNNSDILFIWKLD
A---SNW---EPPTNAYVDKWMSQKAILCHPKVVAFITHSGMLSSSEAMYCGVPIVGVPL
FGDQFANAQSGVESGLGVSVDILSF-NEKVLKGALKTIL-QDEYRQKAKLLSQQWKDRPL
SPMNTAIFWI-EYVAKYKGVQNLKPSA-ANLPMYQYLMIDVILVLGSVFLLLPL---TIV
KLICLIGN----------KKTTQKSQKK---------------------EKRKKRD-
>HaUGT44A2
------------------------------------------------------------
-------------MTKHT------------------------------------------
---------------------IFIFYF---------------------IATIFATDSYKI
LGIFPSLDRNNYLTYRGLFRELANRNHEVTLISHFQM---PD-APASYKDVLLSDGLH-Q
VY------KGLSFESVI--------------VNEV------SRVPFETLV-----ATKAG
NDDCKTLMNNHQVLHMLRT--RPRYDVILVESYNSDCGLALAANLS--APYIAFNPQPLQ
AWQYNRLG-INYNSAYVSQSGLPY--GKEPWYFERLKSYILYHLTN-WVYYVGSQVTDHV
YLYKYLGD-------ELPSLESIASNASLVFVNTHQSVYGGVARPDNVIDIGGIHV--RP
PKII-PTEIERFINEA-EHGVIYVNLGSTVKDSTLPGDKLNELLSTFGKLPLRV-LWKWD
GG--NLQ----LPRNVMTMRWLPQYDILKHDNVKAFISHAGILSTIEAIDAGVPMVAIPL
FGDQYGNAAALQDAGVAAVVQYQDL-KKEYLLDAINDVL-DPVWQQRAKLVSRLWHDRPM
SPSEAAVYWT-EYVARYQGAPNLQPDA-AKVPLYQQLQLDVLAFIGLVLYILSY---VLY
KILSALCCCCCPSGAQI-EEVEERRSSK-----------------------RVKFE-
>HaUGT46A3
------------------------------------------------------------
-------------MRTL-------------------------------------------
---------------------AIIFLA---------------------IFAVHNVQPARI
LGLFPHTGKSHQMVFDPLLKALAERGHDVTVVSFFPI---KD-PPANYTTVSLEGIAA-L
GL------ETIDLAYFD---NPNTILSILGVEKI-------LKQVTEFQP-----LADLA
TGICSKIVDFAPLADALK----KSYDVVIVENFNSDCMLGLAHVYGIKGPFVSLSSSALM
QWVPDRMG-LTDNPSYVPIVSSEF--TSKMTFLQRLENTVMNMYYK-VWYRYAIQLKEKA
IIEKRFGR-------RIPDLQDFAKNMSVMLVNTFHSMNGVRPLLPGVVEVGGMHL-DHS
RKPI-PHYIERFLNES-EHGVVLFSWGSLIKTASIPKYKEDIIVNALSKLKQRV-IWKYE
DS--DEEG--TLSGNILKVKWIPQYELLQHPKVIAFIAHGGLLGMTEAISAGKPMLIVPF
YGDQPLNGAAATSIGLGKAISYADM-TEKSLLEGLQSVL-SAEMRVSARRASKMWQDRIA
DPLDTAVYWV-ERVIRWGDQDPLHSAA-RDLTFIEYNLIDVAAVILLAIVFIIL---VLR
IVVNQIL-----------RLLSASMSK------------------------KEKLH-
>HaUGT46A4
------------------------------------------------------------
-------------MHL--------------------------------------------
---------------------LRILFA---------------------IFAVQHVQSANI
LGIFPHVGKSHFIAFEPLLKHSARTGHQVTVVSFFPQ---KD-PPANYTDVSLREIAQ-I
RK------EAVNLQLFE---RSNKFINSLGLKMF-------LRQIFSFRP-----LSDLA
LNVCSGLVKFQPLAEVMQ----KHYDVVLIENFNSDCVLGLLHIYKIKAPVISLLSCPMM
HWSASRIG-LTDNPSFVPTITSQT--SSIGSFLERLENSAMYVYFK-LWFRYAVQVKERA
IIEKRFQR-------KIPDLDVLARNISMMLVNTHHSLNGVRPLLPGVVEVGGMHLKDKR
SKTI-PHYIERFLNES-EHGVVLFSWGSLIKTASIPKYKEDIIVNALSKLKQRV-IWKYE
DS--DEEG--TLSGNILKVKWIPQYELLQHPKVIAFIAHGGLLGMTEAISAGKPMLIVPF
YGDQPLNGAAATSIGLGKAISYADM-TEKSLLEGLQSVL-SAEMRVSARRASKMWQDRIA
DPLDTAVYWV-ERVIRWGDQDPLHSAA-RDLTFIEYNLIDVAAVILLAIVFIIL---VLR
IVVNQIL-----------RLLSASMSK------------------------KEKLH-
>HaUGT46B1
------------------------------------------------------------
-------------M----------------------------------------------
---------------------LLPIVF---------------------MLFAGVSQGYKI
LALLPYPGKSHHMVFEPVLNELANRGHEVTVVSFFPS---AK-PIKNRRDVSLVGLAP-L
NV------EVVDLQYLD---DPSFFA-----RKF-------STQYHLMTK-----LMDFN
LQLCEKVLYSNVFKEFIDA--EGAYDVVLAEHFQTDCMMGIVHNYG--APSVGLMSCAVV
PWTPARVG-ADGNPAIFPSIMLPL--TDEMTFLEKLENAFNLHFYT-LWHKY-MNRNEQS
VVEARLGR-------KLPPLEEIAKNFSVMLVNTHYSLNGVRALSPSVVEVGGIHLHNKT
VQPL-PEDIERWVSES-KHGVILFSFGSLIRSSSLPAKRLDALLKVFARLPQRV-IWKWE
TE--DIQ---GLPENVLVLRWLPQYDLLHHPNCVAFITHGGLLSLTEAVEAGVPLVVIPV
LGDQPGNAAYAQRAGIAEALAIHDL-EEERLYEDLIKVL-TPETRARAKAFSQLWRERPV
SPMDEAIHYI-ERAARY-GQLNMSSQS-RLLPKPELLFFYSIEYIVVIGIVF-----IIF
ILVNCCC-------------------------------------CSRTTKVKVKQN-
>HaUGT47A2
------------------------------------------------------------
------------------------------------------------------------
----------------------MVITL---------------------LLWAVAARAARL
LAVLPTNTKSHHAMYGRLLEALARRDHQLTVVTHFPM---KN-PPPNVQQISLAGTIP-E
IT------NNLTVQHDS--------------IK--------PDFIRNLEQ-----IMKEC
VDACSTVAKVPAVKALLNS--TETFDLVIVEVFGSDCFLPLGKKYE--APVVGLLSSVPL
PWVNEQLG-NPEATSYVPSYMVGY--GQRMTLWERFSNTMAVIIAK-VLYRYKSQIPSQA
ISDRLFG--------PGPKLESLAENYSLVLSNSHFSINEVRPLVPALVEVGGLHL--DD
APIL-PRQMQKLLDAS-TEGVIYWSFGSMSRIETIPSETLAQIFNVLSELPQTV-FIKMD
RR--MLARNLTVPDNAYTMEWIPQHATLCHPNVKLFISHGGLLGTQEAVACGVPMLMVPL
YADQALNARAMADRGVAEVVTLKDM-DKDAWRRSLRALLTNQRYKNNAIDLKNIFLDRPM
KPLDMGVYWI-EYVLRHRGAAHLRSPA-LDLTYPQYMLLDVVALSTAIALLTIF---ILH
KLFRYLCTRCIKWWPKEKLVFEKRFFKRNI-----------SFFLCILWKYKVKTN-
>HaUGT48A1
------------------------------------------------------------
-------------MKWF-------------------------------------------
---------------------TPAVVL---------------------CALAQLCACARV
LVVFPVASRSHTLLGDHLVNTLLHGGHNVTYITTFTR---VK-AAERLAVLDISSVTE--
-----HDTEQDSVSWVS------------------------ELPWLPSAR-----VLQAG
ARTAQRALRHPRVQALLAD-PAHQYDLVLAEWYYSGLLAPLAAVFE--CPLVWYSAVDAC
WLNVQLVH-EPTSPTYFVDPMARSLPAMPPSVPDRLYRIARQAYLS-TWVYYMTQYVEAP
AYYEVYQPAMERRGRSPPPYEEAVRGGALLLLNSQPLLGQAAPLPHSAKYVGTHHL-EGA
QLAL-PK-LQAIVEDA-QHGVIYVNLGGAV-SEQLPPETTQELLRVFRQLEQTV-VWRHR
G---QLP---HVPGNVHLLDRVPHLALLSHPKTVMLISHGGFLAYMEAMYHGVPLIGLPL
KEDQFLTMDLVVSRGRGLRVPLSDM-IGYRLKEAVNEILSNYSYRGNVKAVSQILQRPLV
PASQELLYWV-ELVVRSEGAPHLRSPA-LRLTLPERCHLDVAAVLAMLAWFLTK---VAK
LLKVYWD----------------------------------DYGTDCDDLTDKKIE-
>HaUGT50A2
------------------------------------------------------------
-------------MNLSR------------------------------------------
---------------------WPLLCL-----P----------------LLVASACCSDI
LMVTMGGTKSHKMPFWELARGLIRRDHNITFISAFPA---DF-HITGLEEIAPEGLVT-Y
VRNY----MSFDLVGAR--------------MR--------GEDQMPVKD-----ILRYG
YEACDAFLSDPETRSFLRS--GRTFDLVILDGTYPECALGIVYKLK--VPFMYINTVGFY
TMPLSNSG-SPVPYSVTPFFGKGF--TDNMGILDRALNTAFHLAI--LPFHAFSMQILQG
VLRRNFGQ-------HMPHVYDMAKNVSFILQNGHYSVSYPRPYLPNVAEVACIHC--KE
AKIL-DPEIEEWISGAGETGFVYVSMGSSVRTTKMPLTAHRLLVEALGRLPQRV-LWKQD
AE-QNMT---DMPSNIRLFKWLPQQDLLGHPKIKAFVTHGGLLSMFETVYHGVPIVTIPI
FCDHDSNAAKAEIDGYAKKLDLQHL-TPEKLYKAILEVITEPRYKIEVKKRQVLLRDQKE
TPLERAIYWT-EYVIRHKGAYHLQSPA-KDMSFFTYYSLDVFLLLISVLITVYA---LVS
YALRLGFNRLV-------NYVQNRQMHKLLGKSNNLLSSSKLLTQ----SAMAKKKL
>PxUGT34A5
------------------------------------------------------------
-------------MTTAYF-----------------------------------------
------------------------------------------------------------
--------------VRSYVGLLALRGHNVVVMTPYPGQFQFP-EKERIVELDVGESSAPY
WEEY---------KKLV---T----------NT--------DDYHKKLRQ-----LNEFS
VKVAISQLKSKQMTALFIN-PNVKFDLVITEADVP-LLYAVAEKYQ--APHIAITTGYGT
IPMYKAKG-APTHPLYYPDVNTLN--FRDLSFWQQWTEISRYLQSK-REYHSNYLPLCQV
AAEKILG--------IKRDLEDIEKDIDLLFVSANPALTGNRPSVPAIAYVDRLQI--KP
GMIL-PPNLLGVLNAA-EKGAIFFSLGTIQESEQLTPAKLQTLADAFKELPYLV-LWKIG
NT--TMF---NKPDNVMAQAWFPQQEILAHPNVKAFITHGGPRSLEEAVFYEKPIIGLPM
IKSRKTFIKEITRLGAGEIVDPYTM-DKETLVEKIGLVASNEKYKTAMSLLKQNVQDPVV
SGPDHAVWWT-EYVLRHQGAKNLKSSA-RDAGFISYLLIDFMTYLVSLSLISIV---VLF
YALRFII-----------KMVKARL-------------------TGEPVLGKFKAL-
>PxUGT33W1
------------------------------------------------------------
-------------MTPIAKL----------------------------------------
---------------------MSLCVF---------------------TCIVSVSSGARI
LCVYPVPFHSHQAVFNALSEGLTRAGHQVVALTPLPH---PA-PPPGLTQIDVHQLSYRL
WE------EGYK-KFQH---DN------GG-FG--------VDFITTWTQ-----LSPVL
HKIVESQIETPEMQAIIKD-PGQHFDVILVEAVIP-LSIMVAARFK--APVIQVSSFFGG
NDNFMAMG-VPVHPIIFPEFGARK--TWKYSFWDKISSVYDFLRM--RRFESSIRATENA
IIRKHFGE-------NAPTVEELQKNIHMLFLNVHQIWDNNRPVPPSVLYMGALHV--KK
PKPI-PENFKKYLDAS-KNGVIYVSLGSKFLFSDLPDEDVRVFMKVFAEIPYDV-LLKWN
GG--DLP---NKPPNVRLEKWIPQNDILHHPKIKAFVTQGGLQSTDEAIAANVPLIGFPV
IGDQWYNAQKYEQFGIGIELDIKNV-QEEKLRNAILSVASEKSYRENITRLSEVMREQRQ
GGLEKAVYWT-EYVAT-RGALHLRSPL-ADAPLVDYFMLDVIAAAFASVLIAIT---VIL
VLIGGIF-----------KSFRRET------------------------HVKVKRN-
>PxUGT33Z1
------------------------------------------------------------
------------------------------------------------------------
------------------------------------------------------------
-----------------MTEALAAEGHELVVLTPLPH---EK-PIPNVTEINVHDISYKL
WE------DGYG-EYQK---TH-------E-FT--------ADPVTFWEE----AVTPIM
HGIVDAQMSSPGMQALIKD-QNQHFDVILVEPVVP-LSIMIAARFD--APVILVSSFFGG
DDSFLTIG-APIHSIYFPEFNMQR--IGNMTFWERVKQIYTTLRM--RWMERSFKDKENA
MIRKHFGK-------DAPTITELMKRVEMLFLNVHPIWDNNRPVPPSVVYMGALHL--RD
PKPI-PKDLQSYLDAS-KNGVVYMSLGSKIRFSDLPAGTMQVFLNVFASLPYDV-LIKWN
GR--ELK---NKPANVRFEKWLPQNDMLHHPKIKVFLMQGGLQSTDEAIAANVPLIGFPV
FGDQFYNAQMFMKLDIGRQLDIQTI-NEQDLRQAILDVAENERYRRNIASLSLVLQEQRA
GGLQRAVRGA-ARVAA-RAARPLRSPL-ADASFAQLLMLDVLVAVAAAAAVATV---STA
VLALLLY-----------RAIRRTV----------------------GTQPKLKSK-
>PxUGT33AA2
------------------------------------------------------------
-------------MSKRTYEERIDYYNNKIKKYMDKDRRKRRRLRLSSSSDDFPENDYRS
ETLVLDRDQE-----------AIIETM---DPPP-------DLRDD--ILVVFPTNSARI
LGVFPTPSVSHQVVFRPLTQALAKRGHDLVILTTDPAFKPGE-TPANIREIDLHDESYRI
WR------TEVL-NTVD------------G-KT--------DDPITLIEL-----AIKIN
AKLIEKQIETKEVQELIKS-K-AKFDLILVEACAR-PALIMSHVFK--APVIQVSSFMAV
PPNYQVFG-SPAHPILYPEWTRNK--IYNLTVWEKLSGAYDDLRI--HYIWRKNEHFENE
MIKRQFGP-------EAPTVAELADNVDMLFLNVHPIWEGNRAVPPNVIHMGGLPQ--KP
HKEL-PEDLKQLLDSS-KHGVIYMSFGTNVIPSQLPPERIQVFCKVFSRLPYDV-IWKWD
QD--ELP---GRPGNVRIYKWVPQSDVLRHPNVKLFITQGGLQSTDEAISAAVPLIAFPM
LGDQWYNAEKYVHHGIGLKLELESI-TEEVLEDSVKAVIGDESYHTNLVRLRSLMLDQPQ
PPLSRAVWWA-EYTIRHGGAKHLRSPA-ANISWAEFLMLDVLGVISAVVVVLLA---KVV
VVVKLVV-----------KWKR----------------------------SKVKQS-
>PxUGT33Z2
------------------------------------------------------------
------------------------------------------------------------
-----------------------------------------------------------M
LCIYPVPFHSHQAVFHVMTEALAAEGHELVVLTPLPH---EK-PIPNVTEIDVHDISYKL
WE------DKYG-EYQK---TH-------E-FT--------ADPVTFWED----AVTPII
HSVVDAQMSSPGMQALIND-QNQHFDVILAEAPAP-LSIMIAARFD--APIILVSSFFGS
DDNFLTIG-APIHPIYFPEYNMQK--VGNMSFWERAKQIYTTLRL--RWMERVLKEKENA
MIRKHFGN-------DAPTITELKKRVEMLFVNVHPIWDNNRPVPPSVVYMGALHL--RD
PKPI-PEELQSYLDAS-RNGVVYMSLGSKIRFSDLPAGTMQVFLNVFASLPYDV-LIKWN
GG--ELM---NKPANVRLEKWLPQNDMLHHPKIKVFLMQGGLQSTDEAIAANVPLIGFPV
LINLFCD-----------------------------------------------------
------------------------------------------------------------
---------------------------------------------------------
>PxUGT42F1
------------------------------------------------------------
-------------MNLI-------------------------------------------
---------------------KTFGVFAS-------------------LLTLCVVDSLNI
LCILPYEGKSHFFVFKTFLLELERRGHNLTVISHFPE---KS-PPANYHDISLAGTSD-I
FE------DAMPLKRNY------------------------WTLISTGLF-----LSWTG
TANCDAMLQNKRVQGLVKN--KQKFDVALVELFNSDCGLGLAYKLG--APAVSITTHILM
PWHYKRFG-IPDNPSYVPYHFLEG--GSKPTLYQKIERIVFDVYVQ-TLYYYWTQRNNQN
SIARYIG--------EVPPLEELGRQAKFVLLYHNFVLTGSRLFPANVIEVGGYHV--GK
AKPL-TGALKDFVANA-EHGVVYISFGSVVKSSTLSAEKLEAILAALDEFPQKF-VWKWE
NE--TQL---EGRKNLYVSSWLPQIDILAHPKTVAFFSHSGMLSTTEAIHFGVPMVAMPV
LGDQPANAASIEECGLGVQIQYREL-TKDSLVAALKKVL-DPEYRQQVKALSKTWHDRPM
SPMDAAVFWT-EFAARHPNS-TCRTAA-ADVWFYEYMYLDVLSVFVVVFSVIVW---LVR
LACC---------------RARKQDVKKPK------------------AKAKPKRH-
>PxUGT46E1
MYMLLCAYIRTYSKLYAENSN----FTPV-------------------------------
------------IMRRYWRAFS------------D---------------SALPEAA---
---------------AESAMLAPLILLSAS-----------------VAALAGPAGAARV
LGLFPHSGRSHQMVFEPLLRALAERGHHVTVVSFFPL---DQ-PPANYTDVSLEGISP-I
GV------ETVNIEEFESLYSPYAWPRVLGVDRV-------LSQFLGFHP-----LAEMA
VNICSKLVELPTLREALQ----KKYDVVLVENFSSDCMLGLLQAYGVQAPRIALLSSNLM
PWSAERIG-AAELPSYVPTVSTEF--TDRMTFLQRMENSFVKLGLK-QWFHYLIQEKEQE
LIEKSLGK-------KV-DLQALAKNTSLMLVNTFHGLNGVRPAVPGLVEVGGMHL-QRA
RKPI-PPFMEKFLDES-PEGVILFSWGSLIKTASIPPHREQVLVHVLSRLPQRV-IWKYE
GS--APEG--NLTGNILRVNWIPQYELLLHKKVIAFIAHGGLLGMTEGISAGKPMLVVPF
FGDQPCNGAAAEAVGLGTVLRYADL-NEEAFGEAVRKVL-SAPMRLSARQVSKIWRDRQT
EPLETAVYWT-ERVARWGAASPLHSSA-RDLPFYELYLLDILAAALLAVVALLI---VLR
IMVKMLM-----------YLLAALFVKQP----------------------KKKVH-
>PxUGT33X1
------------------------------------------------------------
-------------MVSCVP--------------------------------RA-------
---------------------LALLAL---------------------ALLAGGGSAARI
LCYFPVPSISHQVVFRPLTQELARRGHQVTVLTPDPAFPPGG-APANLTEVDFHDRSYEL
WR------EAFV-KEIT------------G-NS--------KKSFNALKS-----GFTAI
IDVIDYQLGTAEMRRALAA---GPYDLVFTEALAR-PALVLGHIFD--APVIQISSFGAL
PPSFQVFG-APSHPILYPELSRKR--LYNLSLWEKIEGIYEDLSL--HWLQWQLQAAEDA
VLARHV-P-------GAPRVAELGARAQLLFLNVHRVFDGNRPAPPGVVYLGGLHQ--KP
PQEL-PSDIKSYLDSS-KHGVIYMSFGTNVSPSRLPAASIQLFNRVFAALPYDV-LWKWD
RD--EMP---GKADNVRISKWLPQADLLRHPKVVLFITQAGLQSTDEAITAGVPLLAFPM
LGDQWYNAEKYEHLHIGLKRELAAL-TDELLAASIHTLIHDDSYRASIKRLGAVVADQPQ
SPLERAVWWT-EHALRHRGAAHLRAPA-AGISWTEFLMLDVLAAISAAVMAAVT---LCV
VVLRTIYV----------KLFK--------------------------RSVKVKKN-
>PxUGT723A1
MYSHQ-SVLRVLTEELARHGNEVVVITPLPAGTSVDNITEIDVQDVSSQIWVEGGYDKML
KQTDGISIDAVQTMQFINQVEL---------KLLD---------------AQF--NAPVV
QKMIKDKEQKFDLIFVEACVPLSIMFAARFDAPVIEVSSFFGSHENLLSIAANLVDSYRI
LCIYPAVFYSHQSVLRVLTEELAQHGNELVVVTPLPH---GT-AVDNITEIDVHDASMKI
WE------EQGLTKAMK---QS------NT-FS--------LDAEQTMLI-----INKLE
LKLLEAHYHAPAMQELIQD-QTQKFAVIFVEGCAP-LSIMFASRLD--APVIEVSSFFGI
HENLLTIG-APIPPLIFPSYNQRK--TRNLSFWDKLSVMYTFLRLRLRYIEYYANEERNK
VIRKYFGA-------AAPSVAELRTRIEMLFLNVHPAWADNLPAPPALLYLGALHL--KE
PQTL-PEALQTYLDSS-RKGVIYVSLGST----------------SFQCFQV--------
------------------------------------------------------------
------------------------------------------------------------
--------------------TALRYTA---------------------------------
------------------------------------------------------ES-
>PxUGT33AA3
------------------------------------------------------------
-------------MIILYY-----------------------------------------
---------------------LFASVA---------------------VSLVFPTNSARI
LGVFPTPSVSHQVVFRPLTQELAKRGHDLVILTTDPAFKPGE-APPNIREIDLHDESYRI
WR------TEVL-NTVD------------G-KT--------DDPITLIEL-----AIKIN
AKLIEKQIETKEVQDLIKS-K-VKFDLILVEACAR-PALIMSHVFK--APVIQVSSFMAV
PPNYQVFG-SPAHPILYPEWTRNK--IYNLSVWEKLSGAYDDLRI--HYIWRRNEDFENE
MIKRQFGP-------EAPTVAELADNVDMLFLNVHPIWEGNRAVPPNVIHMGGLPQ--KP
HKEL-PEDLKQLLDNS-KHGVIYMSFGTNVIPSQLPPERIQVFCKVFSRLPYDV-IWKWD
QD--ELP---GRPSNVRIYKWVPQSDVLRHPNLKLFITQGGLQSTDEAISAAVPLIAFPM
LGDQWYN-----------------------------------------------------
------------------------------------------------------------
---------------------------------------------------------
>PxUGT33AA1
------------------------------------------------------------
-------------MILRFC---------------------------------F-------
---------------------IVISLA---------------------LCLSVPSDSARI
LAVFPTPSISHQVAFRPLTQELAKRGHQVIVLTTDPAFKKGQ-QPANLTEVDLHDVSYTA
WA------EHFM-KVVN------------G-DS--------GNSKNIMLT-----IFKSL
NLVFELQLHMKEVQEVLNS-K-QQFDLILIEACVR-QALVFSHVFK--APVIQVSSLGAV
PPNYQVLG-APSHPILYPELTRQR--LFDLSIVEKIQEIYHDMWI--RYLLWSLEDSENK
MLKKVFGP-------NTPSVSQLYENVDMLFLNINPVWDNNRAVPPGVIFMGGIHQ--KP
HKEIPPSDLKTYLDGS-KHGVIYMSFGTNVNPSQLPADRIALFNKVFSKLPYDV-VWKWD
KD--SMP---GKADNVKIVKWVPQSDLLRHPKVKLFITQAGLQSTDEAISAGMPLIAFPM
LGDQWYNAEQYVKHKIGLKLDIAEI-TEELLEQSIKQVIHDKSYRDNIRALHTAMTDQPQ
SPLDRAVWWA-EYVIRHKGAKHLRSAA-ANIPWSEYLMLDVVAVLLSAVVGVLA---VVY
WVVRCLF----------------------------------------KQTGKVKKA-
>PxUGT33AB1
------------------------------------------------------------
-------------MWAF-------------------------------------------
---------------------LCVLGL---------------------VFSASDVNSSRI
LGIFPMASVSHQVVFRALTYELAKRGHELVVITPDPGLPKDR-PKDNITEIDISH-AYEG
FK------TLMA-KGNP--------------K---------RGVVITPHDMLKLNKFKVI
LNCAEEVMKNEELNKILND-DTKKFDLVIGEALYN-FPMIYAKRFD--TPMIWFSSFFGI
GSNFQTLGAASGHPFLYPVYFRDR--YLNLTLIEKIQQLYIDVVL--RLGAVAMSYYEHG
LMKQYFGD-------ETPSLDELRDRIDLMFINTNQVFETARPVPPNVIYLGKLHM--KP
VQPL-PKDLKQYLDSS-ERGVVYVSLGTNVRIAEMDATLLKEFVKAFDKMPYDV-LWKYD
GI--ELP---WLPKNIKHSKWFPQRDLLHHPNIKAFVTQGGLQSTDEAIDAGVPLVGLPA
LADQWYNVERYVKHGIGKQLDLVTM-RAEDLVAAVMDVVEDESYRENIQKLSKLVKDQPE
TPLERAVWWT-EYVIRNKGAKHLRSPS-FNISWSEFLMLDVVLALCGISLLVFV---IFV
TIVLFLVRKC--------KLCKTDV---------------------KKDTKKVKKN-
>PxUGT33AB2
------------------------------------------------------------
-------------MWAF-------------------------------------------
---------------------LCILGL---------------------VFSASDVDSSRI
LGIFPMASVSHQVVFRALTYELAKRGHELVVITPDPGLPKDR-PNDNITEIDISH-AYEG
FK------TLMA-KGNP--------------K---------RGVVITPHDMLKLNKFKVI
LNCAEEVMKNEELNKILND-DTKKFDLVIGEALYN-FPMIYAKRFD--TPMIW-------
--NFQPLGAASGHPFLYPVYFRDR--YLNLTLIEKIQQLYIDVVL--RLGAVAMSYYEHG
LMKQYFGD-------ETPSLDELRDRIDLMFINTNQVFETARPVPPNVIYLGGLHM--KP
VQPL-PKDLKQYLDSS-ERGVVYVSLGTNVRIAEMDGTLLKEFVKAFDKMPYDV-LWKYD
GI--ELP---WLPKNIKHSKWFPQRDLLHHPNIKAFVTQGGLQSTDEAIDAGVPLVGLPA
LADQWYNVERYVKHGIGKQLDLVTM-RAEDLVAAVVDVVEDESYRENIQKLSKLVKDQPE
TPLERAVWWT-EYVIRNKGAKHLRSPS-FNISWSEFLMLDVVLALCGISLLVFV---IFV
TIVLFLVRKC--------KLCKTDV---------------------KKDTKKVKKN-
>PxUGT33Y1
------------------------------------------------------------
-------------MILR-------------------------------------------
---------------------VCFVAL---------------------AIFASSVNSARI
LAIYPVASVSHQVVFRALTLELAKRGHELVVFTPNPALPKDR-PKDNVTEIDMSE-SYQL
FF------KLFM-HAFE--------------PV--------RGVIFPAKQMSEYESLKMM
IAFVEEVYKMEEFKKIISD-KTQKFDLIMAEALFV-SPLMLSKIFD--APTIWFSSFYGS
PNAYETVG-APGHPMLYPNYFRGK--FVNLSLWDKIYETYLEFQF--WYNTRRVLSYEES
LVKKYFGE-------EAPSIDELKNNVDLLFVNANPIFEGNRPVPPNVIYLGALHM--QP
LKEL-PNDLKTFLDNS-KRGVVYVSLGTNVRFETMEPSLIDVFVKAFEAMPYDI-LWKFD
GQ--NIP---NAPKNVKIQKWFPQRDLLTHPNIKAFVTQGGLQSTDEAIEAGVPFVGLPA
LGDQYFNTDQYVRLGIGIRLNFETL-KPEELVNGVNTVVNDKSYRENVKKLGVLMRDQPQ
TPLERAVWWT-EYVLRNKGAKHLRSPA-ANISWSEYLMLDVVAALATAVLLFLA---AVG
IVWRTVC-----------KIFRNKK----------------------VKVNKNKKE-
>PxUGT39B5
------------------------------------------------------------
-------------MI---------------------------------------------
---------------------ALLLLI---------------------LALSSHNEAANI
LYAIPFTSKSHNIMLRPIGLELARRGHNVTMITGYEE---FD-TPPNFHQVVADNTT--I
WEAT-GT-GRPNVFTTV--------------DN--------SPEEFHHQL-----LWKGN
LAQTEISLKSPEVQKFLQK--DNQYDLVISELFFQEATYMLAHKYN--APLILVTTYGNC
MKHNMLVR-NPLQLASVLPEFIRV--EEPSSFWGRLRSLYFTCYDY-VWWRYWYLNKQAE
LAKKYIPNL----KEPMPSLIEMQRNASLVLVNSHFTFDGPMALLPNIIEVGGLHF-KES
TKPL-PKDLQKAMDSA-KHGVVYMNFGSNVRSSELSKEKKDAFLKVFGQLKQTV-LWKWE
ED--DLP---NKPDNVIIKKWMPQKDILSHPNVKVFIAHGGLIGMQEAIYHGVPVLGVPI
YGDQYNNLLTAKQQGFGNILDYHDI-NEQNIAALLHDMLKDRSYKDKAEEISRRFLDRPV
SALDTAMFWI-EYVIRHKGAEFIKNPA-ARLSWIEYNMLDVYAFVLAIAAAAVL---AIV
KVAMGLQ-----------KVFTLSKIDS-----------------------RKKKHH
>PxUGT724A1
------------------------------------------------------------
-------------MFKIN------------------------------------------
---------------------VIIVLL---------------------TVLVQCSSSYKL
LCFFPFPSRSHANLGEGFVKYLLNDGHEITYVTPIPM---RS-IHERLRQVDVGSLME-F
A-------KGLNFHEVL--------------KL--------EADDRQILM-----VMHVM
NRISELAVKHERVQELVNR-PGEHFDAVIVEWMFNELYSGFSAVFN--CPLIWSASMDVH
WLDVRIMH-EAPPVSYSAYAVSGT--APPFTLKQRVLELYARVKVV-FLQKWFISSKEIQ
LYYEAFGPSVEARGRELPPYDDLRVSGSMMFGNSHPCIADAISLPQNYKFIGGYHIIESD
MEPL-PNALKQRMDES-KDGVIFFSLGSIVNTQTISEEFKNNLLQVFASLKQTV-IWKMD
A---RTK---NVPKNVVLVKWAPQQSILAHPNTVLFITHGGLLSINEAIHFGVPVLGTPL
FGDQFMNIGKLVQKGMAKSVRLSSD-LQLHLKTAIDEMVGNSSYRLRAQELSEIYHDRLV
KPGEEIAHWV-RHVVRTRGAPHLRSPA-LLVPWYQVFYLDVLALAFVVFYAILV---VFR
LLIGK--------------RVFVSD--------------------------VKKVN-
>PxUGT40V1
------------------------------------------------------------
-------------MWK--------------------------------------------
---------------------FLVVLC---------------------VCAAPLSAAYKI
LVVSPVPGKSHTILGDGFVRNLLNAGHEVTYITAFPV---EN-PPARLHQVNVSDNIK-Y
FPVD-----LVNIKKLI--------------DD--------KGEQPSLSV-----FFGII
EQQARNTVSNENVQRLMRD-PKQNFDAVIVEWFFSEVFTGFGSVFG--CPMILFSSVEPH
WMVLQWID-GLPNPAYTVDIQSTG--TAPLGFLARAKELFNQVAGL-LFKSLYFEAIENK
IYEENFRPAAEARGRTLTPLNVQRYNISLMLGNSHVSLGEATRLPQSYKPIGGYHI-DPD
LKPL-SKELKNIIESS-KDGVIYFSMGSNLKSKDWPVEIKQDLLKMFSGLKQTV-LWKFE
E---DLP---NLPKNVHILKWAPQPTILAHPNTKLFITHGGLLSTTETIHFGVPIIGIPA
FADQFVNVDRAVGKGFAKRVDLSYN-IAQELKGAIEELLTNPSYTERVKELSLIYHDRPA
PPARELVHWV-EHVVKTRGAPHLRSPA-LLVPWYQKVYLDLAVVVFSVLAAIYI---GLK
RLCCS--------------NKVVKT------------------------SAKKKKN-
>PxUGT40W1
------------------------------------------------------------
-------------MWK--------------------------------------------
---------------------LLCVLA---------------------VCASQMVSGYRI
LVVFPFPNKSHSILGHGVVRVLLDAGHQVTYITNSPM---KS-SSPNLRQVDVSDNVN-H
FPIN-----AFNLETFL--------------QN--------QIRTDDITF-----FYEAF
FVLNKATIANPNVQALMGD-PAQEFDLVFVEWMFSELMSGLSAVYN--CPYVWFSSMEPH
WMILELID-EALNPAYTTEIMSLN--SAPLTFTERVSELYGQLHTK-AYKAIHYESLERQ
AYEEGFGPFVAAKGRVLPPWEDVKYNASLMLANAHVSMGEATRLPQSFKPIGGYHI-DPK
TAPL-PQDLQNIMDNA-SNGVIYFSMGSTLQSKDLPEEIKTSLLKMFGQLKQTV-LWKFE
E---NVP---NLPKNVKIIKWAPQPSILAHPNCILFITHGGLLSTTETIHYGVPTIGIPA
FADQFLNVKRSVKKGIAKMVYLSYN-LADELKEAIEDMISNSSYRQRVQELSEVYHDRPA
PPAVELAHWV-RHVIRTRGAPHLRSPA-LLVPWYQKLYLDLAAVVFIVIVLLFV---VVK
RCLLC--------------LVSSK---------------------------KVKKS-
>PxUGT40X1
------------------------------------------------------------
-------------MVSIKV-----------------------------------------
---------------------LSLTLL---------------------LFLVNCSDCYHV
LLVFNLPGKSLSILGESFVRHLLNAGHEVTYVTPFPM---KNKPKNNFHEVDVSEGVDKL
FA------EICNITFLL--------------EN--------THFESDEEE-----IMHLG
VEVAEMTLTNPNMLKLLND-KTQKFDVVVGDYLASELVAGIAYYYD--CPMIWSYSMGVD
SAILKLVH-EPTNPSYIPDYISLN--IPPMSFKQRVGELWTLIRNT-WVKRHSVMPRELA
FYKKFYKPLLEKKGKPLPAYEDVMYNASLVLVNSHQASGGLAAIPQSVKLIGGHHI-NGP
VAPL-PDDLKEIMDSS-TNGVIYFSMGSIWKSASMPITLRDNLVRMFGSLKQTV-LWKFE
E---DIP---NLPKNIHTLKWAPQHSILAHENCMLFITHGGLGSSTEALHFGVPIVGVPI
SFDQFLNINRAVSKGYALSVKLSYN-LHNDLKVAIDTIATDPSFKSNAKALSEIYHDR--
------------------------------------------------------------
---------------------------------------------------------
>PxUGT40X2 
------------------------------------------------------------
-------------MVSL-------------------------------------------
---------------------RTISVL---------------------ALMVVASEAYHV
LLVYTMPGKSLSLHGEAFVQHLLKAGHEVTYVTPFPM---KNKPKENFHEVDASEGLSHI
FAVG----DLFNISYLL--------------DN--------KQIINDREE-----LMLYG
VEVSRRTLENPNVQKLLND-KTQKFDVVIGEYFITELTAGLAAYYE--CPMIWSYSMGVD
SFSLKLVH-EPVNPAYYPDYVSFN--IPPLTFLQRLEELWTLATNF-WIKWYTILPHEYA
IYENIFTPLFASKGKPLPAYDDIRYNASLLFINTHQAVGRLAAIPQSAKLVGGHHI-DGH
FEPL-PKDLQEIMDKS-TNGVVYFSMGSIWRSATMPDSLRNNLLAMFGSLKQTV-IWKFE
E---DIP---NLPKNVHTLKWAPQHAILGHPNCLVFISHGGLGSSTEAIHFGVPTIGVPI
FFDQFLNINRAISNGYALNVELSHN-LHKDLKVAIETIASNPRFTRKAKELSEIYHDRPV
KPAVEIPHWV-RHVVRTRGAPHLRSPA-LMVPWYQKSYLDLLALVVLVILSIVF---VVK
RLLCT--------------VKDTK---------------------------KVKRN-
>PxUGT41F1
------------------------------------------------------------
-------------MPSPPLA----------------------------------------
---------------------LLACCL---------------------LIGCSAVSCYRV
LAVFPVASRSHATLGRGVVEALLADGHEVTFITPYPE---NK-NVKNLKEIDVSVTQK-V
I-------KAIN---MM--------------DE--------ANRHGGPDF-----VKAMS
LNVSRAMMATPAVQQALLT---GRFDVVVTEWFFNEYLAGFAATLQ--VPWVLLNGMVYH
PYLEQLVD-APQSPAILPMMANDY--PVPMSFIERVKNTFIVGMML-GTYAFKDKYEFAE
VYEELFAPLATSRGVQLRSFDEASADVAVVLLNSHPALAHVQSVPPNVIDVAGYHL-DES
PKPL-PQDLQTLLDNS-KQGFVYFSMGSVLKSANFPAHTRQALLKVFEKLPYTV-LWKFE
E---AME---GLPKNVHVRAWMPQQSILAHPNIKLFITHGGMLSSVEAIHYGVPLLAIPM
FGDQPSNAQRAARRGYAISVPFSPD-MTPQVEDALGKLLSDDTYYKTAKSLSAVFRARPT
TPRKLIAYYV-RLAIESKGAHHLRTKT-HLYPWYQRLLLDQLLVLLLIILFVIR---MIE
KLFIKLF-----------LSAASKK---------------------DAGKKKVKKN-
>PxUGT42E1
------------------------------------------------------------
-------------MKSVVRRS---------------------------------------
---------------------IQFGIV---------------------LLCLNEVSPLNI
LGIFPHNGKSHFFVFEPFLRELANRGHNLTVISHFPQ---KA-PLKNYRDISLAGKLA-V
LE------DVFPIERTF------------------------LSLVMMSVF-----LVTAG
NDNCRLMLDDEQVQSLWKK--DSKFDVVLVEQFNSDCPLGIAYGLR--APVVGLTSHSLM
PWHYKRFG-VPFNPSYVPFMMTDG--GSHPTLYERVEASIIDSYFE-FIYKFFSQRNERS
MLLSHFA--------EVPDLEELGRDIKLNLVYHNPVLTGSRLFPANIKEVGGYHV--AK
PKPL-PDALRKFIEES-EHGVIYISFGSMLKAETLPAEKLEAILGAVAELPLRV-VWKFE
GA--ALP---GNPKNIYISKWLPQNDILAHPKVLAFYSHCGMLGTTEGMYHGVPMVAMPI
FGDQPSNAAAIEESGLGLRIQLKEL-TKETLLNTLRKVL-RPEFRANVKSISRAWHDQPL
SPMDSAIFWT-EYAARHTNI-TYRTRA-ADVPAYQYLNLDILSILVGIPLVVVF---ALC
KIWC---------------SRSKNTGRGQI-----------------NRKSKLQ---
>PxUGT42E2
------------------------------------------------------------
-------------MKSTLHRA---------------------------------------
---------------------LQFAVL---------------------LFYFNEVTPLNI
LGIFHHPGKSHFFVFEPFLKELANRGHNVTVVSHFPL---KT-PLKNYRDISLAGKVK-V
IE------DVFPIERSY------------------------LTLMKISSF-----LVKTG
NTNCELMLENEQVQSLWKT--NTKFDVVVTELFNSDCPLGIAYGLK--APVVGLTSDALL
PWHYKMFG-VPFNPSYVPFILTDG--GSRPTLFQRVEATVVDLYFN-FIYKYFSQRPTRA
MLLPHFG--------DVPDLEELGKDVKIGLVYHNFVMTGSRLFPANIKEVGGYHV--AK
PKPL-PDALRKFIEES-EHGVIYISFGSMLQSKSLPKEKLDSILGALSELPQRV-VWKYE
GS--TLP---GNPENIFISDWLPQNDILAHPKVLAFYSHCGMLGTTEAMYHGVPMVGMPI
FGDQPSNAAAVEESGLGLRVQFWDL-TKEKLLETLKQVL-RPEFRANVKRISRAWHDQPS
SPMDSAIFWT-EYAARHTNI-TYRTRA-ADVPVYQYLNLDILSVLIGVPLALMF---VVY
KICC---------------SNSKRTVKNVS-----------------NGKSKAKRE-
>PxUGT44A6
------------------------------------------------------------
-------------MHKL-------------------------------------------
---------------------YLFCVC---------------------LAATVAAESYNI
LGIFPSPDRSHHLTYRPLFRELSARGHQVTLITHFPL---PA-PPPNYKEILLSKS---P
VH------KGLSFESVI--------------VNEV------SRVPFETLV-----TTKAG
NDDCRTLFDSNNVLLMLRT--RPKFDVILVESHNSDCGIALAANLS--APYIAFNPHPIQ
PWQFNRLG-INFNSAYVSQSVLPY--GRQPWFLERLKSYVVYHVAN-WVYYVASQVTDHV
FLYKYLGD-------NLPSLESLASNASLVLVNSHPSVFGGVPRPDNVVDIGGIHV--RP
SKIL-PTEIERFITEA-EHGVLYVNLGSTVKDSTLPKEKLNSFLDTFAKIPLRI-LWKWD
SD--EEV---DLPSNVMTMKWLPQYDILRHHNVKAFISHASILSTIEAFDVGIPVVAIPL
FGDQFGNAAALRDSGIATVVDYQDL-TKDFLLDAINDVL-DPQIQQRASRISRIWHDRPM
SALETAIYWT-EYVARHKGAPNLAATS-VHLPLYQQLQLDVLAFVAIVLYILTL---VMY
KILCFCCCCCCNNDAESQSAFVEEKRSK-----------------------RVKFE-
>PxUGT725A1
------------------------------------------------------------
------------------------------------------------------------
---------------------MRVWSL---------------------LVLVAAADAARL
LVVLPTNTRSHHAMYGRLIAALADRQHNITVITHFPM---KN-PPSNVEEISLAGTIP-E
IV------NNLTRQYNS--------------VK--------PEFVHNLEQ-----IINEC
VMSCETVSQMPSIKALLNS--TMAFDLVIVEVFGTECFLPVARRFQ--APVVGLLSSVPL
PWVNEQLG-MPDAPAYVPSYMMGY--GQRMSLWERFSNTAAVIWAK-ILYKYKSQIPSQA
VADRLFG--------PGPSLETLAQNYSLVLSNSHFSINEVRPLVPAMVEVGGLHL--DD
SQTL-TKDLKTFLDDS-KEGVIYWSFGSMSRIETLPADKLSQMFHVLAELPQKV-LAKMN
TA--LLPKDIKVPSNVYTKDWIPQYKTLCHPNVRLFISHGGLLGTQEAVACGVPMMTVPL
YADQALNARAMSDRGCARALTIKQI-NTRTWRESLTDILNNPTYKENALKVRDIFLDRPI
PPLEMGVYWI-EYVLRHKGAPHLRSPA-LDLPLYQYLLLDVVAIALAITLLILF---ILH
KLFRYLSTRCLTWWPKEKLIFEKSLLRRNS-------------FLLFLLKFKIKTN-
>PxUGT50A6
------------------------------------------------------------
-------------MTRC-------------------------------------------
---------------------AWALVL-----P----------------LLLGAAAGSDV
LMVTLGGTKSHKIPFWELARGLIRRNHNITFFSAFPP---DF-HLSGLEEVAPRSLAS-Y
VRGY----TDWDLVGAR--------------MR--------GQEPLQPAD-----IVRYG
YEACEAFLSDIETRSFLRS--GRTFDLIILDGAYPECAMGIVYKLK--VPFIYINTVGFY
TVSLSIAG-SPAPYSVTPFFGRGF--TDQMNLFDRALNAAYNLAT--VVMHSFSVSILQG
VLRAHFGS-------KMPHVYDMGKNVSFILQNGHYSVSYSRPYLPNVAEIACIHC--KE
AKPL-DADLEDWISGAGAAGFIFVSMGSSVRAASMPPAAHRLFTRALGRLPQRV-LWKHE
AD-QNMT---EVPPNVMLRKWLPQQDLLGHPKIKAFVTHGGLLSMYETVYHGVPVVTMPV
FCDHDANAAKAEADGYAKKIELRGL-TSDQLYKAIKEVIEEPKYRIEVMKRQILLRDQKE
SPLDRAVYWT-EYVIRHKGAYHLQSPA-KDLNYFQYHMLDVAALFIVACCIIFA---TMS
YVLRASFKRLA-------ELLHGRTVEQ-----TKCLNEKKMMDHTNNNNIMMKKKL


>BmorXDH1
MGLLNAEEDPNKICKELVFYVNGKK--VIESSPDPEWTLLWYLRKKLRLTGTKLGCAEGG
CGACTVMVSKYNRQENKIIHLAVNA-CLAPVCAMHGLAVTTVEGIGSTKTKLHPVQERIA
KAHGSQCGFCTPGIVMSMYTLLRSC-KNIQYSDLEVAFQGNLCRCTGYRAIIEGYKTFIE
DWETQRIVKNGPQNGTCAM--GKDCCKNKSDSCE-EADSESQYIFDKS---SFLPYDSSQ
EPIFPPELKLSSI-YDS----QYVIYRGKQTTWYRPTNIETVLSLKDK----FPNAKVVV
GNSEVGVEVKFKRCVYP-IIIMPNCVPELNTITEN--EHGLTVGASVTLNDIEKTFREYI
KKLPPYKTRVLTTIVEMLNWFAGKQIRNVAAIGGNVMTGSP----ISDLNPILMSLKVKL
NLLSQENG---HRTVLMDETFFTGYRKNVVKSNEILLSIEIPFSTKF-QYLKAIKQAKRR
EDDISIVTSAVNVEFEE-NTNVIKYINLAFGGMAPVTKIATNTGNVLKGLK-WNENMLEK
AYSLLIDELPLDPSAPGGNIQFRRALTMSLFLKSYLAIGKAMSTD-YFYGDLIESYYGSG
ADSF--HGNVPKSSQYFELVGEKQHKSDAVGRPIQHMSAYKQATGEAIYCDDMPIAEGEL
YLAFVLSSKAHAK-LVSVDAKKALAEPGVIAFYSAKDLTEEQNSIGP------IFHDEEL
FARDKVLSQGQTIGVIVAVDQATAQAAARMVKVEYEEIQ---PIIVTIEDAIKYNSFY--
---PQFPKTIKRGNVKAVFD-DKNNIIIEGQCRMGGQEHFYLETHAAFAIPKKEDDELEI
FCSSQHPSEIAKLVSHILHVPMNRIVARVKRMGGGFGGKESRGMLVALPVALAAHKLNRP
VRCMLDRDEDMQMTGTRHPFLIKYKAAATKEGKIVGAVVNIYNNGGYSTDLSGPVVERAM
FHF-ENAYY--IPNCEVTGYVCRTNLPSNTAFRGFGGPQGMFGAENMVREIAHRLGKSPE
EISRLNLYRENNTTHYGQVLTYCTLQRCWDECVQNSNLAERKLKIKEFNKQHRWRKRGIS
IIPTKFGIAFTEKLLNQAGALVLVY-VDGSVLLSHGGTEMGQGLHTKMIQVATRALGIDV
SKIHISETSTDKVPNTSATAASAGSDLNGMAVLEACEKIMKRLKPYIDKN-PDG-KWENW
VSAAYVDRVSLSATGFHATPDIGFDFKTT-SGKPFNYFTYGVACTEVEIDCLSGDHQVLR
TDIVMDLGESLNPAIDIGQIEGGFIQGYGLFTIEELIYS-PTGTLYSRGPGAYKIPGFGD
IPLEFNVSLLKG-APNPRAVYSSKAVGEPPLFLASSAYFAIHEAIKAARADAGVPL-E-F
DMEAPATSARIRMACEDHITKKLDKPDPNSFVPWNVVP
>BmorXDH2
MDAIN-EVVPRNAETALVFFVNGKK--VLESNPDPEWTLLFYLRKKLKLTGTKYGCGEGG
CGACTVMVSKYLKNEDRINHIAVNA-CLISVCAMHGLAVTTVEGIGSTQDRLHPVQERIA
KSHGSQCGFCTPGIVMSMYALLRNN-IKIAYEDIEGALQGNLCRCTGYRPIIEGFKTFME
GWEN--VYSTG--GNMCRM--GENCCRIKKE-------TEHDILFDPS---AFRPYDPTQ
EPIFPPELKLENE-YST----SYLVFRGENVIWLRPRNLKELVLVKSR----IPDSKVVV
GNTEIGVEMKFKKKFYP-VLISPTIIGEVNYCSIE--NDGILVGAAVTLTELQIFLKSFI
VEHP-SKSKIFKAVNAMLHWFAGKQVRNVASLTGNIVTASP----ISDLNPILMPCSAVL
NVYSTTNG---SRQITIDENFFKGYRKTILEDDEVVISIKLPFSTND-QYFKSYKQARRR
DDDISIVTAAFNVQFEG---NKVIKSKLCYGGMGPTTLLASKSSKMLLGKH-WNHETLST
VFHSLCEEFNLEFSVPGGMAEYRKSLCLSLFFKFYLNVKDKLDIS-NGESSTRPPKLSCG
DETR--GEP--SSSQYFEI--RNSGEVDALGKPLPHASAMKHATGEAIYCDDLPRIDGEL
FLTLVLSSESHAK-IKSIDTTAALSIPGVVAFFCAKDLEVDRNIWGS------IIKDEEI
FCSTYVTSRSCIVGAIVATSEIVAKKARDLVSITYERLQ---PVIVTLEDAIEHNSYF--
---ENYPQTLSQGNVDEVFS--KTKFTVEGKQRSGAQEHFYLETISAYAIR--KEDELEI
ICSSQSPSEIASFVSHTLGIPQHKVIAKVKRIGGGFGGKETRSSSLALPVAIAAYILKKP
VRSVLDRDEDIQMSGYRHPFLTKYKVAFDENGKIAGAVFDVFANGGFSMDLSCALIERST
FHV-DNCYS--IPNIKINAYVCKTNLPSNTAFRGFGAPQVMLAAESMIRQIASTLGKSYE
EIVEVNIYKEGSVTYYNQLLTYCTLSRCWNQCIDSSRYIARKKAVNDFNRSNRWKKKGIA
LVPTKYGISFQTDVLMQAGALLLVY-NDGAVLLSIGGIEMGQGLFTKMIQIASKALEIGQ
SRIHISEAATDKIPNSTATAASMSSDLYGMAVLNACNTLNQRLKPYKTKD-PNG-KWEDW
VSEAYVDRVCLFATGFYSAPKIEYNRNTN-SGRLFEYFTYGVACSEVIIDCLTGDHEVLR
TDIVMDVGESINPAIDIGQIEGAFMQGYGFLTMEEVVFS-ANGETLSRGPGTYKIPTLSD
IPKEFNVSLLKG-APNPRAVYSSKAIGEPPLFLAASVFFAIKEAIMAARSDSGVPV-E-F
ELDAPATCERIRMSCEDDITLQVKPTVKRIGVPWNVIA
>DmelXDH
M-----------SNSVLVFFVNGKK--VTEVSPDPECTLLTFLREKLRLCGTKLGCAEGG
CGACTVMVSRLDRRANKIRHLAVNA-CLTPVCSMHGCAVTTVEGIGSTKTRLHPVQERLP
KAHGSQCGFCTPGIVMSMYALLRNA-EQPSMRDLEVAFQGNLCRCTGYRPILEGYKTFTK
EF-------------ACGM--GEKCCKVSGKGCG-TDAETDDKLFERS---EFQPLDPSQ
EPIFPPELQLSDA-FDS----QSLIFSSDRVTWYRPTNLEELLQLKAK----HPAAKLVV
GNTEVGVEVKFKHFLYP-HLINPTQVKELLEIKEN--QDGIYFGAAVSLMEIDALLRQRI
ELLPESETRLFQCTVDMLHYFAGKQIRNVACLGGNIMTGSP----ISDMNPVLSAAGAQL
EVASFVDGKLQKRSVHMGTGFFTGYRRNVIEAHEVLLGIHFRKTTPD-QYIVAFKQARRR
DDDIAIVNAAINVRFEE-KSNIVAEISMAFGGMAPTTVLAPRTSQLMVGQE-WSHQLVER
VAESLCTELPLAASAPGGMIAYRRALVVSLFFKAYLAISLKLSKSGITSSDALPPEERSG
AETF--HTPVLKSAQLFERVCSDQPICDPIGRPKVHAAALKQATGEAIYTDDIPRMDGEV
YLAFVLSTKPRAK-ITKLDASEALALDGVHQFFCYKDLTEHENEVGP------VFHDEHV
FAAGEVHCYGQIVGAIAADNKALAQRAARLVKVEYEELS---PVIVTIEQAIELKSYF--
---PDYPRFVTKGNVEEALS--QADHTFEGTCRMGGQEHFYLETHAALAVP-RDSDELEL
FCSTQHPSEVQKLVAHVTALPAHRVVCRAKRLGGGFGGKESRGISVALPVALAAYRMGRP
VRCMLDRDEDMLITGTRHPFLFKYKVGFTKEGLITACDIECYNNAGWSMDLSFSVLERAM
FHF-ENCYR--IPNVRVGGWVCKTNLPSNTAFRGFGGPQGMYAGEHIIRDVARIVGRDVV
DVMRLNFYKTGDYTHYHQQLEHFPIERCLEDCLKQSRYDEKRQDIARFNRENRWRKRGMA
VVPTKYGIAFGVMHLNQAGSLINIY-GDGSVLLSHGGVEIGQGLNTKMIQCAARALGIPS
ELIHISETATDKVPNTSPTAASVGSDLNGMAVLDACEKLNKRLAPIKEAL-PGG-TWKEW
INKAYFDRVSLSATGFYAMPGIGYHPETNPNARTYSYYTNGVGVTVVEIDCLTGDHQVLS
TDIVMDIGSSLNPAIDIGQIEGAFMQGYGLFTLEELMYS-PQGMLYSRGPGMYKLPGFAD
IPGEFNVSLLTG-APNPRAVYSSKAVGEPPLFIGSSAFFAIKEAIAAAREDQGLSG-D-F
PLEAPSTSARIRIACQDKFTELLEIPEPGSFTPWNIVP
>BmorAOX1
M-----------IMDKIKLKINDKHYTVDG-KFGPDVSLNEFIRNVAELRGTKAMCHEGG
CGACVVAVRASLPPNNEMKTFAVNS-CLVSILSCHEWEVITVEGIGNKSIGYHEIQTRLA
NFNGTQCGFCTPGWVMNMYSIYQSKNKKLSQKQIENSFAGNICRCTGYRPIADAFKSFAK
DADQKLLNKI---CDLEDL----TVFKACGFSCK-SSCK------------RTGCKNKHD
EGNVEEDFAVI---NDS----KTIEIDCGTHKWFKTYKLDDVFKVMA-----HGDYKLIA
GNTGQGV---YHIKGYPTNVIDIFNVSELKSYVVD---VNLIIGAGTSLADMMELFLKLS
SSN--EEFRYLKHFHDHMDLVAHIPVRNIGTIAGNLMLKHDNREFQSDIFLLFETVQAMI
TIASSATK---EITVTLPEFLEMEMNG------KIVLNVILPPLSNK-CEIKTFKIMPRS
QNAHAVVNAGFLFHFKH-SKNELQNVSIVYGGISPDFIHASKTEALLINQNPFTDETLQM
ALKSLNEELKPKEMPPEPSAAYRKMLALALYYKAILSL-SSES---------INPKYKSG
GEVI--KRSVSHGTQSFET----DKEVWPLNQPVPKLEALVQCSGEAVFANDLPKQSSEV
FGAFVTADTTPGSIIKDFDTAEAFKIPGVIAFYTAKNIPGINSFVPI--SIPFAIENEEL
LCEKTVKYYGQPAAIIVADREKTANKAAGLVKIKYDFVNKE-KPLLTIDEVLNSPKRK--
---TLVRQDTTV-QPTDSGS--DISTVIEGSMKIHAQYHYTMETQTSVATP--TEDGLEI
YSSTQWLDLTNIAIAKCLDMPVNSINIIVRRLGGGYGSKITRASQIACAAALVTRFLGRT
CRFILPLQTNMKAIGKRIPTNCEFEIGVNKAGRIQNLKNTFYQDGGCSFNEV--LTPLTV
KHF-QNCYD--SKRWFIQSNSVKTDNASNTWCRSPCSTEGVAMIEQMMEMIAFYTKNIPL
NVRLKNMSQ-----------DNNPLPEMIDQLIIDANYDERVKEVKKFNNQNRWRKRGIN
LLPLSSNIT----YFGLFNCIISVYHGDGTVVITHGGIEMGQGINTKAAQVCAYALGIKL
EKISVKPSSSSLHPTILVTGGSIGSECVSFAVMKACNELNKRLAPIKEKL-SNP-SWEEL
IVEANTAGINLQVASAFSPV----------TDGVKPYDVYAVGIIEVEVDILTGNHEVLR
VDILEDTGRSLSPEIDIAQIEGGFIMGLGYWTSEKLMYDSATGKPLTDRTWNYKPPGIKD
-SQQTENFFPEE-RKKRIGVLQSKATGEPSFCLAIGVTHAIREAIRSSRLDAGYED-KWL
DIDLPFTVENIFMAAGNVIEHFKLT-------------
>BmorAOX2
--------------MKICFRINNKHFEVDG-KFGPDVSLNEFIRNVAELRGTKAMCHEGG
CGACVVAVRAAIPPNNEMKIFSVNS-CLVSVLSCHAWEITTVEGLGNRLTGYHDIQTRLA
KFNGTQCGYCTPGWIMNMYSILETKKADLTTQEIENSFASNICRCTGYRPIADALKTFAK
DADRELLDKL---SDIEDL----GN-KALRLKCT-EE--QRNVCSDNK---SCAFTNKDL
NSKTLDDWCFLDD-IAT----KMIVIDCGDHTWYKCYTLSDVFSVIEK----STDYKLIA
GNTGQGV---YHVLDYPKLVIDISNVTDIREYVVD---VNLTLGAGMTLTEMMELFLKLC
DDN--VDFNYLKEFHDHMDLVAHLPVRNIGTIGGNLYLKHCNKEFQSDLFLLFETVGAMI
TIAEKMDK---ISTMYLTDFLETEMKG------KIVINVMLPPLSSS-TKIKTYKIMPRS
QNAHAIVNAGFLWKFKQ-NSRYTGKATIVYGGISPNFIHASKTESILSNTDPFSDETIQE
ALKTLYDEVKPENSPTEPSASYRRMLAVSLYYKALISQCPDDR---------INPKYKSG
GNVI--KRNTSKGTQTFET----DENLWPLNQPMMKLEALAQCSGEATFANDLKGESDEV
YAAFVTADVKPGSIISGFDTTEAFKIAGVSGFYTAQDIPGNNSFTPT--NAPLILVSEEI
LCSKQVKYYGEPAAIIVADREKTAIKAAKLISIKYESINKN-KPVLTIDDALKSPDKD--
---TRITKNNVI-YPVEVGH--DVKCIIYGELNIETQHHFYMEPQTCVAKK--TEDGLEI
YSSTQWLDLANMAVAQCLSVPINSVNVIIRRVGGSYGGKITRSSQIACGAALITHLTGKT
CRFILPLQQNMGIIGKRLPTKCNFEVGVDHNGEIQYLKNIFYQDNGCAPNET--ISPVTA
AHFVGNCYD--SRRWYVEANSAATDSPSNTLCRAPASTEAIAMCEYIMEKVAYHLNKDPL
EVRLTNMMQ-----------VTNPIPQLIDQLKRDSDYDQRIIDVQNYNKQNRWSKRALK
LLPMTYDVF----YFGSYNSVVSVYHADGSVVIIHGGVEMGQGLNTKVAQVCAYIFGIPL
NKISVKPSTSFTSPNAMTTGGSIGSECVSFATMKACQIIMDRLKPIKEEL-NDP-KWEDI
IKKAFNNDIDLQASYMYSN-----------KDGLKPYDVYGVVVMEVEVDILTGNHDVLR
VDLLEDTGRSMSPGIDVGQIEGAFIMGLGYWTSEKVIYDQETGKLLTDRTWTYKPPGLKD
IPADFRIYFRRN-SNNPTGVLQSKATGEPAFSLAAVITHAIRDAVRAARLDAAYED-QWI
DIPNPCTVENIFMAVGHRLDQFVLK-------------
>AtraAOX2
-------------MDRIVFTVNGRPCSVDE-KTPRTMSLNLYIRKVLSLPGTKAMCREGG
CGACIVAVRARRATTGLVETFSVNS-CLVLVFSCHGWDITTIEGLGDRCRGYDVIQKRFK
EFNATQCGYCTPGWVMQMNSLQD---KHLTEAELERSFGSNTCRCTGYRPILDAVKSFAV
DANPDLRQKV---KDIEDF----EGCCGKNK-CK-RKCSTES------------------
---CDRDWDFVSD---ANVS-ETIELDFGVDKFFKVFDVNAIFEVLDK--HGAESYMFAD
GNTGKGI---YETYNYPRIIIDISDVKSLKEHQID---QNLVLGANISLEDSIAIFDELS
SQM--EEFVYLKEFSRHLRLVAHIPVRKIGSLAGNLMLKHEMPFYQSDVFLLLSCVGAVI
NVRNSSGQ---THTLTMTDFLKFDMRG------MLMLTIVLPPMSKS-VIFKSYKIMPRN
QNALAIVNAAFLLKLNN-HTNVVEHVKLAFGNITEEFIFADNTEKYLLGKFAFSNDTLQG
ALKELSEEIHPKDLPPEPSPECRKKLAIGLFYKFMLSVAPSGT---------VAAAYQSG
GSEL--SRPVSGGRQDFQT----APELYPLNKPMPKLEAMIQSAGEAEYTNDVPPIPGEV
FGAFVLATVHSGQ-IDEVDGTDVLKIPGVLAVYTAKDIPGKNSFTRP--GIQLQTEEEEI
LVSVQVLYYGQPVAIVVATREDLAAEVAKKVKVTYKNVPDS-KPVLTIDDAMKDKKRY--
-----FVGDDSI-EPTGRGT--DVQKVIKGSYEIRHQYHYYLEPISCVVKP--VDRGLEI
HESTQWMDATQIAVAQCLGIKESEVTLKIRRCGGTFGGKISRQARAACACALVARSLNKP
CRFVLPVQTNTTISGTRIPNKCQYEVGVDNNGKIQYLEAEIIEDEGCSHNDS--VLSYVV
DGF-KHCYD--VANWHLRTAYVTTDKASNTFARAPGTCEGITHIEHIIEHIAFAVNKSPT
DVRKINMRP-----------DDNDLPEMIDTLKKEADFDERVKAIEKFNQENRWMKRDIQ
ISIMLFPVT----YYGNYTAMVTIYRGDGTVTITGGGIEMGQGLNTKAAQVCAYELGIPL
DYVSVLPHFSYIAANNVFSGSSITSESVCYSIIRACNILKERLEPVKKEM-TKPYTWKEL
IWRAGELLIDLTAKYMMSDK----------EKDLSGYSAFAVAILETQLDVLTGRYEKLR
ADILEDVGLSANPLIDVGQLEGGYIQGLGYYTSEEYIFDKHSGRLLTNRSLTYHVPLALD
IPVDFRIKFRYN-SKNPQGVLGSKTVGEMGICTAHGITHVLRQNITRSRKESGHDPAEWI
DIDTPYTTESILKALDVKYEEFVFSP------------
>MbraAOX
-------------MAKIVFKINGKQYEADG-KFGPDVSLNEYIRTVAELRGTKVMCQEGG
CGACIVAVRAALPPTNEVKLFSVNS-CLVSVLSCHGWEVTTVEGIGSKMTSYHDIQSRLA
KFNGTQCGYCTPGWVMNMYSIFETKKNNLTMREVENSFASNLCRCTGYRPIADAFKTFAN
NADEDLMKKL---IDIEDL----ADVKCSRQKCT-KTCVGKNKNDNSE---KTNEGGKSC
EAKTDEDWCVIEK-SSN----KMIVVDCGITKWFKTYSLDDVFKVISK----ISNYKLIA
GNTGQGV---YHVTDYPPTLIDIFNVVELKGHTID---VNLIIGAGMPLSQMMELFLEIS
KTI--EDFSYLRVLYDHMDLVAHIPVRNIGTIGGNLYLKYLNNEFQSDLFLLFETVGAMI
TIAEGVSA---MKVVSLTDFMKTDMKG------KLIVNVMLPPLSSN-NKLKTYKIMPRS
QNAHAYVNAG--------------------------------------------------
------------------------------------------------------------
------------------------------------------------------------
------------------------------------------------------------
------------------------------------------------------------
------------------------------------------------------------
------------------------------------------------------------
------------------------------------------------------------
------------------------------------------------------------
------------------------------------------------------------
------------------------------------------------------------
------------------------------------------------------------
------------------------------------------------------------
------------------------------------------------------------
------------------------------------------------------------
--------------------------------------
>CquiAOX
--------------MEVIFTINGKPFKVNPHQVPVETSLGSFIRKNAQLSGTKLICREGG
CGACIVNVNSEHPVTKERQSWAVNSVCLLPVFSCHGLDIVTVEGIGNKTKGFHAVQQRLA
HFNGTQCGYCSPGMVMNMYSLLESKGGQVTMQEVENAFGGNLCRCTGYRPILDAFKSLAV
DAEPCLKTAC---QDIEEL---PKICQNTGKPCQ-GRCGP--------------------
-----------------LVKKGLHLVFGNQREWHKVYNVQDVFAILEK--VGSRPYMLVA
GNTAHGV---YRRSDSLEVFIDISSIEELKYHSLG--CSSLTVGANTTLTQLLQILTEAA
VKS--TDFRYCTELAKHVDLIANVPVRNAGTIAGNLWMKNRYNGFPSDLFLILAAVRAKL
TIAEAGGK---LNTVLVEDFPNLDLNK------KVILNVVFPPLNANEFEFRSFKVMPRA
QSVHAYVNAAFLFEFNA-DKSLVTSASLCFGGINSTFIHASNTENFLRGKNIFADDVLQN
TFKTLSSEISPEDKPGDASVEYRKLLTTTLLYRAVLDIASKHQI-------PITSKHQSA
AQGL--HRPLTTSKQEFQT----IQKNWPMNKDVPKVEGLAQTAGETKYIEDLPNVPNEL
YGALVLATRPRCK-ILGIDPEPAMNLDGVHGFYSAKDIPGRNDFMPT--EL-DNAEVEEI
FCSGEVLYYGQPIGVILADTFELAHRAAKLVQVSYGEPDGK-PVLATLKRVLDAGAQA--
-RIHDQPYDQEG-EEYGKVE--GQYRKIEGRFELPGQFHFSMESQMCICVP--TEDGMDV
YSSTQWVDICQIAVAQALNIPENSLNFYVKRLGGAFGSKISRASQFACACAIAAHFSQRP
VRLIPSLETNMEAVGKRASCISNYQIEVDEDGRICKLLNNYLEDYGCSLNEP--IEWVTA
QFY-KNCYD--ASRWKLVGKAAVTNSASNTWCRGPGTNEGITMAENIMEHIAHALGKDPL
EVRLANMSE------------SHKIRELLPEFVRDVQYQERKQEIERFNEANRWKKRGIA
IVPMEYPQV----FFGQMHALVSIYHIDGTVSITTAGIDMGQGVNTKVAQVAAHILGIPM
TKISIKTMSSLTSPNASVSGGSMTSEAASFAVKNACEILLNRIKPVRDEF-PEE-SWEQI
TQRCHKRTIDLCAMYQYK------------AGDIQNYQVYGLSCAEVEVDVLTGNVLVRR
VDILEDTGESINPAIDVGQIEGAFVMGIGLYFTENLIYSDDNGQLLTNRXWNYHLPGAKD
IPVDFRVKLLHN-TFNEKFVLRSKTTGEPALNMTVSLLFSLRHALNSARKDAGLSD-DWY
TIVTPSTPEQICLAAGSKIEQFKLQ-------------
>AgamAOX
--------------MEVIFSINAKPYQINSTSVPVDTSLNTFIRNHAHLSGTKFMCLEGG
CGACVVNLSGAHPVTGDVFSYAVNS-CLFPVLACHGMDITTVEGIGDKQRGYHATQKLLA
HFNGTQCGYCSPGMVMNMYSLLEAKKGKVTMEEIENSFGGNICRCTGYRPILDAFKALAV
DADPKLKAKC---QDIEDL---TKICPKTGSACA-GKCAAA-------------------
--------------GKTNPNKGLHLSFEEQKEWHKVYNVSDIFAIFES--IGDKPYTLIG
GNTAHGV---YRRSDGIQVFIDINAVQELRTSSVG---SSLTVGAGTSLTELMDLLTNTA
KQN--NNFSYFEHMVRHIDLIANVPVRNTGTIAGNLSIKNQHNEFPSDLYLILEAANATL
TILESQGK---TSTVRPSQYVTMNMNK------KLLLNVILPPLYPSVYVYRTFKIMPRA
QNAHAYVNGAFLLKLEG---SEIISSNICFGGIDPQFTHALKTEEFLKGKNLLTNETIQG
ALKTLAAELNPDWVLPDAAPEYRKNLALSLFYKFALNIAPELNA-------SVKNEYKSG
GSVL--DRPLSSGTQSFDT----IKENWPLTKNIPKIEGLLQTSGEAKYANDLPVFPNEL
YAAFVLGTESQTT-IVNIDASEALKLPGVVAFYSAKDIPGANNFMYF--KGFMGPHDEEI
FCSEKIIYHGQPVGLIVAETFSLANRATKLVKVQYGTTAS--VRYPTVKDVLRAKATE--
-RLHDMPYSTLG-EEFEAAP--EGAIKVKGTFEIGGQYHYTMETQTCVCIP--IEDGMDV
YSATQWIDFTQIAISKMLQVPENSLNLYVRRLGGGYGSKGTRATLIACAAALAAHKTRRP
VRLVMTLEANMEAIGKRYGVVSNYEVDVQKDGKITKLHNEYVHDFGSCLNES---MGHCA
EFF-RNCYD--NKAWKTVAKGAVTDSASNTWCRAPGTTEGIAMVETIMEHVAHATGLDPL
DVRMANMPK------------DLKMYELMPEFRADVKYDLRKKQIDQFNRENRWRKRGIA
ITPMRYPLG----YFGSIHALVSIYHTDGTVAITHGGIEMGQGMNTKVAQVAAYVLGIPM
EKISIKPSANMTSPNAICTGGSMTSETVCFAVKKACEILLERMKPIREEL-KDA-PWETV
VETSHFKNVDLCATYMYK------------AEDLQAYIIWGLTCSEVEIDVLTGNVQLRR
VDILEDTGESLSPGIDVGQVEGAFIMGVGYYLTEALVYDPQTGALLTNRTWTYKPPGAKD
IPVDFRVRFLQR-SSNATGVLRSKATGEPAMNMTVSVLCALRNAVLAARTDAGLPN-DWV
QLGAPSTPDQVYLMAGNSAEQYLLN-------------
>AaegAOX
MARAT------SPLEEITFTINGKAHTVNAKTVPVDTSLNTFIRNHAHLSGTKFMCLEGG
CGACVVNVNGVHPVTKEKASWAVNS-CLFPVFSCHGMDILTIEGIGGKKDGYHPAQQRLA
HFNGTQCGYCSPGMVMNMYSLLEAKKGQVSMKEIENSFGGNICRCTGYRPILDAFKSLAV
DADEKLVKAC---QDIEDL---QKVCPKTGTACA-GKCSPGE------------------
--------------PKVVSKQPVRMVFDNKSEWHKVYNMNDIFAIFDQ--IGEKPCMLVA
GNTAHGV---YRRNDNLQVFIDVNAVDELHAHTLG---NELVVGGSVSLTEFMDILTDAA
NKN--NKFSYCKELVKHIDLIANVPVRNSGTIAGNLSIKNQHHEFPSDIYLILEAACAML
TIAENGSK---TSTVSPMDFVHMDMKK------KVIKNVILPAMDPAVHFFRSFKIMPRA
QNAHAYVNGAFLIKTSA-NLDSVELARICFGGINPDFTHAVNTEKLLVGKNLFINDTIQA
AINTLTTELDPDWILPDASVEYRKNLAISLFYKFTLAIIPEGQY-------SLKPEYKSG
GTLM--ERPLSSGKQTFDT----IEKNWPLTKNIPKIEALAQTAGEAKYANDLTPQPGEL
YAAFVLATQAHSR-IAKMDASDALKMPGVVAFFAAKDIPGINNYMPA--GL-GNQDVEEI
LCSGDVQFHSQPSGIIVAETFNQAQKAAKAVVITYEKKSNR-PLYPTLKSVMDVDARD--
-RFYDMSFDKKG-KGYRVAQAATATKNIKGRFELAGQYHYTMETQTCVCVP--IEDGMDV
YSSTQWMDLTQVAIAESIKVPQNSLNMYVRRLGGGYGAKISRATHIACACALAAHSLQRP
VRFVLPIETNMSAIGKRYGCISDYDVDVEKNGKITKMNNHYVQDYGVSLNES--VQSATT
EFF-KNCYD--AKTWKIVGKAVKTDAPSNTWCRAPGTTEGVAMIENIMEHIAHETGQDPL
EVRIANMAA------------DNKMKTLMPQFRSDVKYDDRKRAIDEFNANNRWKKRGIA
VVPMQYWLD----YFGQLNAIVSVYAGDGTVSVTHGGIEMGQGMNTKVAQVTAYVLGIPL
EKVCVKPSTSMTSPNAIVTGGSMTSEAVCFAVKKACETLLQRMKPVRDEN-PGA-PWEMI
AKLSYVKNIDLCSEAQYK------------AQDIKAYYIWGLSCAEVEADILTGNVQVTR
VDILEDTGESISPGIDVGQIEGAFVMGIGYYLTEALVYDNESGALLTNRTWTYKPPGAKD
IPIDFRVNFLRS-SANPAGVLRSKATGEPALNMTIVVLFALRYALRSARKDAGLPD-NWI
PMGTPTTPDQVYMLAGNTTEQYMLN-------------
>DmelAOX1
--------------MAGRITINGTSHEVNLSALPADISLNTFIREYAGLTGTKFMCQEGG
CGVCVCTLTGIHPETGELRTWAVNS-CLTLLNTCLGLEVTTSEGLGNKRVGYHAIQQRLA
KMNGTQCGYCSPGIVMNMYGLLKSKGGKVTMEEVENSFGGNICRCTGYRPILDAMKSFAV
DSNIQVPAEC---IDIEDL--STKKCPKTGQTCS-GSCKKQQP-----------------
---------------------KGSQLYPDGSRWSWPVSLGDLFAALQGAVKEKLPYMLVA
GNTAHGV---YRRSPDIKAFIDVSGLAELKGHKLSADNSSLTLGGNLSLSETMELCRQLE
NT---KGFEYLSQVWQHLDWIANVPVRNAGTLAGNLSIKHAHPEFPSDVFIVLEALDAQV
IVQEAVDK---QQTVSLASYLGSSMEG------KIIRGLVLRAYPKERFAFDSYKIMPRA
QNAHAYVNAAFLVEFTA--DAKVKSARICFGGIHPEFVHATAIENLIRDKNPFENGLVEK
AFGQLSTLLQPDAVLPDASPVYRRKLACGLFYKFLLKIAAQRKQ-------GLGSRFVTG
GSLL--KRPVSSGQQSFET----FQEHYPVTKATEKHEGLIQCSGEATYSNDLPTQHNQL
WAAFVIAKKVGAK-VTKVDTQPALDLPGVVAYLDAKDIPGPNYVGPKIRDQFFFPKDEEL
FATGEIKFYGQPVGIILANSNSLANRAAELVKLTYEGGAE--EILPSLKAVLDKVGSEAG
NNKRLEQPIKSTIDVLQLEE--PFDVSSSGQLDMGLQYHYYMEPQTTVVLP--FEGGLQV
YAATQWMDLTQDTIANVLNLKSNDVQVKTRRIGGGYGGKATRCNLAAAAAALAAHKLNRP
IRFVQSLESIMTSLGKRWAFHCDYDFFVQKSGKISGIVSRFYEDAGYLANES--PIGHTV
LLS-KNCYEF-SDNYKLDGYLVCTDSPSNTPCRAPGSVEGIAMMENIIEHIAFETGVDPA
DVRFANLLP------------AHKMGDMMPRFLESTKYRERKAEAIAHNKENRWHKRGLG
LCIMEYQIG----YFGQYPATVAIYHSDGTVVVSHGGIEMGQGMNTKISQVAAHTLGIPM
EQVRIEASDTINGANSMVTGGAVGSETLCFAVRKACETLNERLKPVREEV-KPE-NWQDL
IQEAYNRKINLIASDQCK------------QGDMDPYSVCGLCLTEVELDVLTGNYIVGR
VDILEDTGESLNPNVDIGQIEGAFMMGLGYWTSEQVIADPKTGECLTNRTWTYKPPGAKD
IPTDLRIELLPK-SPNKAGFMRSKATGEPAICLSIAVAFALQQALQSARDDAGVPK-SWV
TLTAPMTPEHLVLHSGTEPSQFKLN-------------
>DmelAOX2
--------------MSIKFNVNGFPYEVQAADYPPDTTLNTFLREHLHLTATKYMCLEGG
CGSCVCVIRRRHPVTQEVQSRAANS-CLTLLNTCDDAEIMTDEGLGNQLSGYHPIQKRVA
QMNGTQCGYCSPGFVMNMYGLLEQHRGQVSMSQVEDAFGGNLCRCTGYRPILDAMKSFAV
DSNVEVPAES---VDIEDS--FELLCPRTGQSCK-GSCS---------------------
---------------------RPPLRDHGDSQWYWPKTLTELFGALSQ-VANGELYMLVA
GNTAHGV---YRRPRDIRHFIDVNMVPELRQYSIE--TDHLLLGGNVTLTDAMQVFLLAA
KR---PGFEYCAQLWQHFNLIANVPVRNNGTLAGNINIKKQHFEFPSDVFITFEALDVHV
LVYDNPST---QRVMNLLTYL---------------------------------------
---------GFLIEWQDIQHRIVHSARICFGNIRPDYIHDDQVEQLLPGRDLYDPATVAQ
IFQELPASLQPEERPPEASPEYRQMLACSLLYKFLLATAPKER---------VRERFRTG
GLLL--ERPLSSGSQSFET----IKKNYPVTQPVQKLEGLIQCSGEATYMNDLLTTSNAV
HCAFVTAKRVGAT-IEQIDPSAALQCKGVVAFYSAEDIPGSNNFVLV--NQ-LTPEVDEV
FVAGRVKYFDQPLGVIAALTHDAAVYAATLVVVTYARDQR--KIFTTMNQVLAEKQTD--
---RIVSTKKDTVEPLKLPPLAPGDVLGRGILELASQYHFTMEPQTTIVVP--LDNILQV
YCATQWMDATQGAIAHMLKVSVNSIQLQVRRVGGAYGAKVTRGNIVACATALVASKLRRP
ARFVQTIESMMETIGKRWACRSDYEFRARANGSIIMLSNNYYEDSGCNLNEN-VVDFLTL
PIL-RNVYNLTDANYRTQGSAIRTDAPSSTWCRAPGSAEGIAMTETALEHIAFTCQLDPA
DVRLVNLQP------------GNKMVQLLPKFLASTEYHKRRDQINLFNSQNRWRKRGLG
LALMSFPLNTT--VAFNYPVTVAIYHEDGSVVISHGGIEIGQGVNTKAAQVAAFVLGVPL
DQVRVEASNTVNGANSMLTANSMTSEMIGLAVRKACDTLNKRLAPVKERLGPRA-SWVQV
LQAAFLQSVFLIATESYR------------LGDIPNYNIFGLSLTELELDILTGNHLIRR
VDILEDAGESLSPHIDVGQVEGAFVMGLGYYLTEQLVYDRQTGQILTNRTWNYHPPGAKD
IPIDFRIELLQK-SPNPVGFMRSKATGEPALCLAVGALFAMQHAIQSARNDAGLPR-EWV
RLGAPTTPETVVLNSGSQVEAFAL--------------
>DmelAOX3
--------------MTTKFSINGLPYAVNLTNLPPDITLNTFIREHAQLTATKFMCQEGG
CGACICVVR------DGKRSWAVNS-CLTLLNTCAQLEIVTAEGLGNQRTGYNPIQKRLA
KMNGTQCGFCSPGFVMNMYGLMEQNEGKVTMAEVENSFGGNICRCTGYRPILDAMKSFAV
DSNIAIPAEC---GDIEDL--KPRNCPKTGQACS-GSCL---------------------
---------------------PSTLVYEDGVQWHWPKSLSELFDALDK-VKDSEEFMLVA
GNTAHGV---YRRSTDIKHFIDVQGVEELHQHSSE--GQQLKLGANLSLTQTMEIIRTTS
KQ---PGFEYLDVLWNHIDLIANVPVRNSGTLAGNISIKKQNPEFPSDIFISFEALNVKV
VALKNAAD---EKEMSLAEYLGTNDKK------LVLKTFVLPAYPKDKYIYESYKIMPRA
QNAHAYVNAAFLLELEA--DNKVKSARICFGGIRPDFIHASAIEKLLVGQNPYESSLVEQ
TFTKLEDLIKPDEVLPDASPAYRSKLACGLFYKFLLKHAPVAE---------VGEKFRSG
GQIL--QRPLSSGLQVFQT----QKKNYPVTQAVEKVEGMIQCSGEATYMNDVLTTSNTL
HCAFVGATKVGST-IDSIDASEALKQPGVIAFYSAKDIPGTNTFCEP--S--FGFEVEEI
FCSGLVRHSEQPAGVIVALTADQAHRAAKLVRISYSNPSSDFKLQPSLGDVFASPTPD--
-SSRIVPASKSTSKKIKFSE--QPDKEVRGIFQMGLQYHFTMEPQTTVAIP--FEDGLKI
FSATQWMDQTQSVIAHMLQVKAKDVQLQVRRLGGGYGSKITRGNQVACAASLVAYKLNRP
VRFVQSLESMMDCNGKRWACRSDYKCHIKDNGKIVGLTNDFYEDAGWSPNES-PIEGHST
FTA-VNCYDLNGDNFKNNGNAVLTDAPSSTWCRAPGSVEGIAMIENIIEHVAFEVQKDPA
EVRLANIAA------------GNKISELLPQFLESREYAQRKKEIESHNAKNRWTKRGLG
LAVMDYPIF----YFGQYPATVAIYHVDGTVVVTHGGIEMGQGMNTKVAQVAAYTLGIDL
SFIKVESSDTINGANSMVTGGAVGSESLCYAVRKACETLNSRLEPVKK---KDA-SWIET
VEAAYGKSINLIASDHYK------------KGDMQNYHIYGLALTEVELDVLTGNSQIKR
VDILEDAGESLSPWIDIGQIEGAFVMCLGYWMSEQLVYDRETGRLLTNRTWNYKPPGAKD
IPIDFRIELIQKPNPSGAGFMRSKATGEPPCCLAVSVVFALRQALDSARHDAGLPR-EWV
RLGAPTTPETLVVNAGHEAASFRLK-------------
>DmelAOX4
--------------MSTTFTINGQPYAVNLTDLPPDITLNTFIREHAQLTATKFMCLEGG
CGACVCAVS------DGKSTWTVNS-CLKLLNTCAQLEIITCEGLGNQVTGYHPIQKRLA
KMNGTQCGFCSPGFVMNMYGLMEQHGGRVTMEEVENSFGGNICRCTGYRPILDAMKSFAV
DSTVEVSEES---VDIEDLNLKARNCPRSGKVCK-GTCR---------------------
---------------------QSKLIYEDGSQWYWPSTLAEIFEALEN-VGDSEEFMLVG
GNTAHGV---YRRSPDIKHFIDVNGVEDLHQYSSD--KEKLTLGASLSLTETMEIIQSTS
KQ---SGFEYLEVLWHHIDLVANVPVRNSGTLAGNICTKKEHPEFPSDIFISFEALDVKV
VAMKGIDD---EKEMTLEEFLGDTDRK------MLLKAFILPRYPKDMYIYDSFKIMPRA
QNAHAYVNAGFLLELDG--NSMVKSARICFGGIRPDFIHATDIEQLMVGHSPYESNLVEQ
TFNKLESLVKPDEVLPDASPAYRSKLACGLLYKFLLKHAPDAE---------VSGKFKSG
GELL--QRPLSSGLQLFQT----NKQTYPVTQGVQKLEGMIQCSGEATYMNDVLTTSNSV
YCAFVGATKVGAT-IDQIDATEALQHPGVVAFYTAKDIPGTNTFCEP--S--FGYEAEEI
FCSGMVRHSEQPVGVIVALTADQAQRATKLVKISYSSPSSNFKLMPSLKDVFSSETPD--
-TSRIIPLVISKLKEVKFSD--KPDLEVRGIFEMGLQYHFTMEPQTTIIIP--FEDGLKV
FSATQWIDQTQSVIAHTLQMKAKDVQLEVRRLGGGYGCKISRGNQVACAAALAAHKLNRP
VRFVQSLESMMDCNGKRWACRSEYQCHVKTSGRIVGLSNDFYEDAGWNTNES-PVQGHST
FTA-ANCYEFTDSNFKLSGHAVLTDAPSSTWCRAPGSVEGIAMMENIIEHVAFEIQKDPA
EVRLANISK------------KSKMATVFPEFLKTREYYSRKKEIEAFNANNRWKKRGLG
LSLMNFPII----YIGQFPATVTIYHVDGTVVVTHGGIEMGQGMNTKIAQVAAYTLGIDL
SYVKVESSTSINGANSMVTGYAIGSESVCYAVRKICETLNARLKPVRK---AKA-TWVET
VEAANAQLINLIASDHYK------------TGDMQNYHVLGLALSEVEIDVLTGNILIRR
VDILEDAGESLSPWIDVGQVEGAFVMGLGYWLSELLIYEGDNGRLLTNRTWNYKPLGAKD
IPIDFRVELVHNPRPSSSGFMGSKATGEPPCCLAVSVIFALQQALQSARQDAGLPR-EWL
RLGAPTTPETLLLNAGHQVSEFKLK-------------
>SinfAOX1
-------------MTSIKFKINGKEYEVDG-KYGPDVSLNEYIRTVAELRGTKAMCHEGG
CGACVVAVRAALPPTKVTKTFAVNS-CLVSVLSCHGWEVTTVEGIGNRIKGYHDIQTRLA
KFNGTQCGYCTPGWIMNMYSLYESKNKNLTSVEIENSFAGNMCRCTGYRPIADAFKTFAK
DADQSLLDKL---CDLEDL----EFISPCALKCN-RKCSHKGECFEGV------TKSNDE
NNKDYIDHDFIQL-RDE----KMLVLDAGNHKWYKAYNIKDAFKAMS-----AGDYKLIA
GNTGQGI---YHVTEYPKNVIDIFNVAEIKGHTLD---VNLILGAGMPLSDMMELFLELS
TKK--EEFSYLKQFYDHMDLVAHIPVRNIGTIGGNLFLKHFNNEFQSDLFLLFETVGAVI
TIAEGVNK---EKQMKMPEFLKTSMHG------KLIKNILLPPLSRN-CAVKTYKIMPRS
QNAHAVVNAGFLFKFKK-DTSVVVEATLVYGSISATFTHASKTEEVLVGKDLYTDETLQL
ALKTLQAEIHPAEALPEPSAHYRKMLALSLYYKAILSLCPSDK---------INPLYKSG
GEAI--KRHKSKGMQSFET----DKSIWPLNEPIPKIEALVQCSGEATFANDLPGQADEV
FAAFVTADAVPGSMIEDFDTSEAFKLPGVIAFYTAKDIPGDNIFTPS--NIPYMSDQEEI
LCPGEVKFNGQPAAIIVADREKTANNAARLVKIRYSSMSRD-KPLLSIDQVLQSPEKS--
---KRVKAEHAV-EPTDVGH--DVKTVIVGELEMEEQYHYYMEPQTCVARR--TEDGMEV
ISSTQWLDLVNVAIAQSLKVPVNSINVIVRRVGGAYGGKITRCAQIACSAALVTHLLNKT
CRMILPLQTNMKSIGKRIPTKCNFELGISAEGEIQYLKNTFYQDGGCSYNEV--LTQLTT
KNF-HNCYN--YNRWSITPYSVLTDKPSNTWCRAPFSAEGVAMIEYIMEKISFTLKLDPI
EVRLLNMST-----------ENNPIPELINQLKIDANYDDRKKDIEEFNKNNRWRKRAIK
MIPLTADIF----YTGNFNALISIYHADGSVMITHGGIEMGQGINTKAAQVCAYILGIPL
EKISVKPSNSFTSPNTIVTGGSIGSECVVYAVKKACEVLNDRLKPIKEKM-GTP-TWEEL
IAGAFDAGLDLQASSVFNL-----------SDG-KPYDVYAVGILELEVDILTGNHDVIR
VDILEDTGRSLSPEIDVAQIEGAFVMGLGYWTSEKIVYDDSTGKLLTDRTWTYKIPGIKD
IPSDMRIYFRRN-GNNEVGILQSKATGEPAFCLATVFLHAVHAAVHSARLDAGYED-VWF
DIATPCTVENIFMAVGHKLENFKLK-------------
>SinfAOX2
-------------MAKIVFKINGKPYEADG-KFSPDVSLNDYIRTVAELRGTKAMCHEGG
CGACIVAVRASVPPTNEVKLFSVNS-CLVSVLSCHGWEVTTVEGIGSKMTSYHDIQSRLA
NFNGTQCGYCTPGWVMNMYSVYEAKRKSLTMKDVENSFASNICRCTGYRPIADAFKTFAN
NLDKDLMNKL---IDLEDL----ADVKCCRKKCC-RNCFHKNKNEDRK---ELNDSFKAC
ELKTDEDWCVIEN-SDN----KMIVVDCGITKWYKTYTLDDVFKVICK----NSEYKLIA
GNTGQGI---YHVTDYPSTLIDIFNVVELRTHTID---VNLIIGAGMPLADMMELFLVTS
QTN--EDFGYLKVLYDHMDLVAHMPVRNIGTIGGNLFLKYLNNEFQSDLFLLFETVGAMI
TIAEGVSA---MKVMSFTDFLKTDMKR------KLIVNVMLPPLSSN-IKLKTYKIMPRS
QNAHAIVNAGFLFKFKA-NSKLLEQANVVYGSISPKFNHATKTEAILAGKDPFTNEILQI
AIKSLSAEINPEEAPPEPSAAFRKMLAIALYYKAILSLCPDDR---------VDPKLKSG
GEAI--KRHTSRGTQIFDT----DKSIWPLNQPIPKLEGLVQCSGEAIFANDLPTQPNEV
FAAFVTADVTPGSVIGDFDTTEAFKLEGVIAFYTAKDIPGLNSFAAT--SCILIDVNEEI
LCSNQIKFYGDPVGIIVADREKTANKAAKLVKITYKYISNN-KPLLKIEDVLISPDKN--
---KRVVNNRTV-HPKEVGN--DVKYVINGEYKMESQHHFYMEPQTCIVRP--TEDGLEV
ISSTQWLDLTNAAIAQCLNMPTNSIQVLVRRVGGAYGGKITRSCQIACAAALVTHHLGKT
CRFILPLQTNMSIVGKRLPTTSSYEVGVNTEGVIQYLKNVIYQDNGCSSNET--IAPITV
THF-FNCYD--PRRWYVEANSVTTDTPSNTWCRAPSSTEGVAMIENIMEKIAHITGKDSL
HVRSVNMTT-----------EDNPLPDLIEHLKKDSDYDERIKEVKEFNNKNRWRKRALK
LMPMNYELF----YIGPYNSLVSIYHADGSVAITHGGIEMGQGINTKVAQVCAYTLGIPL
EKISVKPSSSFTSPNAMATGASVGSECVSFATMKACEIILERLAPVREKM-DNP-SWDDL
VQNAYTLGVDLQACYMYSS-----------KDDVKSYDVYGVCALEVEVDILTGNHDIRR
VDLLEDTGRSLSPKIDVAQIEGAFVMGLGYWTSEKVIYDPESGKLLTDRTWTYKPPGIKD
IPADFRVYFRRN-YNNPFGVLKSKASGEPALCLASVLTHALREAVRAARLEAGYDD-QWF
DLLNPCTVENIFMAVDHKLEHFILK-------------
>SinfAOX3
-------------MSKIEFTVNGKKCTVDE-CTPRETTLNAYLRYVLALPGTKSMCHEGG
CGSCIVMVRARRLPSGLVETFSVNS-CLVLVFSCNGWEVTTIEGVGNRLNGYSEVQKRLV
AFNGSQCGYCTPGWIMHLTSLID---KNLTMGELEQSFGSNTCRCTGFRPILDTIKSFAI
DASPEICQKV---RDIEEV----NTCSKNLGTCG-KQCSIES------------------
---DCSDWTVVAD---AKTQ-NTLSFNFGKYKFFKVYDEDAIFDIFNK--HGVDSYMLVD
GNTGKGI---VETFEYPRVLIDISEVASLKTCDYD---QNMVLGANVSLEDCIKLFKEAS
TK---SGFAYLAEFVKHLKLVAHIPVRKIGSIAGNLMYKHALPTYKSDLFLLFECVGATV
TVRLPNGK---TKSLTMENFLKFDMQG------VLMVNVELPPLSSS-HIFRSYKIMPRN
QNSLALVHSAFLLKMGK--KNQIENASIVYGNISPKFYHAMKTEKYLIGKNIFNDKNLQE
AIKVLSSDLVPVEILGEPSVQFRKKLALGLFYKFILNISPAGT---------VLSKYTSG
GMLI--ERPVSSGKEDYET----DSSLFPLNEPVDKLEGKIQSGGEATFANDIPPLPREV
FGAFVLSKVHIGE-VDTIDIEEVLAIEGVVALYTAKDIPGVNSFAFP--GIQLQTDEEEI
L-ATKIKFYGQPIAIVVAKTEKLAEKVAKMVKVTYKNVSTA-APVLTIDEAKKDSKRY--
-----VPGTASI-VPEGRGS--NVTKIIKGVFDVESQYHYYLEPITCVVVP--VDKMLEV
HDATQWMDLTQNTIARSLRISESEVLVKVRRIGGGFGGKISRNAQVATACALVAKKLNRP
CRFILPMQTNMTIAGKRLPCQCEYEVGVDDDGKIQYLNAAIVEDNGCTNNES--ILDFVA
SGF-PNCYN--TKFWSLKTATVNTDTASNTFARAPGTCEGITSIEHIMQHIAFAVKKDPT
SVRKVNMRT-----------DDNDLPELIDILKNDSNYDQRVKEIEQFNKTNRWMKKAIS
INVMAFPVI----YYGNYSALVSIYRGDGTVTVSTGGIEMGQGINTKAAQVCAYELGVPL
KYINVVPHYSFVAANNVFSGSSITTESVCYSIIRACATLKERLAPIRETM-PEA-TWEEI
IKKAGEEQVELTSLYMMKDS----------DENLKGYSAFAVAIIETQLDVTTGLFQIVR
ADILEDVGVSANPKLDVGQVQGAYIQGIGYFTCEKMIYDKKTGKLVSNRSLTYHVPLALD
IPVEYNVKLRYN-HKNPKGVLGSKTCGEMGICTAHSVTHALRQCIMESRKDSGYDPNEWV
YIPVPYDTETILQALDVKPSEFLLQK------------
>OfurAOX1
--------------MSIIFKINGRQFEVTG-KYGPDVSLNEFIRNVAELRGTKAMCHEGG
CGICIVAVRAALPPTNEVRTFAVNS-CLVSVLSCHGWEVTTVEGVGNRTEGYHDIQTRLA
KFGGTQCGFCTPGWIMNMYSLHESKGKDMTMEEIENSFAGNICRCTGYRPIADAFKSFAK
DADQKLLDKI---VDLEDL----AILKPCGVNCK-ESCKHKCKDVNGI------------
---SNEEWCILSK-GDA----ETIVVDCGTHKWYKVYKLEEIFKIME-----NGDYKLLA
GNTGQGV---YHVSKYPKNVIDIFNVKELKDYYVD---VNLVLGAGITLSDMMNLFIKFS
TDS--QDFLYLKQLYDHMDLVAHLPVRNIGTIGGNLHLKYQNNEFPSDLFLLFETVGAMI
TIAQGNGK---QTTVTFPEFLTSEMKG------KIILSISLPPLSQY-CAVKTFKIMPRS
QNAHAVVNAGFLFQCEP-NSSKVKRARIVYGNISKTFIHASKTEAILVGKDLYEEETLQL
ALKTVYDEVVPEDFPPEPSSDYRRMLAVTLFYKAILFLCPKDK---------VNPKYISG
GEAM--KRSTSHGTQIYDT----DKTVWPVNQPIPKMEGLVQCSGEAIFANDLPRQNNEV
FGAFVKANAPPGSIIEGFDISEASKLPGVIKLYSAKDIPGINNFTPP--IIPLLAGVEEV
LCTNEVKYFGQPAAIIVAEREKTAVKAAELVKVKYKSATNR-KPLITIKDVLKSNDSE--
---ARIHKDIVI-QPENIGK--NVKHVIKGEFTLGSQYHFQMETQTSVVIP--SEDGMDV
YAATQWLDLTNVAIAKCLNISVNKVNVVVRRLGGAYGAKVTRATHIACAAAIVSHLQGKP
CRFILPVETNMKSVGKRASSNCKYEIGVDDDGKIQYLKNVMYSDSGISFNEN--MTYLLI
QFF-KAGYD--SKSWYMEGNSVVTDTPSTTYCRAPCSTEGVAMIENMMEQIAFTVKKDSN
DVRLLNIDA-----------KDKMIPDMIEQLKKSSNFDERTEEIKTFNDQNRWRKRGLK
LVPLTYELE----YFGPFYSLVSIFHADGTVAITHSGIEMGQGINTKAAQVCAYVLGVPL
EKVSVKPSSSTITPNAMVTGGSIGSDCIALSTMKACELIAKALEPIKNNM-PNA-SWEEV
VKKAYESGINLQQSYCFNN-----------GGELKKYDIYAVCALEVEIDILTGNQDVKR
VDLLEDTGRSLNPEIDVGQIEGSFAMGLGYWTSEHLVYDDSSGDLLTDRTWTYKPPGIKD
IPADLRIYFQRN-SRNDFGVLQSKATGEPAFCLATVIIHAIREAVRSARLDAGYKD-EWF
DMENPCTVENIFKAVGHKLDDFRLK-------------
>OfurAOX2
-------------MSKIVFKINGKEYEADG-RYGPEVSLNDFIRTVADLRGTKVMCHEGG
CGACIVCVRAAVPPSNEMKTFSVNS-CLVSVLSCHGWEIMTVEGIGNRTIGYHEIQTRLA
KFNGTQCGYCTPGWIMNMYSIYESKNKKLSMKEIENSFASNICRCTGYRPIADAFKTFAT
DVHDDLKNKL---DDIEDL----SFFKPCGVSCN-KKCVHKTKCHDTE------------
--VNEGDWCVLAK-DNN----KMIVIDCGSHKWYKAFCLDDVFEVMGK---AKDDYKLIA
GNTGQGV---YHVTDYPGTVIDIFNVPELKGHTID---VNLILGAGMPLSEMMDLFLQLS
NSN--EDFSYLKQFHEHMDLVAHIPVRNIGTIGGNLFMKHTNNDFQSDIFLLFETIGAMV
TIAESSQK---TKAVTFIEFLNTDMKD------KIIMNVLLPPLSQC-CLFKSYKIMPRS
QNAHAVVNAGFLFKLKQ-KSSIIEKASLVFGSITPKFSHATKTEAVLAGKDLFKNETLQI
AVTTLLDEVSPEEMPPEPSAAYRKMLAVTLFYKAILYLCPDGK---------LDKKFRSG
GEAI--KRHTSQGTQTFDT----DKSVWPLNQPVPKLEALVQCAGEATFANDLPKQTGEV
YAAFVTADIRPGSIISGFDATEALKCPGVIAFYTAKDIPGDNSFTPP--NVPIIIENEEI
LCSEKVKYYGEPAGIIVADKEKTANKAAKLVKITYSFTNKN-KPIISIADAMKAPDKD--
---QRIVKARTI-EPTEIGN--DVKCVLYGEFNVGTQHHFYIEPQTCVTKP--TEDGMEV
YSACQWLDLPNVAIAQSLKMPVNKINVIIRRVGGAYGGKITRSCQIACGAALVTHLLGRT
CRFILPLQTNMKIIGKRLSTACNFEVGVNKEGVIQFLKHKFYQDNGCSNNEN--ISPVTV
NHV-LNCYD--TRRWYIEANSVATDTPSNTWCRAPSSTEGIAMIEYIMERIAYNLGKDPL
EVRMKNMAK-----------EDNPIPELIDQLKKDSNYDERINEAKQFNDENRWRKRAIK
LIPMTYDIF----YIGPYNSIVSIYHADGSISLTHGAAEMGQGINTKAAQVCAYMFGIGL
DKVSVKPSSSFTSPNCTATGASIGSECVCFATMKACEIILERLKPIREKL-KNP-TWEVL
VKEANAAGVDLQASYAYSS-----------KDNVKPYDIYGVVVMEIELDILSGNHDIRR
VDLLEDTGRSLSPQIDVAQIEGAFVMGLGYWTSENNIMDPDTGRILTDRTWTYKPPGIKD
IPADFRVYFRRN-ASNPLGVLQSKATGEPALCLAVVITHALREAVRSARLDAGYED-QWV
DIKNPCTVENIFMAVGHKVEHFKLK-------------
>OfurAOX3
-------------MTCIEFTVNGNKCVVDE-RVPCLTTLSAYIRYALALPGTKAMCREGG
CGACVVAVRARRQPSGRVELFSVNS-CLVLVYSCHGWDISTIEALGDRLRGYGDIQKRIA
GFNATQCGYCTPGWAMHLYSLQD---KGLTMEQMEKSFGSNTCRCTGFRPIMDTVKSFAV
DASPELCQKA---FDIEEL----TICKKTKEPCN-RKCSVRS------------------
---IDSDWSVVLDEPKETNE-DTISLDTQSHQFFKVYKEEEIYRILNN--NGDDSYMLID
GNTGKGV---YETFEYPRVLIDISEVKSLKKYTFD---QNLVLGGNISIEDCITIFKDIA
KSN--ADFSYLEAMAEHLELVAHIPVRKIASLAGNVMLKHAMPDYQSDIFLLLETVGAYV
TVRTSRLR---TKALSMTDFLKYDMKK------KLIVNFLLPPFSSS-HMFKSYKIMPRN
QNALAIVNAGFLLVKNP-STNIISDARIVYGNISAKFVHATQTEKYLIGKNVFNNDVLQK
AIQLLNKEVNPVDNPPNPSKECRKKLAIGLFYKFILSIAPSNQ---------ISDRNSSG
GLLI--ARPVSNGTQDFTT----DTSLYPLNKPVPKLEAMIQSAGEAQFANDVPQFPKQV
FGAFVQSTVHRGN-VDTINVKKILETPGVLAILTPDDIPGKNSFSRP--GFQLQTEVEEI
L-ATDIKYYGQPIAILVATSEELAASAAKKVEVKYKNVSKD-RPVLTIDQAKKDSNRY--
-----RAYPDNI-TPTAKGE--NVDKVIKGVNEIEAQYHYYMEPITSVVVP--VDRGLEV
YDSTQWMDLTQAAIAECLAIKESDVVVYVRRIGGGFGGKISRNVQASTACALVAKKMNLP
CRFVLPLQTNLTIAGRRLPCQCDYEVGVDNEGKIQYLNAKIIEDDGCSHNEN--ILAYTV
GGF-PNCYD--VSTYNVTTAAVLTDLPSNTFARAPGTAEGISCIEHIMERIAFEVKKDPT
EVRLLNMRK-----------DDNDLPTLIADYKKETNYEKRSQEVQEFNNANRWMKKAIS
IAVMSFPVI----FYGNYSAMVSIYRGDGTVTVTTGGIEMGQGVNTKVAQVCAYELGIPL
DHISVLPHYSFVAANNVFSGSSITSESTCYAVIKACQMLKDRLEPVKSTM-TNP-TWQEL
ITKASDEEVDLTAIYMMTDK----------ESDLSGYNAYAVAILEVQLDVLSGRYELLR
VDILEDVGLSANPNIDVGQVEGGYVQGLGYYTTEKFVYNQVTGKLLTNRSLTYHVPLARD
IPAQFNVKLRYN-SKNPKGVLGSKAVGEMGICTAHGVTQALRQCIHESRKDSGYDDSKWV
DIAIPNDTESIVKALDVKLEEMVFS-------------
>OfurAOX4
------------------------------------------------------------
------------------------------------------------------------
------------------------------------------------------------
------------------------------------------------------------
------------------------------------------------------------
------------------------------------------------------------
------------------------------------------------------------
-----------------------DMKN------KVLYNIMLPPFNDS-YKVVTYKIMPRA
QNAHAIVNAGFLYKLEN-EDGKVKDARIVYGGLSSSLNRAKETETMLKEKMLFENETLQS
AISSLVNELEVVENPPEPSASYRKQLAVALFYKSLLSLCPVGK---------LDPRHQSG
SVDLNKSRPVSKASQEYST----DRRLYPLNQPVEKVEGLIQCSGEAKYTEDLPSITREV
FATYATSDVAIAD-IESIDARDALNYPGVIAFYTADDIPGPNNFIPV--GTLIFVASEEV
LCSKKVKYYNQPLGIIVAETRSIAEKAAKMVKVKYSNVK---EPVLDIKVAKNDASRT--
---KLLLPF----PAIEKGF--DVAKVIKTEYTIYGQYHFCMETMTCITRP--TEEGMEV
FTTTQWTDVIQNMISQALKIQLNKIDVHVRRLGGAFGLKISRPTQLAIACSLVTQKLNRP
CRFIQSLTSSMRTVGKRFPCSANFEVGVNKKGKVQNMKCDIYEDNGYISSEI--VALLGF
DSY-SNCYD--RLRWSYKCYNTNTDNAKNTYCRAPGTLEHIAMAEWIMEQISYEMQLNPL
DVRFANVEE----------TKYGEYKAMVDSVKSKSDYDNRRAAVDKFNKENRWKKRGLR
WSFMKWNPL----SPAYFDVNLSVYHGDGSVIITHGGVEMGQGINTKAVQICAYLLKIPM
DKIQIKASNTTTAPNAFLTGSSITSQNIGRGVEKCCKELLKRLAPIRILL-LNP-PWEKL
IKKAFALNIDLQVHEFIG------------EFVSPIFTAVGVTLAEVEVDVLTGEFQVLR
VDLLEDVGRSISPAIDVGQVEG--------------------------------------
------------------------------------------------------------
--------------------------------------
>OfurAOX5
------------------------------------------------------------
------------------------------------------------------------
------------------------------------------------------------
------------------------------------------------------------
------------------------------------------------------------
------------------------------------------------------------
------------------------------------------------------------
------------------------------------------------------------
------------------------------------------------------------
------------------------------------------------------------
------------------------------------------------------------
------------------------------------------------------------
-----------------------------MV-------------------ARKDESRT--
---KLFLPI----PNIGRGL--FVKKEFKSNYTIRAQIHFPMESIVCVTRP--SEMGLEV
HCTTQWMDAVQYTIAKALNLDINRVDVFTNRVGGGFGLKISRSSLAGVACSLVAYKLNRP
CRLFLSLPTVAKGIGKRLPCSCDVEVKVNSQGRVQYMDYDVYEDNGYINSLL--LSVIGV
DAH-HNCYK--RLWWNFKIYDSFTDTARNEYCRAPGTLENIAMAETIMEQISYELSLDPY
EVRMTNLDS----------LLYGDIKEMGDDLKTKADYTKRRDAVTKFNAENRWKKRGLR
WALMKYTPL----SPAGYEVNMSINHGDGSVTINHGGIEVGQGINTKAIQIAAYFLKIPI
DKIKVKGQNTVTTPNGIFTGGSLTSQSIGQGVEDCCKQLLLRLEPIRLLL-LNP-SWEKL
IDKAYTLNIDLMARSFIA------------HVIAPISLVYGVTLAEVEVDILTGESEVLR
VDLYEDVGQSVSPNIDVGQVEGAFIMGMGYWTSEKVVYDDKTGEVLSNRAWNYHVPLARD
IPQDFRVYFREK-SYSSAKILGAKVTGEPATCMAICIPFAMREAISEARKDAGISTTEWF
TIDGPYTTEQLCMSAATKLEHFRFKSK-----------
>OfurAOX6
-------------MDKVYFTINGEHYSLSGSEVSPTTSLNEYLRDYLQLHGTKAMCREGG
CGACIVAVARPHPVTKEKHTVAVNS-CLVHVLSCHQWDITTVEGVGNRKDGYHAIQSRLA
AFNGTQCGYCTPGWVMNMYSLYEGAKQRLSTGDVEDSFGGNICRCTGYRPILDAFKSFAT
DASPELQNKV---LDLEDL----HKVK-CAQKCE-RRCS---------------------
--VIDDEWCVLHN-KQE----SMLQLEGPSSRWYKAFTLQDVFQILAK--EGLDSYKLVA
GNTGQGV---FSDPTQPRIFIDISSIEALKDNLID---VNLVIGAGTTLTELISVFRSRS
SH---NDFSYMKDFVEHLELVAHVPVRNTGTIGGNLAMKNAHHDFPSDLFILLETVNATV
TVVNHTLS---EKTLTMQDFLNTDLKN------HVITNFKMPPLSHS-NKIRSYKIMPRA
QNALAIVNAGFAFKLDS-N-NKIEQARIVFSPISSSFIHATETENFLKGKELFNEEVLKS
VLKKLEEEIVPVDDPPVPSPLCRKTIALGLFYKAVLSLCPAQA---------LNPRYASG
ATML--SRGISTGTQTFDT----DKSLWPLNKPVPKLEALTQCSGEAKYACDVSSTPRDV
HVAFVLSKICLGE-IESFDASQALKIPGVVAFYTAKDIPGKNTFVPT--NVPWASFEEEI
LASKEVSYYGQPVALVAAVSHAIALKAADLVKVVYKKSSA--KPVLSIEEALVAPDKD--
---RRIREDVSK-TATGKGE--NTSHVIKGSFIIPSQYHFTMETQCCSVSN--TELGVHV
RSATQWMDLVHVAVANALDIEQNRVLVSVPRVGGAYGGKASRSALAACACALVSRKLNRT
ATLVMPLTHNMAAIGKRQRCRADYELGVDDEGVIQYLNLSYYMDCGFNFNDT--AGSAIS
DVM-ALMYQ--SSTWTVKGYSVLTDTAGNTWCRAPGTNEATAIVEHLMERIAHVTKKDPI
EVRIKNITP-----------EHISIKDMIDTLKNDSNYNERKAQIATFNAENAWKKRGIK
LCIMSFPID----YSWNFPVTVSVYHGDATVAITHGGIEMGQGINTKVAQVCAYTLKVPL
EKVTVFGSDSLSSPNAMASNGSITSDCVAYATVKSCTELLKRLESVKNEM-NDP-SWEQL
VQKAFEKGVNLQTSYMTGP-----------LDSPAGYNIHGACACEVELDVLTGQHAVTR
VDLIEDVGVSISPDIDVGQIEGAFIMGLGLWTSEQLAYEPSSGRLLTDRTWTYHPPGAKD
IPVDFRVAFQKN-SINTAGVLRSKATGEPALTLAVTVPLALHDAIVSARKEFGYADTEWL
DVDAPYSVENILKAISPKTESFQLK-------------
>OfurAOX7
------------------------------------------------------------
------------------------------------------------------------
------------------------------------------------------------
------------------------------------------------------------
------------------------------------------------------------
------------------------------------------------------------
------------------------------------------------------------
--------------------------------------------------------MPAH
------------------------------------------------------------
--------------------------SVFVLFQSLLALCPESI---------LNPFYKSG
ATKIHETRPVSDGRQIFDT----NPSVWPLTKPLQKVEALIQCAGEAPYTEDLPAFPHEV
FASFVLSTEGSGT-IINIDPSRALSEPGVIAFYSAKDIPGLNSFTPA--DSALYSSNEEV
LCSGAIQYYNQPIGIIVADSRHLADRAAKMVHATYKNVK---KSILDVKEAKKDPDRL--
---TQFASD----EATNAGT--DIAKTFKGENTIYSQYHFTMETLVCVTRP--VEDGVEV
HSATQWMDGTQIMISRALNLDSNSIDVYVRRLGGAYGIKISRSTQLAIASSLVAVKLNRP
VRFIQALTTNMRAVGKRLPCSTDFEVSVNKSGVIQHVDYKFYSDQGYKINET--FYLLMS
DLY-YNLYD--SSRWTFKGYNVLTDTHKNTWCRAPGTLEAVAMAENILERISYELDLDPA
EVRIANVDT----------TTHNDIIEMYQTLKSKSDLTERRAAVQKFNSENRWKKRGLR
VAFMRWTPV----GGLILGVNISVYHGDGTVAITHSGIEMGQGINTKAIQIAAYFLKIPV
EKIKVKGNNTIIGPNAFISGGSLASQNVGIGVQRACEELNARLAPVKEAT-PNA-TWEEI
ITAAYNQGIDLQSHGFVN------------FSDAQNYNIYGVCFAEVEVDILTGEHEVLR
VDLLEDVGRTVNPEVDVGQIEGSFVMALGYWTSENVVRDLTTGEILTNRTWNYHVPQAKD
IPRDFRVYLRKN-SYSNDTILGTKSVGEPPACLANVITYALREAITSARYDMKIPKTQYF
EIDGSWTLDKICMYSETKFENFKFT-------------
>OfurAOX8
-------------MDQITLKVNGDEYSVSTNDISSDMTLVDYLRNHLELRGTKYMCREGG
CGACIVSAIKA----PGQQPVAVNS-CLVSLPSCQNWDIITIEKVGNRLDGYHKIQKVLA
EKNGTQCGYCTPGWVMAMYNLINTQ-KDISMLDIEKSFASNICRCTGYRPILDAFKLFAK
DSPS--CSKI---TDIENL----TLCKNNNKSCT-KKCN---------------------
----DKVWCHITK-DDALPVGKVEKALKDGKIWYTVEKVGDIFEILDV--EGNESYMLVA
GNTAKGV---FPIEDYPHILIDLNKVKELKGYMMD---QNLIIGAATTLNEMMNIFQDVS
KE---EYFGYLQKFTDHMNLVANIPVKNLGTIGGNLMIKHQHKEFPSDIFILLETVGAML
TILNSRER---KETLTMQQFLET-------------------------------------
------------------------------------------------------------
------------------------------------------------------------
------------------------------------------------------------
------------------------------------------------------------
------------------------------------------------------------
------------------------------------------------------------
------------------------------------------------------------
------------------------------------------------------------
------------------------------------------------------------
------------------------------------------------------------
------------------------------------------------------------
------------------------------------------------------------
------------------------------------------------------------
------------------------------------------------------------
------------------------------------------------------------
--------------------------------------
>PxylAOX1
-------------MAEVEFKINGVTHKISG-AYGPDVSLNEYIRSVLDLRGTKAMCQEGG
CGACVVAV--ATRDAGERRVMAVNS-CLVSVLSCHGWEVTTVEGLGNRTDGYHAIQQRLA
NFNGTQCGYCTPGWVMNMYSLYESKKGKLTTTEIENSFAGNLCRCTGYRPIADAFKTFAT
DADQRLLDKV---CDLEDL----GMFKACGVKCSYGNCKHKAEKKTDALVGKLNFNKTLP
EQDEKEDWCVLEK-SDN----KMIEIDCGTHKWFKAFSLADVFKAMGD----GSDYKLIA
GNTGQGV---YHVTDYPQRVIDISNVQEIKGHSID---VNLILGGGMALSDMMELFKKLS
EEN--EDFSYLKQFYDHMDLVAHIPVRNIGTIAGNLCLKHSHNEFQSDLFLLLETVRAMI
TVANGEHR---QKTISMMDFLNTDMRG------VIIINVMLPPLSHC-CAVRTYKIMPRS
QNSHAAVNAGFLFKFNQ-QTNLIERASIVFGSIHPKFNHAVKTEAALVGKDLYTDATLQL
ALKTLSEELDPEEAPPEPSAEYRKMLAIALFYKAILYLCPDDR---------LDKRYRSG
GDVI--KRATSQGTQSFDT----DKSVWPLTQPIPKIEALVQCAGESVFANDMKTDVNEV
FAAFVTADVPSGSVIEGFDTTEALKLPGVVAFYSAKDIPGKNSFMPT--KVPLVSEDEEI
LCSSKVLFFGQPAGIIVASRDKIAIKAATLVKIKYASISKK-KPLIYIDDVLNSPERE--
---NRVTIDATI-KPEEEGH--DVNCVVYGDYRVESQYHYTMETQTCVTRH--TEDGLEV
YAATQWLDACNIAIAECLKIPVNSINVIVRRVGGGYGGKISRAAQVACASALAARLQGRT
CRFVLPLMTNMKCIGKRCSASYKFEAGVNKDGEIQYLKNWFYQDLGASKNEA--INQMTI
HHF-YSCYD--RKRWFVEAGSAFTDTPSTTWCRAPGSAEGIAMIEYAMERIAYNLKLDPM
EVRLKNMAK-----------ENNPLPDIIDQLKRDSDYEDRMEKVKTFNENNRWRKRAMK
ILPMTYNLF----YFGNFNSLISIYHRDGTITITHGGVEMGQGMNTKVAQVCAYMLGAPL
EKISIKPTSSFTSPNAMVTGGSVGSESVSYATIKACEILLKRMEPFKSKV-TKL-SWEEM
VEKMYLAGIDLQASYMYSM-----------NDGLKGYDIYAAAIIEIEVDILTGNHDVRR
VDIVEDTGKSLSPEIDIGQIEGAFVMGLGYWTSEKLVYDRSSGELLTTRTWNYKPPGLKD
IPADMRIHFRRN-SSNPSGVLNSKATGEPALCLAVVVTHALREAVRAARLEAGYDD-QWV
DIPNPCTMENIFLAVGHKIEHYKLK-------------
>PxylAOX2
-------------MDYVQFTVNGRKCKVNN-ESRPTQSLNSYIRDVLGLPGTKSMCREGG
CGSCVVSVSALR-PSGEVETFAVNS-CLVLVYSCHGWAITTVEGLGNRRDGYNDIQTRMS
KFHATQCGYCTPGWVMTMDSLRD---KHLTMEELEKSFAGNTCRCTGFRPIMDTMKSFAV
DADPSLLAKV---KDMD------SQCCQKNRCCE-TKCSESS------------------
---EEAEWEVCDALKDALPL-LPVQLDFGSTIFHKVYEEDHIFEILKE--EDYKDCMFIV
GNTGKGV---LESFNYPRVLIDISDVKSMNGYFKD---QNLVIGANSRLEDAITWFKEIS
SND--PAFAYLGQFASHIELVANVPVRQIGSFAGNLMMKKRVKTFQSDIFLLLSCVRATL
TIRHKKDG---SKSISMVDFLSYNMEG------SLIVNIELPPLGDE-YQFMSYKVMPRS
QNALAVVNAAFLLQINK-SSNAVQDASIAYGNIRTDFYYAKKTEKYLKGKNVFTNKVLQR
AIQTLSSELVPEIILHEPSPQARKKLAVGLFYKFILNISDSRI---------LSPTYRSG
AELI--KRPLSSGTQDYQL----NEDVFPLNQPVQKLEAPLQSAGEAIFTNDVPKIPHEV
FGAFVLSTIHSGE-IDTIDGSNVMKVKGVLAVYTAKDIPGKNSFTLP--GLPLITAEEEL
LASNKILFYGQPVAIVVANNRFLAESMAKQVKVTYKNVSTA-APVLTIDQAKKDSSRY--
-----KPSDVSI-KPVSRGV--DVTKVIKGVFELGGQYHYYIEPLSTVVIP--VDNRLEV
YDTTQWVDLTQTAIAQTCGIRESDIVVKVPRVGGGFGGKITRNGQVAAACAVVAKNMDKP
CRFILPMQTNMAISGSRLPSQFDYEVGVNDNGKIQYLDVTIVEDQGCSTNED--ILSYAM
ESF-TNCYD--KNTWNVKTANCLTDTPSNTFMRGPGAAEGIAAIEHVMEHIAFETNRNPV
DVRLENMRS-----------SDNDIPTLIEDLKVKADYVNREKAIREFNAANRWMKKAIN
INVMSFPVV----YYGNYGAYVSIYQGDGSVSISCGGIEMGQGINTKAAQVCAYTLGIPL
DLVNILPSYSFVNPNNVFSGSSITSESVSYSIIKSCNILKERLEPIKQEMGGNP-SWLEL
IKKAGTKQVNLSAGYMMKDT----------EPDLKPYSAFGVHIIETQLDVLTGRFEILR
SDILEDVGLSANPDIDVGQIEGGFMQGIGYFVCEKLVYDLSSGKLLTNRSLNYHVPLARD
IPADFRINLRYN-SKNTTGVLGSKAVGEMGVCLGCGVMFALRSCIYASRYDSGYEH-TWI
NIDIPYDTESILKALDVKEEEFILNQRG----------
>PxylAOX3
-------------MDCIEFSVNGRKCRVTS-SLPRETTLNAYLRYHLALPGTKSMCQEGG
CGACIVSVRAAG-ASGEVEVFAVNS-CLVLVFSCQGWDITTVEGAGGRAGGYSQVQKRIA
AFNGSQCGYCTPGWVMALTSLLD---KHLTMEELEKSFGSNTCRCTGFRPILDTIKSFAI
DASPELKTRVAAIEDIEDI----PYCKKANRICD-RKCSEAS------------------
---NDSDWSIVCA-PKEVPR-KAIELDFGKTKFHKVFDEEHVFDILKR--EGYDSYMFVS
GNTGKGL---LESYEYPRILIDISDVRSLKGHLID---QNLIIGANTNLEDAMEIFKEGS
RK---PEFAYLEAFVEHFEKIAHIPVRKIGCLAGNLMMKKAVPTFQSDVFLLFSCVRATV
TIRYANGT---RISVPIVQFLKSSSVA------MLLVSIELPPLSPR-HIFKSYKIMPRH
QNALAIVNAAFMLKLSD-GDSEIEAASITYGNIRPDFYHASYTEEFLKGKDAFDNKTVQG
AIKMLKHEILPDDCPPEACPEARKKLAIGLFYKFILSITPHSQ---------ISPCYKTG
GEHI--KRPLSQGMQDFQT----DPSLYPLNQPVTKLEAQIQASGEAQYVNDIPPLPREV
FGAFVLSTVHIGE-VDHIDASDVLETEGVVALYTPKDIPGINSFTKP--GFQLLTENEEI
L-ATKIKYYGQPIAIIVATTAELAQREAKKVKVTYKNVSTE-DPVLTIEQAKKDSKRL--
-----IPSDAAI-EPVRRGT--NVQKVVKGVFELEAQYHYYLEPVTCVVIP--VDNGLEV
YDSTQWIDLTQISIAQCLKMNECDIQVKVRRLGGGFGGKITRNAQVATACALVAKILDTP
CRFILPIQTNLTICGKRLPCQTEYEVGVDKDGKIQYLEASIFEDQGCSRNED--ILSYTV
DGF-PNCYN--KDFWRVRSANVLTDLCSNTFMRAPGDLEGIATIEHIMEHIAFEVEKDPT
EVRLANMRN-----------EDKDIPELIEKMKMLTEYEKRFRAIKEYNQTNRWMKKAIK
INVMLFPVM----YYGNYSAFVSIYRGDGTVTVSTGGVEMGQGINTKAAQVCAFTLGVPL
HCVSIIPNHSFVCANNVFSGSSITSESVCYSIIKACEILKKRLEPVRQKL-ANP-SWFKL
IQQAGADQVDLTAEYMMNDM----------EPDLKSYSAFAVNVIETQMDVLTGRFEILR
ADVLEDVGLSANPQVDVGQVEGAYVQGIGYYTSEKMVYDLKTGKLLTNRSLNYHVPLALD
IPADFRISLRYN-SKNPKGVLGSKAVGEMGACTAVGVIFALRECIQESRRDSGYAH-QWI
NIG-----------------------------KRGLV-

>BmorXDH1
MGLLNAEEDPNKICKELVFYVNGKK--VIESSPDPEWTLLWYLRKKLRLTGTKLGCAEGG
CGACTVMVSKYNRQENKIIHLAVNA-CLAPVCAMHGLAVTTVEGIGSTKTKLHPVQERIA
KAHGSQCGFCTPGIVMSMYTLLRSC-KNIQYSDLEVAFQGNLCRCTGYRAIIEGYKTFIE
DWETQRIVKNGPQNGTCAM--GKDCCKNKSDSCE-EADSESQYIFDKS---SFLPYDSSQ
EPIFPPELKLSSI-YDS----QYVIYRGKQTTWYRPTNIETVLSLKDK----FPNAKVVV
GNSEVGVEVKFKRCVYP-IIIMPNCVPELNTITEN--EHGLTVGASVTLNDIEKTFREYI
KKLPPYKTRVLTTIVEMLNWFAGKQIRNVAAIGGNVMTGSP----ISDLNPILMSLKVKL
NLLSQENG---HRTVLMDETFFTGYRKNVVKSNEILLSIEIPFSTKF-QYLKAIKQAKRR
EDDISIVTSAVNVEFEE-NTNVIKYINLAFGGMAPVTKIATNTGNVLKGLK-WNENMLEK
AYSLLIDELPLDPSAPGGNIQFRRALTMSLFLKSYLAIGKAMSTD-YFYGDLIESYYGSG
ADSF--HGNVPKSSQYFELVGEKQHKSDAVGRPIQHMSAYKQATGEAIYCDDMPIAEGEL
YLAFVLSSKAHAK-LVSVDAKKALAEPGVIAFYSAKDLTEEQNSIGP------IFHDEEL
FARDKVLSQGQTIGVIVAVDQATAQAAARMVKVEYEEIQ---PIIVTIEDAIKYNSFY--
---PQFPKTIKRGNVKAVFD-DKNNIIIEGQCRMGGQEHFYLETHAAFAIPKKEDDELEI
FCSSQHPSEIAKLVSHILHVPMNRIVARVKRMGGGFGGKESRGMLVALPVALAAHKLNRP
VRCMLDRDEDMQMTGTRHPFLIKYKAAATKEGKIVGAVVNIYNNGGYSTDLSGPVVERAM
FHF-ENAYY--IPNCEVTGYVCRTNLPSNTAFRGFGGPQGMFGAENMVREIAHRLGKSPE
EISRLNLYRENNTTHYGQVLTYCTLQRCWDECVQNSNLAERKLKIKEFNKQHRWRKRGIS
IIPTKFGIAFTEKLLNQAGALVLVY-VDGSVLLSHGGTEMGQGLHTKMIQVATRALGIDV
SKIHISETSTDKVPNTSATAASAGSDLNGMAVLEACEKIMKRLKPYIDKN-PDG-KWENW
VSAAYVDRVSLSATGFHATPDIGFDFKTT-SGKPFNYFTYGVACTEVEIDCLSGDHQVLR
TDIVMDLGESLNPAIDIGQIEGGFIQGYGLFTIEELIYS-PTGTLYSRGPGAYKIPGFGD
IPLEFNVSLLKG-APNPRAVYSSKAVGEPPLFLASSAYFAIHEAIKAARADAGVPL-E-F
DMEAPATSARIRMACEDHITKKLDKPDPNSFVPWNVVP
>BmorXDH2
MDAIN-EVVPRNAETALVFFVNGKK--VLESNPDPEWTLLFYLRKKLKLTGTKYGCGEGG
CGACTVMVSKYLKNEDRINHIAVNA-CLISVCAMHGLAVTTVEGIGSTQDRLHPVQERIA
KSHGSQCGFCTPGIVMSMYALLRNN-IKIAYEDIEGALQGNLCRCTGYRPIIEGFKTFME
GWEN--VYSTG--GNMCRM--GENCCRIKKE-------TEHDILFDPS---AFRPYDPTQ
EPIFPPELKLENE-YST----SYLVFRGENVIWLRPRNLKELVLVKSR----IPDSKVVV
GNTEIGVEMKFKKKFYP-VLISPTIIGEVNYCSIE--NDGILVGAAVTLTELQIFLKSFI
VEHP-SKSKIFKAVNAMLHWFAGKQVRNVASLTGNIVTASP----ISDLNPILMPCSAVL
NVYSTTNG---SRQITIDENFFKGYRKTILEDDEVVISIKLPFSTND-QYFKSYKQARRR
DDDISIVTAAFNVQFEG---NKVIKSKLCYGGMGPTTLLASKSSKMLLGKH-WNHETLST
VFHSLCEEFNLEFSVPGGMAEYRKSLCLSLFFKFYLNVKDKLDIS-NGESSTRPPKLSCG
DETR--GEP--SSSQYFEI--RNSGEVDALGKPLPHASAMKHATGEAIYCDDLPRIDGEL
FLTLVLSSESHAK-IKSIDTTAALSIPGVVAFFCAKDLEVDRNIWGS------IIKDEEI
FCSTYVTSRSCIVGAIVATSEIVAKKARDLVSITYERLQ---PVIVTLEDAIEHNSYF--
---ENYPQTLSQGNVDEVFS--KTKFTVEGKQRSGAQEHFYLETISAYAIR--KEDELEI
ICSSQSPSEIASFVSHTLGIPQHKVIAKVKRIGGGFGGKETRSSSLALPVAIAAYILKKP
VRSVLDRDEDIQMSGYRHPFLTKYKVAFDENGKIAGAVFDVFANGGFSMDLSCALIERST
FHV-DNCYS--IPNIKINAYVCKTNLPSNTAFRGFGAPQVMLAAESMIRQIASTLGKSYE
EIVEVNIYKEGSVTYYNQLLTYCTLSRCWNQCIDSSRYIARKKAVNDFNRSNRWKKKGIA
LVPTKYGISFQTDVLMQAGALLLVY-NDGAVLLSIGGIEMGQGLFTKMIQIASKALEIGQ
SRIHISEAATDKIPNSTATAASMSSDLYGMAVLNACNTLNQRLKPYKTKD-PNG-KWEDW
VSEAYVDRVCLFATGFYSAPKIEYNRNTN-SGRLFEYFTYGVACSEVIIDCLTGDHEVLR
TDIVMDVGESINPAIDIGQIEGAFMQGYGFLTMEEVVFS-ANGETLSRGPGTYKIPTLSD
IPKEFNVSLLKG-APNPRAVYSSKAIGEPPLFLAASVFFAIKEAIMAARSDSGVPV-E-F
ELDAPATCERIRMSCEDDITLQVKPTVKRIGVPWNVIA
>DmelXDH
M-----------SNSVLVFFVNGKK--VTEVSPDPECTLLTFLREKLRLCGTKLGCAEGG
CGACTVMVSRLDRRANKIRHLAVNA-CLTPVCSMHGCAVTTVEGIGSTKTRLHPVQERLP
KAHGSQCGFCTPGIVMSMYALLRNA-EQPSMRDLEVAFQGNLCRCTGYRPILEGYKTFTK
EF-------------ACGM--GEKCCKVSGKGCG-TDAETDDKLFERS---EFQPLDPSQ
EPIFPPELQLSDA-FDS----QSLIFSSDRVTWYRPTNLEELLQLKAK----HPAAKLVV
GNTEVGVEVKFKHFLYP-HLINPTQVKELLEIKEN--QDGIYFGAAVSLMEIDALLRQRI
ELLPESETRLFQCTVDMLHYFAGKQIRNVACLGGNIMTGSP----ISDMNPVLSAAGAQL
EVASFVDGKLQKRSVHMGTGFFTGYRRNVIEAHEVLLGIHFRKTTPD-QYIVAFKQARRR
DDDIAIVNAAINVRFEE-KSNIVAEISMAFGGMAPTTVLAPRTSQLMVGQE-WSHQLVER
VAESLCTELPLAASAPGGMIAYRRALVVSLFFKAYLAISLKLSKSGITSSDALPPEERSG
AETF--HTPVLKSAQLFERVCSDQPICDPIGRPKVHAAALKQATGEAIYTDDIPRMDGEV
YLAFVLSTKPRAK-ITKLDASEALALDGVHQFFCYKDLTEHENEVGP------VFHDEHV
FAAGEVHCYGQIVGAIAADNKALAQRAARLVKVEYEELS---PVIVTIEQAIELKSYF--
---PDYPRFVTKGNVEEALS--QADHTFEGTCRMGGQEHFYLETHAALAVP-RDSDELEL
FCSTQHPSEVQKLVAHVTALPAHRVVCRAKRLGGGFGGKESRGISVALPVALAAYRMGRP
VRCMLDRDEDMLITGTRHPFLFKYKVGFTKEGLITACDIECYNNAGWSMDLSFSVLERAM
FHF-ENCYR--IPNVRVGGWVCKTNLPSNTAFRGFGGPQGMYAGEHIIRDVARIVGRDVV
DVMRLNFYKTGDYTHYHQQLEHFPIERCLEDCLKQSRYDEKRQDIARFNRENRWRKRGMA
VVPTKYGIAFGVMHLNQAGSLINIY-GDGSVLLSHGGVEIGQGLNTKMIQCAARALGIPS
ELIHISETATDKVPNTSPTAASVGSDLNGMAVLDACEKLNKRLAPIKEAL-PGG-TWKEW
INKAYFDRVSLSATGFYAMPGIGYHPETNPNARTYSYYTNGVGVTVVEIDCLTGDHQVLS
TDIVMDIGSSLNPAIDIGQIEGAFMQGYGLFTLEELMYS-PQGMLYSRGPGMYKLPGFAD
IPGEFNVSLLTG-APNPRAVYSSKAVGEPPLFIGSSAFFAIKEAIAAAREDQGLSG-D-F
PLEAPSTSARIRIACQDKFTELLEIPEPGSFTPWNIVP
>BmorAOX1
M-----------IMDKIKLKINDKHYTVDG-KFGPDVSLNEFIRNVAELRGTKAMCHEGG
CGACVVAVRASLPPNNEMKTFAVNS-CLVSILSCHEWEVITVEGIGNKSIGYHEIQTRLA
NFNGTQCGFCTPGWVMNMYSIYQSKNKKLSQKQIENSFAGNICRCTGYRPIADAFKSFAK
DADQKLLNKI---CDLEDL----TVFKACGFSCK-SSCK------------RTGCKNKHD
EGNVEEDFAVI---NDS----KTIEIDCGTHKWFKTYKLDDVFKVMA-----HGDYKLIA
GNTGQGV---YHIKGYPTNVIDIFNVSELKSYVVD---VNLIIGAGTSLADMMELFLKLS
SSN--EEFRYLKHFHDHMDLVAHIPVRNIGTIAGNLMLKHDNREFQSDIFLLFETVQAMI
TIASSATK---EITVTLPEFLEMEMNG------KIVLNVILPPLSNK-CEIKTFKIMPRS
QNAHAVVNAGFLFHFKH-SKNELQNVSIVYGGISPDFIHASKTEALLINQNPFTDETLQM
ALKSLNEELKPKEMPPEPSAAYRKMLALALYYKAILSL-SSES---------INPKYKSG
GEVI--KRSVSHGTQSFET----DKEVWPLNQPVPKLEALVQCSGEAVFANDLPKQSSEV
FGAFVTADTTPGSIIKDFDTAEAFKIPGVIAFYTAKNIPGINSFVPI--SIPFAIENEEL
LCEKTVKYYGQPAAIIVADREKTANKAAGLVKIKYDFVNKE-KPLLTIDEVLNSPKRK--
---TLVRQDTTV-QPTDSGS--DISTVIEGSMKIHAQYHYTMETQTSVATP--TEDGLEI
YSSTQWLDLTNIAIAKCLDMPVNSINIIVRRLGGGYGSKITRASQIACAAALVTRFLGRT
CRFILPLQTNMKAIGKRIPTNCEFEIGVNKAGRIQNLKNTFYQDGGCSFNEV--LTPLTV
KHF-QNCYD--SKRWFIQSNSVKTDNASNTWCRSPCSTEGVAMIEQMMEMIAFYTKNIPL
NVRLKNMSQ-----------DNNPLPEMIDQLIIDANYDERVKEVKKFNNQNRWRKRGIN
LLPLSSNIT----YFGLFNCIISVYHGDGTVVITHGGIEMGQGINTKAAQVCAYALGIKL
EKISVKPSSSSLHPTILVTGGSIGSECVSFAVMKACNELNKRLAPIKEKL-SNP-SWEEL
IVEANTAGINLQVASAFSPV----------TDGVKPYDVYAVGIIEVEVDILTGNHEVLR
VDILEDTGRSLSPEIDIAQIEGGFIMGLGYWTSEKLMYDSATGKPLTDRTWNYKPPGIKD
-SQQTENFFPEE-RKKRIGVLQSKATGEPSFCLAIGVTHAIREAIRSSRLDAGYED-KWL
DIDLPFTVENIFMAAGNVIEHFKLT-------------
>BmorAOX2
--------------MKICFRINNKHFEVDG-KFGPDVSLNEFIRNVAELRGTKAMCHEGG
CGACVVAVRAAIPPNNEMKIFSVNS-CLVSVLSCHAWEITTVEGLGNRLTGYHDIQTRLA
KFNGTQCGYCTPGWIMNMYSILETKKADLTTQEIENSFASNICRCTGYRPIADALKTFAK
DADRELLDKL---SDIEDL----GN-KALRLKCT-EE--QRNVCSDNK---SCAFTNKDL
NSKTLDDWCFLDD-IAT----KMIVIDCGDHTWYKCYTLSDVFSVIEK----STDYKLIA
GNTGQGV---YHVLDYPKLVIDISNVTDIREYVVD---VNLTLGAGMTLTEMMELFLKLC
DDN--VDFNYLKEFHDHMDLVAHLPVRNIGTIGGNLYLKHCNKEFQSDLFLLFETVGAMI
TIAEKMDK---ISTMYLTDFLETEMKG------KIVINVMLPPLSSS-TKIKTYKIMPRS
QNAHAIVNAGFLWKFKQ-NSRYTGKATIVYGGISPNFIHASKTESILSNTDPFSDETIQE
ALKTLYDEVKPENSPTEPSASYRRMLAVSLYYKALISQCPDDR---------INPKYKSG
GNVI--KRNTSKGTQTFET----DENLWPLNQPMMKLEALAQCSGEATFANDLKGESDEV
YAAFVTADVKPGSIISGFDTTEAFKIAGVSGFYTAQDIPGNNSFTPT--NAPLILVSEEI
LCSKQVKYYGEPAAIIVADREKTAIKAAKLISIKYESINKN-KPVLTIDDALKSPDKD--
---TRITKNNVI-YPVEVGH--DVKCIIYGELNIETQHHFYMEPQTCVAKK--TEDGLEI
YSSTQWLDLANMAVAQCLSVPINSVNVIIRRVGGSYGGKITRSSQIACGAALITHLTGKT
CRFILPLQQNMGIIGKRLPTKCNFEVGVDHNGEIQYLKNIFYQDNGCAPNET--ISPVTA
AHFVGNCYD--SRRWYVEANSAATDSPSNTLCRAPASTEAIAMCEYIMEKVAYHLNKDPL
EVRLTNMMQ-----------VTNPIPQLIDQLKRDSDYDQRIIDVQNYNKQNRWSKRALK
LLPMTYDVF----YFGSYNSVVSVYHADGSVVIIHGGVEMGQGLNTKVAQVCAYIFGIPL
NKISVKPSTSFTSPNAMTTGGSIGSECVSFATMKACQIIMDRLKPIKEEL-NDP-KWEDI
IKKAFNNDIDLQASYMYSN-----------KDGLKPYDVYGVVVMEVEVDILTGNHDVLR
VDLLEDTGRSMSPGIDVGQIEGAFIMGLGYWTSEKVIYDQETGKLLTDRTWTYKPPGLKD
IPADFRIYFRRN-SNNPTGVLQSKATGEPAFSLAAVITHAIRDAVRAARLDAAYED-QWI
DIPNPCTVENIFMAVGHRLDQFVLK-------------
>AtraAOX2
-------------MDRIVFTVNGRPCSVDE-KTPRTMSLNLYIRKVLSLPGTKAMCREGG
CGACIVAVRARRATTGLVETFSVNS-CLVLVFSCHGWDITTIEGLGDRCRGYDVIQKRFK
EFNATQCGYCTPGWVMQMNSLQD---KHLTEAELERSFGSNTCRCTGYRPILDAVKSFAV
DANPDLRQKV---KDIEDF----EGCCGKNK-CK-RKCSTES------------------
---CDRDWDFVSD---ANVS-ETIELDFGVDKFFKVFDVNAIFEVLDK--HGAESYMFAD
GNTGKGI---YETYNYPRIIIDISDVKSLKEHQID---QNLVLGANISLEDSIAIFDELS
SQM--EEFVYLKEFSRHLRLVAHIPVRKIGSLAGNLMLKHEMPFYQSDVFLLLSCVGAVI
NVRNSSGQ---THTLTMTDFLKFDMRG------MLMLTIVLPPMSKS-VIFKSYKIMPRN
QNALAIVNAAFLLKLNN-HTNVVEHVKLAFGNITEEFIFADNTEKYLLGKFAFSNDTLQG
ALKELSEEIHPKDLPPEPSPECRKKLAIGLFYKFMLSVAPSGT---------VAAAYQSG
GSEL--SRPVSGGRQDFQT----APELYPLNKPMPKLEAMIQSAGEAEYTNDVPPIPGEV
FGAFVLATVHSGQ-IDEVDGTDVLKIPGVLAVYTAKDIPGKNSFTRP--GIQLQTEEEEI
LVSVQVLYYGQPVAIVVATREDLAAEVAKKVKVTYKNVPDS-KPVLTIDDAMKDKKRY--
-----FVGDDSI-EPTGRGT--DVQKVIKGSYEIRHQYHYYLEPISCVVKP--VDRGLEI
HESTQWMDATQIAVAQCLGIKESEVTLKIRRCGGTFGGKISRQARAACACALVARSLNKP
CRFVLPVQTNTTISGTRIPNKCQYEVGVDNNGKIQYLEAEIIEDEGCSHNDS--VLSYVV
DGF-KHCYD--VANWHLRTAYVTTDKASNTFARAPGTCEGITHIEHIIEHIAFAVNKSPT
DVRKINMRP-----------DDNDLPEMIDTLKKEADFDERVKAIEKFNQENRWMKRDIQ
ISIMLFPVT----YYGNYTAMVTIYRGDGTVTITGGGIEMGQGLNTKAAQVCAYELGIPL
DYVSVLPHFSYIAANNVFSGSSITSESVCYSIIRACNILKERLEPVKKEM-TKPYTWKEL
IWRAGELLIDLTAKYMMSDK----------EKDLSGYSAFAVAILETQLDVLTGRYEKLR
ADILEDVGLSANPLIDVGQLEGGYIQGLGYYTSEEYIFDKHSGRLLTNRSLTYHVPLALD
IPVDFRIKFRYN-SKNPQGVLGSKTVGEMGICTAHGITHVLRQNITRSRKESGHDPAEWI
DIDTPYTTESILKALDVKYEEFVFSP------------
>MbraAOX
-------------MAKIVFKINGKQYEADG-KFGPDVSLNEYIRTVAELRGTKVMCQEGG
CGACIVAVRAALPPTNEVKLFSVNS-CLVSVLSCHGWEVTTVEGIGSKMTSYHDIQSRLA
KFNGTQCGYCTPGWVMNMYSIFETKKNNLTMREVENSFASNLCRCTGYRPIADAFKTFAN
NADEDLMKKL---IDIEDL----ADVKCSRQKCT-KTCVGKNKNDNSE---KTNEGGKSC
EAKTDEDWCVIEK-SSN----KMIVVDCGITKWFKTYSLDDVFKVISK----ISNYKLIA
GNTGQGV---YHVTDYPPTLIDIFNVVELKGHTID---VNLIIGAGMPLSQMMELFLEIS
KTI--EDFSYLRVLYDHMDLVAHIPVRNIGTIGGNLYLKYLNNEFQSDLFLLFETVGAMI
TIAEGVSA---MKVVSLTDFMKTDMKG------KLIVNVMLPPLSSN-NKLKTYKIMPRS
QNAHAYVNAG--------------------------------------------------
------------------------------------------------------------
------------------------------------------------------------
------------------------------------------------------------
------------------------------------------------------------
------------------------------------------------------------
------------------------------------------------------------
------------------------------------------------------------
------------------------------------------------------------
------------------------------------------------------------
------------------------------------------------------------
------------------------------------------------------------
------------------------------------------------------------
------------------------------------------------------------
------------------------------------------------------------
--------------------------------------
>CquiAOX
--------------MEVIFTINGKPFKVNPHQVPVETSLGSFIRKNAQLSGTKLICREGG
CGACIVNVNSEHPVTKERQSWAVNSVCLLPVFSCHGLDIVTVEGIGNKTKGFHAVQQRLA
HFNGTQCGYCSPGMVMNMYSLLESKGGQVTMQEVENAFGGNLCRCTGYRPILDAFKSLAV
DAEPCLKTAC---QDIEEL---PKICQNTGKPCQ-GRCGP--------------------
-----------------LVKKGLHLVFGNQREWHKVYNVQDVFAILEK--VGSRPYMLVA
GNTAHGV---YRRSDSLEVFIDISSIEELKYHSLG--CSSLTVGANTTLTQLLQILTEAA
VKS--TDFRYCTELAKHVDLIANVPVRNAGTIAGNLWMKNRYNGFPSDLFLILAAVRAKL
TIAEAGGK---LNTVLVEDFPNLDLNK------KVILNVVFPPLNANEFEFRSFKVMPRA
QSVHAYVNAAFLFEFNA-DKSLVTSASLCFGGINSTFIHASNTENFLRGKNIFADDVLQN
TFKTLSSEISPEDKPGDASVEYRKLLTTTLLYRAVLDIASKHQI-------PITSKHQSA
AQGL--HRPLTTSKQEFQT----IQKNWPMNKDVPKVEGLAQTAGETKYIEDLPNVPNEL
YGALVLATRPRCK-ILGIDPEPAMNLDGVHGFYSAKDIPGRNDFMPT--EL-DNAEVEEI
FCSGEVLYYGQPIGVILADTFELAHRAAKLVQVSYGEPDGK-PVLATLKRVLDAGAQA--
-RIHDQPYDQEG-EEYGKVE--GQYRKIEGRFELPGQFHFSMESQMCICVP--TEDGMDV
YSSTQWVDICQIAVAQALNIPENSLNFYVKRLGGAFGSKISRASQFACACAIAAHFSQRP
VRLIPSLETNMEAVGKRASCISNYQIEVDEDGRICKLLNNYLEDYGCSLNEP--IEWVTA
QFY-KNCYD--ASRWKLVGKAAVTNSASNTWCRGPGTNEGITMAENIMEHIAHALGKDPL
EVRLANMSE------------SHKIRELLPEFVRDVQYQERKQEIERFNEANRWKKRGIA
IVPMEYPQV----FFGQMHALVSIYHIDGTVSITTAGIDMGQGVNTKVAQVAAHILGIPM
TKISIKTMSSLTSPNASVSGGSMTSEAASFAVKNACEILLNRIKPVRDEF-PEE-SWEQI
TQRCHKRTIDLCAMYQYK------------AGDIQNYQVYGLSCAEVEVDVLTGNVLVRR
VDILEDTGESINPAIDVGQIEGAFVMGIGLYFTENLIYSDDNGQLLTNRXWNYHLPGAKD
IPVDFRVKLLHN-TFNEKFVLRSKTTGEPALNMTVSLLFSLRHALNSARKDAGLSD-DWY
TIVTPSTPEQICLAAGSKIEQFKLQ-------------
>AgamAOX
--------------MEVIFSINAKPYQINSTSVPVDTSLNTFIRNHAHLSGTKFMCLEGG
CGACVVNLSGAHPVTGDVFSYAVNS-CLFPVLACHGMDITTVEGIGDKQRGYHATQKLLA
HFNGTQCGYCSPGMVMNMYSLLEAKKGKVTMEEIENSFGGNICRCTGYRPILDAFKALAV
DADPKLKAKC---QDIEDL---TKICPKTGSACA-GKCAAA-------------------
--------------GKTNPNKGLHLSFEEQKEWHKVYNVSDIFAIFES--IGDKPYTLIG
GNTAHGV---YRRSDGIQVFIDINAVQELRTSSVG---SSLTVGAGTSLTELMDLLTNTA
KQN--NNFSYFEHMVRHIDLIANVPVRNTGTIAGNLSIKNQHNEFPSDLYLILEAANATL
TILESQGK---TSTVRPSQYVTMNMNK------KLLLNVILPPLYPSVYVYRTFKIMPRA
QNAHAYVNGAFLLKLEG---SEIISSNICFGGIDPQFTHALKTEEFLKGKNLLTNETIQG
ALKTLAAELNPDWVLPDAAPEYRKNLALSLFYKFALNIAPELNA-------SVKNEYKSG
GSVL--DRPLSSGTQSFDT----IKENWPLTKNIPKIEGLLQTSGEAKYANDLPVFPNEL
YAAFVLGTESQTT-IVNIDASEALKLPGVVAFYSAKDIPGANNFMYF--KGFMGPHDEEI
FCSEKIIYHGQPVGLIVAETFSLANRATKLVKVQYGTTAS--VRYPTVKDVLRAKATE--
-RLHDMPYSTLG-EEFEAAP--EGAIKVKGTFEIGGQYHYTMETQTCVCIP--IEDGMDV
YSATQWIDFTQIAISKMLQVPENSLNLYVRRLGGGYGSKGTRATLIACAAALAAHKTRRP
VRLVMTLEANMEAIGKRYGVVSNYEVDVQKDGKITKLHNEYVHDFGSCLNES---MGHCA
EFF-RNCYD--NKAWKTVAKGAVTDSASNTWCRAPGTTEGIAMVETIMEHVAHATGLDPL
DVRMANMPK------------DLKMYELMPEFRADVKYDLRKKQIDQFNRENRWRKRGIA
ITPMRYPLG----YFGSIHALVSIYHTDGTVAITHGGIEMGQGMNTKVAQVAAYVLGIPM
EKISIKPSANMTSPNAICTGGSMTSETVCFAVKKACEILLERMKPIREEL-KDA-PWETV
VETSHFKNVDLCATYMYK------------AEDLQAYIIWGLTCSEVEIDVLTGNVQLRR
VDILEDTGESLSPGIDVGQVEGAFIMGVGYYLTEALVYDPQTGALLTNRTWTYKPPGAKD
IPVDFRVRFLQR-SSNATGVLRSKATGEPAMNMTVSVLCALRNAVLAARTDAGLPN-DWV
QLGAPSTPDQVYLMAGNSAEQYLLN-------------
>AaegAOX
MARAT------SPLEEITFTINGKAHTVNAKTVPVDTSLNTFIRNHAHLSGTKFMCLEGG
CGACVVNVNGVHPVTKEKASWAVNS-CLFPVFSCHGMDILTIEGIGGKKDGYHPAQQRLA
HFNGTQCGYCSPGMVMNMYSLLEAKKGQVSMKEIENSFGGNICRCTGYRPILDAFKSLAV
DADEKLVKAC---QDIEDL---QKVCPKTGTACA-GKCSPGE------------------
--------------PKVVSKQPVRMVFDNKSEWHKVYNMNDIFAIFDQ--IGEKPCMLVA
GNTAHGV---YRRNDNLQVFIDVNAVDELHAHTLG---NELVVGGSVSLTEFMDILTDAA
NKN--NKFSYCKELVKHIDLIANVPVRNSGTIAGNLSIKNQHHEFPSDIYLILEAACAML
TIAENGSK---TSTVSPMDFVHMDMKK------KVIKNVILPAMDPAVHFFRSFKIMPRA
QNAHAYVNGAFLIKTSA-NLDSVELARICFGGINPDFTHAVNTEKLLVGKNLFINDTIQA
AINTLTTELDPDWILPDASVEYRKNLAISLFYKFTLAIIPEGQY-------SLKPEYKSG
GTLM--ERPLSSGKQTFDT----IEKNWPLTKNIPKIEALAQTAGEAKYANDLTPQPGEL
YAAFVLATQAHSR-IAKMDASDALKMPGVVAFFAAKDIPGINNYMPA--GL-GNQDVEEI
LCSGDVQFHSQPSGIIVAETFNQAQKAAKAVVITYEKKSNR-PLYPTLKSVMDVDARD--
-RFYDMSFDKKG-KGYRVAQAATATKNIKGRFELAGQYHYTMETQTCVCVP--IEDGMDV
YSSTQWMDLTQVAIAESIKVPQNSLNMYVRRLGGGYGAKISRATHIACACALAAHSLQRP
VRFVLPIETNMSAIGKRYGCISDYDVDVEKNGKITKMNNHYVQDYGVSLNES--VQSATT
EFF-KNCYD--AKTWKIVGKAVKTDAPSNTWCRAPGTTEGVAMIENIMEHIAHETGQDPL
EVRIANMAA------------DNKMKTLMPQFRSDVKYDDRKRAIDEFNANNRWKKRGIA
VVPMQYWLD----YFGQLNAIVSVYAGDGTVSVTHGGIEMGQGMNTKVAQVTAYVLGIPL
EKVCVKPSTSMTSPNAIVTGGSMTSEAVCFAVKKACETLLQRMKPVRDEN-PGA-PWEMI
AKLSYVKNIDLCSEAQYK------------AQDIKAYYIWGLSCAEVEADILTGNVQVTR
VDILEDTGESISPGIDVGQIEGAFVMGIGYYLTEALVYDNESGALLTNRTWTYKPPGAKD
IPIDFRVNFLRS-SANPAGVLRSKATGEPALNMTIVVLFALRYALRSARKDAGLPD-NWI
PMGTPTTPDQVYMLAGNTTEQYMLN-------------
>DmelAOX1
--------------MAGRITINGTSHEVNLSALPADISLNTFIREYAGLTGTKFMCQEGG
CGVCVCTLTGIHPETGELRTWAVNS-CLTLLNTCLGLEVTTSEGLGNKRVGYHAIQQRLA
KMNGTQCGYCSPGIVMNMYGLLKSKGGKVTMEEVENSFGGNICRCTGYRPILDAMKSFAV
DSNIQVPAEC---IDIEDL--STKKCPKTGQTCS-GSCKKQQP-----------------
---------------------KGSQLYPDGSRWSWPVSLGDLFAALQGAVKEKLPYMLVA
GNTAHGV---YRRSPDIKAFIDVSGLAELKGHKLSADNSSLTLGGNLSLSETMELCRQLE
NT---KGFEYLSQVWQHLDWIANVPVRNAGTLAGNLSIKHAHPEFPSDVFIVLEALDAQV
IVQEAVDK---QQTVSLASYLGSSMEG------KIIRGLVLRAYPKERFAFDSYKIMPRA
QNAHAYVNAAFLVEFTA--DAKVKSARICFGGIHPEFVHATAIENLIRDKNPFENGLVEK
AFGQLSTLLQPDAVLPDASPVYRRKLACGLFYKFLLKIAAQRKQ-------GLGSRFVTG
GSLL--KRPVSSGQQSFET----FQEHYPVTKATEKHEGLIQCSGEATYSNDLPTQHNQL
WAAFVIAKKVGAK-VTKVDTQPALDLPGVVAYLDAKDIPGPNYVGPKIRDQFFFPKDEEL
FATGEIKFYGQPVGIILANSNSLANRAAELVKLTYEGGAE--EILPSLKAVLDKVGSEAG
NNKRLEQPIKSTIDVLQLEE--PFDVSSSGQLDMGLQYHYYMEPQTTVVLP--FEGGLQV
YAATQWMDLTQDTIANVLNLKSNDVQVKTRRIGGGYGGKATRCNLAAAAAALAAHKLNRP
IRFVQSLESIMTSLGKRWAFHCDYDFFVQKSGKISGIVSRFYEDAGYLANES--PIGHTV
LLS-KNCYEF-SDNYKLDGYLVCTDSPSNTPCRAPGSVEGIAMMENIIEHIAFETGVDPA
DVRFANLLP------------AHKMGDMMPRFLESTKYRERKAEAIAHNKENRWHKRGLG
LCIMEYQIG----YFGQYPATVAIYHSDGTVVVSHGGIEMGQGMNTKISQVAAHTLGIPM
EQVRIEASDTINGANSMVTGGAVGSETLCFAVRKACETLNERLKPVREEV-KPE-NWQDL
IQEAYNRKINLIASDQCK------------QGDMDPYSVCGLCLTEVELDVLTGNYIVGR
VDILEDTGESLNPNVDIGQIEGAFMMGLGYWTSEQVIADPKTGECLTNRTWTYKPPGAKD
IPTDLRIELLPK-SPNKAGFMRSKATGEPAICLSIAVAFALQQALQSARDDAGVPK-SWV
TLTAPMTPEHLVLHSGTEPSQFKLN-------------
>DmelAOX2
--------------MSIKFNVNGFPYEVQAADYPPDTTLNTFLREHLHLTATKYMCLEGG
CGSCVCVIRRRHPVTQEVQSRAANS-CLTLLNTCDDAEIMTDEGLGNQLSGYHPIQKRVA
QMNGTQCGYCSPGFVMNMYGLLEQHRGQVSMSQVEDAFGGNLCRCTGYRPILDAMKSFAV
DSNVEVPAES---VDIEDS--FELLCPRTGQSCK-GSCS---------------------
---------------------RPPLRDHGDSQWYWPKTLTELFGALSQ-VANGELYMLVA
GNTAHGV---YRRPRDIRHFIDVNMVPELRQYSIE--TDHLLLGGNVTLTDAMQVFLLAA
KR---PGFEYCAQLWQHFNLIANVPVRNNGTLAGNINIKKQHFEFPSDVFITFEALDVHV
LVYDNPST---QRVMNLLTYL---------------------------------------
---------GFLIEWQDIQHRIVHSARICFGNIRPDYIHDDQVEQLLPGRDLYDPATVAQ
IFQELPASLQPEERPPEASPEYRQMLACSLLYKFLLATAPKER---------VRERFRTG
GLLL--ERPLSSGSQSFET----IKKNYPVTQPVQKLEGLIQCSGEATYMNDLLTTSNAV
HCAFVTAKRVGAT-IEQIDPSAALQCKGVVAFYSAEDIPGSNNFVLV--NQ-LTPEVDEV
FVAGRVKYFDQPLGVIAALTHDAAVYAATLVVVTYARDQR--KIFTTMNQVLAEKQTD--
---RIVSTKKDTVEPLKLPPLAPGDVLGRGILELASQYHFTMEPQTTIVVP--LDNILQV
YCATQWMDATQGAIAHMLKVSVNSIQLQVRRVGGAYGAKVTRGNIVACATALVASKLRRP
ARFVQTIESMMETIGKRWACRSDYEFRARANGSIIMLSNNYYEDSGCNLNEN-VVDFLTL
PIL-RNVYNLTDANYRTQGSAIRTDAPSSTWCRAPGSAEGIAMTETALEHIAFTCQLDPA
DVRLVNLQP------------GNKMVQLLPKFLASTEYHKRRDQINLFNSQNRWRKRGLG
LALMSFPLNTT--VAFNYPVTVAIYHEDGSVVISHGGIEIGQGVNTKAAQVAAFVLGVPL
DQVRVEASNTVNGANSMLTANSMTSEMIGLAVRKACDTLNKRLAPVKERLGPRA-SWVQV
LQAAFLQSVFLIATESYR------------LGDIPNYNIFGLSLTELELDILTGNHLIRR
VDILEDAGESLSPHIDVGQVEGAFVMGLGYYLTEQLVYDRQTGQILTNRTWNYHPPGAKD
IPIDFRIELLQK-SPNPVGFMRSKATGEPALCLAVGALFAMQHAIQSARNDAGLPR-EWV
RLGAPTTPETVVLNSGSQVEAFAL--------------
>DmelAOX3
--------------MTTKFSINGLPYAVNLTNLPPDITLNTFIREHAQLTATKFMCQEGG
CGACICVVR------DGKRSWAVNS-CLTLLNTCAQLEIVTAEGLGNQRTGYNPIQKRLA
KMNGTQCGFCSPGFVMNMYGLMEQNEGKVTMAEVENSFGGNICRCTGYRPILDAMKSFAV
DSNIAIPAEC---GDIEDL--KPRNCPKTGQACS-GSCL---------------------
---------------------PSTLVYEDGVQWHWPKSLSELFDALDK-VKDSEEFMLVA
GNTAHGV---YRRSTDIKHFIDVQGVEELHQHSSE--GQQLKLGANLSLTQTMEIIRTTS
KQ---PGFEYLDVLWNHIDLIANVPVRNSGTLAGNISIKKQNPEFPSDIFISFEALNVKV
VALKNAAD---EKEMSLAEYLGTNDKK------LVLKTFVLPAYPKDKYIYESYKIMPRA
QNAHAYVNAAFLLELEA--DNKVKSARICFGGIRPDFIHASAIEKLLVGQNPYESSLVEQ
TFTKLEDLIKPDEVLPDASPAYRSKLACGLFYKFLLKHAPVAE---------VGEKFRSG
GQIL--QRPLSSGLQVFQT----QKKNYPVTQAVEKVEGMIQCSGEATYMNDVLTTSNTL
HCAFVGATKVGST-IDSIDASEALKQPGVIAFYSAKDIPGTNTFCEP--S--FGFEVEEI
FCSGLVRHSEQPAGVIVALTADQAHRAAKLVRISYSNPSSDFKLQPSLGDVFASPTPD--
-SSRIVPASKSTSKKIKFSE--QPDKEVRGIFQMGLQYHFTMEPQTTVAIP--FEDGLKI
FSATQWMDQTQSVIAHMLQVKAKDVQLQVRRLGGGYGSKITRGNQVACAASLVAYKLNRP
VRFVQSLESMMDCNGKRWACRSDYKCHIKDNGKIVGLTNDFYEDAGWSPNES-PIEGHST
FTA-VNCYDLNGDNFKNNGNAVLTDAPSSTWCRAPGSVEGIAMIENIIEHVAFEVQKDPA
EVRLANIAA------------GNKISELLPQFLESREYAQRKKEIESHNAKNRWTKRGLG
LAVMDYPIF----YFGQYPATVAIYHVDGTVVVTHGGIEMGQGMNTKVAQVAAYTLGIDL
SFIKVESSDTINGANSMVTGGAVGSESLCYAVRKACETLNSRLEPVKK---KDA-SWIET
VEAAYGKSINLIASDHYK------------KGDMQNYHIYGLALTEVELDVLTGNSQIKR
VDILEDAGESLSPWIDIGQIEGAFVMCLGYWMSEQLVYDRETGRLLTNRTWNYKPPGAKD
IPIDFRIELIQKPNPSGAGFMRSKATGEPPCCLAVSVVFALRQALDSARHDAGLPR-EWV
RLGAPTTPETLVVNAGHEAASFRLK-------------
>DmelAOX4
--------------MSTTFTINGQPYAVNLTDLPPDITLNTFIREHAQLTATKFMCLEGG
CGACVCAVS------DGKSTWTVNS-CLKLLNTCAQLEIITCEGLGNQVTGYHPIQKRLA
KMNGTQCGFCSPGFVMNMYGLMEQHGGRVTMEEVENSFGGNICRCTGYRPILDAMKSFAV
DSTVEVSEES---VDIEDLNLKARNCPRSGKVCK-GTCR---------------------
---------------------QSKLIYEDGSQWYWPSTLAEIFEALEN-VGDSEEFMLVG
GNTAHGV---YRRSPDIKHFIDVNGVEDLHQYSSD--KEKLTLGASLSLTETMEIIQSTS
KQ---SGFEYLEVLWHHIDLVANVPVRNSGTLAGNICTKKEHPEFPSDIFISFEALDVKV
VAMKGIDD---EKEMTLEEFLGDTDRK------MLLKAFILPRYPKDMYIYDSFKIMPRA
QNAHAYVNAGFLLELDG--NSMVKSARICFGGIRPDFIHATDIEQLMVGHSPYESNLVEQ
TFNKLESLVKPDEVLPDASPAYRSKLACGLLYKFLLKHAPDAE---------VSGKFKSG
GELL--QRPLSSGLQLFQT----NKQTYPVTQGVQKLEGMIQCSGEATYMNDVLTTSNSV
YCAFVGATKVGAT-IDQIDATEALQHPGVVAFYTAKDIPGTNTFCEP--S--FGYEAEEI
FCSGMVRHSEQPVGVIVALTADQAQRATKLVKISYSSPSSNFKLMPSLKDVFSSETPD--
-TSRIIPLVISKLKEVKFSD--KPDLEVRGIFEMGLQYHFTMEPQTTIIIP--FEDGLKV
FSATQWIDQTQSVIAHTLQMKAKDVQLEVRRLGGGYGCKISRGNQVACAAALAAHKLNRP
VRFVQSLESMMDCNGKRWACRSEYQCHVKTSGRIVGLSNDFYEDAGWNTNES-PVQGHST
FTA-ANCYEFTDSNFKLSGHAVLTDAPSSTWCRAPGSVEGIAMMENIIEHVAFEIQKDPA
EVRLANISK------------KSKMATVFPEFLKTREYYSRKKEIEAFNANNRWKKRGLG
LSLMNFPII----YIGQFPATVTIYHVDGTVVVTHGGIEMGQGMNTKIAQVAAYTLGIDL
SYVKVESSTSINGANSMVTGYAIGSESVCYAVRKICETLNARLKPVRK---AKA-TWVET
VEAANAQLINLIASDHYK------------TGDMQNYHVLGLALSEVEIDVLTGNILIRR
VDILEDAGESLSPWIDVGQVEGAFVMGLGYWLSELLIYEGDNGRLLTNRTWNYKPLGAKD
IPIDFRVELVHNPRPSSSGFMGSKATGEPPCCLAVSVIFALQQALQSARQDAGLPR-EWL
RLGAPTTPETLLLNAGHQVSEFKLK-------------
>SinfAOX1
-------------MTSIKFKINGKEYEVDG-KYGPDVSLNEYIRTVAELRGTKAMCHEGG
CGACVVAVRAALPPTKVTKTFAVNS-CLVSVLSCHGWEVTTVEGIGNRIKGYHDIQTRLA
KFNGTQCGYCTPGWIMNMYSLYESKNKNLTSVEIENSFAGNMCRCTGYRPIADAFKTFAK
DADQSLLDKL---CDLEDL----EFISPCALKCN-RKCSHKGECFEGV------TKSNDE
NNKDYIDHDFIQL-RDE----KMLVLDAGNHKWYKAYNIKDAFKAMS-----AGDYKLIA
GNTGQGI---YHVTEYPKNVIDIFNVAEIKGHTLD---VNLILGAGMPLSDMMELFLELS
TKK--EEFSYLKQFYDHMDLVAHIPVRNIGTIGGNLFLKHFNNEFQSDLFLLFETVGAVI
TIAEGVNK---EKQMKMPEFLKTSMHG------KLIKNILLPPLSRN-CAVKTYKIMPRS
QNAHAVVNAGFLFKFKK-DTSVVVEATLVYGSISATFTHASKTEEVLVGKDLYTDETLQL
ALKTLQAEIHPAEALPEPSAHYRKMLALSLYYKAILSLCPSDK---------INPLYKSG
GEAI--KRHKSKGMQSFET----DKSIWPLNEPIPKIEALVQCSGEATFANDLPGQADEV
FAAFVTADAVPGSMIEDFDTSEAFKLPGVIAFYTAKDIPGDNIFTPS--NIPYMSDQEEI
LCPGEVKFNGQPAAIIVADREKTANNAARLVKIRYSSMSRD-KPLLSIDQVLQSPEKS--
---KRVKAEHAV-EPTDVGH--DVKTVIVGELEMEEQYHYYMEPQTCVARR--TEDGMEV
ISSTQWLDLVNVAIAQSLKVPVNSINVIVRRVGGAYGGKITRCAQIACSAALVTHLLNKT
CRMILPLQTNMKSIGKRIPTKCNFELGISAEGEIQYLKNTFYQDGGCSYNEV--LTQLTT
KNF-HNCYN--YNRWSITPYSVLTDKPSNTWCRAPFSAEGVAMIEYIMEKISFTLKLDPI
EVRLLNMST-----------ENNPIPELINQLKIDANYDDRKKDIEEFNKNNRWRKRAIK
MIPLTADIF----YTGNFNALISIYHADGSVMITHGGIEMGQGINTKAAQVCAYILGIPL
EKISVKPSNSFTSPNTIVTGGSIGSECVVYAVKKACEVLNDRLKPIKEKM-GTP-TWEEL
IAGAFDAGLDLQASSVFNL-----------SDG-KPYDVYAVGILELEVDILTGNHDVIR
VDILEDTGRSLSPEIDVAQIEGAFVMGLGYWTSEKIVYDDSTGKLLTDRTWTYKIPGIKD
IPSDMRIYFRRN-GNNEVGILQSKATGEPAFCLATVFLHAVHAAVHSARLDAGYED-VWF
DIATPCTVENIFMAVGHKLENFKLK-------------
>SinfAOX2
-------------MAKIVFKINGKPYEADG-KFSPDVSLNDYIRTVAELRGTKAMCHEGG
CGACIVAVRASVPPTNEVKLFSVNS-CLVSVLSCHGWEVTTVEGIGSKMTSYHDIQSRLA
NFNGTQCGYCTPGWVMNMYSVYEAKRKSLTMKDVENSFASNICRCTGYRPIADAFKTFAN
NLDKDLMNKL---IDLEDL----ADVKCCRKKCC-RNCFHKNKNEDRK---ELNDSFKAC
ELKTDEDWCVIEN-SDN----KMIVVDCGITKWYKTYTLDDVFKVICK----NSEYKLIA
GNTGQGI---YHVTDYPSTLIDIFNVVELRTHTID---VNLIIGAGMPLADMMELFLVTS
QTN--EDFGYLKVLYDHMDLVAHMPVRNIGTIGGNLFLKYLNNEFQSDLFLLFETVGAMI
TIAEGVSA---MKVMSFTDFLKTDMKR------KLIVNVMLPPLSSN-IKLKTYKIMPRS
QNAHAIVNAGFLFKFKA-NSKLLEQANVVYGSISPKFNHATKTEAILAGKDPFTNEILQI
AIKSLSAEINPEEAPPEPSAAFRKMLAIALYYKAILSLCPDDR---------VDPKLKSG
GEAI--KRHTSRGTQIFDT----DKSIWPLNQPIPKLEGLVQCSGEAIFANDLPTQPNEV
FAAFVTADVTPGSVIGDFDTTEAFKLEGVIAFYTAKDIPGLNSFAAT--SCILIDVNEEI
LCSNQIKFYGDPVGIIVADREKTANKAAKLVKITYKYISNN-KPLLKIEDVLISPDKN--
---KRVVNNRTV-HPKEVGN--DVKYVINGEYKMESQHHFYMEPQTCIVRP--TEDGLEV
ISSTQWLDLTNAAIAQCLNMPTNSIQVLVRRVGGAYGGKITRSCQIACAAALVTHHLGKT
CRFILPLQTNMSIVGKRLPTTSSYEVGVNTEGVIQYLKNVIYQDNGCSSNET--IAPITV
THF-FNCYD--PRRWYVEANSVTTDTPSNTWCRAPSSTEGVAMIENIMEKIAHITGKDSL
HVRSVNMTT-----------EDNPLPDLIEHLKKDSDYDERIKEVKEFNNKNRWRKRALK
LMPMNYELF----YIGPYNSLVSIYHADGSVAITHGGIEMGQGINTKVAQVCAYTLGIPL
EKISVKPSSSFTSPNAMATGASVGSECVSFATMKACEIILERLAPVREKM-DNP-SWDDL
VQNAYTLGVDLQACYMYSS-----------KDDVKSYDVYGVCALEVEVDILTGNHDIRR
VDLLEDTGRSLSPKIDVAQIEGAFVMGLGYWTSEKVIYDPESGKLLTDRTWTYKPPGIKD
IPADFRVYFRRN-YNNPFGVLKSKASGEPALCLASVLTHALREAVRAARLEAGYDD-QWF
DLLNPCTVENIFMAVDHKLEHFILK-------------
>SinfAOX3
-------------MSKIEFTVNGKKCTVDE-CTPRETTLNAYLRYVLALPGTKSMCHEGG
CGSCIVMVRARRLPSGLVETFSVNS-CLVLVFSCNGWEVTTIEGVGNRLNGYSEVQKRLV
AFNGSQCGYCTPGWIMHLTSLID---KNLTMGELEQSFGSNTCRCTGFRPILDTIKSFAI
DASPEICQKV---RDIEEV----NTCSKNLGTCG-KQCSIES------------------
---DCSDWTVVAD---AKTQ-NTLSFNFGKYKFFKVYDEDAIFDIFNK--HGVDSYMLVD
GNTGKGI---VETFEYPRVLIDISEVASLKTCDYD---QNMVLGANVSLEDCIKLFKEAS
TK---SGFAYLAEFVKHLKLVAHIPVRKIGSIAGNLMYKHALPTYKSDLFLLFECVGATV
TVRLPNGK---TKSLTMENFLKFDMQG------VLMVNVELPPLSSS-HIFRSYKIMPRN
QNSLALVHSAFLLKMGK--KNQIENASIVYGNISPKFYHAMKTEKYLIGKNIFNDKNLQE
AIKVLSSDLVPVEILGEPSVQFRKKLALGLFYKFILNISPAGT---------VLSKYTSG
GMLI--ERPVSSGKEDYET----DSSLFPLNEPVDKLEGKIQSGGEATFANDIPPLPREV
FGAFVLSKVHIGE-VDTIDIEEVLAIEGVVALYTAKDIPGVNSFAFP--GIQLQTDEEEI
L-ATKIKFYGQPIAIVVAKTEKLAEKVAKMVKVTYKNVSTA-APVLTIDEAKKDSKRY--
-----VPGTASI-VPEGRGS--NVTKIIKGVFDVESQYHYYLEPITCVVVP--VDKMLEV
HDATQWMDLTQNTIARSLRISESEVLVKVRRIGGGFGGKISRNAQVATACALVAKKLNRP
CRFILPMQTNMTIAGKRLPCQCEYEVGVDDDGKIQYLNAAIVEDNGCTNNES--ILDFVA
SGF-PNCYN--TKFWSLKTATVNTDTASNTFARAPGTCEGITSIEHIMQHIAFAVKKDPT
SVRKVNMRT-----------DDNDLPELIDILKNDSNYDQRVKEIEQFNKTNRWMKKAIS
INVMAFPVI----YYGNYSALVSIYRGDGTVTVSTGGIEMGQGINTKAAQVCAYELGVPL
KYINVVPHYSFVAANNVFSGSSITTESVCYSIIRACATLKERLAPIRETM-PEA-TWEEI
IKKAGEEQVELTSLYMMKDS----------DENLKGYSAFAVAIIETQLDVTTGLFQIVR
ADILEDVGVSANPKLDVGQVQGAYIQGIGYFTCEKMIYDKKTGKLVSNRSLTYHVPLALD
IPVEYNVKLRYN-HKNPKGVLGSKTCGEMGICTAHSVTHALRQCIMESRKDSGYDPNEWV
YIPVPYDTETILQALDVKPSEFLLQK------------
>OfurAOX1
--------------MSIIFKINGRQFEVTG-KYGPDVSLNEFIRNVAELRGTKAMCHEGG
CGICIVAVRAALPPTNEVRTFAVNS-CLVSVLSCHGWEVTTVEGVGNRTEGYHDIQTRLA
KFGGTQCGFCTPGWIMNMYSLHESKGKDMTMEEIENSFAGNICRCTGYRPIADAFKSFAK
DADQKLLDKI---VDLEDL----AILKPCGVNCK-ESCKHKCKDVNGI------------
---SNEEWCILSK-GDA----ETIVVDCGTHKWYKVYKLEEIFKIME-----NGDYKLLA
GNTGQGV---YHVSKYPKNVIDIFNVKELKDYYVD---VNLVLGAGITLSDMMNLFIKFS
TDS--QDFLYLKQLYDHMDLVAHLPVRNIGTIGGNLHLKYQNNEFPSDLFLLFETVGAMI
TIAQGNGK---QTTVTFPEFLTSEMKG------KIILSISLPPLSQY-CAVKTFKIMPRS
QNAHAVVNAGFLFQCEP-NSSKVKRARIVYGNISKTFIHASKTEAILVGKDLYEEETLQL
ALKTVYDEVVPEDFPPEPSSDYRRMLAVTLFYKAILFLCPKDK---------VNPKYISG
GEAM--KRSTSHGTQIYDT----DKTVWPVNQPIPKMEGLVQCSGEAIFANDLPRQNNEV
FGAFVKANAPPGSIIEGFDISEASKLPGVIKLYSAKDIPGINNFTPP--IIPLLAGVEEV
LCTNEVKYFGQPAAIIVAEREKTAVKAAELVKVKYKSATNR-KPLITIKDVLKSNDSE--
---ARIHKDIVI-QPENIGK--NVKHVIKGEFTLGSQYHFQMETQTSVVIP--SEDGMDV
YAATQWLDLTNVAIAKCLNISVNKVNVVVRRLGGAYGAKVTRATHIACAAAIVSHLQGKP
CRFILPVETNMKSVGKRASSNCKYEIGVDDDGKIQYLKNVMYSDSGISFNEN--MTYLLI
QFF-KAGYD--SKSWYMEGNSVVTDTPSTTYCRAPCSTEGVAMIENMMEQIAFTVKKDSN
DVRLLNIDA-----------KDKMIPDMIEQLKKSSNFDERTEEIKTFNDQNRWRKRGLK
LVPLTYELE----YFGPFYSLVSIFHADGTVAITHSGIEMGQGINTKAAQVCAYVLGVPL
EKVSVKPSSSTITPNAMVTGGSIGSDCIALSTMKACELIAKALEPIKNNM-PNA-SWEEV
VKKAYESGINLQQSYCFNN-----------GGELKKYDIYAVCALEVEIDILTGNQDVKR
VDLLEDTGRSLNPEIDVGQIEGSFAMGLGYWTSEHLVYDDSSGDLLTDRTWTYKPPGIKD
IPADLRIYFQRN-SRNDFGVLQSKATGEPAFCLATVIIHAIREAVRSARLDAGYKD-EWF
DMENPCTVENIFKAVGHKLDDFRLK-------------
>OfurAOX2
-------------MSKIVFKINGKEYEADG-RYGPEVSLNDFIRTVADLRGTKVMCHEGG
CGACIVCVRAAVPPSNEMKTFSVNS-CLVSVLSCHGWEIMTVEGIGNRTIGYHEIQTRLA
KFNGTQCGYCTPGWIMNMYSIYESKNKKLSMKEIENSFASNICRCTGYRPIADAFKTFAT
DVHDDLKNKL---DDIEDL----SFFKPCGVSCN-KKCVHKTKCHDTE------------
--VNEGDWCVLAK-DNN----KMIVIDCGSHKWYKAFCLDDVFEVMGK---AKDDYKLIA
GNTGQGV---YHVTDYPGTVIDIFNVPELKGHTID---VNLILGAGMPLSEMMDLFLQLS
NSN--EDFSYLKQFHEHMDLVAHIPVRNIGTIGGNLFMKHTNNDFQSDIFLLFETIGAMV
TIAESSQK---TKAVTFIEFLNTDMKD------KIIMNVLLPPLSQC-CLFKSYKIMPRS
QNAHAVVNAGFLFKLKQ-KSSIIEKASLVFGSITPKFSHATKTEAVLAGKDLFKNETLQI
AVTTLLDEVSPEEMPPEPSAAYRKMLAVTLFYKAILYLCPDGK---------LDKKFRSG
GEAI--KRHTSQGTQTFDT----DKSVWPLNQPVPKLEALVQCAGEATFANDLPKQTGEV
YAAFVTADIRPGSIISGFDATEALKCPGVIAFYTAKDIPGDNSFTPP--NVPIIIENEEI
LCSEKVKYYGEPAGIIVADKEKTANKAAKLVKITYSFTNKN-KPIISIADAMKAPDKD--
---QRIVKARTI-EPTEIGN--DVKCVLYGEFNVGTQHHFYIEPQTCVTKP--TEDGMEV
YSACQWLDLPNVAIAQSLKMPVNKINVIIRRVGGAYGGKITRSCQIACGAALVTHLLGRT
CRFILPLQTNMKIIGKRLSTACNFEVGVNKEGVIQFLKHKFYQDNGCSNNEN--ISPVTV
NHV-LNCYD--TRRWYIEANSVATDTPSNTWCRAPSSTEGIAMIEYIMERIAYNLGKDPL
EVRMKNMAK-----------EDNPIPELIDQLKKDSNYDERINEAKQFNDENRWRKRAIK
LIPMTYDIF----YIGPYNSIVSIYHADGSISLTHGAAEMGQGINTKAAQVCAYMFGIGL
DKVSVKPSSSFTSPNCTATGASIGSECVCFATMKACEIILERLKPIREKL-KNP-TWEVL
VKEANAAGVDLQASYAYSS-----------KDNVKPYDIYGVVVMEIELDILSGNHDIRR
VDLLEDTGRSLSPQIDVAQIEGAFVMGLGYWTSENNIMDPDTGRILTDRTWTYKPPGIKD
IPADFRVYFRRN-ASNPLGVLQSKATGEPALCLAVVITHALREAVRSARLDAGYED-QWV
DIKNPCTVENIFMAVGHKVEHFKLK-------------
>OfurAOX3
-------------MTCIEFTVNGNKCVVDE-RVPCLTTLSAYIRYALALPGTKAMCREGG
CGACVVAVRARRQPSGRVELFSVNS-CLVLVYSCHGWDISTIEALGDRLRGYGDIQKRIA
GFNATQCGYCTPGWAMHLYSLQD---KGLTMEQMEKSFGSNTCRCTGFRPIMDTVKSFAV
DASPELCQKA---FDIEEL----TICKKTKEPCN-RKCSVRS------------------
---IDSDWSVVLDEPKETNE-DTISLDTQSHQFFKVYKEEEIYRILNN--NGDDSYMLID
GNTGKGV---YETFEYPRVLIDISEVKSLKKYTFD---QNLVLGGNISIEDCITIFKDIA
KSN--ADFSYLEAMAEHLELVAHIPVRKIASLAGNVMLKHAMPDYQSDIFLLLETVGAYV
TVRTSRLR---TKALSMTDFLKYDMKK------KLIVNFLLPPFSSS-HMFKSYKIMPRN
QNALAIVNAGFLLVKNP-STNIISDARIVYGNISAKFVHATQTEKYLIGKNVFNNDVLQK
AIQLLNKEVNPVDNPPNPSKECRKKLAIGLFYKFILSIAPSNQ---------ISDRNSSG
GLLI--ARPVSNGTQDFTT----DTSLYPLNKPVPKLEAMIQSAGEAQFANDVPQFPKQV
FGAFVQSTVHRGN-VDTINVKKILETPGVLAILTPDDIPGKNSFSRP--GFQLQTEVEEI
L-ATDIKYYGQPIAILVATSEELAASAAKKVEVKYKNVSKD-RPVLTIDQAKKDSNRY--
-----RAYPDNI-TPTAKGE--NVDKVIKGVNEIEAQYHYYMEPITSVVVP--VDRGLEV
YDSTQWMDLTQAAIAECLAIKESDVVVYVRRIGGGFGGKISRNVQASTACALVAKKMNLP
CRFVLPLQTNLTIAGRRLPCQCDYEVGVDNEGKIQYLNAKIIEDDGCSHNEN--ILAYTV
GGF-PNCYD--VSTYNVTTAAVLTDLPSNTFARAPGTAEGISCIEHIMERIAFEVKKDPT
EVRLLNMRK-----------DDNDLPTLIADYKKETNYEKRSQEVQEFNNANRWMKKAIS
IAVMSFPVI----FYGNYSAMVSIYRGDGTVTVTTGGIEMGQGVNTKVAQVCAYELGIPL
DHISVLPHYSFVAANNVFSGSSITSESTCYAVIKACQMLKDRLEPVKSTM-TNP-TWQEL
ITKASDEEVDLTAIYMMTDK----------ESDLSGYNAYAVAILEVQLDVLSGRYELLR
VDILEDVGLSANPNIDVGQVEGGYVQGLGYYTTEKFVYNQVTGKLLTNRSLTYHVPLARD
IPAQFNVKLRYN-SKNPKGVLGSKAVGEMGICTAHGVTQALRQCIHESRKDSGYDDSKWV
DIAIPNDTESIVKALDVKLEEMVFS-------------
>OfurAOX4
------------------------------------------------------------
------------------------------------------------------------
------------------------------------------------------------
------------------------------------------------------------
------------------------------------------------------------
------------------------------------------------------------
------------------------------------------------------------
-----------------------DMKN------KVLYNIMLPPFNDS-YKVVTYKIMPRA
QNAHAIVNAGFLYKLEN-EDGKVKDARIVYGGLSSSLNRAKETETMLKEKMLFENETLQS
AISSLVNELEVVENPPEPSASYRKQLAVALFYKSLLSLCPVGK---------LDPRHQSG
SVDLNKSRPVSKASQEYST----DRRLYPLNQPVEKVEGLIQCSGEAKYTEDLPSITREV
FATYATSDVAIAD-IESIDARDALNYPGVIAFYTADDIPGPNNFIPV--GTLIFVASEEV
LCSKKVKYYNQPLGIIVAETRSIAEKAAKMVKVKYSNVK---EPVLDIKVAKNDASRT--
---KLLLPF----PAIEKGF--DVAKVIKTEYTIYGQYHFCMETMTCITRP--TEEGMEV
FTTTQWTDVIQNMISQALKIQLNKIDVHVRRLGGAFGLKISRPTQLAIACSLVTQKLNRP
CRFIQSLTSSMRTVGKRFPCSANFEVGVNKKGKVQNMKCDIYEDNGYISSEI--VALLGF
DSY-SNCYD--RLRWSYKCYNTNTDNAKNTYCRAPGTLEHIAMAEWIMEQISYEMQLNPL
DVRFANVEE----------TKYGEYKAMVDSVKSKSDYDNRRAAVDKFNKENRWKKRGLR
WSFMKWNPL----SPAYFDVNLSVYHGDGSVIITHGGVEMGQGINTKAVQICAYLLKIPM
DKIQIKASNTTTAPNAFLTGSSITSQNIGRGVEKCCKELLKRLAPIRILL-LNP-PWEKL
IKKAFALNIDLQVHEFIG------------EFVSPIFTAVGVTLAEVEVDVLTGEFQVLR
VDLLEDVGRSISPAIDVGQVEG--------------------------------------
------------------------------------------------------------
--------------------------------------
>OfurAOX5
------------------------------------------------------------
------------------------------------------------------------
------------------------------------------------------------
------------------------------------------------------------
------------------------------------------------------------
------------------------------------------------------------
------------------------------------------------------------
------------------------------------------------------------
------------------------------------------------------------
------------------------------------------------------------
------------------------------------------------------------
------------------------------------------------------------
-----------------------------MV-------------------ARKDESRT--
---KLFLPI----PNIGRGL--FVKKEFKSNYTIRAQIHFPMESIVCVTRP--SEMGLEV
HCTTQWMDAVQYTIAKALNLDINRVDVFTNRVGGGFGLKISRSSLAGVACSLVAYKLNRP
CRLFLSLPTVAKGIGKRLPCSCDVEVKVNSQGRVQYMDYDVYEDNGYINSLL--LSVIGV
DAH-HNCYK--RLWWNFKIYDSFTDTARNEYCRAPGTLENIAMAETIMEQISYELSLDPY
EVRMTNLDS----------LLYGDIKEMGDDLKTKADYTKRRDAVTKFNAENRWKKRGLR
WALMKYTPL----SPAGYEVNMSINHGDGSVTINHGGIEVGQGINTKAIQIAAYFLKIPI
DKIKVKGQNTVTTPNGIFTGGSLTSQSIGQGVEDCCKQLLLRLEPIRLLL-LNP-SWEKL
IDKAYTLNIDLMARSFIA------------HVIAPISLVYGVTLAEVEVDILTGESEVLR
VDLYEDVGQSVSPNIDVGQVEGAFIMGMGYWTSEKVVYDDKTGEVLSNRAWNYHVPLARD
IPQDFRVYFREK-SYSSAKILGAKVTGEPATCMAICIPFAMREAISEARKDAGISTTEWF
TIDGPYTTEQLCMSAATKLEHFRFKSK-----------
>OfurAOX6
-------------MDKVYFTINGEHYSLSGSEVSPTTSLNEYLRDYLQLHGTKAMCREGG
CGACIVAVARPHPVTKEKHTVAVNS-CLVHVLSCHQWDITTVEGVGNRKDGYHAIQSRLA
AFNGTQCGYCTPGWVMNMYSLYEGAKQRLSTGDVEDSFGGNICRCTGYRPILDAFKSFAT
DASPELQNKV---LDLEDL----HKVK-CAQKCE-RRCS---------------------
--VIDDEWCVLHN-KQE----SMLQLEGPSSRWYKAFTLQDVFQILAK--EGLDSYKLVA
GNTGQGV---FSDPTQPRIFIDISSIEALKDNLID---VNLVIGAGTTLTELISVFRSRS
SH---NDFSYMKDFVEHLELVAHVPVRNTGTIGGNLAMKNAHHDFPSDLFILLETVNATV
TVVNHTLS---EKTLTMQDFLNTDLKN------HVITNFKMPPLSHS-NKIRSYKIMPRA
QNALAIVNAGFAFKLDS-N-NKIEQARIVFSPISSSFIHATETENFLKGKELFNEEVLKS
VLKKLEEEIVPVDDPPVPSPLCRKTIALGLFYKAVLSLCPAQA---------LNPRYASG
ATML--SRGISTGTQTFDT----DKSLWPLNKPVPKLEALTQCSGEAKYACDVSSTPRDV
HVAFVLSKICLGE-IESFDASQALKIPGVVAFYTAKDIPGKNTFVPT--NVPWASFEEEI
LASKEVSYYGQPVALVAAVSHAIALKAADLVKVVYKKSSA--KPVLSIEEALVAPDKD--
---RRIREDVSK-TATGKGE--NTSHVIKGSFIIPSQYHFTMETQCCSVSN--TELGVHV
RSATQWMDLVHVAVANALDIEQNRVLVSVPRVGGAYGGKASRSALAACACALVSRKLNRT
ATLVMPLTHNMAAIGKRQRCRADYELGVDDEGVIQYLNLSYYMDCGFNFNDT--AGSAIS
DVM-ALMYQ--SSTWTVKGYSVLTDTAGNTWCRAPGTNEATAIVEHLMERIAHVTKKDPI
EVRIKNITP-----------EHISIKDMIDTLKNDSNYNERKAQIATFNAENAWKKRGIK
LCIMSFPID----YSWNFPVTVSVYHGDATVAITHGGIEMGQGINTKVAQVCAYTLKVPL
EKVTVFGSDSLSSPNAMASNGSITSDCVAYATVKSCTELLKRLESVKNEM-NDP-SWEQL
VQKAFEKGVNLQTSYMTGP-----------LDSPAGYNIHGACACEVELDVLTGQHAVTR
VDLIEDVGVSISPDIDVGQIEGAFIMGLGLWTSEQLAYEPSSGRLLTDRTWTYHPPGAKD
IPVDFRVAFQKN-SINTAGVLRSKATGEPALTLAVTVPLALHDAIVSARKEFGYADTEWL
DVDAPYSVENILKAISPKTESFQLK-------------
>OfurAOX7
------------------------------------------------------------
------------------------------------------------------------
------------------------------------------------------------
------------------------------------------------------------
------------------------------------------------------------
------------------------------------------------------------
------------------------------------------------------------
--------------------------------------------------------MPAH
------------------------------------------------------------
--------------------------SVFVLFQSLLALCPESI---------LNPFYKSG
ATKIHETRPVSDGRQIFDT----NPSVWPLTKPLQKVEALIQCAGEAPYTEDLPAFPHEV
FASFVLSTEGSGT-IINIDPSRALSEPGVIAFYSAKDIPGLNSFTPA--DSALYSSNEEV
LCSGAIQYYNQPIGIIVADSRHLADRAAKMVHATYKNVK---KSILDVKEAKKDPDRL--
---TQFASD----EATNAGT--DIAKTFKGENTIYSQYHFTMETLVCVTRP--VEDGVEV
HSATQWMDGTQIMISRALNLDSNSIDVYVRRLGGAYGIKISRSTQLAIASSLVAVKLNRP
VRFIQALTTNMRAVGKRLPCSTDFEVSVNKSGVIQHVDYKFYSDQGYKINET--FYLLMS
DLY-YNLYD--SSRWTFKGYNVLTDTHKNTWCRAPGTLEAVAMAENILERISYELDLDPA
EVRIANVDT----------TTHNDIIEMYQTLKSKSDLTERRAAVQKFNSENRWKKRGLR
VAFMRWTPV----GGLILGVNISVYHGDGTVAITHSGIEMGQGINTKAIQIAAYFLKIPV
EKIKVKGNNTIIGPNAFISGGSLASQNVGIGVQRACEELNARLAPVKEAT-PNA-TWEEI
ITAAYNQGIDLQSHGFVN------------FSDAQNYNIYGVCFAEVEVDILTGEHEVLR
VDLLEDVGRTVNPEVDVGQIEGSFVMALGYWTSENVVRDLTTGEILTNRTWNYHVPQAKD
IPRDFRVYLRKN-SYSNDTILGTKSVGEPPACLANVITYALREAITSARYDMKIPKTQYF
EIDGSWTLDKICMYSETKFENFKFT-------------
>OfurAOX8
-------------MDQITLKVNGDEYSVSTNDISSDMTLVDYLRNHLELRGTKYMCREGG
CGACIVSAIKA----PGQQPVAVNS-CLVSLPSCQNWDIITIEKVGNRLDGYHKIQKVLA
EKNGTQCGYCTPGWVMAMYNLINTQ-KDISMLDIEKSFASNICRCTGYRPILDAFKLFAK
DSPS--CSKI---TDIENL----TLCKNNNKSCT-KKCN---------------------
----DKVWCHITK-DDALPVGKVEKALKDGKIWYTVEKVGDIFEILDV--EGNESYMLVA
GNTAKGV---FPIEDYPHILIDLNKVKELKGYMMD---QNLIIGAATTLNEMMNIFQDVS
KE---EYFGYLQKFTDHMNLVANIPVKNLGTIGGNLMIKHQHKEFPSDIFILLETVGAML
TILNSRER---KETLTMQQFLET-------------------------------------
------------------------------------------------------------
------------------------------------------------------------
------------------------------------------------------------
------------------------------------------------------------
------------------------------------------------------------
------------------------------------------------------------
------------------------------------------------------------
------------------------------------------------------------
------------------------------------------------------------
------------------------------------------------------------
------------------------------------------------------------
------------------------------------------------------------
------------------------------------------------------------
------------------------------------------------------------
------------------------------------------------------------
--------------------------------------
>PxylAOX1
-------------MAEVEFKINGVTHKISG-AYGPDVSLNEYIRSVLDLRGTKAMCQEGG
CGACVVAV--ATRDAGERRVMAVNS-CLVSVLSCHGWEVTTVEGLGNRTDGYHAIQQRLA
NFNGTQCGYCTPGWVMNMYSLYESKKGKLTTTEIENSFAGNLCRCTGYRPIADAFKTFAT
DADQRLLDKV---CDLEDL----GMFKACGVKCSYGNCKHKAEKKTDALVGKLNFNKTLP
EQDEKEDWCVLEK-SDN----KMIEIDCGTHKWFKAFSLADVFKAMGD----GSDYKLIA
GNTGQGV---YHVTDYPQRVIDISNVQEIKGHSID---VNLILGGGMALSDMMELFKKLS
EEN--EDFSYLKQFYDHMDLVAHIPVRNIGTIAGNLCLKHSHNEFQSDLFLLLETVRAMI
TVANGEHR---QKTISMMDFLNTDMRG------VIIINVMLPPLSHC-CAVRTYKIMPRS
QNSHAAVNAGFLFKFNQ-QTNLIERASIVFGSIHPKFNHAVKTEAALVGKDLYTDATLQL
ALKTLSEELDPEEAPPEPSAEYRKMLAIALFYKAILYLCPDDR---------LDKRYRSG
GDVI--KRATSQGTQSFDT----DKSVWPLTQPIPKIEALVQCAGESVFANDMKTDVNEV
FAAFVTADVPSGSVIEGFDTTEALKLPGVVAFYSAKDIPGKNSFMPT--KVPLVSEDEEI
LCSSKVLFFGQPAGIIVASRDKIAIKAATLVKIKYASISKK-KPLIYIDDVLNSPERE--
---NRVTIDATI-KPEEEGH--DVNCVVYGDYRVESQYHYTMETQTCVTRH--TEDGLEV
YAATQWLDACNIAIAECLKIPVNSINVIVRRVGGGYGGKISRAAQVACASALAARLQGRT
CRFVLPLMTNMKCIGKRCSASYKFEAGVNKDGEIQYLKNWFYQDLGASKNEA--INQMTI
HHF-YSCYD--RKRWFVEAGSAFTDTPSTTWCRAPGSAEGIAMIEYAMERIAYNLKLDPM
EVRLKNMAK-----------ENNPLPDIIDQLKRDSDYEDRMEKVKTFNENNRWRKRAMK
ILPMTYNLF----YFGNFNSLISIYHRDGTITITHGGVEMGQGMNTKVAQVCAYMLGAPL
EKISIKPTSSFTSPNAMVTGGSVGSESVSYATIKACEILLKRMEPFKSKV-TKL-SWEEM
VEKMYLAGIDLQASYMYSM-----------NDGLKGYDIYAAAIIEIEVDILTGNHDVRR
VDIVEDTGKSLSPEIDIGQIEGAFVMGLGYWTSEKLVYDRSSGELLTTRTWNYKPPGLKD
IPADMRIHFRRN-SSNPSGVLNSKATGEPALCLAVVVTHALREAVRAARLEAGYDD-QWV
DIPNPCTMENIFLAVGHKIEHYKLK-------------
>PxylAOX2
-------------MDYVQFTVNGRKCKVNN-ESRPTQSLNSYIRDVLGLPGTKSMCREGG
CGSCVVSVSALR-PSGEVETFAVNS-CLVLVYSCHGWAITTVEGLGNRRDGYNDIQTRMS
KFHATQCGYCTPGWVMTMDSLRD---KHLTMEELEKSFAGNTCRCTGFRPIMDTMKSFAV
DADPSLLAKV---KDMD------SQCCQKNRCCE-TKCSESS------------------
---EEAEWEVCDALKDALPL-LPVQLDFGSTIFHKVYEEDHIFEILKE--EDYKDCMFIV
GNTGKGV---LESFNYPRVLIDISDVKSMNGYFKD---QNLVIGANSRLEDAITWFKEIS
SND--PAFAYLGQFASHIELVANVPVRQIGSFAGNLMMKKRVKTFQSDIFLLLSCVRATL
TIRHKKDG---SKSISMVDFLSYNMEG------SLIVNIELPPLGDE-YQFMSYKVMPRS
QNALAVVNAAFLLQINK-SSNAVQDASIAYGNIRTDFYYAKKTEKYLKGKNVFTNKVLQR
AIQTLSSELVPEIILHEPSPQARKKLAVGLFYKFILNISDSRI---------LSPTYRSG
AELI--KRPLSSGTQDYQL----NEDVFPLNQPVQKLEAPLQSAGEAIFTNDVPKIPHEV
FGAFVLSTIHSGE-IDTIDGSNVMKVKGVLAVYTAKDIPGKNSFTLP--GLPLITAEEEL
LASNKILFYGQPVAIVVANNRFLAESMAKQVKVTYKNVSTA-APVLTIDQAKKDSSRY--
-----KPSDVSI-KPVSRGV--DVTKVIKGVFELGGQYHYYIEPLSTVVIP--VDNRLEV
YDTTQWVDLTQTAIAQTCGIRESDIVVKVPRVGGGFGGKITRNGQVAAACAVVAKNMDKP
CRFILPMQTNMAISGSRLPSQFDYEVGVNDNGKIQYLDVTIVEDQGCSTNED--ILSYAM
ESF-TNCYD--KNTWNVKTANCLTDTPSNTFMRGPGAAEGIAAIEHVMEHIAFETNRNPV
DVRLENMRS-----------SDNDIPTLIEDLKVKADYVNREKAIREFNAANRWMKKAIN
INVMSFPVV----YYGNYGAYVSIYQGDGSVSISCGGIEMGQGINTKAAQVCAYTLGIPL
DLVNILPSYSFVNPNNVFSGSSITSESVSYSIIKSCNILKERLEPIKQEMGGNP-SWLEL
IKKAGTKQVNLSAGYMMKDT----------EPDLKPYSAFGVHIIETQLDVLTGRFEILR
SDILEDVGLSANPDIDVGQIEGGFMQGIGYFVCEKLVYDLSSGKLLTNRSLNYHVPLARD
IPADFRINLRYN-SKNTTGVLGSKAVGEMGVCLGCGVMFALRSCIYASRYDSGYEH-TWI
NIDIPYDTESILKALDVKEEEFILNQRG----------
>PxylAOX3
-------------MDCIEFSVNGRKCRVTS-SLPRETTLNAYLRYHLALPGTKSMCQEGG
CGACIVSVRAAG-ASGEVEVFAVNS-CLVLVFSCQGWDITTVEGAGGRAGGYSQVQKRIA
AFNGSQCGYCTPGWVMALTSLLD---KHLTMEELEKSFGSNTCRCTGFRPILDTIKSFAI
DASPELKTRVAAIEDIEDI----PYCKKANRICD-RKCSEAS------------------
---NDSDWSIVCA-PKEVPR-KAIELDFGKTKFHKVFDEEHVFDILKR--EGYDSYMFVS
GNTGKGL---LESYEYPRILIDISDVRSLKGHLID---QNLIIGANTNLEDAMEIFKEGS
RK---PEFAYLEAFVEHFEKIAHIPVRKIGCLAGNLMMKKAVPTFQSDVFLLFSCVRATV
TIRYANGT---RISVPIVQFLKSSSVA------MLLVSIELPPLSPR-HIFKSYKIMPRH
QNALAIVNAAFMLKLSD-GDSEIEAASITYGNIRPDFYHASYTEEFLKGKDAFDNKTVQG
AIKMLKHEILPDDCPPEACPEARKKLAIGLFYKFILSITPHSQ---------ISPCYKTG
GEHI--KRPLSQGMQDFQT----DPSLYPLNQPVTKLEAQIQASGEAQYVNDIPPLPREV
FGAFVLSTVHIGE-VDHIDASDVLETEGVVALYTPKDIPGINSFTKP--GFQLLTENEEI
L-ATKIKYYGQPIAIIVATTAELAQREAKKVKVTYKNVSTE-DPVLTIEQAKKDSKRL--
-----IPSDAAI-EPVRRGT--NVQKVVKGVFELEAQYHYYLEPVTCVVIP--VDNGLEV
YDSTQWIDLTQISIAQCLKMNECDIQVKVRRLGGGFGGKITRNAQVATACALVAKILDTP
CRFILPIQTNLTICGKRLPCQTEYEVGVDKDGKIQYLEASIFEDQGCSRNED--ILSYTV
DGF-PNCYN--KDFWRVRSANVLTDLCSNTFMRAPGDLEGIATIEHIMEHIAFEVEKDPT
EVRLANMRN-----------EDKDIPELIEKMKMLTEYEKRFRAIKEYNQTNRWMKKAIK
INVMLFPVM----YYGNYSAFVSIYRGDGTVTVSTGGVEMGQGINTKAAQVCAFTLGVPL
HCVSIIPNHSFVCANNVFSGSSITSESVCYSIIKACEILKKRLEPVRQKL-ANP-SWFKL
IQQAGADQVDLTAEYMMNDM----------EPDLKSYSAFAVNVIETQMDVLTGRFEILR
ADVLEDVGLSANPQVDVGQVEGAYVQGIGYYTSEKMVYDLKTGKLLTNRSLNYHVPLALD
IPADFRISLRYN-SKNPKGVLGSKAVGEMGACTAVGVIFALRECIQESRRDSGYAH-QWI
NIG-----------------------------KRGLV-
>SinfFAR1 
RLKEERPNDLNKVIPIAGDINLLDLGISAKDEEILIQKVSVVFHIAATIRFTEELKDAVNVNVTGTKYVLQLCQRMKNIKAFVHVSTAYSNPEKHILEEKMYPPPAKLTEVQTFLDQSISDSNQIKALLKGAPNTYTFTKALAETYVAENYGNIPTVIIRPSIVSASLREPL
>SinfFAR2 
MVVRATGDAEKPSVAEFYAGKSVFITGGTGFLGKVFIEKLLYSCPDIAKVFMLIREKKGLSISERMNQFLDDPLFNRLKDKRSTDLKKIVLIPGDISVPGLGISREIENILLETVSVIIHSAATVKLNEPLPTAWKINVEGTRSVVALSKRMKRIEVFIHISTAYTNTNRKVVEEILYPPPADINEVYQLLEDGITEEDTERLLNGRPNTYTFTKSFSEHVVAENQVRVPTIIVRPSIVGSVKDHPIKGWLNNWFGATGLSVFTARGMNRVLYGRSSNVVDLIPADYVANLVIAAGAKSGNEKSSELKVYNCCSSSCNQITLGTVMAKFTEDAVNQPSSDMLLPGWYVFTRYKWMMTVWTILLQVIPAYLADTYRILTRKNPRYVKLQSLVAQTQTALRFFTFNSWVMKADRVRELFASLSPADKDIFPCDPISIDWNEYIKDYCCGVRQFLEKRK
>SinfFAR3 
VMETVEQISAYESVAGFYAGKSVFVTGFTGFLGKVFLEKLLYSCKDIGDVYVLIRAKKSKDIKQRLEETFNKPLFARLKEER

>HarmFAR
MVVLTSKETKPSVAEFYAGKSVFITGGTGFLGKVFIEKLLYSCPDIENIYMLIREKKGLSVSERIKQFLD
DPLFTRLKDKRPADLEKIVLIPGDITAPDLGINSENEKMLIEKVSVIIHSAATVKFNEPLPTAWKINVEG
TRMMLALSRRMKRIEVFIHISTAYTNTNREVVDEILYPAPADIDQVHQYVKDGISEEDTEKILNGRPNTY
TFTKALTEHLVAENQAYVPTIIVRPSVVAAIKDEPLKGWLGNWFGATGLTVFTAKGLNRVIYGHSSYIVD
LIPVDYVANLVIAAGAKSSKSTELKVYNCCSSSCNPVTIGTLMSMFADDAIKQKSYAMPLPGWYIFTKYK
WLVLLLTFLFQVIPAYVTDLSRHLIGKSPRYIKLQSLVNQTRSSIDFFTNHSWVMKADRVRELYASLSPA
DKYLFPCDPTDINWTHYIQDYCWGVRHFLEKKSYE
>HvirFAR
MVVLTSKETKPSVAEFYAGKSVFITGGTGFLGKVFIEKLLYSCPDIVNIYMLIREKKGLSVSERIKQFLD
DPLFTRLKDKRPADLEKIVLIPGDITAPDLGITAANEKMLIEKVSVIIHSAATVKFNEPLPTAWKINVEG
TRMMLALSRRMKRIEVFIHISTAYTNTNREVVDEILYPAPADIDQVYQYVKEGISEEDTEKILNGRPNTY
TFTKALTEHLVAENQAYVPTIIVRPSVVAAIKDEPLKGWLGNWFGATGLTVFTAKGLNRVIYGHSNYIVD
LIPVDYVANLVIAAGAKSNTSSELKVYNCCSSSCNPVKIGTLMSMFADDAIKQKSYAMPLPGWYIFTKYK
WLVLLLTFLFQVIPAYITDLSRHLVGKSPRYIKLQSLVNQTRSSIDFFTNHSWVMKADRVRELYASLSPA
DKYLFPCDPVNINWTQYLQDYCWGVRNFLEKKT
>HassFAR
MVVLTSKETKPSVAEFYAGKSVFITGGTGFLGKIFIEKLLYSCPDIGNIYMLIREKKGLSVSERIKQFLD
DPLFTRLKEKRPADLEKIVLIPGDITAPDLGITSENEKMLIEKVSVIIHSAATVKFNEPLPTAWKINVEG
TRMMLALSRRMKRIEVFIHISTAYTNTNREVVDEILYPAPADIDQVHQYVKDGISEEETEKILNGRPNTY
TFTKALTEHLVAENQAYVPTIIVRPSVVAAIKDEPIKGWLGNWYGATGLTVFTAKGLNRVIYGHSSYIVD
LIPVDYVANLVIAAGAKSSKSTELKVYNCCSSACNPITIGKLMSMFAEDAIKQKSYAMPLPGWYVFTKYK
WLVLLLTILFQVIPAYITDLYRHLIGKNPRYIKLQSLVNQTRSSIDFFTSHSWVMKADRVRELFASLSPA
DKYLFPCDPTDINWTHYIQDYCWGVRHFLEKKTTNK
>HsubFAR 
MVVLTSKETKPSVAEFYAGKSVFITGGTGFLGKVFIEKLLYSCPDIGNIYMLIREKKGLSVSERIKHFLD
DPLFTRLKEKRPADLEKIVLIPGDITAPDLGITSENEKMLIEKVSVIIHSAATVKFNEPLPTAWKINVEG
TRMMLALSRRMKRIEVFIHISTAYTNTNREVVDEILYPAPADIDQVHQYVKDGISEEETEKILNGRPNTY
TFTKALTEHLVAENQAYVPTIIVRPSVVAAIKDEPIKGWLGNWYGATGLTVFTAKGLNRVIYGHSSNIVD
LIPVDYVANLVIAAGAKSSKSTELKVYNCCSSACNPITIGKLMSMFAEDAIKQKSYAMPLPGWYIFTKYK
WLVLLLTILFQVIPAYITDLYRHLIGKNPRYIKLQSLVNQTRSSIDFFTNHSWVMKADRVRELFASLSPA
DKYLFPCDPVNINWRQYIQDYCWGVRHFLEKKT
>BmorFAR 
MSHNGTLDEHYQTVSEFYDGKSVFITGATGFLGKAYVEKLAYSCPGIVSIYILIRNKKGSNTEERMRKYL
DQPIFSRIKYEHPEYFKKIIPISGDIAAPKLGLCDEERNILINEVSIVIHSAASVKLNDHLKFTLNTNVG
GTMKVLELVKEMKNLAMFVYVSTAYSNTSQRILEEKLYPQSLNLSEIQKFAEEHYILGKDDDEMIKFIGN
HPNTYAYTKALAENLVAEEHGEIPTIIIRPSIITASAEEPVRGFVDSWSGATAMAASTLKGWNYIMYSTG
EENIDLIPLDYVVNLTLVAIAKNKPTKEVTVYHVTTSDLNPISIRRIFIKLSEFASKNPTSNAAPFAATT
LLTKQKPLIKLVTFLMQTTPAFLADFWMKTQRKEAKFVKQHNLVVRSRDQLEFFPSQSWLLRCERARVLS
AGLGDSGRAVFRCDPSPIDWDQYLPIYFEGINKHLFKNKF
>YevoFARII  
MVQLKEDSVAAFYAEKSIFITGGTGFLGKVLIEKLLYSCKAVDQIYVLIRKKKDQTPSERIAQLLESELF
SRLRKDDPSALKKVVPVVGDLTMPNLGLSAAVQDLIVTKVSIIFHVAATVKFNERMKNALANNVEATREV
INLCHRLEKVDAFIHVSTAYSNTDQKVVEERVYPPPAPLSEVYAFVTNNGDDMDIIQNLLNGRPNTYTYT
KALAEDIVLKEHGGIPTAIIRPSIVLSVLKEPIPGWLDNWNGPTGLLHASSQGVHCSMLGSGSNVADLIP
VDIVTNLMIVVASRCKKSNGLKVYNSCSGTTNPIAYQAFTKMFLDSCISRGWNKVPFPMLLFVKWAFLNR
VLKFFLVIVPFFLIDVYLRFFGKPNYMRMITYTKKAEDLMTFFTSHEWQFKDGNVRDLINMMSPEDRKIF
YCDPDEIHWKPYFDDYCVGVFKYLLKRKV
>YpadFARII
MVQLKEDSVAAFYAEKSIFITGGTGFLGKVLIEKLLYSCKAVDQFYVLIRKKKDQTPSERIAQLLESELF
SRLRKDDPSALKKVVPVVGDLTMPNLGLSAAVEDLIVSKVSVIFHVAATVKFNERMKNALANNVEATREV
INLCHRLEKVDAFIHVSTAYSNTDQKVVEERVYPPPAPLSEVYAFVKNYGDDMDIIQNLLNGRPNTYTYT
KALAEDIVLKEHGGIPTAIIRPSIVLSVLKEPIPGWLDNWNGPTGLLHASSQGVHCSMLGSGSNVADLIP
VDIVTNLMIVVASRCKKSNGLKVYNSCSGTTNPITYQAFTKMFLDSCISRGWNKVPFPMLIFVKWAFLNR
VLKFLLVIVPFFLIDVYLRFFGKPNYMRMITYTKKAEDLMTFFTSHEWQFKDGNVRDLINMMSPEDRKIF
YCDPVEIQWKPYFDDYCVGVFKYLLKRKV
>YrorFARII
MVQLKEDSVAAFYAEKSIFITGGTGFLGKVLIEKLLYSCKAVDQIYVLIRKKKDQTPSERIAQLLESELF
SRLRKDDPSALKKVVPVVGDLTMPNLGLSAAVEDLIVSKVTVIFHVAATVKFNERMKNALVNNVEATREV
INLCHRLEKVDAFIHVSTAYSNTDQKVVEERVYPPPAPLSEVYAFVKNYGDDMDIIQNLLNGRPNTYTYT
KALAEDIVLKEHGGIPTAIIRPSIVLSVLKEPIPGWLDNWNGPTGLLHASSQGVHCSMLGSGSNVADLIP
VDIVTNLMIVVASRCRKSNGLKVYNSCSGTTNPITYQAFTKMFLDSCISRGWNKVPFPLLIFVKWAFLNR
VLKFLLVIVPFFLIDVYLRFFGKPNYMRMITYTKKAEDLMTFFTSHEWQFKDGNVRDLINMMSPEDRKIF
YCDPEEIQWKPYFDDYCVGVFKYLLKRKV
>OnubZpgFAR
MSANTMETDEQFTYNSPIVNFYSGKSVFVTGATGFLGTVLVEKLLFSCKGINNIYILIKQTEDLTIEARI
LNYLNSKAFHRVKNTNPELMKKIIPICGNLEDKNLGISDSDMKTLLEEVSIVFHLAAKLLFKMSLAAAVN
INTKSTEQLIAICKKMRRNPIFIYVSSAYSNVNKQIIDEKVYSTGVPLETIYDTLDAKNTRLMDIFLDKR
PNTYTYSKALAEVLVENEFDESAAIVRPSIIASSIREPIPGWLSGSHGFPRVVEAACKGLLLRWHGDGTV
AFGIIPVDHVANLIIAAAWESNERRLIGNKGVKVYNCCSGLRNPIDVSTVMNTCLKYRKYFGTRTMSIIT
PRFIMKKNYFLYKLLYFTYHTIPAAIIDGFFWLTGRTPMMLNTLHKLRKLSSVLEYFTLRQFLFLDSNVR
GLLRRMEGTDRQTFNFDVTEIEWEPFLQNCVRGIANNYD
>OscaFARXIII 
MSANTMETDEQFTDNSPIVNFYSGKSVFVTGATGFLGTVLVEKLLFSCKGINNIYILIKQTEDLTIEARI
LNYLNSKAFHRVKNTNPELMKKIIPICGNLEDKNLGISDSDMKTLLEEVSIVFHVAAKLLFKMSLTAAVN
INTKPTEQLIAICKKMRRNPIFIYVSSAYSNVNEQIIDEKVYNTGVPLETIYDTLDTENTRITDIFLDKR
PNTYTYSKALAEVVVEKEFDESAAIVRPSIIVSSIREPIPGWLSGSHGFPRVVGAACKGLLLRWHGDGTV
VCDLIPVDHVANLIIAAAWESNERRLMGNKGVKVYNCCSSLRNPIDVITVVKTCIKYRKYFGTRTMSIFT
PRFIMKKNYFIYKLLYFTCHTIPAAIIDGFFWLTGRTPIMLKTLDKLSKISSVLEYFTHHQFIFLDSNVR
GLLRRMEGTDRQTFNFDVTEIEWEPYLQNFVRGIANNYDYSM
>OnubEpgFAR
MSANTMETDEQFTYNSPIVNFYSGKSVFVTGATGFLGTVLVEKLLFSCKGINNIYILIKQTEDLTIEARI
LNYLNSKAFHRVKNTNPELMKKIIPICGNLEDKNLGISDSDMKTLLEEVSIVFHVAAKLLFKMSLTAAVN
INTKPTEQLIAICKKMRRNPIFIYVSSAYSNVNEQIIDEKVYNTGVPLETIYDTLDTENTRITDIFLDKR
PNTYTYSKALAEVVVEKEFDESAAIVRPSIIVSSIREPIPGWLSGSHGFPRVVGAACKGLLLRWHGDGTV
VCDLIPVDHVANLIIAAAWESNERRLMGNKGVKVYNCCSSLRNPIDVITVVKTCIKYRKYFGTRTMSIFT
PRFIMKKNYFIYKLLYFTYHTIPAAIIDGFFWLTGRTPIMLKTLDKLGKISSVLEYFTHHQFIFLDSNVR
GLLRRMEGTDRQTFNFDVTEIEWEPYLQNFVRGIANNYDYSM


>Dpul
MDSELSNLVEFYRGRSVFVTGGTGFLGKVLVEKLLRSCPDIKAVYLLIRPKKGQEVRSRIEEFNQHIVFE
NLRRDRPQAMDKVIPVAGDVTLEGFGISPEDLKLLCDEVSIVFNSAATVRFDEDLRTAVDLNVKGPQRLM
NVCHQMKRLEALVHVSTAYNNLDKESIEEVIYPTPITPRKLLEIVDCLDADMLTSITSQLVGKCPNTYAY
TKAIAEQLLREEHGDIPLAIVRPSTVTAALFEPMPGWIDNINGPTGIIAGVGKGFLRVVRSQPELVGDLI
PVEFPIHLMLAVAWYTATHKSKEVKVYNCSTGDHNPLTWGDFRTIAFEAWMKEPGGDIMWYPSISFISNE
WNYLIAAYIFHYIPAYIIDCLGRLLGKQPKLVRFYSKADKAMACLNFYTIRQWRFISDNAIRLLEKMSPA
DRETFYFDVRDINWQQYITNYVAGTKKYILKDYTPTEKAKVIIKRFYWLQKATHGILLLIVVFIGLRLFS
WIFGGALLAT
>OnubFAR1
MGFLEERNFEDVPEIPEYYKGKTIFITGGSGFMGKALIEKLLYSCSDLDRIYLLLRTKKGVKAEDRLAEL
YSTGCFDRLREEKPDIFSSKVFVVAGDVMDPGLGLSEEDRALLVNRVNIIFHVAASVRFDDPLPFATKLN
LGGTKEVVTLAKEVRNLSALVHVSTVYSNTNRDVIEEVMYPPHADWKDTLEVCDVIDEHSLRVLTPKYLG
DIPNTYTFTKQLAEHVVYEQKGQLPAVIIGPSIVISSVEEPVPGWIENFNGPVGMLVACGKGIMRSIYTD
PNLISDYMPVDVSIKSIVTAAWIRGTKKLEPPDDVQIYNCCAGKLNNITMQELVDIGKRLAASLPLNDTL
WNIGGSITTSRTIHYIKVLILHCLPAIFVDAILLLLGKKPLLLKVQRRIYIANLALRYYITKEWTFDNTN
FIQLRSRIKEQDKKHFYYDIENVDKEEYFRKSCIGGRKYLLKEKDEDLPKAKAHHKRMVILDKTVQCIFY
GYLFWWVVNTHYIKGLTDFLYEIFTM
>DmelFARCG8306 
MASSPITDFYAGRNVFITGATGFVGVTIVEKLLRDVPNVGTLYLLMRAKKGKSVQERLEELKKNSVFDKF
KELQLQSRLSKIVPIEGDVGLEHLGISPKDRQTLIDNVNVVFHSAATLDFFQSLKETTNINLRGTRRVVE
LCQQIKNLDALVHVSSAYVNAYLTKVEEKLYPAPEDPEKIIQLSETLNDDALKELEPKLLKDHPNTYTFT
KHLAEHEVANVASKFPCGIVRPSMITAAWKEPIPGWTISKNGPQGFFMGASKGVLRRLPLDPSIIMDYIP
IDVVVNGIITTGYYVNSLQAKNGGRPADLQIFHLTSSTYKPFRFELMTDKINSYLHDYPLNSAVWYPNLR
LVKSLWVFRLSAILFHFIPAIILDLVTKIGGGRPILVRLHKNVWNSLNTLEKFIFTEWHFDSKRLLALSK
TLNIVDKKKFFIDIGELAWDEYFSNTILGVRQYLSKEPIKNLEKARRKDKILLGLHVALQLSFWYGVFKL
IVCLTGISTAKAALVLPVLYYLFGLL
>DmojGI21145
MSHAVAIKTETENCISSNNINSLKQSPQPAQQLHNSSSSSNSSNCSSSSNNTSTSSNSSSSSGISSNSSN
SSSNSSNNTNNSDATFSLLNGTHSHQRSNGLTAAAHAAVSYAS SGSGSGAGTGGGAGGGGASAGTGAAAG
LNATLLGAAPATALPSNGGLQSPYERYRVDDTSYVPIGQFYAGRSVFITGGTGFMGKVLVEKLLRSCPDI
RNIYLLIRPKRGQEVSARLTELLNAPLFESLRREKPKELSKVIPISGDITSEELGISESDQSLLCRNVSV
VFHSAATVKFDEKLKLSVTINMLGTKRLVELCHRMMSLDALIHVSTAYCNCDRTDVSEVIYAPPYNPDDI
ISLINWLPEDILDQLTPRLIGKRPNTYTFTKALAEHMLLKEAGNLPVAIVRPSIVTASLNEPFAGWVDNF
NGPTGLVSALAKGLFRTMMCEKNYVADMVPVDIVINLMIAAAWRTATRKSNNLLIYNCCTGQRNPIIWSE
FVRYAMSSVRKHPLEGCLWYPTGDLRMNRPMNTLNCILKHFLPAHILDAVARIMGKKPFVVNVQNKIAKA
VECLEYFATRQWRFKDDNVNGLLHTLSPKDREIFVFDVRNIDWDKYVERYVLGFREFLFKQRPESLPASR
KRMVRLYYLHQLIKVVAVLLTWRFLMSRSKRLNDLWSAFLENVLKIARLIPFL
>Aaeg
MASKMSAEGRANENSAKDKKYISVAEFYHGRSIFITGGTGFMGKVLIEKLLRSCPGIKNIFILIRPKRGQ
DISARLTEILNSPLFDRIRNENPGNLKKVIPINGDITLNELGISEIDQITICQEVSIVFHSAATVKFDEK
IKQSVTINMLGTKQLVELCHRMLCLDALVHVSTAYCNCDKKEVTEIIYPPPYNPDDIIQLVRWFPEDILE
KLTPSLIGNRPNSYTFTKAMAEHMLLKEAKGLPVSIVRPSIVLSSFKEPVSGWVDNFNGPTGIVSAVSKG
LFRTILCEESCVADLIPVDLVINLMIVTAWYTASRKGANNITVYNCTSGIDNPITWGSFVRMCIDNMRKH
PVEGVLWFPTGNLRTNKALNLIHGFLVHFIPAIFLDLVSIATGRKPIMKIVQMKLGKAATCLQYFTNAQW
RFRNDNVKHLLTHLSSDDRNTFQFDVGTIDWHEYIERYVLGFREFLFKQNPQSLEKCRNNMYKLYILHQF
FKLILVGCMWRFLLKKSDRLRTIWSKLLNAFARVINVLALF
>DvirGJ20993
MSHAVANKTETENCISSSSSNNNSNSLKQTPQPAQQQPHSSSSSSNSNSNSNSSNCLKNSNNNSDAAFSL
LNGTHSSHQPRSNGLTAAAHAAVSYASAGSGSGAGSAGSGSGAAAVGHNAALLGGAPATALPSNGGLQSP
YESYRVDDTSYVPIGQFYAGRSVFITGGTGFMGKVLVEKLLRSCPDIRNIYLLIRPKRGQEVSARLTELL
NAPLFESLRREKPKELSKVIPISGDITSEELGISESDQTLLCRNVSVVFHSAATVKFDEKLKLSVTINML
GTKRLVELCHRMMSLDALIHVSTAYCNCDRTDVSEVIYAPPYNPDDIISLINWLPEDILDQLTPRLIGKR
PNTYTFTKALAEHMLLKEAGNLPVAIVRPSIVTASLNEPFAGWVDNFNGPTGLVSALAKGLFRTMMCEKN
YVADMVPVDIVINLMIAAAWRTATRKSNNLLIYNCCTGQRNPIIWSEFVKYAMSSVRKHPLEGCLWYPTG
DLRMNRPMNTLNCILKHFLPAHILDAVARIMGKKPFVVNVQNKIAKAVECLEYFATRQWRFKDDNVNGLL
HTLSPKDREIFVFDVRNINWDKYVERYVLGFREFLFKQRPESLPASRKRMVRLYYLHQLIKVVAVLLIWR
FLMSRSKRLNDLWSAFLENVLKIARLIPFL
>DgriGH23076
MSNAVANKTETENCISSNNNNNNSSSNNSSSNNNIKSLKQRPQPAQQPHSTSSSSSINSSNNIHNNNNNN
NNNSSSDAAFSLLNGTHSVHQRTNSLFNGISNYASAGSGSGSGSGSGSGSGSGNAGTTAAAAVLLNGAAP
ATAIPSNGITQSPYERYRVDDASYVSIGQFYAGRSVFITGGTGFMGKVLVEKLLRSCPDIRNIYLLIRPK
RGQEVSTRLTELLNAPLFESLRREKPKELSKVIPISGDITSEELGISENDQKLLCSNVSVVFHSAATVKF
DEKLKLSVTINMLGTKRLVELCHRMISLDALIHVSTAYCNCDRTDVSEVIYAPPYNPDDIISLINWLPED
ILDQLTPRLIGKRPNTYTFTKALAEHMLLKEAGNLPVAIVRPSIVTASLNEPFAGWVDNFNGPTGLVSAL
AKGMFRTMMCEKNYVADMVPVDIVINLMIAAAWRTATRKSTNLLIYNCCTGQRNPIIWSEFVQHAMCSVR
KHPLEGCLWYPTGVLRMNRPMNTLNCILSHFLPAYILDGVARIMGKKPFVVNVQNKIAKAVECLEYFATR
QWSFKDDNVNGLLHTLSPKDREIFVFDVRNIDWDKYVERYVLGFREFLFKQRPESLPASRKRMVRLYYLH
QLVKVVLVLITWRFLMSRSKRLNDIWSAFLENALKIARLIPFL
>DwilGK10652
MSNANVKKTETENCTSSSSSSSNNNFKQLSSPSQQSHDGKTILLNGHQRTNGLTHTAAAIAAATSTASLS
SAASSMAAATTSLGVGGGGGGNLGLNAALISSTTPATALPPNTNGLQSPYERYREDDTSYVPIGQFFAGR
SVFITGGTGFMGKVLVEKLLRSCPDIRNIYLLIRPKRGQEVSARLTELLNAPLFESLRREKPKELSKVIP
ISGDITSEELGISEKDQNLLCRNVSIVFHSAATVKFDEKLKLSVTINMLGTKRLVELCHRMLSLDALIHV
STAYCNCDRTDVSEVIYAPPYNPDDIISLINWLPEDILDQLTPRLIGKRPNTYTFTKALAEHMLLKEAGN
LPVAIVRPSIVTASLNEPFAGWVDNFNGPTGLVSALAKGLFRTMMCEKNYVADMVPVDIVINLMIAAAWR
TATRKSNNLLIYNCCTGQRNPILWSEFVKHAMTSVRKHPLEGCLWYPTGELRMNRPMNTLNCILKHFVPA
YILDGVARIMGKKPFVVNVQNKIAKAVECLEYFATRQWRFKDDNVNALLHTLSPKDREIFVFDVRHINWD
KYVERYVLGFREFLFKQRPESLPASRKRMVRLYYLHQLTKLVAVLITWRFLMSRSKRLNDLWSAFLDNAL
KMARLIPFL
>DperGL11789
MSHAVVKKPETDTCNSSLKQSLHPAQSHDAKLLNGSLTSHQLQPRTNGLTHAAASSAASVASSGRHNGEQ
SPSYERYRADDSSYVPVGQFFAGRSVFITGGTGFMGKVLVEKLLRSCPDIRNIYLLIRPKRGQEVSARLT
ELLNAPLFESLRREKPKELSKVIPISGDITSEELGISEKDQNLLCRNVSIVFHSAATVKFDEKLKLSVTI
NMLGTKRLVELCHRMMSLDALIHVSTAYCNCDRTDVEEVIYERPYNPDDIISLINWLPEDILDQLTPRLI
GKRPNTYTFTKALAEHMLLKEAGNLPVAIVRPSIVTASLNEPFAGWVDNFNGPTGLVSALAKGMFRTMMC
EKNYVADMVPVDIVINLMIAAAWRTATHKSNDLRIYNCCTGQRNPLIWSEFVKYAMCSVRKHPLEGCLWY
PTGELRMNRPMNTLNCIVKHFLPAYIVDGVARLMGKKPFVVNVQNKIAKAVECLEYFATRQWRFKDDNVH
GLLHTLSPKDREIFVFDVRHIHWDKYVERYVLGFREFLFKQRPESLPDSRKRMVRLYYLHQLTKLVAVLL
TWRFLMSRSKRLNDMWSAFLDNALKMARLIPFL
>DpseGA18633
MSHAVVKKPETDTCNSSLKQSLHPAQSHDAKLLNGSLTSHQLQPRTNGLTHAAASSAASVASSGGSGLSP
AAAMAGLLSGAGASTALPLPSNSNGEQSPSYERYRADDSSYVPVGQFFAGRSVFITGGTGFMGKVLVEKL
LRSCPDIRNIYLLIRPKRGQEVSARLTELLNAPLFESLRREKPKELSKVIPISGDITSEELGISEKDQNL
LCRNVSIVFHSAATVKFDEKLKLSVTINMLGTKRLVELCHRMMSLDALIHVSTAYCNCDRTDVEEVIYER
PYNPDDIISLINWLPEDILDQLTPRLIGKRPNTYTFTKALAEHMLLKEAGNLPVAIVRPSIVTASLNEPF
AGWVDNFNGPTGLVSALAKGMFRTMMCEKNYVADMVPVDIVINLMIAAAWRTATHKSNDLRIYNCCTGQR
NPLIWSEFVKYAMCSVRKHPLEGCLWYPTGELRMNRPMNTLNCIVKHFLPAYIVDGVARLMGKKPFVVNV
QNKIAKAVECLEYFATRQWRFKDDNVHGLLHTLSPKDREIFVFDVRHIHWDKYVERYVLGFREFLFKQRP
ESLPDSRKRMVRLYYLHQLTKLVAVLLTWRFLMSRSKRLNDMWSAFLDNALKMARLIPFL
>DanaGF11398
MSNAVANNKAETEAATNSSLKQQSSPNSQPANSSHDAVTKLLNGSLARTNGLTHAASSAVSAAASGAVSS
SSTAAAAAAAAASNLLSAVAPTTALPLPPSSNGLQMPYERYRADDTSYVPIGQFYAGRSVFITGGTGFMG
KVLVEKLLRSCPDIRNIYLLIRPKRGQEVSARLTELLNAPLFESLRREKPKELSKVIPISGDITSEELGI
SEKDQNLLCRNVSVVFHSAATVKFDEKLKLSVTINMLGTKRLVELCHRMLSLDALIHVSTAYCNCDRTDV
SEVIYAPPYNPDDIISLINWLPEDILDQLTPRLIGKRPNTYTFTKALAEHMLLKEAGNLPVAIVRPSIVT
ASLNEPFAGWVDNFNGPTGLVSALAKGMFRTMMCEKNYVADMVPVDIVINLMIAAAWRTATRKSNNLLIY
NCCTGQRNPIVWSEFVKHAMSSVRKHPLEGCLWYPTGDLRMNRPMNTLNCIVKHFLPAYILDGVARIMGK
KPFVVSVQNKIAKAVECLEYFATRQWRFKDDNVHALLNTLSPKDREIFVFDVRHINWDKYVERYVLGFRE
FLFKQRPESLPASRKRMLRLYYLHQLTKLVAVLLTWRFLMSRSKRLNDLWSAFLDNALKLARLIPFL
>DereGG20619
MSHAVANKTETEAAPNSSLKQSAAPQPANSHDAKLLNGSLARTNGLTHAASVATSSSGYGSSSAAGSNAG
SGGATSSASSSSTAAVASSTALPLPPSSNGLQMPYERFRADDSSYVPIAQFYAGRSVFITGGTGFMGKVL
VEKLLRSCPDIRNIYLLIRPKRGQEVSARLTELLNAPLFESLRQEKPKELSKVIPISGDITSEELGISEK
DQNLLCRNVSVVFHSAATVKFDEKLKLSVTINMLGTKRLVELCHRMLSLDALIHVSTAYCNCDRTDVSEV
IYAPPYNPDDIISLINWLPEDILDQLTPRLIGKRPNTYTFTKALAEHMLLKEAGNLPVAIVRPSIVTASL
NEPFAGWVDNFNGPTGLVSALAKGMFRTMMCEKNYVADMVPVDIVINLMIAAAWRTATRKSNNLLIYNCC
TGQRNPIIWSEFVKHAMTSVRKHPLEGCLWYPTGDLRMNRPMNTLNCIAKHFLPAYILDGVARIMGKKPF
VVNVQNKIAKAVECLEYFATRQWRFKDDNVHALLHTLSPKDREIFVFDVRHINWDKYVERYVLGFREFLF
KQRPESLPASRKRMLRLYYLHQLTKLVAVLLTWRFLMSRSKRLNDLWSSFLENALRMARLIPFL
>DyakGE11808
MSHAVANKTETEAAPNSSLKQSAAPQPANSHDAKLLNGTLARTNGLTHAASVATSSSGYGSSSAAGSNAG
SGGATSSSSSSSAAAVASSTALPLPPSSNGLQMPYERFRADDTSYVPIAQFYAGRSVFITGGTGFMGKVL
VEKLLRSCPDIRNIYLLIRPKRGQEVSARLTELLNAPLFESLRQEKPKELSKVIPISGDITSEELGISEK
DQNLLCRNVSVVFHSAATVKFDEKLKLSVTINMLGTKRLVELCHRMLSLDALIHVSTAYCNCDRTDVSEV
IYAPPYNPDDIISLINWLPEDILDQLTPRLIGKRPNTYTFTKALAEHMLLKEAGNLPVAIVRPSIVTASL
NEPFAGWVDNFNGPTGLVSALAKGMFRTMMCEKNYVADMVPVDIVINLMIAAAWRTATRKSNNLLIYNCC
TGQRNPIIWSEFVQHAMTSVRKHPLEGCLWYPTGDLRMNRPMNTLNCIAKHFLPAYILDGVARIMGKKPF
VVNVQNKIAKAVECLEYFATRQWRFKDDNVHALLHTLSPKDREIFVFDVRHINWDKYVERYVLGFREFLF
KQRPESLPASRKRMLRLYYLHQLTKVVAVLLTWRFLMSRSKRLNDLWSSFLENALRMARLIPFL
>DsecGM21714
MSHAAANKTETEAAPNSSLKQSAAPQPVNSHDTKLLNGTLARTNGLTHAASVANSSSGSYGSSSAAGSNA
GSGGAASSASLSLAAAVASSTALPLPPSSNGLQMPYERFRADDTSYVPIAQFYAGRSVFITGGTGFMGKV
LVEKLLRSCPEIRNIYLLIRPKRGQEVSARLTELLNAPLFESLRQEKPKELSKVIPISGDITSEELGISE
KDQNLLCRNVSVVFHSAATVKFDEKLKLSVTINMLGTKRLVELCHRMLSLDALIHVSTAYCNCDRTDVSE
VIYAPPYNPDDIISLINWLPEDILDQLTPRLIGKRPNTYTFTKALAEHMLLKEAGNLPVAIVRPSIVTAS
LNEPFAGWVDNFNGPTGLVSALAKGMFRTMMCEKNYVADMVPVDIVINLMIAAAWRTATRKSNNLLIYNC
CTGQRNPIIWSEFVKHAMTSVRKHPLEGCLWYPTGDLRMNRPMNTLNCIAKHFLPAYILDGVARIMGKKP
FVVNVQNKIAKAVECLEYFATRQWRFKDDNVHALLHTLSPKDREIFVFDVRHINWDKYVERYVLGFREFL
FKQRPESLPASRKRMLRLYYLHQLTKLVAVLLTWRFLMSRSKRLNDLWSSFLENALRMARLIPFL
>OscaFARVII
TGFIGKALIEKLLYSCSDLDRIYLLLRTKKGVKAEDRLAELYSTVCFDRLREEKPDIFSSKVFVVAGDVM
DPGLGLSEEDRALLVNRVNIIFHVAASVRFDDPLPFATKLNLGGTKEVVTLAKEVRNLSALVHVSTVYSN
TNRDVIEEVMYPPHADWKDTLEVCDVIDEHSLRVLTPKYLGDIPNTYTYTKS
>HsalFAR1-1 
MASHVTDFYSAKSIFITGGTGFVGVCLIEKLLRCCPDIKNIYLLIRPKKGKLITERLTELTENSVFNRLR
EEKQTDLFKKLIAVAGDVGEENLGLSVEDRATLISTVQVVFHSAATLDFEADLKTAANINLLGTRRIVQL
CREINDFKALVHVSSAYVNSKLQNVDEILYPAPTDPNIIVKLISELDAATLGTKTPEILKGHANAYTFTK
HLAEHEVANGELPAVIVRPSMIIGAWKEPIPGWTVSKNGPQGFLMGASKGVIRRVPVAKNLTYDYIPIDI
VVNSLIVAAYSVDRDSDKSLKIYHCTSSTCNPFQWDQVQKEVNIYLHKYPLKSAVWYPYLKLLPSLLLFK
ISAFFFHFIPAYIMDTITRLTGGRPILVRLHTNVNKSLILLEQFIFNEWIFNNPCMLQLHESLSPDDKEL
FTVDIRSLIWKDYFSDLAQGVRVYLSKESLKSLPEARSKDKILMFAHLGLQVTLLGLIWWLVKVLFATTW
TKTGLIVPIIYLLFDQL
>HsalFAR1-2 
MVEVLLDRVDGQEVAVAAESDCISESPTECSPKNSPSNEKLSPVQEFYNGQSVFITGGTGFMGKLLIEKL
LRDCPGIASIYLLVRPKKGKDVHQRTEEIFDDPLFIKLKDEQPKFRHQVVAIAGDCSQPNLGISSQDRDT
LIREVSIVFHVAATVRFDEKLKLAMAINVRSAKDILYLCKEMTNLKSFVHVSTAYANCPQRVIEEKFYDP
PIDSDKLIAVMECMEDKLVEDITPQLLGKWPNTYAYTKAIAEHVIKKHADDYPVGIFRPAIVISTYREPM
RGWIDNMYGPTGVAAGAGAGLLRSIHCNGSMQANVVPADLTVNALVLSAWDTANIHRQNNKTSGEIPIYN
YVSTDNPITYDQLKDLSAKYGLDIPSNRAIWYYSFRNNKHRIVHLFFVYFMHLLPALLVDTVTFCMGRQP
RLLKVYKKVHKFLDVLKYFCTQEWTFTNDRLRAMIGKLSPKDSDRFFCDIQDVDWNVYFETYIQGIRVYL
IKDPLDTLPQARARWQRLYWTHQVLKVILAYVLIRLSWAAASPILKYLNYV
>HsalFAR1-3 
MATMSSNEYMSVREFYRDRSIFITGGTGFMGKVLVEKLLRSCPDIKNIYLLMRPKKSQDVQQRLQELLDA
PLFEKLRRDFPGELSKIIPVAGDVTEPELGISETDQNTLIRSVSVVFHSAATVKFDEALKLSVTINMLGT
KRLVQLCHRMHNVEALVHVSTAYCNCDRNDVAEEIYPLGKEPEQVIALTQWMDDKMVEDLTPSLIAGRPN
TYTFTKALTERMLQREKGSLPIAIVRPSIVLSSFREPVAGWVDNCNGPTGIIAAAGKGFFRNMLCYENMV
ADLVPVDMVINLMICAAWKTATHRTDTISIYNCCTGQQNPITWKQFVQMSFKYSRLHPMNDLVWYPGGRC
HYSALLHKLCVTIQHTLPAHILDILARLKGTRPVMVRLQTKLYKATKCLEYFSTNQWNFRDDNVRRLGEQ
LSPEDREIFMFDVKQIDWTSYLEHYILGIRQFILKESPDTLPAARSHITKLYWLHRAMQFGMLLIMLRVL
LLRCPVTRGAFFSLLSIVLRMCRMIV


>OscaFARXII
TGGTGFMGKVLIEKLLRKCTEIRQIYLLVRPKKGKTPKQRLEELFQGELFEQLRNLRGGVEPILEKVTLI
SGDVSDPDLAMSEADRQLLIENVDIIIHAAATIRFDEELKKAVLLNVRGTKLIVELAKTCKKLKLFIHIS
TAYCHLHEKLLEEKPYPPPADPHQIIQAMEWMDEETVAQLTPKLLDKLPNSYAFTKA
>CfloFAR1-1 
MATKSIPDWFSKKNILITGSTGFMGKVLISKLLLSCPDIGDMFLLIRRKKGIDSQARLHLILQQEPFRIL
REKYPERLKKLIPINGDMIVDGLSLSDTDKERLTSKVSIVFNMAANVRFDLSLKIAVKTNTVGTINIVAL
AKQMPLLESFIHVSTAFSQCGELILEERAYQTNVSAEVVINMVNTLTDQALDEMRPQLLGDQPNTYAYTK
ALGEDFLSKCGLPVGILRPSIVAASWKEPAPGWVDNMNGPTGLMIGAGKGVIRSMLCNANYLMNVIPCDM
AINATIALAWQVGLEKSTKPIFLNATANQENSISWGDAVEIGRKHIYENPFSQPLWYPGGRVTSSKILHW
FAVLWLHTMPAYLLDTLLIITGNKPFMIRVQNKVNTGLELLQYYTMKEWNFCHDNLRDLQHRLCPSDRET
FFMDTKLISWNEYLLTYILGIRQYFLKDDPSTLPRARRDIIPIPLITMEPSKDDSTDVPDRIIETFAGRK
IMVTGGTGFLGKVMLEKFLRCLPEIAQIYMLIRLKKGKDPKQRLLEILDSPLFEKVKAERGLLALQKAIT
VVSGDVSQPGLGLSPEDRKMLCENVEIVYHGAATVRFDELLKKAVLLNARGTKQMIELAKEMKNLLLFVH
ISTAYCHLEEKILYEKTYPPPADPHKIIKCVEWMDDDVVEAMTDKILGTLPNTYAFTKALAEGLVEESMP
YIPSMILRPSVVIPIWKDPLPGWTDNINGPTGLLIGAGKGVIRTMYCNENGYADYLPADIAINAILLCTC
NFIYFKDDQRVYNLTSSSEFKVPWTEIIKLGREITQRVPLNGILWYPGGSMKKSRLLHNICVILFHLIPA
YIIDTLLFLLGYKPILCRVQRRINKGFEVFEYYANRQWDFDNSSVLSARKRMNSLEYNKYQVHGDDMDKG
EYFEACIRAARIYILKETPDTLPAARRHLRVMYWVDVFTKFFLFLLLIYVLASWSESFKTLLTDSVTYIT
KMLME
>CfloFAR1-2 
MCQFRWRKVSSSFIALAFIPVLATFGKRRIPQSRIPVSVYSRGVPELRERNIRYLSSGHQGGHRKAVRVM
AEIKGKGEGRYFLKNAFILDMATMAGGEYTSVKDFYRDRSIFITGGTGFMGKVLVEKLLRSCPDIKNIYL
LMRPKKGQNVQERLQELLNAPLFEKLRRDSPGELSKIIPVAGDVTEPELGISANDQDMLIRSVSVVFHSA
ATVKFDEALKLSVTINMLGTKRLVQLCHRMRNVEALIHVSTAYCNCDRHDVAEEIYPVAKEPEQVIALTQ
WMDDKMVEDLTPSLIAGRPNTYTFTKALAERMLQRERGSLPVAIVRPSIVLSSYREPVAGWVDNCNGPTG
IIAAAGKGFFRTMLCHKDKVADLVPVDIVINLMICAAWKTATHRTDTISIYNCCTGQQNPITWKEFVDLS
FKYSRLHPANDAVWYPDGRCHSSIILNKLCVTLQHTLPAHILDTFARLKGSRPIMVRVQAKLSKATKCLE
YFSTKQWNFRDDNVRRLGEQLSPEDREIFMFDVKQINWPSYLEHYILGIRQFILKESPDTLPAARSHITK
LYWLHRAMQFGMLIIMLRVLLLRSAATRGAFFSLLSIVLRICRLIV


>OscaFARIX
TGFLGKVLIEKLLRKCTEIRQIYLLVRPKKGKTPKQRLEELFQGELFEQLRNLRGGVEPILEKVTLISGD
VSEPDLAMSEGDRQLLIENVDIIIHAAATIRFDEELKKAVLLNVRGTKLIVELAKTCKKLKLFIHMSTAY
>OscaFARI
TGATGFLGKLLSEKLLRSCPDIKKLYMLARPKKNKDTTKRIQEQFDDVLYDKLRKERPNFIQKIVVVEGD
VGQIGLGMNEQDRLKVMNDVEFIFHGAATVRFDEPLKTAVEINVRGTREIFQLARACGKLKAVVHISTAY
SNCALNTIDEKFYTSIMPGDKLIDLVETMDEKIINNITPGLLGDFPNTYAYTKALAE
>CquiFAR1-1 
MDPRGMNLWEEEDNGYSPIAEYFRDKVVLLTGATGFIGKIYLEKLIQCGASELILIIREKRGVPPAERMT
RIFDSVPVMKSFQRNFNNCRDRVKVVRGDMSEDGLGLDPADVEYIRQRVQIVLHVAADVRFDETLFKAIQ
MNVKGTWEMLNLCASGCSRLEMFVYVSTAYANCLQGTVHEQFYDPPMDPMVLLSLVEKMNAVEQDHFEAL
TQMILGPWPNTYTYAKALAECLVKRFYERIPVMIIRPPIVVATFNEPVQGWVDNLYGMNGAIVGIGCGVL
RVIQTGPDDMKNDVMPADFVVNGTLAAIKYTVDRNALEAPSTDPDRVAIFHVTSSVDNPLTNARFRSLVE
TIGGDHAPLNSLWIGTCINLQSRLLVRLLTIVFHVIPGIFIDAGLKYYGKKTSLMKIYRKVARFTGFINY
FATHEFIFVNDKMHRVLETMTPGDREKFHCDIRTVTWEDVFNVYVPGLKLYMRHEGPETWIASRERFYRL
KKIGLGFFYILLAMNHHSKSGNACLSTF
>CquiFAR1-3 
METVEPVVPLDVELPPQLLLGSGKASLDEFERYRSPLKDFYHGKIVFLTGGTGFLGKLYVEKLIRCGVSE
ILLLSRAKKGKTPYERLASILGSEPIFTTYHSNPEHYHDKIKIIDGDISKNQLSISNDDLSYVVNNANIF
FHAAADVRFDESLKESVETNVRGTLEVLKIAAQAKVLDVFVYISTAFSNCTRNTIEEKFYKPQVDPYLLI
KLVEMEQDEESFEVLSRKIIEPWPNTYAFTKALAEDLVRQFADKVPVAVIRPSIGDDPIPGWTDNLYGFN
GVVIGAATGALRIFHINNDFRADIIPADIVMNATLAIGWYAKNHPDETNIINCTAADNPVTWGMVRTEQM
KWKGKIPFLKSLWIPTYNTTRYYVLSEILKIFYHLIPAVLFDLGLRFNSQKPQIVKLYRKVHKFSEVLCF
FTNNEWDFRNEQFHKVLAQMSEEDQRYFPCDAKRIDWKDFLAHNVIGLRMYLMKEKWDNLEQARARYRKQ
WMAHMVFLAIFYAVMGYLLYKLFLEAGLKEILGSWFV
>CquiFAR1-2
MDQPSPPPTMRRSIPDTYAGRTLFITGATGFMGKVLVEKLLRDCPELKCIYLLIRTKRGVDAAQRKDEYL
KHLVFDRIRETNRAQLDKIRLVRGDILEDDLDMANGDQAELAENVEVVFHCAANVRFDQELKQAVNYNLN
GTLRVLRLAERMKRLVAFVHVSTAFCQCNEAVVEERAYPAPHSPLGISKLADLVDSKVLDLVTPSMLNDF
PDTYSYTKALTEDLVNGLRDRLPIAIARPTIVTAAWKEPVPGWIEGTHGPTGLIIGCGRGVVRTMHCNPD
YDTHVMPVDVTMNAVIILGAERINAGLDGKALFCNISSDYVNPIAWGKSVQVCWEKVIQNPLCFSLWYPD
GSIKSNYVHHMICAILFHYLPAYLIDFLLVVFRREPFLVKAQKKISQGLNMLQYYTTKQWVFKNDQMYAM
YNRLSAKDQETFFLDIAHLDYSTYFLNYVLGIRQYVLKEPPETMPKAKRLLRKLYIMDKLVQAAIHTLIL
WLIWSYWKIVIGPIQLVLDTSIEAINNSIARERRN


>OnubFAR5 
MAPLLDSTPGDDAAFKIPAMAYSNDNDNDASLKTDNNNDIDTRNNVELTQIQKFYNGKNILITGATGFLG
KILVQKLLRCCPGVENLYLLVRQKRGKDIYTRIEEIFDDPVFDRLKEEVPKFRHKIVVIPADCEAAGLGL
TLSDRQTLTEKVNVIFHSAATVKFDEQLRLAFNVNVKASLHVLRLARDIKGLDVLMHISTAYSNSHLDQV
EEKFYPCNMDLETLNQTIEKMTDEEINSQLSKLLGEYPNTYTMTKALAENELRINSKGIPLAIFRPAVVV
SSAKEPVKCWLDNMNGPNGIVVGSGTGILRTLQCDMQGTADPVPVDMVVNCLMAAAVNVNAAYAQSNPPP
EPPIFNYVSSVENKITWGEFMTLNMEQVDKYPFSNAVWYISLRLTKSWLLNRFYMFFLHLIPAVLMDGLT
VCVGKKPKMLKVYKKIHKFSDVLSYFCTKDIEFCNRRTQELWQKTSEEDKQLFPFSMAELDWRDYFQDYY
LGIRRYLFKENDDNLPQARIKWKRLYYLHQLVTMLFYFLALYALWSTFSSFLL
>YevoFARI
MSTETVDVANQRNSNANMADKKTLTKTTHLSLSNMTKIENKLNYFEENLEKSRVCLDCTEKRLADTDQNS
NDLEITENGRRTNTDIQEFYNGKSILVTGATGFLGKVLVEKLLRCCPDVENIYLLVRQKKGKDIYTRIDD
IFDDPVFERLKREAPKFRHKIVAIPGDCGAAGLGLTLNDRQTLTEKVNIIFHSAATVKFVEHLRTALVTN
VCAPLHMLRLVRDMKGLDVLMHISTAYSNCHLSQVRERFYPCSVDCDQLSGLVDKFTDSEIDSLLPTILG
SWPNTYTLTKAVAEKELRDDCGGVPLGIFRPAIVTSTAQEPIPCWIDNMYGLRGVVVGAATGVLRTLLCD
KEVTAEIVPVDMVVNCLLASARDVHLSYKQSPPPAEPPIFNYVSSVEQRITWGGFMEHNVEQIGWSPLNS
AIWYFCLTLNTSPLVNTLYEVFLHLVPAVLIDGLALCVGQSPKMLKLYRKIRKFSSVLSYFSTKEIKFCN
KRTRELWERTSEDDKQLFPFSMAQMDWSKYFQGYILGIRKYIFKEEDDSLPQAKRKWTRLYYFHQIVRVI
FILFAVYLVWHIFSSVF


>ApisFARCG5065
MALDLHRKYIEKKQDSAPLVPIKDIINSKYYLDPLELLGERSFNEPREIEESEIGSPVQEFFRDGVVFLT
GGTGFMGKVLVEKLLRTCPHIKHIYLLIRSKKGKNVDQRLEDIFEDRLFKRLKHEVPKYYHKVSGVAGDC
SLPGLGLSVSSRNTLINEVNIIFHGAATVRFDEHIRVAMNINVSGTRELLSLARKITNLKVMAHVSTAYS
NCNRLHVEEKFYDPIADYEDVLKLISSNDDQTLQDMTKEIIGDLPNTYAFTKSLAEDAIRREAQDLPILV
FRPTVVIATYREPVRGWIDNVYGPTGLIVGAGTGVLHTYFGDSNIITDMIPVDMVVNALICATKETATNN
KDDEIPIYTCSSAAQKPIKWNDFIEMNRRHGIYWPTIRAIWYYSFWATNNPYFYALLNFFCHIVPGYLLD
TLAVIAGQKPILMKIYKKIDKVRDILAYFSDKEWTFTNDRVLALWKSLDSQDQDIFNFDINQLSWEYFSQ
AHCLGLRVYLVKDDIHTLPAARKKWEKLYIAHTGLQVFVYAFLLYCAWTITSLILKLTGFL
>OnubFAR2 
MNHSLEASPLIPTEVTRDKMERWVEAQNKGEKTEVDVYGKPSEKQIKELENIRSLSRELQDNLHELENSV
RIADVENQAMNPTAKILDYSEDHEFVSANQLDNYYAEEDKVDAKEEEKRRLTKGKAGKTDIQQFYKDQCV
FLTGGTGFLGKVLIEKLLRSCTDVDTIYVLIRNKKGKDARVRLHDMLDEFLFHRALDENPKGIHKVVPII
GDMELPGLGISDEDRRTITSKVSIIINAAATVKFDEKLSVSTGINVRGTKEVLRLAKECRNLRAITHVST
AFSNTHVPYIEEKFYDPPMSVEALEAVSEINEDLIDAILPTLIGKRPNTYCFTKAVAEEAVRKYGEGLPI
CIVRPSIVVSTYEEPVRGWTDSVYGPTGLVVGTGTGVLRTMYMDLNKVADMVPVDLTVNAILASAWHAAK
NFKENQTSDIPIYNFVSGAQNPIKWGKFIELNRKYGIDKPTTKAVWYYGLNPTNSYFMFLFYNFFLHYLP
ALMVDAYCAVTGRRRAMLKLYSKVMKMANILFYFSTRDWRFSDRGVRAMWASLSEADRAVFPFSMGDMSW
DRLCETFLIGLRVYLIKDDLSTLPEARKKWNRLFYLHQLLKVVTFALVLNLAYLVLRPILSLVFGL
>OscaFARVI
TGFLGKVLIEKLLYSVPDVACVYAVIRSKRGKSPESRIEDMWKLPLFARIREEKPHVMKKLVPVTGDILY
DDLGIEKNQLQQICDEVSVIFHFAASLRLEAPLKEGLEMNTKGTLRVLDLAKRLKKLAAFIHLSTAFCYP
DYERMAERVHDPPADPHEVLRAASWLSDEQINLLAPSILQKHPNTYAYTKA
>OscaFARIV
TGFLGKALVEKLLRSCPQIDTIYLLLRNKKGLTSEERLKDLISSNKLFELIREKNPDVLQKLKLIPGDIL
EEGLGMSNDDRVELQRRCHIVFHSAACVRFDQKLKDAVNLNTVGTDRVLQLAETMEKLEVFVHLSTAYCR
CELDVLEEKLYPAVHDPRKVMDICEWMDDDLLKYLEPELIKSEPNTYAYTKA

>OscaFARV
TGFLGKVLIEKLLRSCPDIKKIYLLMRPKKGHGSKERLDGFMNCRVFDKLKSEHPEQFNKLQVVPGDILM
EDLGLSAEDRDTLQRECQVLMHCAACVRFDMFIRDAVNMNTVGTKRVLELASGMKQIEVFVHVSTAYCRC
EVEVLEERLYPAKHRPKHVIETVNWMDDELLTHLQPKIIEPQPNTYTYTKS
>OnubFAR4 
MAPSMTVPEYYAGKTLFITGSTGFMGKVLIEKLLRSCPDIKKIYLLMRPKKGHGSKERLDGFMNCRVFDK
LKSEHPEQFHKLQVVPGDILMEDLGLSVEDRDTLQRECQVLMHCAACVRFDMFIRDAVNMNTVGTKRVLD
VASGMKQIEVFVHVSTAYCRCEVEVLEERLYPAKHRPKHVIETVNWMDDELLTHLQPKIIEPQPNTYAYT
KSLTEDLVAQHAGKFPIVIARPSIVTAAYKEPMPGWVDNLNGPTGLLVGAGKGVIRTMHCNENYAADIVP
VDMVVNACILLGYTTALEKPKEVQFCNIAQSGINGFTWGEALALGRIHVMEYPFSICLWYPGGAPSASRL
RHQVTLFLTHTLPAYTVDLLARALQQKPFMVKMQKRIQSGLEVLQYYTTKEWHFRNENLRALRTKVTEED
DETFYTDLTVIDWNTYIRDYIKGAREFVMKEDPSTLPQARRLNRQLYYLDTFTKIFIYSIIASSWMKRSI
SNILKMFWAA
>OscaFARVIII
TGFLGKGLVERLLRTCPATARLLLLLRDKAGVKPQERLMQLKRSQVFDGLRQSHPAQLDKLHAVAGDVTK
PVLGLCAADLEEMQEVSVVFHCAATVRFDEPLRLAAELNVLSVRRLLQLCDTLPNIKALVHVSTGYCNVE
VPALQERVYPLPAALDEELERALKVPDHTSAQDLKRIIHPMPNTYAYTKA
>YevoFARIII
MVARRLSGEFPAPTIPAFYAGKSVFITGATGFMGKVLIERILATCPNVGCLYLLMREKKDQSPEKRLLQL
KQSQVFDVLRRTQPAQLDKLRSLSGDTSREQLGMDSNSLQQLREVSIVFHVAATLKFDEELRKAVEENLR
SIMRLLNICDSLPHIEALVHVSTAYCMAELAEVEERVYTPIVPLPTLEALVDHADEAMRQQLVQLLLGDK
PNTYTFTKAMAEHAVVEHKAQYPVAIFRPTVVISSLRSPVPGWIEYLNGPSGVVVGAGKGLLHTFRCTKS
ARADLLPVDIAIGTMITCAWDVATNRQATPRVYNCSTYENPTTWSDFERCIRKEIIEQPLDAPLWYPCAF
IAENKYVHKLYELVLQTGPLHLAEWSARAVGMKPKINLITVSRKLRAMSDVLMFFSLREWRFRTENVQRL
RDRLSPQDAAIYNLDVNTIDWRQHMKNFMMGVRKYLLKEKDQDIEAAKKHLRKMYWVHTGVKLLLLGLTL
RLLLRGPAAQSLAGALRLLLSLCTAVYSRLLPAA
>OnubFAR6 
MVSCKDDVTAQIPQFYAGRSIFITGATGFMGKVLVERLLTTCPDVDQLFLLMRTKRDVGPEKRLQQLKES
QVFDNVRQCSPAQLDKLCIVPGDITKPQLGMTGESIAQLRNVSVVFHSAATLKFDEALGLAVDQNVRSVV
RLMELCDMLPNMQAFVYVSTGYSNAELSVVEERVYPPPAPLEQVLALTEAMPEDLMASVTRKYIHPKPNT
YTFTKAIAEVAVQQHNSSYPRAIFRPTIVVSALRTPFPGWVENLNGPTGVIAGVGKGLLHFFSCRRDARA
DMVPVDIVIDALLAVGWETAIDRSSEVRVYNCSSYNNPTTWRTFEAALSRYIREHPMDQVFWYPYGSIVE
NGVAQKCLELLLQTMPLHLADYCSRIFGIKTKLSFIMVSNRLQAMNTVLQFFSQREWKFITNNMERLRQR
LTPADAAIFNLDVKTINWEELCTNFIKGTKKYIFKEKAENTPEAKKHLQRMKLLPPWCNFLHFNPASTTH
L
>OscaFARII
TGATGFLGKVLVERLLTTCPDVDQLFLLMRTKRDVGPEKRLQQLKESQVFDNVRQCSPAQLDKLCIVPGD
ITKPQLGMTGESIAQLRNVSVVFHSAATLKFDEALGLAVDQNVRSVVRLMELCDMLPNMQAFVYVSTGYS
NAELSVVEERVYPPPAPLEQVLALAEAMPEDLMASVTKKYIHPKPNTYTYTKA
>OscaFARIII
TGFLGKVLVEKLLRSCPKIKKIYLLMRPKRGQDVASRLTELTQSPLFETLRKERPQELYKIVPIVGDITE
PELGISPADQAMLCQKVSVVFHSAATVKFDEKLKLSVTINMLGTQQLVQLCHRMLGLEALVHVSTAYCNC
ERERVEETVYAPPAHPEHVVTLVQTLPDELVDRITPDLVGDRPNTYAYTKA
>AmelFAR1
MSTISDNQCTSVRDFYKDRSIFITGGTGFMGKVLVEKLLRSCPGIKNIYILMRPKKSQDIQQRLQKLLDV
PLFDKLRRDTPDELLKIIPIAGDVTEHELGISEADQNVIIRDVSIVFHSAATVKFDEPLKRSVHINMIGT
KQLLNLCHRMHNLEALIHVSTAYCNCDRYDVAEEIYPVSAEPEEIMALTKLMDSQMIDNITPTLIGNRPN
TYTFTKALTERMLQSECGHLPIAIVRPSIVLSSFREPVSGWVDNLNGPTGIVAAAGKGFFRSMLCQKNMV
ADLVPVDIVINLMICTAWRTATNRTKTIPIYHCCTGQQNPITWQQFVELILKYNRMHPPNDTIWWPDGKC
HTFAIVNNVCKLFQHLLPAHILDFIFRLRGKPAIMVGLHEKIDKAVKCLEYFTMQQWNFRDDNVRQLSGE
LSPEDRQIFMFDVKQIDWPSYLEQYILGIRQFIIKDSPETLPAARSHIKKLYWIQKVVEFGMLLVVLRFL
LLRIPMAQSACFTLLSAILRMCRMIV
>NvitFARCG5065
MATTMPGVGYTSVKEFYRDRSIFITGGTGFMGKVLVEKLLRSCPGIKNIYLLMRPKRGQGVQQRLQELLN
APLFEKLRQDCPHELLKIVPVAGDITEPELGISEADQELLIRCVSVVFHSAATVKFDEALKLSVTINMLG
TKRLVQLCHRMHNLEALIHVSTAYCNCDRTDVEEIIYPAPHDPEQIISCTTWMDDSLVEELTPKLIANRP
NTYTFTKALAESMLRTECGSLPVAIVRPSIVLSSFREPVAGWVDNWNGPTGIIAAAGKGFFRTMLCHEDK
VADLVPVDIVINLMIVAAWRTATHRTDQITIYNCSTGQQNPITWKHFVDLSFKYSRMHPTNGAIWYPGGR
CRSSASLNRICVAFQHIVPAYALDLLANLRGSKPIMMRVQAKLHKAAKCLEYFSTQQWNFKDENVKRLGQ
QLSADDRQTFMFDVKQIDWPAYLENYILGIRQFILKESPETLPAARSHITRLYWLHKAVQVGTVLLVMRL
LLSHSTWARGAWFSLLSFVLRMCRMIV
>Sinv12809
TTMAGSEYTSVKDFYRDRSIFITGATGFMGKVLVEKLLRSCPDIKNIYLLMRPKKSQNVQERLQELLNGP
LFEKLRRDSPGELSKIVPVAGDITEPELGISADDQNMLIRSVSIVFHSAATVKFDEALKLSVTINMLGTK
RLVQLCNRMHNVEAFVHVSTAYCNCDRNDVAEEIYPVGREPDQVIALTEWMDDKMFEELTPNLIASRPNT
YTFTKALAERMLQRERGSLPVAIVRPSIVLSSYREPVAGWVDNCNGPTGIIAAAGKGFFRTMLCHEDKVA
DLVPVDIVINLMICAAWRTATQRIVTIPIYNCCTGQQNPITWKQFVDLSFQYCRLHPAKDAIWYPDGRCH
SSALLNKLCVVFQHMLPAYILDTLARLKGSRPIMVRVQRKLSKAANCLEYFSTKQWNFRDDNVRRLGEQL
SPEDRETFMFDVRQIDWPSYLEHYILGIRQFILKESPDTLPAARSYITK

>SlitFAR1 
MAAETLTENQLFEAKQGGDITYMDMIEETQPLGDSQIQKLFAGSAVLLTGGTGFLGKLVVEKLLRSCPDLKKIFLLARPKKNKTITKRLQEQFDDVLYDRLRKECPDFINKISIVEGDVGQLDLGMCPEDRIKIMNEVEVIFHGAATVRFDEPLKTAVEINVRGTREMLKLARGCSKLKAFVHISTAYSNCPQNMIGEKFYESPLPGDKLIDLVETMEEKVINNITPGLLGDFPNTYAYTKAVAENIVKEYSKGLPVALFRPSIVIGTSKEPVSGWIDNVYGPTGVVVGAAVGLLHVLNCNPKVKADLVPGDMVVNACIATAWKTAKEYPSNHEDAPPPDLTPPVYNYVSSEQRPLTWEKFMNYNEVYGFQVPTVQAIYYYLFHLTSSKFLYNLYCFLLHWIPAYIIDGIAVIIGKKPILRKAYKKITKFSEVMAYFATREWKFDNSNTQQLFKELCDADKYLFDFDMSALQWNEYFYNYIRGVRVYLLKDPVDTVPEGLKKHHRLKFLHYTFCGILGLLFFRLLWAMISGILSF
>SlitFAR2
LLWVDFSVSLNLDFKIFATMVPRPVSPSPAEPLIPRFYAGRSILITGATGFMGKVLVERILSTCPEVGRLHLLMRDKKGHSPQKRLAQLKQSQVFDNVRARNHRQLDKLCVVSGDVSKPQLGMDADAIAQLREVSIVFHSAATLKFDEPLPVAIDQNVRSVERLLDICDKLPNMEAFIHVSTAYSNAELTVVEERVYPAPVPLAQACTLAETLPVDLLGQINTQYISPKPNTYTF
>SlitFAR3 
MVVLTSKEKSNMSVADFYAGKSVFITGGTGFLGKVFIEKLLYSCPDIDKIYMLIREKKGQSIRERLTKIVDDPLFNRLKDKRPGDLGKIILIPGDITVPGLGISEENETILIEKVSVVIHSAATVKFNEPLATAWNVNVEGTRMIMALSRRMKRIEVFIHISTAYTNTNRAVIDEVLYPPPADINDVHQHVKNGVTEEETEKILNGRPNTYTFTKALTEHLVAENQSYMPTIIVRPSIVGAIKDDPIRGWLANWYGATGLSVFTAKGLNRVIYGHSNHVVDLIPVDYVANLVIVAGAKTYHSNEVTIYNSCSSSCNPITMKRLVGLFIDYTVKHKSYVMPLPGWYVYSNYRWLVFLVTLIFQVIPAYLGDIGRRLLGKNPRYYKLQNLVAQTQEAVHFFTSHTWEIKSKRTSELFSSLSLTDQRMFPCDANRIDWTDYITDYCSGVRQFLEKIK 
>SlitFAR4  
MAPSVNIAEYYAGKTLFITGATGFMGKVMVEKLLRDCSDVKKMYLLMRPKKGHSSKERLDELLNFKIFDRLKAENPKLFEKLQVVAGDILLEDLGLSAEDRLLIQEEAQIIFHCAACVRFDMFLRDAVKMNTMGTKKVLELAEGVKNLEAFVHVSTSYCRCELPLFEEKLYPSKHRPEHVMHCVNWMDDELLGHLQPKIIEPQPNTYAYTKSLTEDLVSQYEGKFPIVIARPSIVAAAYKEPLPGWVDNLN
>SlitFAR5 
MDPALAVELEALSRQKAMFEATERGDSTVQQFYKDSTVFLTGASGFLGKQLVEKLFRACNIRKIFILLRPKKNMTIQERLEEMLQDPVFNLVKKKKPDFAENIVPVKGDVAETKLGLSDTDWTMITSEVDVIFHVAATTRFDEALRVSTMINIRGTRETVLLGKDCQKLKSFVYVSTTYSTATQANVDKEVMERFYPCPLPPELMIDMAENIDDERMEAIEANLIKGYPNTYTFTKSIAEEVVRSLAGEMPTCIIRPAVVISSYREPVPGWADASCAFGASGLILGPATGLIHAIYASNDVKFSLVPVDYVNNAILVAGWHTATEKPNDVQIYSVSSARNLFHWEPISSKIRDIGKVLPTPLAVWYTFIINTSNKPLFFILTWLLHYIPGYILDAGCILLGKPTMFIKLYNRVNRSSLALSYFTTHTWVFNDSNTDKLFNSLSKTDRLIFNFDTSDINISEFVTLWCVGLRKYLMKDGIKNTEYARKKQFLLKYLHYVVSFMYVYVLFKITCLVCYLILCLFG
>SlitFAR6 
MVPRPAPQSSTPPLIPEYFAGREVFITGATGFMGKVLVERLLWTCPDISRLHLLMRHKKDCAPDKRLALLKQSQVFDVVREQCPQQLDKLCVVPGDVTKRRFGFDQPTLNQLNQVSVVFHSAATLKFDEPLSVAVEQNVRPVLTLMDICDQLPNMQVFIHVSTAYSNAELSTVEERVYPAPVSPSHLLALVDALPATMLQEITPRLIAPKPNTYTFTKAVAESAVSERATSAHYACAIFRPSIVVSSLRHPFPGWIENLNGPSGVIAGAGKGLLRVLRCGAQRRADMMPVDICIDTLIAVAWETGVDNLREGRVYTCASSCHAATWGQFRARMLRLVREHPFDNVLWYPYGIICENTVIQKVLETVLQTAPLCLAHCVWRACGLKQKPSLWTACKRLQAMNHALQFFATRHWSFSTTHVQKLADRLHGEDKLRYNLRPETIDWEQHCVDFVKGARRYLLRERDDDIHTARRRMKLLTVIHNATLLFAIFFVCRLTIRTAPAILRGVAVLTRLRNKAIQES
>SlitFAR7  
MSNPSIRDFYKGRNILVTGGTGFMGKVLIEKMLYSIPDLGNIYILMRPKRGKSVAQRIEDMQRLRLFERIRTEKPDAFKKMKPLQGDVLFDNLGLSDSDIELLCNEVSVVFHFAATLRLEAPLKDNVNMNTCGTQRALDIAKKFKKLDIFVHLSTAFCYPDYEVLGEKCFGPPVKPENVMKLIQWLDDKQLALLTPSLLGPHPNCYTFSKRLAETIVEQAHDELPVVIARPSIVCPSLKEPVPGWVDNLNGPVGVMLGAGKGVIRTMLCDGSLTAQVCPVDIAINGIIAIGMIEGNKKEKHTSLPVYNVNNGHQKPTTWGDVLTIAKDYGRKYPLSWPLWYPNGDITTNAVLHEYRRIFYHLVPAYLIDFLLFLLGQKRIMIRIQERISQGLEVLQYFTMRPWNFPCPNYDAIREKLSPEEQEIYNTDTTDVDRHEYMKMCVEGGRVYCFKEDPNKIPYNRIYHRFLYVLDWFVKIMFWLFVLSFIASWCGPIKTVFSFGEPIVKHLPFLGKVVSKVEEL
>SlitFAR8 
MASETISSAELECLPDRIADTFSGMKVLITGGTGFMGKVLVEKLLRKCPDIDQILLFVRSKKGKNPKQRLEEICSGVLFEKLREMRGGVEPLLEKVTLINGDVSEPDLAMSPEDRQMIIDQVDIIIHAAATIRFDEELKKAVLLNVRGTKLMVELGKACKNLKVFIHISTAYCHLHEKLLEEKAYSPPADPHQIIQAVEWMDEETIATMTPKLLNKLPNSYAFTKALAEALVVEAMEKANLPAMVLRPSIVIPIWQEPVPGWTDNINGPTGLLIGAGKGVIRSMYCKSNSYADYLPVDVFINGIMIVAWNYLKNGDKKCNIINFTSSAEIKVTWSEMIDAGREIIMNRVPLNGVVWYPGGSMKHSRLYHNICVFFFHWIPAFIIDTLLFCLGYKPVLCRVQRRITKGFEVFEYYTNNQWDFKSDIAQTLRQKLNAKERRDYKVDAVGLDISKYFEDCIRAARVFILKEYDDTLPAARRHMRIMYWVDVIVNCLFWGFLLYWLSGWMTTSKAIVPDTASPTVIAMDA
>SlitFAR9  
MHCNENYEADVVPVDVTVNACIILGYLTGMEKPKKINFCNITQSQINPITWGQALDMGRVHVQEFPFTVCLWYPGGSAKSSWIAHQFALFFTHMLPAYFVDLLMFLMGKKTFMIKIQKRINYGLEVLQYYTTKEWHFTNDFFVSLQNRISKRDNEIFYTNMKEMDWSQYIRNYIRGAREYCCKEDPSTLPAARRLQKQLYYLDKAVQIMVGLLVSYFIYYYFNMLYSMISS
>SlitFAR10 
MNYAIEKSPLSQTPVTREKMEKWVDAQVKGEKADIDVYGKPTDKMLKELENVRNLSKELQDNLHELENSVRIAEVENQAMNPTAQILDFSEDHEFVPDNKDTYYAEEDKVDAKEEEKKKLTKGKGPKTEIQEFYKDQCVFLTGGTGFLGKVLIEKIIRSCGDINTIYVLARNKKGKDPRVRLHEMMDEFLFHRAHEENPKGIHKVVPILGDMELPGLGINEEDRKMLASKVTIIINAAATVKFDEKLSVSTAINVKGTKEVLKLAKECRNLKAITHVSTAFSNTQVKHIEEKFYEPPMSVEALEAISEVDEKLVESILPTLLGTRPNTYCFTKAVAEEAVRTYGEGLPICIVRPSIVVSTYEEPVRGWTDSVYGPTGLVVGIGTGVLRTMYMDQEKVADMVPVDLCVNAILASAWHTAKNYKENQTSHIPIYNYVSGAQNPLTWGEFIERNRRYGIDKPTTKAVWYYGLNPTNNYYLFLFYNFFLHYLPALMIDTYCAITGKRRAMLKLYSKVMKLANILFYFSTQDWKFSDMNVRNMWNSLSDADRVVFPFSMGEMSWEYMCETFLVGLRVYLIKDDLSTLPEARKKWNKLYYLHQILKIITLSLVLYLTYFVLQPIIALVFN
>SlitFAR11 
MSTEPGDGPLLPGFYAGRAVLITGGTGFLGKVLIERLLWTCPEVGEVHLLLRDKRGQPPRVRLNQLKQSQAFDNVRAHCPGQLDKLRVVCGDVAQPRLGLDDAALLQLREVSLVFHSAATVKFWESLETALHQNVTSVVALMELCDQLPRLEALVHVSTAYSNAERRHIEERVYEAPAQLAGLRAMLDALPPSLLDDLTARYIAPKPNTYVFSKAVAEATIAQRPRKHYATAIVRPSIVVSSHRHPYPGWIENLAGPSGVVVGCGKGLVHAFNLDLAARADLIPVDITIDTMLAVAWEIATDKSEEVRVYNSCSQQNPITWGTFRDRVVRNARAHPFDQLMYYPFTFGIKNRYVYKALELVLQTIPLYVADYIARLCGIKLQLSLVTVSERLQAMNRVLAFFATREWYFSTRNVQALRRRLTRADQDIYNLDVTSVDWDEHVSNFVKGTRKFLLKEKDDNIPRAKKFVERLRRVHQFVLLMLSVLVYRFLMLLLPRFLFRSSPVLAGLAAPH
>SlitFAR12  
MADPSQVRSFYAGKNFFITGGTGFVGLCLIEKILRCIPDAGKIYLLMRSKKGKEIADRLQEFPKNPVFEKLLESNSADIFKKLIPIAGDVGEENLGLSPQDRQTIIDNVNVVIHSAATLDFQESLRPTVNINLLGTRRVMQLCKDAKNLKVMIHVSSAYVNSYLTEAHEKVYEAPEDPEKVISLVGTLNDEALLEVEPKLLKSHPNTYTFTKHLAEHEVVKCADLFPCTIVRPTMIVAAWKEPIPGWTCSKVGPQGFLMGAAKGVVRRLPLAKENVADYIPVDVVVNQLLVAGWEAANSRSGLTVYHCSSSTCHPFTWTMLDDTVNSMLHKYPLKSAVWYPHLKFVPSLLMFRISAIFVHFFPALLLDLMLRMTGGRPILIRLHKNVWNSLNRLERFIFSEWKFHNPNTLELATKLNQTDKELFFIDISKLYWVEYFKTLHLGVRRYLNKEKESSLPAARKKDMVLLLFHVIWQLFIMGLVWYIFACFTGLTLAHSAWIAPIIYILFTFL 
>SlitFAR13 
MAARADMLPVDMAIDTLLAVAWETAVDRPEAVRVYNCSTCENPTTWRDFETALRHRLRVNPLDNAFWYPSGFTVENKLTQKTLETILQTAPLHIAEYISKILGIKTRLSLITVSQRLIAMNEVLRFFSVREWHFVTDNVRKLHARLTPQDAAIYNLDPQTINWNEHYCNFIIGARKYLLQEKDQDINEAKKHLRRMYYLHHGVMFFVVTLLCRLALRNQYLRAFIYRTFRMLLTVAGSAYMRIRQS


>PxylFAR2
MGKVLIERLLSTCPDVGLLYLLMREKKDQPPSKRLAELKKSQVFDVLRSAHPERLDKLRALSGDTARPALGLSPDAVRSLQQVSIVFHVAATLKFDEELRKATDENLRSVTRLLEICDQLPHIDAVVHVSTAYCMAELAAVEERVYPPPCAREQLDAVIDQPDEEIRQELTKKLLGDKPNTYTFTKAMAEHAVVQHQAKYPVAIFRPTIVISSVRTPVPGWIENLNGPSGVIVAAGKGLLHAFRCGPDLRADLLPVDIAIDTMIAVAWDIATHRTSSVRVYNATTYDNPTTWRQFELNVRRNVVSEPFDNAFWYPFATTFSNKFMHRLTEWSLQTVPLHAAQYICKFLNLNTPVNLIVVSQKLKAMNSVLEFFSMREWRFHNDHVKQLRARMTAADRDLYNLDCTTIDWDEHFKNFVIGTRRYLLKEKDEDIAKAKKHIKKMYILHTGAKMLLLLFFTRMLLQKSEVARTFIYGTLRMLLSLTSAIYQRVFTSTQIAT

>PxylFAR6
MVNSEEGCNQSESISEFFAGKSVFVTGGTGFLGKVLIEKLLYSCSSIDKIYVLIRKKRGRNPDVRMQSFYENVIFSRVRNERPSDLEKVVPVIGDMSEPNLGLEHSVISLLIQKVSVIFHVAATIKFNESLKFALSVNFEGTKQILELCRKLRKIDALVHVSTAYSNTEQDTVEERVYPPPNTLQEIDEFLNKSGDDVDARNIFLKKKPNTYAYTKAMAEYLVSTNQQDIPTAIVRPSIVLSTLKDPLPGWLENWNGPTGLMYAAARGVHRFMAADAAKVLDLIPVDTVANMTIAAAAACKNSKELKVYNCCSSPRNPITNGEFLRYFMESGASHHYGVVPYPFLILIKSTIMLSILKFFLVLIPAYVMDLFLRLFGRKPKYVKLQAVFQYAEDMLKFFTLNEWTFRDENVRCLIRNMTPEDRDTFYCDPADINWRKYVDDYVVGIDRFLVKKDKNN-
>PxylFAR3
MNHTLADSPLLETSLTRDKMERWVKAQVKGERAGLDVYGSASEKQMKELENIRNLSKELQENLHELETSV
RIADVENQALNPTAPIPDYSEDHEFVSANQLDNYYAEEDIQDAKEEERQRLTKGKAGRTDIQAFYKDQCV
LLTGGTGFLGKVLIEKLLRSCGDIDTIFVLVRSKKGKDPRARIHEMLDDFLFQRAHEENPKGIYKVVPVV
GDMELPGLGLSEEDRKNLTSKVTVIINAAATVKFDEKLPVATAINVRGTKEVIKLARECRNLRAITHVST
AFANTHVKFIEEKFYDPPMSVEALEAVAELDDTVLEGITAKLLGKYPNTYCFTKAVAESAVRKYGEGMPI
CIVRPAIVVSTYEEPVRGWTDSLYGPTGLMIGIGTGVLRTMYMDTSKVADLVPVDLTVNAILASAWHTAK
HFKENQTSHIPIYNFVSGAQNPVTWGEFIEVNRKHGIDKPTTKAVWYYGLNPTSNYYMFLFYNFFLHYLP
ALLIDGYCRIVGRRRAMLKFYHKVMKLANILFYFSTQDWRFSDQSVRNMWDTLSEQDKAVFPFSIADMNW
EYLAETFLVGLRVYLVKDDLSTLPEARKKWNRLYYMHLTLKLVTLGLVLNISYYVLRFMSRIVFG

>PxylFAR1
MGFLEDRDLSNVPTIPEFYKGKTILITGGSGFMGKVLIEKLLYSCSELDRIYLLMRTKKGVKSEDRLTELYNSPWCFDRLKKEMPDIFMSKVSVVAGDVMEIGLGLSAEDRAMLINKVNIIFHVAASVRFDDPLSLAVKLNLRGTREIVELAKEVKDLKVLAHVSTSYSNTNRNPVEEVMYPPHADWRQTLEVAETMDEHTLRTLTPKYLGEIPNTYTFTKQLAEHVVYEQRGRLPIVIIRPSIVISSLSEPLPGWIENFNGPVGILVACGKGIMRSIYTDPDLVSDYIPVDIAIKNFIAASWLRGTKKLEPTDDIEIYNCCAGDLNHIKMGELVDIGKRLAVAYPLNDMLWNVGGDLTTSKTIHYIKVILFHLLPAIFVDAVLWLLGKKPMLIKVQRRIYIANLALQYYITQQWSFTNTNFVALRECIKKEDKDKFYYDVEGVDVYEYFKKSVEGGRRYLLKEKDEDLPKARAHYARVVILDKLTKCIFYGYLFWWILNSHWFQSCLLSLKETFVF*
>PxylFAR5
MSATAIATNPPFVTMATRIPEVPTESNYFEENLAKARICLECTESEKRIADVDVNSNVIQDGDRVSRTEIQRFYHGKNIFVTGGTGFLGKVLLEKLLRCCPGVENVYLLVRQKRGKDIYTRVDEIFDDPVFDRLKEEVPKFRHKIVAVAGDCGSAGLGLTLADRHTLAEKVNIIFHSAATVKFDEDLRTALETNVRAPLHVLRLARDMRGLDVMMHISTAYSNSHLSAVEERFYPCAADCAQLQSLVDTLTDEQRARLLPEILGPWPNTYTFTKALAEKELKEHCGGLPLGIFRPAIVTSTAKEPLRCWIDNMYGPTGVAVGGATGVLRTLQCDAAVTAEIVPVDLVVNCLLAAARSVHMEHKNSPAPEPPIFNYVSSVENRITWGSFMELNMAYIDAHPLTSAVWYFSLSLHKSAAVNRVYRVLLHLLPAALVDGLALCVGQKPKMLKVYRKIHKFSSVLSYFTTREIQFCNRRTRQLWEDTSEEDKRLFPFSMTSVDWSEYFSQYLAGIRKYIFKESEDTLPQAKIKWRRLYYLHQTVRLIFLIFAVYCVWTVISAVF*
>PxylFAR4
MAPSVSVAHYYAGKNVFITGSTGFMGKVLVEKLLRSCPDIGNIYLLLRPKKGQNSKERLDDFINNRVFDR
LHSEAPHQLSKLRLVAGDILQAGLAASAEDVAELMRETHVLFHCAACVRFDQSIRDAVRLNTGGTQKILS
LAEKMENLEVFVHVSTAYCRCELDTLEERLYGSKHQPRHVMDTVEWMDDELLRHLEPKIIDPQPNTYAYT
KSLTEELVSQYEGKFPIAIARPSIVTASFKEPIPGWVDNLNGPTGLLVGAGKGVIRTMHCNADYKADVIP
VDLVVNGCILLAATTAIDKPKEIQVCNISESGLNPLTWGRAIDMGRKHVKDYPFSVCLWYPGGSCKSSWL
QHQLALFFTHLLPAYFIDLILYLTGNKTFMVKIQKKVSMGLDVLQYYTTKEWDFKNDNFLALRKKVSKED
DEVFYTDIKQINWDLYIRDYIKGAREFCCKEPPATLPQARRLSRQLYYLDLVTKIMFAAFAVYFVFYYGK
MLLSVM
>PxylFAR7
MKLGTFGNMAANGGSVCDFYANSTVFITGGTGFLGKVLIEKLLRSCRKIDKIYVLLRGTTNKTAQERLED
LSHEVLFEKVRQDDPNIMKKLIPVNGDLTLPNLGMNNEDYSLIVKNVSIVFHAAASIRFNLKIKEALHCN
VEGTKKVIELCHKARCIKAFVHISTAYSNTDKTFVKEEVYPAPENLDKIYVIIGQNGDDTEADDLTSSRP
NTYTYAKAVAEYEVLRNHGSVPTAIIRPSIVTPIWRDPTPGWLDKWSGGTPIIFGLCKGLLRCLDTQPSN
VIDFIPADIAVNLSIVAAAKCHVDTPKIRVYNCCSGPTNPMTFKMLSDYCHENSIKHGLHWFPYPKIFLS
TNRVFLKIVRLVLQFLPLFLADMWLKIRGKQPRFVKMLEKLTKVEKTLHFFIKNQWQFENHNVEALISTL
SPSDRVQFPCDPSEICWKTHFEDYCLGIDKYLMNTSVKSANINSGMYK
