# Supplementary material for: A reference gene set for sex pheromone biosynthesis and degradation genes from the diamondback moth, Plutella xylostella, based on genome and transcriptome digital gene expression analyses
Source: BMC Genomics. 2017 Mar 1;18:219. doi: 10.1186/s12864-017-3592-y (PMC5333385; doi:10.1186/s12864-017-3592-y)
Supplement: Additional file 5: — The phylogenetic tree of sex pheromone gene sequences used in this study. (XLSX 26 kb) [file 12864_2017_3592_MOESM5_ESM.xlsx]

## Sheet: Sheet1
Sub-family name	Gene ID	Product Length	Sense Primer	Position	Length	Tm	Anti-sense Primer	Position	Length	Tm
PxGSTe6	Novel00288	101	ATATTGTGCGGCTGGATA	606	18	60	GTCTCCTGGCTCATTCTT	706	18	60.1
PxGSTe7	Novel00289	76	TCCCTTCGTGAAATCCAA	632	18	60	CTTAGAAGTTAATGAGGAAGTGAT	707	24	60.1
FAR7	Novel01101	120	CTGTCTGGGAATTGATAAGTATT	539	23	59.9	CCGTGAGTGTAATGTTGATAA	658	21	59.8
Des16	Novel03271	167	GTTCCACAACTACCATCAC	1033	19	59.7	TCCTTCTCATCCTATTCACAA	1199	21	60
ACT7	Px001710	198	TTCTTCCGCCTGTTAGTT	589	18	60	ATGTATGTAGAGTCGTTCAATG	786	22	59.8
AOX2	Px003730	137	GTGTGAGAAGTTGGTATATGATT	3474	23	60.2	CTGTTGTGTTCTTGGAGTTAT	3610	21	59.9
CCE005a	Px004816	197	GAAGTGCCGACGATAATG	832	18	59.7	CTGAAGTTGTTCTTGAAGTAGT	1028	22	60.1
CYP366C1	Px005514	185	AATGGACAACTGAACAACAA	1060	20	59.9	AGCGTGAACAGCATATTG	1244	18	59.6
FAR6	Px005643	197	CCATATCCGTTCTTGATTCTAAT	901	23	60.1	AAGGTCCATTCGTTCAGT	1097	18	60
CYP6BG6	Px005900	129	CAGAACGAAGCCAAGAAC	586	18	60.1	AGAGAATCGCAATCCATAGA	714	20	60
CYP4M22	Px006053	191	TATGCCACATCCACATCTT	2234	19	60.3	TACTGCCGACTTCATCTC	2424	18	59.9
PxGSTe5	Px006105	172	AGATCCTTCAAGCCAGAG	370	18	59.8	GGTATGTGTCAGCATCAATC	541	20	60.4
UGT33W1	Px006292	113	TCTACAGACGAAGCGATAG	1105	19	59.9	TCAAGTTCTATTCCGATACCA	1217	21	60.1
AOX3	Px007519	142	TTGACGGCAGAGTATATGAT	3262	20	60	CGACATCTTCCAACACATC	3403	19	60.1
AOX1	Px007526	75	GACACTCCTTCTACCACTT	4654	19	59.8	TTCCATAGCGTATTCAATCATAG	4728	23	60.1
CYP4G77	Px008026	113	ATCATCCTGTCCACCATC	1534	18	59.9	TTGACCTTGAAGCCTTCT	1646	18	59.9
CYP6CN1	Px008489	112	CAGCAGAGGGTATATGAAGA	985	20	60	GCGTCTCGTCTATCACTT	1096	18	60.3
UGT33AA1	Px010678	200	TCTATCAAGCAAGTCATCCA	934	20	60.2	ACAACATCCAGCATCAGA	1133	18	60.1
UGT40W1	Px011048	96	TCTTACAACTTAGCCGATGA	1114	20	60.2	GTAGACCTCCGACAACTC	1209	18	60.2
UGT39B5	Px011285	162	CTACCACGACATCAACAAG	1929	19	59.7	TGCCGTATTACATATTCAATCC	2090	22	60.2
ALD5	Px013663	145	GTCTCCACTGGTCATCTT	2094	18	59.7	CGACTCTTCCTTGGCTAT	2238	18	59.9
CYP321E1	Px013958	88	ACATTCTACGCAACTTCAC	1376	19	59.7	TTGGCAGGTCTTATGATGA	1463	19	59.9
CYP6BG3	Px014217	150	AACTGGTGATAGCGTGAA	849	18	60	TTGGTGATGGTGATGATGA	998	19	60.3
CYP6AN14	Px014651	150	CCAGACCAGAATCCAAGA	1005	18	59.7	ACACGATTAAGGACTCCAA	1154	19	59.9
CCE029a	Px014674	195	CGGATATTGCTAATGAAGGAAT	326	22	60.2	CGGAATTAGTAGGATGTGAGTA	520	22	60.7
UGT33Z1	Px015079	151	ATAGCAGCGAATGTACCA	904	18	59.9	CAGCAACATCCAGAATAGC	1054	19	60.2
Des12	Px015380	160	ACGACGCACTTCATAGAT	886	18	59.9	CTTGTTCTCTTTCTTCCTTGT	1045	21	59.9
FAR5	Px015406	88	CAAGGAGAGCGAGGATAC	1548	18	60.4	GAGGAAGATCAGACGAACT	1635	19	60
CCE016d	Px017995	154	GTCTATGGCACAGAACTTG	796	19	59.7	CAATCATCACATCAACCTCAT	949	21	60.2
CCE016c	Px017996	145	AAGAGCAGTGTTACGATAGA	1120	20	59.9	CGGTGTAGTAATGGAATTGATAA	1264	23	60.3
CCE016a	Px017997	79	TCCACATTCAAGACCAAGT	1279	19	60.4	CTCCAGCGAAGAGATACAT	1357	19	60.2
AD9	Px006403	88	TCTCTATTCTCTATGGCTGTT	875	21	59.5	TGATAATTCATGTAGTCTTCTCTG	1008	24	59.9
									Tm

## Sheet: Sheet2
	Gene_id	ma	fa	H	L	B	G
PxGSTe6	Novel00288	1040.98	835.182	63.5397	169.456	104.734	129.296
PxGSTe7	Novel00289	6594.31	5809.89	868.033	715.48	294.413	607.769
FAR7	Novel01101	17.86	34.4915	0.808925	13.3942	2.47807	77.0278
Des16	Novel03271	42.0943	0.560547	2.53529	0.379689	30.2875	1016.01
ACT13	Px001710	0	0.699728	0	3.85096	0	253.984
CYP305B1	Px002515	153.848	212.001	41.8368	121.467	52.1481	30.896
AOX2	Px003730	0.0987857	0.17452	0.0272184	0.147765	0.242563	2.45212
CCE005a	Px004816	7.91224	16.06	0.208729	1.66197	0.155011	0.39672
CYP366C1	Px005514	21.8087	70.7771	0.936459	1.27098	0.130398	4.33845
FAR6	Px005643	10.8305	0.106298	0	0.540013	1.84679	263.737
CYP6BG6	Px005900	183.099	266.101	18.9346	4.33549	16.7879	21.8865
CYP4M22	Px006053	12.689	10.4147	3.63222	4.34258	7.63773	4.56101
PxGSTe5	Px006105	1291.54	1536.72	183.943	290.738	28.1035	90.8623
UGT33W1	Px006292	563.717	507.644	7.26296	47.3878	40.0824	9.27042
AOX3	Px007519	8.02259	5.13775	0.0552615	0	0.123119	0.0315098
AOX1	Px007526	221.447	269.664	4.28903	27.8452	12.833	4.70925
CYP4G77	Px008026	8819.38	8340.84	869.806	927.177	793.629	1284.01
CYP6CN1	Px008489	41.918	18.5956	1.04574	0.605568	5.43631	0.636029
UGT33AA1	Px010678	464.779	389.491	21.55	21.0126	31.349	13.7815
UGT40W1	Px011048	672.789	1048.11	31.9002	63.9319	40.4512	168.117
UGT39B5	Px011285	951.209	912.683	110.238	228.398	59.4711	227.409
ALD5	Px013663	153.319	95.3934	7.06116	6.28501	44.7259	26.9196
CYP341A12	Px013707	267.245	345.493	11.2502	187.511	7.65865	6.99389
CYP321E1	Px013958	507.535	566.894	11.9646	22.978	154.16	109.549
CYP6BG3	Px014217	15.6411	14.0593	0.517149	0.224602	0.806522	1.53335
CYP6AN14	Px014651	355.856	518.094	59.1387	319.887	61.4567	104.806
CCE029a	Px014674	25.6969	32.0052	1.32755	17.7294	4.14076	8.02377
UGT33Z1	Px015079	222.592	143.331	8.94167	8.02828	30.7442	7.54968
Des12	Px015380	0.116116	0.123082	0	0.104213	0.106919	9.19422
FAR5	Px015406	2.31633	1.58405	1.35878	1.81063	8.87544	53.2478
CCE016d	Px017995	224.218	275.099	54.1512	149.989	19.1903	66.4238
CCE016c	Px017996	518.687	707.352	1.29529	11.1808	72.5784	0.22157
CCE016a	Px017997	257.741	539.8	1.48128	5.94382	1.79358	1.98301

## Sheet: Sheet3
	Gene_id	ma	fa	H	L	B	G		ma	fa	H	L	B	G
AOX1	Px007526	221.447	269.664	4.28903	27.8452	12.833	4.70925		17.256	21.0133	0.334218	2.16981	1	0.366963
AOX2	Px003730	0.0987857	0.17452	0.0272184	0.147765	0.242563	2.45212		0.407258	0.719482	0.112212	0.609181	1	10.1092
AOX3	Px007519	8.02259	5.13775	0.0552615	0	0.123119	0.0315098		65.1612	41.7299	0.448846	0	1	0.255929
ALD5	Px013663	153.319	95.3934	7.06116	6.28501	44.7259	26.9196		3.42796	2.13284	0.157876	0.140523	1	0.601879
CCE005a	Px004816	7.91224	16.06	0.208729	1.66197	0.155011	0.39672		51.043	103.605	1.34654	10.7216	1	2.55929
CCE016a	Px017997	257.741	539.8	1.48128	5.94382	1.79358	1.98301		143.702	300.962	0.825877	3.31394	1	1.10561
CCE016c	Px017996	518.687	707.352	1.29529	11.1808	72.5784	0.22157		7.14658	9.74605	0.0178468	0.154051	1	0.00305283
CCE016d	Px017995	224.218	275.099	54.1512	149.989	19.1903	66.4238		11.6839	14.3353	2.8218	7.8159	1	3.46132
CCE029a	Px014674	25.6969	32.0052	1.32755	17.7294	4.14076	8.02377		6.20583	7.72929	0.320604	4.28167	1	1.93775
CYP321E1	Px013958	507.535	566.894	11.9646	22.978	154.16	109.549		3.29225	3.6773	0.0776116	0.149053	1	0.710616
CYP366C1	Px005514	21.8087	70.7771	0.936459	1.27098	0.130398	4.33845		167.247	542.777	7.18154	9.74689	1	33.2708
CYP4G77	Px008026	8819.38	8340.84	869.806	927.177	793.629	1284.01		11.1127	10.5097	1.09599	1.16827	1	1.61789
CYP4M22	Px006053	12.689	10.4147	3.63222	4.34258	7.63773	4.56101		1.66135	1.36359	0.475563	0.568569	1	0.597168
CYP6AN14	Px014651	355.856	518.094	59.1387	319.887	61.4567	104.806		5.79034	8.43022	0.962282	5.20508	1	1.70536
CYP6BG3	Px014217	15.6411	14.0593	0.517149	0.224602	0.806522	1.53335		19.3932	17.432	0.641209	0.278483	1	1.90119
CYP6BG6	Px005900	183.099	266.101	18.9346	4.33549	16.7879	21.8865		10.9066	15.8507	1.12787	0.258251	1	1.30371
CYP6CN1	Px008489	41.918	18.5956	1.04574	0.605568	5.43631	0.636029		7.71075	3.42062	0.192363	0.111393	1	0.116996
PxGSTe5	Px006105	1291.54	1536.72	183.943	290.738	28.1035	90.8623		45.9565	54.6806	6.5452	10.3453	1	3.23313
PxGSTe6	Novel00288	1040.98	835.182	63.5397	169.456	104.734	129.296		9.93933	7.97432	0.606677	1.61796	1	1.23451
PxGSTe7	Novel00289	6594.31	5809.89	868.033	715.48	294.413	607.769		22.3982	19.7338	2.94836	2.4302	1	2.06434
UGT33AA1	Px010678	464.779	389.491	21.55	21.0126	31.349	13.7815		14.826	12.4244	0.687422	0.670282	1	0.439614
UGT33W1	Px006292	563.717	507.644	7.26296	47.3878	40.0824	9.27042		14.064	12.665	0.181201	1.18226	1	0.231284
UGT33Z1	Px015079	222.592	143.331	8.94167	8.02828	30.7442	7.54968		7.24014	4.66206	0.290841	0.261132	1	0.245565
UGT39B5	Px011285	951.209	912.683	110.238	228.398	59.4711	227.409		15.9945	15.3467	1.85365	3.84049	1	3.82386
UGT40W1	Px011048	672.789	1048.11	31.9002	63.9319	40.4512	168.117		16.6321	25.9105	0.78861	1.58047	1	4.15605
Des12	Px015380	0.116116	0.123082	0	0.104213	0.106919	9.19422		1.08602	1.15117	0	0.974689	1	85.9923
Des16	Novel03271	42.0943	0.560547	2.53529	0.379689	30.2875	1016.01		1.38983	0.0185076	0.0837076	0.0125362	1	33.5457
FAR5	Px015406	2.31633	1.58405	1.35878	1.81063	8.87544	53.2478		0.260982	0.178476	0.153095	0.204005	1	5.99946
FAR6	Px005643	10.8305	0.106298	0	0.540013	1.84679	263.737		5.86451	0.0575586	0	0.292407	1	142.809
FAR7	Novel01101	17.86	34.4915	0.808925	13.3942	2.47807	77.0278		7.20723	13.9187	0.326433	5.40509	1	31.0838
ACT13	Px001710	0	0.699728	0	3.85096	0	253.984		0	0	0	3	1	289.932
