# Supplementary material for: A reference gene set for sex pheromone biosynthesis and degradation genes from the diamondback moth, Plutella xylostella, based on genome and transcriptome digital gene expression analyses
Source: BMC Genomics. 2017 Mar 1;18:219. doi: 10.1186/s12864-017-3592-y (PMC5333385; doi:10.1186/s12864-017-3592-y)
Supplement: Additional file 6: Table S3. — Sequences of primers used in qPCR. (TXT 647 kb) [file 12864_2017_3592_MOESM6_ESM.txt]

>Px007526 Aldehyde oxidase-1  [Plutella xylostella=Diamondback moth]
ATGATGGAGGCGCGGCACGAGGCGGGCGGCGTCGTGCCGTGGTCGCCGCCCGCGCCCAACTGGAACGCGTGGACCGCGTGCAACATCGACGAGGGTCCCCTGGCCACACGCAGTCTGGAAGACATCAGCGCGGATCTGGAGCAGACTCACCGCAGTATGACGCAGAACAGTCAGATATACCAGGAAAGCCTTCGCGATCGCGAGCAGCTGCCCATATTTGCGATGCGGTCAACACTAATGGAAGCCATCAACGACAACCCCGTCATCATCATCAGAGGAAACACGGGTTGCGGGAAGACCACGCAGGTATGCCAGTTCATCCTGGACGACTACATAGCCTCTGGCCAGGGCGCGTGGGCCAACGTGTGCGTGACGCAGCCGCGCCGCATCTCCGCCGTCAGCGTGGCCGAGCGCGTGGCCAGCGAGCGCGCCGAGGAGCTGGGCCACTCCACCGGCATCAATAGCCAGGCTGCGTGGGCCAACGTGTGCGTGACGCAGCCGCGCCGCATCTCCGCCGTCAGCGTGGCCGAGCGCGTGGCCAGCGAGCGCGCCGAGGAGCTGGGACACTCCACCGGCATCAATAGCCAGGCTGCGTGGGCCAACGTGTGCGTGACGCAGCCGCGCCGCATCTCCGCCGTCAGCGTGGCCGAGCGCGTGGCCAGCGAGCGCGCCGAGGAGCTGGGACACTCCACCGGATACTCCGTGCGATTTGAGTCCGTGCTGCCTCGTCCTTACGGCTCAATATTGTTCTGCACCGTCGGTGTTCTGTTGAGGAAGTTGGAAGGTGGACTTAGAGGAGTCAGCCACGTGTTGGTTGATGAGGTGCACGAGCGAGACGCCGACACGGACTTCGCTCTCATTCTGCTGCGAGACATGGCACATACCTACCCGGACCTGCGTATCATCCTCATGTCTGCTACAGTTGATACCACACTGTTTACTAAGTACTTCGGCAATTGTCCCGTCTTCGAGATAGGGTGTAGTTCCCTGCGAGACATGGCGCACACCTACCCGGACCTGCGCATCATCATTATGTCTGCTACAGTGGACACCACGCTCTTCACCAAGTACTTCGGCAACTGTCCTGTATTCGAGATCCCCGGTCGCACGCACCCAGTGACCCAGTACTTCCTAGAAGACTGCATAGAGCTGACCAAGTTCACGCCGCCGCCGGACACCAGGAAGCGCAAGGCCAGCGGCAAGCGCCCAAGAAACGATGATGAGGACGACGATGATGAAGTGACGCAGTACTTCCTAGAGGACTGCATAGAGCTGACCAAGTTCACGCCGCCGCCGGACACCAGGAAGCGCAAGGTCAGCGGCAAGCGCGCACGGAACGACGATGAGGATGATGATGACGAAGGCGTAGGCGTGGACGACGAAGAGGACATGAACAAGACGTGCGAGCTCGGGCCCAACTACTCGCCCGCGACCAGGAATGCTATACAACAGATCTCCGAGAAGGACCTAAGCTTCGAGCTCATCGAAGCCATCCTCCTCTACATCCGTTCCCTCGGCTCCGACGGCGCGGTGCTAGTATTCCTCCCCGGCTGGAACCTGATCTTCGCGCTCATGAAGCAGCTGCTCGCGAGCCGCGTGTTCGGGGACCAGAGCCAGTACCTGGTGCTGCCGCTGCACAGCCAGATCCCGCGCGACGAGCAGAAGAGGGTGTTCGTCACGCCGCCACCGGGGATCATTAAGGTGATCCTATCAACGAACATAGCCGAGACGTCGATCACGATCAACGACGTGGTCTACGTCATAGACTCGTGCAAGGCCAAGATGAAGCTGTTCACGTCACACAACAACATGACGTCATACGCCACCGTTTGGGCCAGTAGAACCAATTTGGAACAGCGCAAGGGGCGCGCGGGCCGCGTCCGCCCCGGCTACTGCTTCACTCTATGCTCCAGCAAGCGATACTCGCGCCTCGACGAGCATCTCACCGCGGAGATGTTCCGCACCCCGCTGCACGAGCTGGCCCTCAGCATCAAGCTCCTTCGCCTGGGCGCCATCGGCCACTTCCTGTCGAAGNNNNNNNNCTCCTTCCCGCCGAGCCCCCCGGCCCCCCCGCCACTGGACGCCGTCATCGAAGCCGAGGCTCTGCTGCGCGAGCTCGGCTGCCTCGACTCGGAGGACGCGCTCACGCCGCTCGGCGCCATACTCGCCAAGCTGCCTATAGTCTCTGGCACATACGGGCCGGATGTGTCCCTGAACGAGTACATCCGGTCGGTGCTGGACCTGCGCGGCACCAAGGCCATGTGCCAGGAGGGCGGCTGCGGCGCCTGCGTCGTGGCGGTGGCGGCGCGGGACGCGGGCGAGCGCCGGGTCATAGCGGTCAACTCCTGCCTAGTGTCAGTGCTGTCCTGCCATGGCTGGGAGGTGACCACGGTGGAGGGTCTCGGCAACAGGACCGATGGCTACCACGCGATCCAGCAGAGACTGGCCAACTTCAACGGAACCCAGTGCGGGTACTGCACGCCTGGATGGGTCATGAACATGTATAGCTTGTACGAATCCAAGAAAGGGAAGCTAACAACAACAGAAATCGAGAACTCCTTTGCCGGAAACCTCTGCCGCTGCACCGGCTACCGACCCATCGCTGATGCCTTCAAGACCTTCGCCACTGATGCGGACCAGCGCCTGCTAGACAAGGTCTGTGATCTGGAAGACCTGGGCATGTTCAAGGCATGTGGAGTCAAATGCTCCTACGGAAACTGCAAGCATAAAGCCGAAAAGAAAACTGATGCTCTAGTCGGCAAGCTGAATTTCAACAACAAACATCCAGAACAAGATGAGAAAGAAGATTGGTGCGTTCTGGAGAAGAGTGATAATAAAATGATAGAGATTGATTGCGGAACGCACAAGTGGTTCAAAGCGTTTTCATTGGCTGATGTTTTTAAAGCCATGGGTGATGGTTCGGACTATAAGTTGATTGCAGGGAACACTGGGCAGGGTGTATACCACGTCACGGATTACCCACAAAGAGTGATCGACATATCAAACGTGCAGGAAATTAAAGGACATTCGATAGACGTGAACTTAATATTGGGAGGTGGTATGGCTCTTTCTGACATGATGGAGCTTTTCAAGAAATTGTCCGAAGAAAACGAAGACTTCTCGTACCTGAAGCAGTTTTATGACCACATGGATTTGGTGGCGCATATTCCTGTGAGGAATATTGGTACGATCGCCGGGAACCTGTGTCTGAAACATTCGCACAACGAGTTCCAGTCAGATTTATTCTTACTGCTAGAAACTGTCCGCGCGATGATCACCGTAGCTAACGGCGAGCATAGACAAAAGACGATATCAATGATGGATTTTCTAAACACTGACATGAGGGGTGTTATTATTATAAACGTCATGCTTCCACCGCTGTCGCATTGCTGTGCAGTGAGGACTTACAAGATAATGCCGCGATCGCAAAACTCGCATGCGGCAGTCAACGCTGGCTTCCTCTTCAAGTTCAACCAACAAACCAACTTAATAGAACGAGCCAGCATAGTCTTTGGCTCCATTCACCCTAAGTTCAACCACGCGGTGAAAACCGAAGCAGCTTTAGTTGGGAAAGACTTGTACACCGATGCAACGTTGCAACTAGCGTTGAAGACGTTGAGTGAAGAGTTGGATCCAGAAGAAGCTCCCCCTGAGCCTTCGGCTGAATACAGGAAGATGCTGGCCATTGCGTTGTTTTATAAGGCAATCCTCTTCCTCTGCCCAGACGACAGACTAGACAAGCGGTACAGATCAGGAGGAGATGTCATCAAACGAGCCACCTCACAAGGAACCCAATCATTTGACACAGACAAATCTGTATGGCCGTTGACGCAACCAATACCCAAGATAGAAGCCTTAGTACAGTGTGCCGGAGAATCGGTGTTTGCTAATGATATGAAAACTGATGTCAATGAAGTTTTTGCAGCCTTCGTGACAGCTGATGTACCTTCTGGAAGTGTTATTGAAGGTTTTGATACAACTGAGGCTCTTAAACTTCCAGGTGTCGTAGCATTTTACTCGGCCAAAGATATACCCGGCAAAAACTCGTTTATGCCAACCAAAGTCCCACTCGTCTCCGAAGACGAAGATACTTTGC>Px003730 Aldehyde oxidase-2  [Plutella xylostella=Diamondback moth]
ATGGATTATGTGCAATTTACTGTGAACGGCAGAAAATGTAAAGTGAACAACGAGTCTCGGCCCACCCAATCCCTGAACAGCTACATCCGGGATGTCCTGGGGCTCCCCGGGACCAAGTCCATGTGTCGCGAGGGGGGGTGCGGGTCTTGTGTCGTCAGCGTCAGTGCGCTGAGACCTTCGGGGGAGGTTGAGACCTTCGCTGTGAATTCTTGCTTAGTCCTCGTATACTCCTGCCACGGCTGGGCCATCACGACCGTGGAGGGGCTCGGCAACCGGCGCGACGGCTACAACGACATCCAGACCCGCATGAGCAAGTTCCACGCGACCCAGTGCGGGTACTGCACCCCTGGATGGGTCATGACTATGGACAGCTTGCGGGACAAACATCTCACTATGGAGGAGCTTGAGAAGTCATTCGCGGGTAACACCTGTCGATGCACCGGATTTCGACCGATCATGGACACTATGAAGTCTTTCGCCGTAGATGCCGACCCAAGTCTACTGGCCAAAGTCAAAGATATGGACAGCCAGTGCTGCCAGAAAAACCGTTGTTGTGAAACAAAATGTTCGGAGTCCAGCGAGGAAGCTGAATGGGAAGTGTGCGATGCACTGAAAGATGCTCTGCCACTGCTACCGGTTCAATTGGACTTCGGATCGACAATCTTCCACAAAGTTTATGAGGAAGACCATATCTTCGAGATACTGAAAGAGGAAGACTATAAAGATTGCATGTTTATTGTAGGAAATACAGGAAAAGGTGTATTGGAAAGTTTTAACTATCCTCGTGTATTAATCGATATTAGTGATGTTAAATCCATGAACGGGTATTTTAAGGACCAAAATTTGGTGATAGGTGCTAATTCAAGACTTGAAGATGCTATAACATGGTTTAAGGAGATTAGTAGTAATGACCCAGCTTTTGCTTATTTGGGTCAGTTTGCTTCACATATTGAACTAGTGGCCAATGTTCCTGTAAGACAGATTGGATCTTTTGCTGGTAATCTGATGATGAAGAAGCGAGTGAAAACATTCCAGTCTGATATTTTCTTGCTTTTGTCATGTGTCCGTGCTACATTGACTATTCGTCACAAGAAAGATGGTTCAAAATCTATATCGATGGTCGATTTCTTATCGTACAATATGGAGGGTTCACTCATAGTAAACATAGAACTGCCACCACTTGGCGATGAATATCAATTCATGAGCTATAAGGTTATGCCAAGAAGTCAAAATGCATTAGCTGTAGTAAACGCTGCATTTCTGCTACAAATCAACAAATCTTCAAACGCTGTACAAGACGCAAGCATAGCATATGGGAACATCCGTACTGACTTTTACTATGCAAAGAAAACTGAAAAATATTTGAAGGGAAAAAATGTATTTACGAACAAAGTACTACAAAGAGCCATTCAGACACTGAGTTCTGAACTGGTGCCTGAAATAATATTGCATGAACCAAGTCCTCAGGCAAGGAAGAAATTAGCTGTGGGATTGTTTTATAAGTTCATTCTTAACATCAGCGACAGTCGTATTCTGTCTCCTACGTATCGATCTGGAGCTGAACTAATCAAAAGGCCATTGTCCTCTGGGACCCAAGACTACCAACTTAACGAAGATGTCTTTCCATTAAACCAACCGGTGCAGAAGCTGGAAGCACCATTACAATCTGCTGGAGAAGCCATTTTCACTAACGATGTACCTAAAATTCCCCATGAAGTATTTGGAGCATTTGTTTTGTCTACCATTCACTCTGGTGAAATTGATACTATTGACGGATCAAATGTTATGAAAGTGAAAGGAGTACTGGCCGTGTACACAGCCAAGGACATACCTGGAAAGAACTCATTTACCTTACCTGGATTACCACTAATCACAGCAGAAGAAGAACTACTTGCATCCAATAAAATATTGTTTTATGGCCAGCCAGTTGCCATTGTTGTAGCCAACAACCGATTCTTAGCTGAAAGCATGGCTAAACAAGTAAAAGTTACCTATAAAAATGTTAGCACTGCAGCTCCGGTATTGACAATTGATCAAGCAAAAAAAGATAGTTCGAGATACAAACCTAGCGATGTATCTATAAAGCCCGTATCAAGAGGTGTTGACGTAACAAAGGTTATAAAAGGAGTATTTGAGTTAGGAGGCCAGTATCACTACTATATTGAACCTCTAAGTACAGTGGTCATACCAGTAGACAACAGGCTGGAAGTTTATGACACTACGCAGTGGGTTGATCTCACTCAAACTGCTATTGCACAGACTTGTGGCATTAGAGAAAGCGACATTGTGGTTAAAGTTCCAAGAGTTGGTGGTGGTTTTGGTGGAAAAATTACTCGAAATGGGCAAGTGGCAGCCGCATGTGCTGTAGTGGCAAAAAATATGGACAAACCCTGTCGGTTCATTCTTCCTATGCAGACTAATATGGCCATATCTGGCTCGAGGCTGCCAAGTCAATTCGATTACGAGGTTGGTGTTAACGATAACGGGAAAATTCAATATCTTGATGTTACTATCGTAGAAGACCAAGGATGTTCCACTAACGAAGATATTTTGAGTTATGCTATGGAGAGCTTTACTAATTGTTATGATAAAAATACTTGGAATGTAAAAACTGCAAACTGTCTGACCGATACACCATCCAACACTTTTATGAGAGGACCAGGTGCTGCAGAAGGCATAGCCGCGATTGAGCATGTCATGGAACACATTGCTTTTGAAACTAACAGGAACCCTGTAGACGTACGTTTGGAAAATATGAGATCGAGTGACAATGATATACCAACGCTTATAGAAGATCTCAAAGTAAAAGCTGACTACGTCAACAGGGAAAAGGCAATAAGAGAATTCAACGCTGCAAATAGATGGATGAAAAAGGCTATTAACATCAATGTTATGTCTTTCCCCGTGGTTTACTATGGCAATTATGGCGCCTATGTATCGATATATCAAGGTGATGGTAGCGTCTCAATCTCATGTGGGGGCATTGAAATGGGCCAAGGTATTAATACCAAAGCTGCACAAGTTTGTGCTTACACTTTAGGCATACCATTAGATCTGGTCAATATTCTGCCAAGTTATTCATTTGTGAATCCAAACAACGTGTTTTCCGGCTCTAGCATCACGAGTGAAAGTGTATCATACTCCATAATCAAATCTTGCAATATTCTCAAAGAGAGACTAGAACCCATCAAGCAGGAGATGGGTGGCAACCCTTCTTGGTTAGAGCTTATAAAGAAAGCGGGTACTAAACAGGTGAACTTATCAGCTGGATACATGATGAAAGATACTGAGCCAGATCTGAAACCATACAGCGCTTTTGGTGTCCATATTATAGAGACCCAGCTAGATGTCTTGACAGGCAGATTTGAGATTTTAAGATCTGACATTTTGGAAGATGTTGGTCTCAGCGCGAATCCAGATATTGATGTAGGACAGATTGAAGGTGGTTTTATGCAAGGTATTGGATACTTTGTGTGTGAGAAGTTGGTATATGATTTAAGTTCCGGTAAATTGCTGACAAACAGATCTTTGAACTATCACGTACCACTAGCCAGGGACATCCCTGCTGACTTCAGGATAAACTTACGTTATAACTCCAAGAACACAACAGGAGTTTTAGGATCTAAAGCGGTGGGCGAGATGGGCGTGTGCCTCGGGTGCGGCGTCATGTTCGCCCTGAGGTCCTGCATCTACGCGTCTCGGTACGACTCGGGTTATGAACACACTTGGATCAATATAGATATACCATATGACACTGAGTCAATACTCAAGGCGTTGGACGTTAAAGAAGAGGAATTTATCCTTAATCAGAGGGGGTAA
>Px007519 Aldehyde oxidase-3  [Plutella xylostella=Diamondback moth]
ATGGATTGTATTGAGTTTTCAGTGAACGGACGGAAATGTCGAGTGACCTCCTCCCTGCCTCGGGAGACGACCCTGAATGCCTACCTCCGCTACCACCTGGCCCTGCCCGGCACCAAGTCCATGTGTCAGGAGGGCGGCTGCGGCGCCTGTATCGTGAGCGTGCGGGCTGCCGGGGCTAGCGGGGAGGTGGAGGTGTTTGCTGTTAATTCTTGCCTAGTGCTAGTGTTCTCGTGCCAGGGCTGGGACATCACGACGGTGGAGGGGGCGGGGGGCCGAGCGGGGGGGTACAGTCAGGTGCAGAAGAGAATAGCCGCCTTCAACGGCTCACAGTGCGGGTACTGCACGCCTGGATGGGTCATGGCTCTTACGAGTCTACTCGACAAGCACCTTACAATGGAAGAGCTAGAAAAGTCATTCGGAAGCAATACCTGTCGATGCACCGGTTTCCGTCCAATATTGGACACAATCAAGTCTTTTGCAATAGACGCTAGCCCAGAGTTGAAGACCAGGGTTGCAGCGATCGAAGACATTGAAGATATCCCGTATTGTAAGAAAGCTAATAGGATATGCGATAGAAAATGCTCTGAAGCTAGTAACGATAGTGACTGGAGCATTGTATGTGCTCCGAAAGAGGTCCCTCGGAAAGCAATAGAGTTGGACTTTGGGAAGACCAAATTCCATAAGGTCTTTGATGAAGAGCATGTTTTCGATATTTTGAAGAGGGAGGGGTATGATTCGTATATGTTCGTCAGTGGGAATACTGGGAAAGGTTTATTAGAAAGCTATGAATACCCGCGAATATTAATAGATATCAGTGATGTAAGATCCCTAAAAGGGCATTTAATAGACCAAAACTTAATTATTGGCGCAAACACTAATTTAGAAGACGCCATGGAGATTTTTAAAGAAGGCAGCAGGAAGCCAGAATTCGCTTACTTGGAAGCATTTGTTGAGCATTTTGAGAAGATCGCTCATATTCCAGTTAGAAAGATCGGATGCTTGGCTGGTAACTTGATGATGAAGAAGGCAGTTCCCACTTTTCAATCTGACGTTTTCTTACTGTTCTCATGCGTTAGAGCAACGGTCACTATTCGTTATGCAAATGGGACAAGAATTTCAGTACCAATTGTGCAGTTTCTGAAGTCTTCATCTGTAGCCATGCTCTTGGTCAGCATTGAGTTGCCTCCTCTGAGTCCTAGACACATATTTAAAAGCTACAAAATAATGCCAAGACACCAAAACGCGTTAGCTATCGTCAATGCAGCGTTTATGCTGAAACTATCAGATGGCGATTCTGAAATTGAGGCAGCCAGCATTACTTATGGAAACATACGTCCTGATTTCTACCATGCTTCCTACACTGAGGAGTTCCTGAAAGGAAAAGATGCATTTGACAATAAAACAGTACAAGGGGCCATAAAAATGTTGAAACATGAGATTCTGCCAGACGATTGTCCTCCGGAAGCTTGCCCAGAAGCTAGAAAGAAATTGGCTATCGGTTTATTTTATAAGTTCATCCTGAGCATCACGCCTCACAGTCAAATTTCTCCTTGCTACAAAACTGGAGGTGAACATATCAAAAGACCACTATCCCAAGGAATGCAAGATTTTCAAACTGACCCTTCGTTGTATCCTCTGAACCAGCCGGTTACAAAACTAGAAGCACAAATACAGGCGTCAGGAGAAGCTCAATACGTAAATGATATACCACCACTACCGAGGGAGGTTTTCGGGGCCTTTGTGTTATCGACTGTTCATATTGGTGAAGTAGACCATATTGATGCCTCGGATGTTCTTGAAACAGAAGGAGTAGTAGCTTTGTACACACCGAAAGATATTCCTGGTATAAACTCATTTACCAAACCCGGCTTTCAACTCTTGACCGAGAACGAAGAGATCCTAGCAACAAAGATTAAATACTACGGACAACCCATTGCTATAATAGTAGCAACCACAGCAGAATTGGCTCAGAGAGAAGCAAAGAAAGTCAAAGTCACTTATAAGAATGTTAGTACAGAAGATCCAGTTCTTACAATTGAACAAGCGAAGAAGGACAGTAAAAGATTGATACCCAGTGATGCTGCCATTGAGCCAGTAAGAAGAGGGACTAATGTTCAGAAAGTCGTGAAAGGAGTGTTTGAACTAGAAGCACAATACCATTACTATTTAGAACCTGTGACCTGTGTGGTGATACCAGTTGATAATGGTCTGGAAGTCTACGATTCTACCCAGTGGATCGACTTGACCCAGATTTCGATAGCTCAGTGTTTGAAAATGAATGAATGCGATATCCAAGTGAAAGTCCGCCGTTTAGGAGGGGGGTTTGGGGGAAAAATTACCCGCAACGCCCAAGTGGCGACCGCTTGCGCGCTTGTAGCAAAGATCCTGGACACCCCTTGCAGATTCATCCTGCCTATACAGACCAATCTGACGATTTGTGGAAAGAGATTGCCTTGCCAAACCGAATATGAGGTTGGTGTTGATAAAGATGGTAAGATCCAGTATTTAGAAGCCAGCATATTTGAGGATCAAGGTTGTTCCCGAAATGAAGACATATTAAGTTACACAGTCGATGGGTTCCCTAATTGTTACAACAAAGACTTTTGGAGGGTTAGAAGTGCTAATGTTCTTACGGATCTATGTTCCAACACGTTCATGAGAGCACCAGGTGACTTAGAGGGCATAGCAACAATAGAACATATAATGGAGCATATAGCCTTCGAAGTAGAGAAAGATCCGACCGAGGTGCGACTAGCAAACATGCGGAACGAAGACAAAGATATACCAGAACTCATAGAAAAAATGAAAATGTTAACCGAATATGAGAAGCGGTTCCGAGCTATTAAAGAGTACAACCAGACAAACCGATGGATGAAAAAGGCGATCAAAATCAACGTCATGTTATTTCCAGTTATGTATTACGGAAACTACAGTGCCTTCGTATCCATTTACAGAGGCGACGGTACAGTTACCGTTTCGACGGGAGGAGTAGAAATGGGACAGGGCATCAACACAAAAGCCGCTCAAGTCTGTGCGTTCACTTTAGGAGTGCCTTTGCACTGTGTCTCTATAATTCCGAACCATTCGTTTGTTTGCGCGAACAATGTGTTTTCCGGTTCGAGTATAACAAGCGAGAGCGTTTGCTATTCAATTATCAAGGCTTGTGAGATACTGAAGAAGCGTTTGGAGCCAGTGAGGCAGAAGCTGGCGAATCCGTCTTGGTTCAAGTTGATCCAGCAGGCCGGGGCTGATCAAGTAGACTTGACGGCAGAGTATATGATGAACGATATGGAACCAGATTTAAAGTCTTATAGCGCGTTTGCTGTGAACGTGATAGAGACTCAGATGGATGTCTTGACAGGAAGGTTTGAAATACTGAGGGCTGATGTGTTGGAAGATGTCGGGTTGAGTGCCAATCCACAGGTTGATGTGGGCCAGGTGGAAGGAGCATACGTTCAAGGCATCGGGTACTATACAAGTGAGAAGATGGTGTATGATCTGAAGACCGGGAAGTTGCTGACTAATCGATCTCTGAACTACCACGTGCCGCTAGCGTTGGACATACCCGCGGATTTTAGGATCAGTCTGCGATACAACTCCAAGAATCCTAAAGGAGTTTTAGGTTCCAAAGCGGTGGGAGAGATGGGTGCGTGCACAGCAGTAGGAGTGATATTCGCTTTAAGGGAATGTATCCAGGAGTCGAGGAGAGATTCCGGATACGCACATCAATGGATCAATATCGGTAAAAGGGGTCTCGTTTAA
>Px000496 Aldehyde dehydrogenase-1  [Plutella xylostella=Diamondback moth]
ATGTCCGCCCGAAGTGTGTCTTACCTCATTGAGGACCCCAAATACTCCTTCTTGAAGGAGTTGGGCCTCGAAAAGAAGAATCCCGGCGTGTTCCATGGGAAATGGACGGCTTCTGGAGAAACGATCCAGTCGTTCAGCCCAGCCAGCGGCAAGGTGATCGCCGAGGTGCAGGCCGGCACGCCCGCTGACTACGAACAATGCGCGGCGGCGGCGCAGGCGGCGTGGCACTCCTGGGCCGAGCTCCCCGCGCCGGCGAGGGGCGAGGTCGTGAGGCAGATCGGTGATGCGCTGAGGGAGAAGCTGCAGCCGCTGGGACAGCTCGTGTCGTTGGAGATGGGTAAGATCCTGCCGGAAGCGATAGGTGAAGTGGTCGAGTACATCCACGTGTGCGACCTCGCGCTGGGTTTGTCCCGGACGCTCCCTGGCAGCATCATCCCCTCGGAGCGGCCCGGACACGTCCTGCTCGAGAAGTGGAACCCTCTGGGGGTCATCGGCATCATCACCGCGTTTAACTTCCCCGTCGCTGTGTTCGGGTGGAATAGCGCTATTGCTATGATCTGCGGCGACGCTAGCGTGTGGAAGCCGTCAGAGACCACGTCGCTGGTCGCGGTGGCCGTCACCAAGATCGTGGAGTCGGTGCTGCAGAAGAACAACATCCCCACGGCCATCGCCTCGCTGTGTGTGGGAGGGAAGACCATCGGCGAACAGCTGGTTAAAGACGAGCGCATGAAGCTCGTGTCCTTCACTGGCAGCACCGCTGTCGGACAGCAGGTGGGAGTAGAAGTGCAGCGTCGCTTCGGGCGTCACCTGTTGGAGCTCGGCGGCAACAACGCCATCATCGTCAACGAGGACGCCAACCTGGACCTCCTCCTCTCCGCCGCGCTCTTCGCCTGCGCCGGCACCGCGGGACAGAGGTGTACCACTACCAGGAGACTGCTCATTCATAAGAAGGTGTACAGCCAAGTAGTGTCCCGCCTCACGAAGGCGTTCGCCGGCGTGGTGAGCAAGATCGGGGACCCGTTGCTGCCAGAGACGCTGATTGGTCCGCTGCACACGCCGGCCGCCGTGGAGAACTACAAGAGAACTGTTGCCGAGGTGGTCAAGGCTGGCGGGAAGATCGAGTTTGGAGGGAAAGTGATCGAGCGCGAGGGCTACTTCGTGGAGCCGACCATCGTGACGGGCCTGCCCCACGACTCCCCGCTGGTGAAGAGCGAGTGTTTCGCCCCTATTGTCTACTGCATAGAGGTGCCGGACCTCGACACCGGGATCCAGTACAACAACGAGGTGGAGCAAGGACTGTCTTCTAGTCTGTTCACTGAGAACCTCGGAGATGTCTTCAAGTGGATCGGCCCGCACGGCTCCGACTGCGGCATCGTGAACGTCAACATCCCGACCAATGGGGCCGAAGTGGGCGGGGCCTTCGGGGGCGAGAAGGCGACGGGGGGCGGCCGCGAGTGCGGCTCCGACTCGTGGAAGAACTACATGAGGCGCTCGACCGTCACCATCAACTACTCCGGAGCCATCAAACTGGCGCAGAATATCAAGTTTGGCGATGAATAA
>Px002733 Aldehyde dehydrogenase-2  [Plutella xylostella=Diamondback moth]
ATGAGTCCACCGGCCGTGAGCGACGCGGGGCACACTCCGTATTCTGAGGCCCATGTGGTGGACTTGCATGGTGTGGTGGACCTCCATGGTGCAGTGGACCTCCAGAGTGTAGTGACCGATAGTGCGCCGGCTGTTCTGGATATTGTCGTTGAGCCGAAACTTAAAATGGATGGTGACGGTATTGCCGTTCAAAAAGCGCGTGACACTTTCAACAGCGGTCGCACTCGCCCCGTAGAATGGAGGAAGGAACAGCTCCGGAACCTCTTTCGTATGTACGAGGAGAACCGAAACGCTATGATCGATGCGCTTCACAAGGACCTGCGCAGGAGCAAGATGGAGGCCACCCTGCTCGAGGTGGAGTACCTGATCAACGATCTCAAGGATACGCTGCACAACTTGGACGAATGGGTTAAGCCTACTAGGCCGTCGAAAGGCTTCATCAACATCATGGACGACGTGGTGATCCACAACGACCCGTACGGAGTGGCGCTGGTGATCGGCGCTGCATCTGCTCCGTCCAAAGGCTTCATCAACATAATGGACGACGTGGTGATCCACAACGACCCGTTCGGCGTGGCGCTCGTCATTGGTGCGTGGAACTATCCGCTGCAGCTGCTGCTGCCGCCCATGGCCTGGGCGGACGCAGTGATAGTGGTAGAAGGCGGCCCGGAGGAGACCACCGAGCTGCTGAAGCAGAAGTTCGACTACATCTTCTACACGGGAGGCACTAATGTGGGCCGCATCGTGTACCAGGCCGCCACGAAGCACCTGACTCCGGTGACGTTGGAGCTTGGGGGGAAGAGCCCCGTCTACATCGACAACACAGTCGACATCAACATAACAGCTAAGCGAGTCCTCTGGGGCAAGTACATAAACGCAGGGCAGACCTGCATAGCTCCGGACTACGTCCTCTGTAACAAGGAAACTCAAGAGAAGTTTCTCGAAGCCGCCAAGAAGGTACTAAAGGAGTGGTATGGAGAGGACGCTCAGAAGAGCCCCGACTTCTGTCGCATCGTCAATAGCAGGCACTTCGGTCGTCTCCAAGCCATTCTGGATACAGACAAGAGCAAAGTGGCCATCGGAGGCAAATACGACCTTCAGGACAAGTACATAGAGCCCACAATCATTGCCAACGTGAAACCGGGTGACAAGGTTATGGAGGACGAAATATTCGGGCCCATCCTACCCATAGTGCCCGTCGAAAACGCGTACGAAGCCATTAAGTTTATCAATGAAAGAGAGAAGCCGCTAGTGATGTACCTTTTCACTGCGGACAAGAAGATTCAGGATAGTTTCATGAAGAACACGAGCAGCGGCGGCATGTGTGTCAATGATACCATGATGCAGATGGGAGTTGACACACTTCCGTTCGGCGGGGTAGGCAACAGCGGTATTGGCGCCTACCACGGGAAGGCAACGTTTGACACCTTCACACACAAAAAGAGCTGTCTCGTGAAGAACTTCTCACCTATTGGCGAGAAATTGGCCTCCGGCCGCTACCCCCCCTACTCGGACGGCAACTTGTCGTTCATCACGACGCTGATGCGCAAGCGCCACGGGCCCTCGCTCAAGTACCTGCCCTACTTGCTCGCCTTCGCTCTCGGCGCCGGCCTGTCGTACGGGGTGGTCGCTTTGAACAAGATTTTTTTGGGCGTGATTGTAGCCATGGCTTCAGCTCGCAACGGCGTCCAAGTCGCTGAGAACTCCGGCTACAATCAGAACGGTGGCTTCCAAGGTTCCATAGACCCAGGATTTGGAAGGCCCACATATGGAAACGGAAACAACGGCCAAATTGTTGACCCCGGATTCTACCGTCCCTCGGTCGGTCAACGTTCAGTGATAGTGGACCAGGGATACCTGCCACCAGGTTCAGTGATAGTGGACCCGGGGTTCCAGCCACCAGGTTCAGTGATAGTGGACCCGGGATATCCGCCACCAGGTTCAGTGATAGTTGATCCGGGGTCACCATATCCATCAGAACTTGATCCTGGATTTAATCCACCTCCAGGTCAGTTGTACAGGTTTTGTTTGAATAAACAGTGCGAAATTTTATCATTGAACTACACGGAAATGTACCTGCTTAACATACTGAACTATTACAATTAA
>Px010263 Aldehyde dehydrogenase-3  [Plutella xylostella=Diamondback moth]
ATGCATATACATTCTCTATACCGCCTAAACCCCACTTGTCCCCTCCACCCAACCCCACCCCAATCTAACCTACCTCCTACCCCCACAGGAGAGGCGAAGGAGTGGATCCCGGACCTGGTGGCCCGGGCCAAGGCGCTGAAGGTGAACGCGGGCCACGTGCCCGGGACGGATGTTGGACCCGTCATCTCCGTGCAGGCCAAGGACAGGATTAACAGGCTGGTGGAGTCTGGTGAGTCCAGAGATATCTAA
>Px011640 Aldehyde dehydrogenase-4  [Plutella xylostella=Diamondback moth]
ATGCCACCTGTAGCGATCCCAGATGAGGCTCCGAAGAAGAGCCTCCGAGTGGCCATCATCGGGCAGAGCACGTTCGCTGCGGAGGTGTTCAAGCTGCTGCAGAAGGATGGCCATGAGATCGCCGGGGTCTTCACCATCCTCGACAAGGGCAACCGAGAGGATCCCTTGGCAACAATCGCAGCACAAAACGGCAAACCTGTGTTTAAATACAAGACATGGAGAGTGAAAGGACAAATCATACCAGAAGTCTTAGAACAATACAAATCTGTGAAAGCGGACATCAACGTGCTCCCGTTCTGCTCACAATTCATCCCGATGGAGGTTATCACGCTCCCGCAGTACCAGAGCATCTGCTACCACCCGTCGCTGCTGCCGCGGCACCGGGGCGCCTCGTCTATCAACTGGACGCTAATAGAGGGCGACACTCGTTGCGGCCTGTCCATCTTCTGGGCGGACGACGGGCTGGACACGGGCCCCGTGCTGCTGCAGAGGAGCTTCCCCGTCACGTTGGACGATACGGTTGATAGCATCTACAATAAGTACCTGTATCCTGAAGGCATAAAGGCGCTAGCACAGTCGGTGAACATGGTGGCAAACGGCACCGCCCCCAAAGTGCCGCAGACTGAAGAGGGCGCCACTTACGACCCCGCGCTGTTCAAACCAGAATTACATAGAATAGACTGGTCGAAGCCAGGCGTGTCTCTCCACAACTTCATCCGTGGTTTAGATTCCTCCCCTGGTGCGACCACATACATCCACCCCCAGGGCGCCACCGACCCTGGTTCAGACCCTACAGTTGAGATGAAACTGTATGGGTCTTCTCTGTGGGAGGGCGAGTATGAAGCTGAGGGTAGAGAGGTGGTGATTCCGGGGTTGAAGACGCCGGCGGTGGTGCATGAGGATGGGATGCTGATTACGGCTAATGATGGGGTTAAGATCAACATCCAAAGACTAAAAGTGAACGGCAAAATGATAAACGCGCAAAACTTCTTCAAAACAAACGAAAACAAAATAACCTTAGAACTGACAGCCGAAGAAAAGAAATTCGTCGAAAACGTACGAGACGTTTGGAAAGCAATACTTAGAATAGACATAGAAAACGACACTGACTTTTTCGACTGCGGCGCTGGTTCTATGGACGTGGTCCGTTTAGTCGAAGAAATTAAGGAAATAGCTGGTTTAGAACTGCAAAACGAAGATGTCTACATGAACACAACATTTGAAGAGTTCTTTAACACAGCCGTTTTGAAAGCAAGAGGCGGTTCTGCTACTAAAGAAATCACGTATGATGGAGTAGAATTAGAAGTGAATAAAATGCGGATAAAATTTCCCACACAGTTGTTTATAAATGGTGAATTCGTGAACTCCGAGAGCGGTAAGACGCTGACACTAGTGAATCCTGCTGACGAGACTGAGATCTGTAAAGTGCAGTCCGCTTCGGCCAAGGATGTGGATAAAGCGGTGAAAGCGGCGAAAAAGGCTTTCGATCAGGGAGAATGGTCGAAAATAAGTGCACGGGAGAGAGGGCAGCTGTTGTTTAAACTAGCAGACCTGATGGAGAAGCACAAGGAGGAGCTAGCGACCATAGAGTCGATAGACTCGGGCGCCGTCTACACTCTGGCTCTGAAGACGCACGTGGGCATGTCCATAGACACGTGGAAGTACTTCGCCGGATGGTGTGACAAGATCCAGGGGTCTACTATACCGATCAACCATGCGAGACCTAATAGAAACCTAACATTCACAAAGAAGGAGCCAATCGGCGTGTGCGCCATCATAACTCCGTGGAACTACCCGCTCATGATGCTGTCGTGGAAGATGGCCGCCTGCCTCGCCGCCGGCAACACCGTCGTCATGAAACCAGCTGCTGTATGTCCACTAACAGCGCTCAAGTTCGCCGAGCTGTCAGTCCGTGCGGGCATCCCGGCCGGAGTCATCAACATCGTGTGTGGCAGCGGCGCCGTTTGCGGGCAGGCGCTGGCCGACCACCCGCTAGTGAGGAAACTCGGCTTCACTGGCAGCACGCCTGTAGGTCAACAAATAATGAAGTCATGTGCAGTTTCAAATCTCAAGAAAGTATCTTTAGAACTCGGAGGCAAGTCTCCACTGGTCATCTTCGAAGACTGCGATCTAGAAAAGGCAGTTAGAATAGGTATGAGCTCCGTCTTCTTCAACAAGGGAGAGAACTGCATAGCCGCCGGCCGTCTGTTCGTCGAGGAGCGAATCCACGACGAGTTCCTGAAACGGGTCGTGGAAGAAACCAAGAAGATCAGCATCGGAGACCCGCTGAACAGGGGCACGGCGCACGGACCACAGAACCACAAGGCGCATATGGATAAACTTATTGAGTTCTGCGAGCGCGGCGTCTCCGAAGGCGCTACGCTAGTCCTGGGCGGCGCGCGCGTGCCTCGCCGCGGGTATTTCTTCGCTCCCACCATCTTCACTGACGTCACCGACGACATGTGGATAGCCAAGGAGGAGTCTTTCGGACCCATCATGATTATTAGCAAGTTTAGTAGCAAAAACATAGACGACGTGATCCGCCGCGCCAACAACACCGAGTACGGCCTCGCGAGCGGCGTCCTGACCCGTGACGTCACTCGAGCCATGACCTTCGCGGAGAGAATAGACGCGGGCACCGTGTTCATTAACACGTACAACAAGACTGATGTAGCCGCGCCGTTCGGAGGATTCAAGCTGTCGGGCATGGGGAAGGACCTTGGTCAAGAAGCTCTCAACGAGTATCTCAAAACGAAGTGTGTTACTTTAGAATACTAG
>Px013663 Aldehyde dehydrogenase-5  [Plutella xylostella=Diamondback moth]
ATGGAGAACGTTGAAGTTCAGGCTCCGAAAAAGAGCCTCCGAGTGGCCATCATCGGGCAGAGCACGTTCGCGGCGGAGGTGTTCAAGCTGCTGCAGAAGGACGGCCATGAGATCGCCGGGGTCTTCACCATCCTCGACAAGGGCAACCGAGAGGATCCCTTGGCAACAATCGCAGCACAGAATGGCAAACCTGTGTTCAAATACAAGACTTGGAGAGTGAAGGGACAAATCATACCAGAAGTCCTAGAACAATATAAATCTGTGAAAGCGGATATCAACGTGCTCCCGTTCTGTTCACAATTCATCCCGATGGAGGTGATCACGCTCCCGCAGTACCAGAGCATCTGCTACCATCCGTCGCTGCTGCCGCGGCACCGGGGCGCCTCGTCTATCAACTGGACGCTAATAGAGGGCGACACTCGTTGCGGCCTGTCTATCTTCTGGGCGGACGACGGGCTGGACACGGGCCCCGTGCTGCTGCAGAGGAGCTTCCCCGTCACGTTGGACGATACGGTTGACAGCATCTACAATAAGTACCTGTATCCTGAAGGTATAAAGGCGCTAGCTCAGTCGGTGAACATGGTGGCAAACGGCACCGCTCCCAAAGTGCCCCAAACGGAAGAGGGCGCCACTTATGACCCGGCGCTTTTCAAACCAGAATTACATAGAATAGACTGGTCAAAGCCAGGCGTCGCCCTCCACAACTTCATCCGTGGTTTAGACTCGTCCCCTGGTGCGACCACCTACATCCACCCCCAGGGCGCCACCGACCCTGGTTCAGAGCCTACAGTAGAGCTGAAGCTTTACGGATCTTCATTGTGGGAGGGCGAGTATGAAGCTGAGGGTCGGGAGGTGGTGATTCCGGGGTTGAAGACGCCGGCGGTGGTGCATGAGGATGGCATGTTGATTACTGCGAATGATGGGGTTAAGATCAACATCCAAAGACTAAAAGTGAACGGCAAAATGATAAACGCGCAAAACTTTTTCAAAACAAACGAAAACAAAATAACCTTAGAACTCACAGCCGAAGAAAAGAAATTCGTCGAAAACGTACGAGACGTTTGGAAAGCCATACTTAGAATAGACATAGAAAACGACACAGACTTTTTCGACTGCGGCGCTGGTTCTATGGACGTGGTCCGTTTAGTCGAAGAAATAAAGGAAATAGCTGGTTTAGAACTGCAAAACGAAGATGTCTACATGAACACAACATTCGAAGAGTTCTTTAACACAGCCGTTTTGAAAGCAAGAGGCGGTTCTGCTACTAAAGAAATCACGTATGATGGAGTAGAATTAGAAGTGAATAAAATGCGGATAAAATTTCCCACACAGTTGTTTATAAATGGTGAATTCGTGAACTCCGAGAGCGGTAAGACGCTGACACTAGTGAATCCTGCTGACGAGACTGAGATCTGTAAAGTACAGTCCGCTTCAGCCAAAGATGTGGATAAAGCGGTGAAAGCGGCGAAAAAGGCTTTCGATCAGGGAGAATGGTCGAAAATAAGTGCACGGGAGCGGGGACAGCTGTTGTTTAAGCTAGCAGACCTGATGGAGAAGCACAAGGAGGAGCTAGCGACCATAGAGTCGATAGACTCGGGCGCGGTATACACTCTGGCGCTGAAGACGCACGTGGGCATGTCCATAGACACGTGGAAGTACTTCGCCGGATGGTGCGACAAGATCCAGGGGTCTACTATACCGATCAACCATGCTAGACCTAATAGAAACCTAACATTCACAAAGAAGGAGCCTATAGGCGTGTGCGCGATCATCACCCCGTGGAACTACCCGCTCATGATGCTGTCGTGGAAGATGGCCGCCTGCCTCGCAGCCGGCAACACCGTCGTCATGAAGCCCGCTGCTGTATGTCCACTAACAGCGCTCAAGTTCGCCGAGCTGTCAGTCCGTGCGGGCATCCCGGCCGGAGTCATCAACATCGTGTGTGGCAGCGGTACTGTCTGCGGGCAGGCGCTGGCTGACCACCCGCTTGTGAGGAAACTCGGCTTCACTGGCAGCACGCCTGTAGGTCAACAAATAATGAAGTCATGTGCAGTTTCAAATCTCAAGAAAGTATCTTTAGAACTCGGAGGCAAGTCTCCACTGGTCATCTTCGAAGACTGCGATCTAGAAAAGGCTGTTAGAATAGGTATGAGCTCCGTCTTCTTCAACAAGGGCGAGAACTGCATAGCCGCCGGCCGTCTTGTCACCGACGACATGTGGATAGCCAAGGAAGAGTCGTTCGGCCCCATCATGATTATCAGCAAGTTTAGTAGCAAAAACATAGACGACGTGATCCGCCGCGCCAACAACACCGAGTACGGCCTCGCGAGCGGCGTCCTGACCCGTGACGTCACTCGAGCCATGACCTTCGCGGAGAGAATAGACGCGGGCACCGTGTTCATTAACACGTACAACAAGACTGATGTGGCCGCGCCGTTCGGAGGGTTCAAGCTGTCGGGCATGGGGAAGGACCTTGGTCAAGAAGCTCTCAACGAGTATCTCAAAACGAAGTGTGTTACTTTAGAATACTAG
>Px000042 Aldehyde reductase-1  [Plutella xylostella=Diamondback moth]
ATGGAGCACCTGTGGTCTGGTCACACGTGGACATTGGAAGCCAACGCATCAGACGAGGAGCTAGAGTCAGCGGTGGCCGATGCCCTGGCTGCCGGCTACCGGCACTTCGACTCGGCGCGCGCCTACGAGAACGAGGCGGCGCTGGGCCGAGCGCTCAACAAGTGGATCGGAGGGGACAAGGCCAAGCGACGGGAACTGTTTGTTGTCACCAAGTTGCCGCCTGGAGGCAACCGTCCAGACCTAGTCCAGGAGTACTTCGACAAATCCTACGCTGACCTCGGTCTGGAGTACATCGACCTGTACCTGATGCACACGCCCTTCGCCTTCGAGCATGTGCCCGGCGACCTGCACCCCAAGAACCCCGACGGGACCATGCGTGTGGACCTGACTACTGACCTCATCGCGGTGTGGAAGGTCATGGCTGTGGTGTATAACAACTCAAGCGTAAAGCCGTACGACGACACGCGGCAACTTACACAAAATACAGATGCAAATTGTGAGATAAAGATGAACAGTGAATATCGCAGCGATGCTGTTTACAAGGAGTGTAGCTTCACGCAGCCGGGGCGGCGGGCCAAGTCACTGATGCAGAGTTACATATTAGAGGTGTCCCGGCAGAAGTTGAGGCGTATTTGCAAGCCTTACGGTCGGAGAAAGTTTGTGCCGAATAGAGAGAAGGTGGTCCAGTCTAGACTGTACAATATGCTGAAGACTCTGGATAAGGTCCAGCAGGAAGTTCCGCCGCCCATGGACCAGTTCGAGCTGCCGGAGATGGTGGATGCGCTGGCAGCCGCCACCGCGCCCTGGACCGACGCCGCCACCCTCAAGTCAAAAGACGTCCTGCGGGAACCTCTGTGGAACAAACTGCCCAGTCTGTTCTGCAGCTGCCCGTGCTTCGGCAGGGCCCGAGCGGACGATGTGCCGTGGGATGCGCCGCCCGCCGCCGCAGACTCCTACGAGACCATAGAGCTGAAAGAAGACGCGTCCGACAAATCAGAAAAGAAAAAATCTGGATCCCATACCCAGGATATGTTGCGTTCCCACCTACATGAGCATCGCAACAATGCTCTGCGCCACAGGAACCTGCCGGCCACGCCGCTGCGCCCGCCGGGCCGGGACCTCTGCGAACAATGCCTCGAGCCGCCCGGGCCTCTACACAGACCTCGTACCATCAAGGAGAAACGCAAAAAACTATTCAGCTTCTTCAGAACTAAGCGGACCAAACGCGGCACCAAACTCATAAGGAACCTTTACAAGAGATATTCTAAGAACAGTATTGAGGTCCACTCTGAAACGTTATCGAAATCGCTGTCTCATTTGACGTCTAACCCGAGTGTGCCGAACATCACGGCTCTATGGCGGGAGCCGCGGGAGCGCCGGAGCACGCTGCAGGTGGTGGCGGCGTGGCTGCCGCGGCGGCGGCGGCGCGCGCGGCATGACGTCGTGGTGCTACATCCATACTGCCCCGAGCGGTATAAGAACGCGGGCACGGAGGTGCCGCATGCTGTGTTTTCGCGCCGGACAGAAAGACCTAAGCTATGTGGGCCCGGCGAGGCGCTTCAAAAGCTGAAAGAGTCCGGGCGCGTGCGTCACGTGGGCGTGTCGAACGTGAACGCGCAGCAGCTGCAGCGCTTGACGGCGGCTGGACGGCCCGCGTGCCTGCAGATAGAGATGCACGCGCTGTGCCAGCAAGAGGAGATGATCGCAGCCGCTGCAGCGCTGAATATACCGGTGGTCGCATACTCGCCGCTTGGGTCGAAAGCGCTCGCCGATGCACTGGCAGCTAAGACTGGTCGCGAGTACCCGGACCTGCTGACCCTCCCAGCGGTGCGGGCGGCGGCGGCGGCGCACGGACGCTCGCCCGCGCAGGTGCTGCTGCGGTACGCACTGCAGCGGGGCTTCGCGGTCATACCGAAGAGCACTAACCCGCAGCGGATACTACAGAACATATCGCTATGGGACTTCAGCCTGTCTGAGTCTGAAATGGCATCCCTGCGCGCGCTGGACCGCGGCGCCGCCGGCCGCATCTGCGACTTCTCATTCTTCCCCGGCGTGGAGAAGCACCCCGAGTTCCCCTTCAACAAGTAA
>Px001117 Aldehyde reductase-2  [Plutella xylostella=Diamondback moth]
ATGTCTACAGCCGGTAAAGTGATCAAGTGCCGTGCGGCCGTCGCCTGGGCGGCCGGCAAGCCGTTGTCGATCGAGGAGATCGAGGTGGACCCGCCCAAGGCCGGCGAGGTGCGCGTGAAGATCGTGGCGACGGGGGTGTGCCACACGGACTCGTACACGCTGTCGGGGCAGGACCCCGAGGGCGTGTTCCCCGTGGTGCTGGGCCACGAGGGCGGCGGCGTCGTGGAGAGCGTCGGCGCCGGCGTCACCACTGTCAAACCCGGCGACCACGTCGTCCCCCTCTACGTGCCTCAGTGCAAGGAGTGCAAGTTCTGCCTCAACCCAAAAACCAACCTCTGCCAGAAAGTCCGCATCACCCAGGGTCAAGGCGTGATGCCCGACGGCACCAAGCGCTTCCACTGCAAGGGGCAGGACTTGTTCCACTTCATGGGATGCTCCACCTTCTCAGAGTACACAGTTGTGGCTGAAATTTCAATCTGCAAAGTGGCTGATGCGGCAGCCTTAGACAAGGTCTGCCTGCTGGGCTGTGGAGTGCCGACTGGATATGGAGCTGCTTTGAACACTGCTAAGGTGGAGCCCGGCTCAAACTGTGCCATTTTTGGTCTCGGAGCAGTTGGTCTTGCTGTAGCACTTGGTTGCAAAGCAGCTGGAGCCAAGCGCATCATCGGTGTGGACATCAACCCAGCCAAGTATGAAGTGGCCAAGAAATTTGGTGTGAATGAGTTTGTCAACCCCAAGGACCATGAGAAGCCCATCCAGCAGGTCCTGGTGGACCTGACTGATGGGGGCCTGGACTACACCTTTGAGTGCATTGGTAATGTGAACACCATGAGGGCTGCCCTGGAGGCGTGTCACAAGGGCTGGGGAGTGTCGGTCATCATTGGTGTGGCGGCGGCCGGACAGGAGATCTCCACCCGTCCCTTCCAGCTTGTGACGGGTCGCACATGGAAAGGAACAGCTTTCGGAGGCTACAAGAGCCGCGACAGTGTTCCCAAGCTGGTGGAGGACTACCTCAACAAGAAGCTGCCTCTTGATGAGTTTGTGACCCACAATGTGAAGCTGGACGAGATCAACGAAGCCTTCCACCTCATGCATGAAGGAAAGTCCATCAGGGCTGTCGTCCTCCTGTGA
>Px001508 Aldehyde reductase-3  [Plutella xylostella=Diamondback moth]
ATGGAAGCTGTAGTATTTGACGGCAAAGCCCTTTCTCTGAAGTACGTAAAGGACTTCCCTGTTCCGAAAATCGTCAATGACAATGACGTCATCGTCAAGGTGGCCTACTCCGGAGTTTGTGGGACTGATCTGCACATTATACAGGGTGAGTTCCCAGCGCTGAAAGAGCGTCCCCTGCCCCTAGGCCACGAGTTCAGCGGCACGGTACATGAGGCGGGGAAGAAGTGTCAGCTGAAAAGAGGGCAGAGGGTCGTGGTCGATCCTAACAGGGCGTGTGGTCTCTGCGACTTCTGTCGTAAAGGCAACTACCAGTACTGTCTGACGGACGGCATCAACAGCACCGTCGGGATATTCAAAGATGGCGGCTGGGCGCAGTACGTCAAGGTGCCTATGGAACAGGTGTACGCTCTGCCTGATAATATTAGTTTGGAACAAGCGGGTCTCTGCGAGCCCTACGCGTGTGTGGCGCACGGGTTCAACCGCGCGGCGCCCATCCCCGTGGGCAGCCGGGTGCTGGTGCTGGGCGCTGGGATCATTGGCAACTTGTGGATCACGACGCTGCACCTGCAGGGCCACCGCGACGTCACCGTCTCCGAGATGAACCAGACCAGGCTCGACATCGTCAAGAAGCTGAAAACTGACTTCAGATTGGTGACTCCAGACGTTTTGGAGAAGGAAACCCTTCAGTATGATATCATCATTGACTGCACAGGTGTGGGAGTGGTGGTTGAGAAGAGTATGAAGTATTTATCTCCTGGAGGCAAATATGTGGTGTTCGGGTGTTGTCCGCCGACCCACAAGGCGTCCATCAACCCATTCGACCTGTACAACAAGGAGCTCACCATCATCGGAGTGAAGATCAACCCGTACACCTTCCCCACCGCCATCGGCTGGCTGGCGGCGCTCGGGACCAGATACTTGGAGTACAAGAATTTGGGAATTAAGACTTTTAAGCTCTCCGAGTATAAGAAGGCTCTGGACGAACTCAAGACAGGAGCTATATCGAAGGCTATCTTTAAGATTGATTAA
>Px007258 Aldehyde reductase-4  [Plutella xylostella=Diamondback moth]
ATGGAAGAAAGGAGTCTAAAAAATAAAGTTGTGGTAATAACTGGAGGTGCTACGGGCATCGGTCTACAAATAGCTGACAACTACCTCAAACATGGCGCCAAACTGACCATCTTACTCGACATCAATGAGAAACATGGAGCAGACGCCGTCAAAACCCTGACAACCAAACACGGGCGCAACAAAGCGGTCTTCATAAAGTGTGACGTTACGACAGACATGGATACCGTCTCTAAGAAGATTCTCGACACGTACAAAACCGTGGACGTTCTGGTGAACAACGCAGGTATACTAGACGAGCAGGCTTGGAAGAAATGCATAGACATAAACGTGACTTATCTCATCGGTTGGGCCATGAAGTTTTGGGACCACATGCGAAAGGACAATGGGGGGAAAGGAGGCACTATTGTCAACCTGGCCTCCATATACGGGTACCGTGTGGAGCCCTACCTCCCCGTGTATCAGGCGTCAAAGTTCGCAGTTCTCGGCTTCACCAGGTCTCTTGGCCACAGAGACAACTACAAGAAGACAGGAGTGAGGGTCGTGGCCATCTGTCCAGGATTCACGGAGACCAATCTTACGGTTTCGCCGAAAACTTGGGATGATGTGTTCTTTTCCGTGGATTTTACGAAGTATCTGAACGCGCAGGCTTGGCAGAAGGTGGAGGCGGTGGGTAAGGCTGCAGCTGATGTTTTTGAAACTGCAGAAAGCGGCAGTGCTTGGCTGATTGAAGGAGGAAGGCCGATTGTTGAAGTTGTTAATTGA
>Px013789 Aldehyde reductase-5  [Plutella xylostella=Diamondback moth]
ATGGAAGCTGTAGTATTTGACGGCAAAGCCCTTTCTCTGAAGTATGTCAAGGACTTCCCTGTTCCGAAAATCATCAATGACAATGACGTCATCGTCAAGGTGGCCTACTCCGGAGTTTGTGGGACTGATCTACACATTATACAGGGTGAGTTCCCAGCCCTGAAAGAGCGTCCTTTACCCCTAGGCCACGAGTTCAGCGGCACGGTCCACGAGGCGGGGAAGAAATGTCAGTTGAAAAGAGGACAGAGGGTCGTGGTCGATCCTAACAGGGCATGCGGTCTCTGCGACTTCTGTCGTAAAGGCAACTACCAGTACTGTCTGACGGACGGCATCAACAGCACAGTCGGGATATTCAAAGATGGCGGCTGGGCTCAGTACGTCAAGGTGCCTATGGAACAGGTGTACGCTCTGCCTGATAATATTAGTTTGGAACAAGCGGGTCTCTGCGAGCCCTACGCGTGTGTGGCGCACGGGTTCAACCGCGCGGCGCCCATCCCCGTGGGCAGCCGGGTGCTGGTGCTGGGCGCCGGGATCATTGGCAACCTGTGGATCACGACGCTGCACCTGCAGGGCCACCGCGACGTCACTGTCTCCGAGATGAACCAGGCCAGGCTCGACATCGTCAAGAAGCTGAGTAAGTGCTTCTATATTTTTATCCTCCTCAGCAAATTATTTGACATATTCATAAATTCCTATGGTTTATTCACCACAAAAAAGAGTTATTCAATAACAATACAATAA
>Px013954 Aldehyde reductase-6  [Plutella xylostella=Diamondback moth]
ATGGAAGCGCTAGTATTCGACCTGAAGACCAAAGTGCTGAAACATGAGAAGAAGCACCCGATGCCTGAAATTGTGAAGGACGATGACGTCATCGTGAAAGTGGCTTACTCTGGAGTCTGCGGCACTGATCTGCATATTATGGCGGGTGAGTTCCCGGCGCGTTCGGACCGCCCCTTCACCCTGGGTCACGAGTTCAGTGGCGTGGTGCACGCGGCCGGCCCCGCCTCCGCCTTCAGGGCTGGACAGAAGGTCGTTGTGGACCCAAACCGCCCCTGCAACCTATGCAACCACTGCCGGCGCTCAAAGTACCAGTTCTGCGCTGCCCGCGCCAACATCGGGGTGTGGGTGGACGGCGGCTGGGCGCAGTACTGCGTGGTCTCCAGCCTGCACGTGTTCCTGCTGCCTGATGGCGTCAGCTTGGCTCAGGGTGAGAGGGTGTTGCTTGAATGTGCTGTCGTTTGGCGCGTGTCATAA
>Px007187 Aldehyde reductase-7  [Plutella xylostella=Diamondback moth]
ATGGCGGCGGCGGCCACGGAGGCTCCGAAATGGAAGCTCAACAACGGACTGGAAATACCAGCTCTTGCCCTCGGCACTTACCTGGGGTTTGATGAGCACGGCGTGATGACCAGCACCAACAAGCAACTGCGCGACACCGTGGTCTCCGCCCTGCGCCTCGGCTACCGCCACATAGACACGGCTGCGGTCTACCAGACCGAGGCGGAGATAGGAGAGGCTATTGCGATGTGTGTCGCTAACGGGACAGTGAAGAGGGAGGATGTGTTTGTTACTACTAAGCTATGGAACACGCGGCACGGGCGGGTGCGCGTGGCGGAGGCTCTGAGGGACTCCCTGAAGAAGATGAGACTGGACTACGTAGACCTCTACCTGATGCACTGGCCTGTCGCTCTTAATGAAGACTACAGTTTCGCATCCATAGACTACCTGGACACGTGGCGCGGCCTCGAGGACATGCAGAGACAGGGGCTGGCGCGCTCCATAGGGCTGTCCAACTTCAACCGGCAGCAGGTCGCCAGGGTTATTAAGGAGGGGAGTGTGAAGCCGGCTGTGTTGCAGATTGAGGCGCACCCACAAATCGTGCAGCAAGACCTAGTCTCCTACGCCCAATCCGAAGGCCTCATCATCATGGGGTTCAGCCCGTTAGGCTCCCTGGTCTCCCGCTTCGGTATGGAGGCCGGCGGGCCGCGGGTCGACGACCCCACGCTTGTTGAGATAGCGGCTAAGTACAACAAGACCACGCCGCAGGTGCTGCTGCGGTGGCTGATTGAAAGAAAAATCATACCGATACCGAAAACAGTGAAGCAGAGCCGCCTAGTGGAAAACCTGAACATCTTCGACTTCCATCTGACGCCGGCAGAGGTCGCCACTATCAGTGCCTTCGACTCCAACAAGAGATTCACGTTCCCTTCCTTCTGGCAGAACCACCCTCATTATCCTTTCGAAAAGATAAAGAACCCCATTCGAGATCCCTTCGGCAGGAAGTAA
>Px002824 Aldehyde reductase-8  [Plutella xylostella=Diamondback moth]
ATGGCGCGGGTCGTGTTTCTTTGTCTTTTATTAAGTGTTTTGGCTGTGGCGCAAGCCGCAGACCAAACTGCCGGCAAGGCGCCTCGCCTGCCGCTGAACGACGGGCGCTCCATCCCGGCGCTCGGACTGGGCACCTTCCTCGGCTTTGATGAGGTTAGTCACTACATTAAAATTAAAGGCCAGAAAGCGGCTAAAGAACGCGAGGTCGAGAACGCGGTGTCCTGGGCGCTGAACGCTGGCTACAGACTCATAGACACGGCGTCACTATATAACAATGAACACTTGGTGGCCAGCGGAATTGAGGAGTCAGGGGTGAAGAGGGAAGATGTGTTTATTGTTACTAAGCTAGGAACACCAGAACAGCGTGACGTGCTCGGCTCGCTGAGGAAGTCTCTGCAGCGACTCAACACCAGCTACGTGGACCTGTACTTGATACACTTCCCTATCGCTTTCAAGGCGGACCTCAAGACCTACGACGTCATCGACTACCTAGACACCTGGCGGGCCATGGAGGAGGCCCACGCCCAGGGCCTGGCGCGGTCCATCGGAGTCTCCAACTTCAACGTCACTCAGATGCAGCGGCTGCTCGACAACTGTAGAGTGAAGCCGGCTGTGTTGCAAGTCGAGGAGGCCCATGCCCTCGGCCTGGCGCGGTCCATCGGCGTGTCCAACTTCAACGTCACTCAGCTGCAGCGGCTGCTCGACCACTGTCGGGTGAAGCCTGCTGTGTTGCAGGTCGAGGTTAACCTCAACCTAGCCCAAGAAGCCCTCCTCAACTTCACCCGCCAGCACGATATCCAGGTCATGGCCTACTCCCCGTTCGGCTCGCTATTCGACTCTAACCCCGCCCCGCCGCCACCCCGGGTGGGAGACGAGACATTAGTGAACATAGCTGGGAAATACAAGAAGACTACGCCTCAAGTGGTGCTGAGGTATTTGATACAACGCGGCGTGGTCCCGATCCCGAAGTCTGTGCGCAAAGAGAAGATAGAACAGAACATCGACGTGTTCGACTTCGAATTGACCCCCGAGGAGATGGACACGCTGAGTAAATTCAACAAGAACTACCGCTTAGTGTGGCCCACCTTCTGGCAGGACCATCCCTACTACCCCTTCGAGCAGAGTGACAAGCCCGGCCCCAACCCCTTCGAGGGGGTCAAGGAGTAA
>Px004110 Aldehyde reductase-9  [Plutella xylostella=Diamondback moth]
ATGGGTGAAGTGCCAAAGATAAAGTTGTACAATGGACACACTATCCCGGCATTCGGCCTGGGCACATGGAAATCGCAAACCGGGGAAGTGGAGCAAGCAGTGAAAGACGCCATCGACATAGGGTACCGGCACATCGACTGCGCACACATCTACAAGAACGAGAAGGAAGTAGGGGAAGGGTTGAAGAAGAAGTTTGAGGAGGGAGTGGTTAAACGGGAAGATCTCTTCATCACGTCCAAGCTCTGGTGCACGTTCCACCGCCCCGACCTGGTGGAGGGCGCGCTGCGGACCACGCTCGCGGACCTCGGGGTTCCGTACCTCGACCTGTATCTGATCCACTGGCCGCAGGCTTATAAGGAAGAGTCCGACCTGTTCCCGACAGATGCCAATGGCAAGGTTCAGTACTCCTCATCAGACTACGTGGACACCTGGCGCGCCTTGGAGCGGCTGGTGGAGGGCGGGCTGGTCCGCAGCATCGGGGTCTCTAACTTCAACAAGCGCCAGCTGGATAGGGTGATGGCGGCCGCTAAGATCAAGCCGGCTGGGATGCAGATTGAAATCCACCCGTACCTGAACCAAAACAAGATGGTCGAGTACTGTCGCTCGCTGGACATCGTGGTGACGGCCTACAGTCCGCTGGGCTCCCCCGACAGACCCTGGGCCAAGCCAGGGGACCCCCAGCTGTTGGATGACCCGAAGTTGAAGGCCATTGCCGAGAAATATAAGAAGTCTATCGCTCAAGTGCTTATTAGATACGCCATCGACCGCGGCCTAGTCGTGATCCCGAAGTCGGTGAACAAGGCTCGTCTGACGCAGAACTTCCAAGTGTTCGACTTCCAGTTGTCAGCAGCTGACATCCAGCAGATCGGCGCCCTGGAGTGCAACGGACGGCTGTGCAGCATGGGAGAAAAGAAGAAGAAGACGTTGCGTGTCACCGTATAG
>Px006008 Aldehyde reductase-10  [Plutella xylostella=Diamondback moth]
ATGTCTGGCACTGTGGTCGCGCGCTCGGCGCTCTGTGCAGCGCTGCTGACTACTGCCGCTCTAGCTGGGGTGCTATCATCAGGAAGTGTACCAAAAGCTCCATACTTGGAGCTGAACGACGGGCACCGGCTGCCGCAGCTCGGCCTCGGCACGTGGCTCGGAAACAGCTCACAGGGTCGCATAAAGCCGCAAGGGCACGAGGTGCAGCAGGCAGTGGAGTGGGCCATCGCCGCGGGCTACCGGCACATCGACACAGCTAGGGTCTACGGCACGGAGCCCCAAGTCGGCGCCGCCATCAGGGAAGCAGTGCGGCGAGGAGATGTGAAGAGGGAAGACCTGTTTGTCACCACTAAGCTGTGGAACGACCGGCACGCGCGCGAGGCGGTGGTGCCGGCGCTGCGGGAGTCGCTGGCGGCGCTCGGCCTGGACTATGTCGACCTCTACCTCGTGCACTGGCCCATCGGACAGTTCAGTATAGTAAAGTTTATCACCATGGTGAAAGGATTAGCCAGTAAGATTAGCATCAATCACCAACTGTCCAGGGTGCTCTTTAAACACCACTCTCTCCCGCAGCCCAACGGCAGCTACGACCTGACGGGCCACCTCAGCACCTGGCGCGGCATGGAGGAGGCGCGGCGACTCGGCCTCGCGCGCTCCATTGGGCTCTCCAACTTCAACCAGAGCCAGATCGAGGGCATCCTAGCCGGCTGCGAGGTCAAGCCCGCCGTGCTGCAAGTCGAGATGAACCTGAACCTGCAGCAGGAGTCTCTCCACGCGTACTGCGCCTCACGCGGCATCGTGGTGACGGCCTACACGCCCTTCGGCTCGCTGCTGAAGGGCGGCGCGGGGGCGGGGGCGGGGGCGGGCGCCACCAGGGTCGACGACACCGCGCTGGTGGAGATGGCGGGGAGGTACAACAAGACCGTGCCGCAGATCGTGCTCAGATACTTGATGGAGCTAGGAGTAGCAGCGATACCGAAGACCATAACCAAGCAGCGAGTAGAACAGAACATCGACATCTTCGACTTCCACCTAACCGGCGCCGACCGCGCCGCGCTCCGGGGCCTCGACGCGGGGCTCCGGACCATCGCCGGGGGGAGATTTGTGGTCAATCGCGGTGAGCCGCAACCTTCACCTGAGGCACTAGACGGCACCCTATAG
>Px010761 Aldehyde reductase-11 [Plutella xylostella=Diamondback moth]
ATGGCGAGTCGACCGGTGTTGTCCGCCATCTTGGTTCTAGCCACTGTTGTCGCCGCCGTGTGCGCTGAAGTAGCAGGAAAGGCGCCGTCACTAGAATTAAACGATGGAAAGAAAATACCACAGTTCGGCCTCGGGACATGGCTCGGGTTCCAGAAAGCGGGCGGCCCAGTCAAGCCGACCGGCACAGAAGTGAAGGCGGCCGTGGAGTGGGCCATCGACGCGGGCTACAGACACATCGACACGGCCTTCATCTACGACACCGAAGGGCAGGTCGGGGCCGCCATCAAGGAGAAGATCAGACAAGGAGTGGTGAAGAGAGAAGACCTGTTTGTTACCACTAAGCTGTGGAACGACAAACACGCTCGCGACGCGGTGGTGCCGGCGCTGCGGGAGTCTCTGAAGAAACTGGATCTCGAGTATGTAGACCTCTATCTGATACACTGGCCCATTGGACATTATCCCAACGTGACCTACGACGACACAGACTACGTGGACACGTGGAAGGGCATGGTGGAGGCGCGCGAGCTGGGGCTGGCACGGTCCATCGGCGTCTGCAACTTCAACCAGGAACAGCTGGAGAGGCTCATGGCGTCCAGCCCTGTGAAACCGGCTGTGCTGCAAGTTGAGTTGAACCTGAACCTGCAGCAGCCGGAGCTCCGCGCCTTCTGCAAGTCGAAGGGCATCGTGATGATGGCGTACACCCCGTTCGGCTCCCTGTTCCCGGACAAGGCGGCGGCGGACGCGCCCCCTCCGCGCGTTTCTGACCCCGAGCTGAAGACGATAGCGGATAAGTACAAGAAGACTGTGCCGCAAGTTGTGCTGAGATATCTGGTCGAGCTGGGTGTGATTCCGATACCGAAGTCCATTACCAAGAAGCGTGTGGAGGCCAACATCGACATATTCGACTTCTCGCTCACTCCTGAAGAGAAGGCGAAGTTGAAGAGCTACGACAAGCATTACCGGACCATCGCTGTGAAATTCTGGGCCAGTTCTAAAGACTATCCGTTTGAGAAGAACTAA
>Px011184 Aldehyde reductase-12  [Plutella xylostella=Diamondback moth]
ATGCGAGTGAGCCATAGTAGTTATTACGAAAGCGGGTATTGCAACTACCAGGGTCGCATAAAGCCGCAAGGGCACGAGGTGCAGCAGGCAGTGGAGTGGGCCATCGCCGCGGGCTACCGGCACATAGACACAGCCAGGGTCTACGGCACGGAGCCCCAGGTCGGCGCCGCCATCAGGGAAGCAGTGCGGCGAGGAGAGGTGAAGAGGGAAGACCTGTTTGTCACCACTAAGCTGTGGAACGACCGGCACGCGCGCGGCGCCGTGGTGCCGGCGCTGCGGGAGTCGCTGGCGGCGCTCGGCCTGGACTATGTCGACCTCTACCTCGTGCACTGGCCCATCGGACAGTTCCCCAACGGCAGCTACGACCTGACGGACCACCTCAGCACGTGGCGCGGCATGGAGGAGGCGCGGCGGCTCGGCCTCGCGCGCTCCATAGGGCTCTCCAACTTCAACCAGAGCCAGATCGAGGGCATACTGGCCGGCTGTGAGGTCAAACCCGCCGTGCTGCAAGTTGAGATGAACCTGAACCTGCAGCAGGAGTCTCTACGCGCGTACTGCGCCTCTCGCGGCATCGTGCTGACGGCCTACACGCCCTTCGGCTCGCTGCTGAAGGGCGGCGCGGGGGCGGGCGCCACCAGGGTCGACGACCCCGCGCTGGTTGAGATGGCGGGGAGGTACAACAAGACCGTGCCGCAGATTGTTCTTCGATACTTGATGGAGCTAGGAGTTGCAGCGATACCGAAGACAATAACCAAGCAGCGAGTGGAACAGAACATGGACATCTTCGACTTCCACCTAACCACCGCGGACCGCGCCGCGCTCCGGGGCCTCGACGCGGGGCTCCGGACCATCGCTGGAGGGAAGTGGGCGGATTCCCCGCAGTACCCGTTTGAGAGGAGTGAGGAGTGA
>Px012956 Aldehyde reductase-13  [Plutella xylostella=Diamondback moth]
ATGGGTGAAGTTCCAAAGATTAAGTTGTACAATGGACATACTATCCCAGCATTTGGCCTCGGTACATGGAAATCGCAAACCGGGGAAGTGGAGCAAGCAGTGAAAGACGCCATCGACATAGGGTATCGGCACATCGACTGCGCACACATTTACAAGAACGAGAAGGAAGTGGGAGAAGGGTTGAAGAAGAAGTTTGAGGAGGGAGTGGTTAAACGGGAAGACCTCTTCATCACGTCCAAGCTCTGGTGCACGTTCCATCGCCCCGACCTGGTGGAGGGCGCGCTGCGGACCACGCTCGCGGACCTCGGGGTTCCGTACCTCGACCTGTATCTGATCCACTGGCCGCAGGCTTATAAGGAAGAGTCCGACCTGCTCCCGACAGACTCTAACGGCAAGGTTCAGTACTCCTCATCAGACTACGTGGACACCTGGCGCGCCCTGGAGCGGCTGCGGGTGGAGGGCGGGCTGGTCCGCAGCATCGGGGTCTCGAACTTCAACAAGCGCCAGCTGGATAGGGTGATGGCTGCGGCTAAGATCAAGCCTGCTGTGATGCAGATTGAAATCCACCCGTACCTGAACCAAAACAAGATGGTCGAGTACTGTCGGTCGCTGGACATCGTGGTGACGGCCTACAGTCCGCTGGGCTCCCCCGACAGACCCTGGGCCAAGCCAGGGGACCCCCAGCTGTTGGATGACCCGAGGTTGAAGGCCATCGCTGAGAAATATAAGAAGTCTGTCGCCCAAGTGCTTATTAGATACGCGATCGACCGGGGCCTAGTCGTAATCCCGAAGTCGGTGAACAAGGCTCGTCTGACGCAGAACTTCCAAGTGTTCGACTTCCAGTTGTCAGCGGCTGACATCCAGCAGATCGGCGCCCTGGAGTGCAACGGACGGCTGTGCAGCATGGGAGAGTAA
>Px006403 Aldehyde reductase-14  [Plutella xylostella=Diamondback moth]
ATGAAGTCTATCTACTCCCTCTGCTTAGTGACCGGTGCGGCTGGTGCTGTCGGCTCCATCGTGGGGCAGATCGCCAAGATCAAGGGCTGCCGGGTCATCGGCTTCGCGGGCTCCGACGACAAAGTGGAGTGGCTAGAAAAGGACCTCGGTTTCGACAAGGCCATCAACTACAAAACCTCCGACGTGGCTTCCGCTCTGAAAGAGGCTGCTCCTAAAGGCGTCGACTGCTACTTCGACAACGTTGGCGGAGAGATCAGCAGCGTCATCATCAGTCAGATGAACATGTTCGGGCGCGTGGCTCTGTGCGGCTCCATCAGTTCTTATAACGAGGACGCGAGCAAGATGCCCAAGGCGTCGATTCTGCAGCCCTCGATTGTGTTCAAGCAGCTGAAGCTGGAGGGCTTCATAGTGTCGCGCTGGTTCGACCGCTGGCACGAGGCTTTCGCCGAGATCGTGCAGTGGATCCACGAGGGGAAGCTAGTAGTCAGGGAGCATGTCACGGAAGGCTTCGACAATATCTACGACGCGTTCATCGGAATGCTGGCTGGAGAGAACACCGGCAAGGCCGTGGTTAAGGTGTAA
>Px009370 Aldehyde reductase-15  [Plutella xylostella=Diamondback moth]
ATGGCCAAGGCAAGGAAGTACGTCGTCAAGAACCACTTCAAGGGAGTCCCGAAGCGGTACGACTTCGACATCATCGAGTATGAGCTGGCCCCTCTGAGGGAGGGCGAGATCCTCGTGAAGACGGAGTGGATCAGCGTGGACCCCTACATCCGCGCCTACAACGCGGCTCGCAGCGTGCCCTACGACCAGTTCAGCTTCCAAGTGGGCCAGGTCCAGGAGTCCCGTGACAGGGAGTTCCCCGTCGGCTCCCGGGTGGTCTCCCACCTCGGCTGGCGCGACTACACCATCCTCAGCAAGGACAAGACCAGCAAGTACTACGACCCCAGACATCCGCACTACAAGCTACCGGACCTCAAGGGCTTATCGCCGTCTCTAGCGGTCGGTGCTGTGGGCATGCCTGGAGCCACCGCATACTTGGGTCTGCTGGAAATCTGTCAACCGAAGAAGGGAGAGACTGTAGTGGTGACCGGTGCGGCTGGTGCCGTCGGATCCATCGTGGGGCAGATCGCCAAGATCAAGGGCTGCCGGGTTATTGGCTTCGCCGGCTCCGACGACAAAGTGGAGTGGCTAGAAAAGGACCTCGGTTTCGACAAGGCCATCAACTACAAAACCTCTGACGTGGCTACGGCTTTGAAAGAGGCCGCTCCTAAAGGCGTGGACTGCTACTTCGACAACGTTGGCGGAGAGATCAGCAGCGTCATCATCAGCCAGATGAACATGTTCGGGCGCGTGGCTCTGTGCGGCTCGATCAGTTCTTACAACGAGGACGCGAGCAAGATGCCCAAGGCGTCGATCCTGCAGCCCTCGATTGTGTTCAAGCAGCTGAAGCTGGAGGGCTTCATAGTCTCGCGCTGGTTCGACCGCTGGCACGAGGCCTTCGCGGAGATCGTGCAGTGGATCCACGAGGGGAAACTCGTGGTCCGGGAGCATGTGACGGAAGGCTTCGACAATATTTACGACGCATTCATCGGCATGCTAGCCGGAGAGAACACCGGCAAAGCCGTGGTTAAGGTGTAA
>Px000515 Carboxyl/cholinesterase-016b  [Plutella xylostella=Diamondback moth]
ATGGTGGTCGTTAATGTAACTGAAGGGGCATTAGAAGGAGAAGTGTTAGACAATGTAATTGGTGGAAAATATTACAGTTTTAAAGGAATTCCGTATGCTGCTCCACCAATCGGTGATCTGAGATTCAAGCCACCGCAGCCTCTTAAACCATGGAGTGGCGTAAGAAGCGCACTAAAGCATGGGCCTAATTGCCACCAGTACGATAATTTGATGAAAATGGTGATACCAGGCAGTGAAGACTGCTTGTATCTAAACGTTTACACTAAAGACATCAAGCCAAGCAAGCCTCTACCAGTCATGATCTTCATTCACGGAGGGGCTTTCGTCAGCGGATCAGGAGACTCCGACTGGTACGCACCAGATTTTCTTGTTGACAAAGATGTAGTATTAGTAACAATCAACTACAGGCTAGAAATACTAGGTTTTCTTTGTCTAGACTTAGAAGAAGCACCTGGCAATGCTGGCATGAAAGATCAAGTTGCTGCCATGAGATGGGTTAAGAAGAATATCCACAATTTTGGTGGCGATCCTGAAAATATTACTATTTTTGGTGAAAGTGCTGGAGGAGCATCGGTTTCATTCCATCTAGTTTCTCCTATGAGTAAAGGGTTATTTAAAAGGGCTATTGTGCAGAGTGGTAATTCTAATGCTGGCTGGACCACAGCACCCTTTTATAAAGAGAAAGCAAGAAATCTCGCACGTCTATTGGGAAAAGACGACACCGATGATGACAGAGAACTTCTCGAGTTTTTTAAATCACAGCCCATTGATAACCTTATCAATAAAATCCCCAATATTGCATTCTTTGAAAAAGAGAAGCCTTGGATCAGCCTTCACTGGTTGATTGTAAGTGAAACACAATTTGGAAATAATGAGAGGTTTTTCACTGGCAAATGTACGGACATACTTTCGAATGGTATCCATGAAGGTGTTGAAGTTATTATAGGTCATACAGCTGATGAAGCTCTTATGTATTTTTCAACGAAAAGACCACTAGAAGAAATTATAAATGCAGCAAACAATTATTTGGAAAGTTTTGTTTCCGATGAATTTGCATGGAATGTTTCAATTCCAAAACAACTGGAGATCGGTGAAAAAGTAAAAAAATACTATTTCGGAAATGAGAAAATCACACGAGAGAACCTTGGACCATTAGTCAGAATCGTGTCAATGGTTATATTCATGTACCCCGCAGTGCAGATGGTTAAAGCTATTGCTGCAAAAAAATCTAAAGTTTATTTCTATCAATTTAATTGCCACACAGAAAGAAATATCTTTGAAAAGCTATTGAAGATAGAACACATTCTGCCTGGGAAGAAATCTGTCCTTCATGCAGATGATTTGTTTTATTTGTTCAACACAGATTTAAATGAACCCATAGACAAGAGCAAACCAAGCTACAAATGCATTGATACTGTTTCCAAACTTTGGACCAACTTTGCGAAATATGGAAATCCTACTCCAGATGATTCGTTAGGAGACAAGTGGGTCCCATTTACTCTAGAGAAGCAAGACTATCTGGAAATCAACGAGAAACTGTTATCAAGGTCATTCCCTGACAAAGAAGAAATTGAGTTCTGGGAGAGTTTATATCGACAAGATTTGCCTCAGTATTGTGCTATTAAATAA
>Px000089 Carboxyl/cholinesterase-006a  [Plutella xylostella=Diamondback moth]
ATGTTTCTTAAGTGTTTAAGTGTAATTTTAACACTTGAGTATGTGGTGGGTGCTCAAGTAAGGGTGGATCCTTTGGTGCTGATCAATCAAGGCCTGGTGAGAGGAGAGAAGGCTGTAAACGGTGATTATTCGTCATTTCATGGAATTCCTTACGCTCAAGTTGATGCGGCCAATCCGTTTGGGGCGTCCCTCCCCGCCCCTATTTTCGCCGATGTGTTCAACGCTAACCGCCACGGGATCAAATGCCCTCAAATAACTGACAAAGAAAAGAATAAGGACCAAGTAATCAGTGGATCTTTGGACTGCCTCACCCTGAACGTCTTCGTTCCCTCCAAAGCCAGCGTGAAGAATCCTCTACCAGTACTGGTGTACATTCACGGAGGATCTTACATCAACGGGGACTCTGCTAATGACCTCGTCAATGGCCACAAGCTGGTAGAACAAGGCATCGTCGTAGTATCAATAAATTACCGATTGGGTCCGTACGGATTCTTCTGCCTAGATGTCCCCACGGTACCAGGAAACCAGGGCTTGAAAGATCAGTACTCAGCCCTGAAATGGGTCAGAGACAACATTGTGCATTTCGGGGGTAATCCGTACAACGTGACGCTAGCAGGGGAGAGCGCTGGGGCTGCGTCGGTGTTGTACCAGCTCTACGCTAAGAAAGAGAAGTTGTTCCACAAAGTGATTGTTGAGAGTGGATTGCCACAGACTCCAGGATTGCATGTGGAAGGGGACACAGAAGCGGCTATAAAGGTGGCTGGGTATCTAGGACTCAATACCACAGACACTGAACAAGCTCTCGAGTTCTTAACTAAATCATCAACAGATTTAGTGATCGCAGCTGTGAATGACTTGAGCATGAGACTGGTGCCTTGCGTGGAGAGGTCGTTTAGCGGCGTCCAAAACTTCATTGAAGCAGACCCGTTTTCTATAGAACCGTCTAACAAAATCAAAAACATGGAGATTCTTATCGGCGTTACCAGTTGCGAATGGTGTGACATCACGGATAGAGATCCCTCAGTTATTGAAAGCTACTTGACTGTGGCTTTTGACTTTGATAATGTTAATTTAAATAAAGCTACAGAAGCTGTAAAGCATTTCTACCTTGGAGATAAAGATGCAAGCGAGGACACAGGATTGCTCCTAGACGCGTTCTCATCGGACTATCTGTTTATCTATCCAACAGAAATAGCTGTAGCCAAACTGTTAAAAGAAAAGGCAGGGCCAATATACAGTTACATGTTTAACTATGTGAGTGAGAACGACGGTGCACTGGTTGACCACGCCAAGCATGCTTCGGAACTGAAATACGCTTATGCTAATGGCTACGAACAATTCAACGATGATGAAAAGTTGGTGTCTGACCGTCTCAGTCAGCTGTGGGCGAATTTCATCAAATACGGAAACCCCACCCCGACCAAGACAGATCTGGTTCCCCTGATCTGGGAGCCAGTGTCGGAGACATCTCGGCCCTACCTCAAGATAGACCTGGACCTGGCCATAGAGCATCGCTTCCGGCAGGAGAGCGTGGTCTTCTGGGAGCTCTTCTACGACAACTTTAGACAGTCTCATAGGTTCACACGACAGTGTAGTCTTGAATAG
>Px001866 Carboxyl/cholinesterase-023a  [Plutella xylostella=Diamondback moth]
ATGATCCTTACTTTGATTTTGCTTACCACTTTACATCTACATTTATCAACTTGCGCCGTAAAAGTTAAAACAAGTCAAGGCACAGTGTTGGGCATTCGGAAAGAAACTGTGTTTGATAAGCGACTGTACTACGCGTTTTACGAGATTCCTTTCGCCCGCGCGCCCATCGGTCGTTTGCGGTTTAAGGACCCGAGGCCTCTGAAGACCTTCAAGATTCCCTACGAAGGAGACACAAACTACTACAGTCCCTGCGCACAGCCGCACATAGTGCACTCAACCAGAGTTTCGGGAGGAGAAGACTGTTTGTATCTCAATGTATACACCCCAGCGCTACCCCGCGCCCATCAACCCACACTTCCTGTACTGGTCTTCTACCACGGGTATGCCTTCACCTCAAGCTTCAGCCACATCTACGGGCCTGACTTCCTCATAGACAACGGCATCGTCCACGTCACAGTCAACTACAGAGTCGGCGTGTTCGGCTTCAGTAAACTTAATGCCAGCGACACCCATGCCAATATGGGTCTTAAAGATATGGTCATGTCCCTCAAATGGATCAAAAGTAATATTGCAAGGTTTGGTGGTGATGAAGCGAAGGTCACTGTGATGGGGACAGGTTCTGCGGCTGCGCTGCTGTCGGTACTGCTCACCACCAGGGCTAGGACACTGTTCTCCAAAATGATACTCCACAGCGGCTCAATGTTTGCTCCATCATTGTTCCTCGGAGACCGCCTGGCCGAGACTGAACTTTTCAAACAGAATCTCCGCAAATTACTGGGAAATCTTGAGATAAAAACCTTAACTATGGACATCATAAGGTCGTCTCAGAATATTTACAAACACAAAGATACAGTCGACGTGCAGAGGCCGCTAGTTCCTTTCACTCTTCACCTGGAACGTGGTTCCAACAAGTCGCTGGTGACGAGGACTCCATCTGACTTCTACCGACGCGGCCTGCACAAACCCATCACGACGCCCGTCCTGATCGGCTACAACACACAGGAAAGTTTATCTGAAGTCATTCCATTTTTACGAAAGCCAAACCTCCTTGGCACCATCACCAGCGATTTCAAATTCATGGTGCCATTCGACGATGGATGCCGGTACAAACATACGCATCCACGATACAAGGAAATAGCAAATAAGATTCTAAACCACTACTTCAAGGGCGGCTTAAATGAGAAATCAATCTATAATTTCATGAGGTACACTTCTGACTTGCTCAAGTACCCCGTGTTGAAGTTTATTAAAGCCCATCTTCTGTCCACCAGTACGATGTTCGTTTACAAATTTAACTACAACGGCTTTTTTAATGCTGTGAAGAGGAACTCTCTTGGGGACATCAAGTTGAAGGTAAGAGGGGCGGCGAGCGGGGACGAGCTGTGTTACCTGTTCCGATGCGAGCCGATGTCGGAGTACTACCCGAAGCTCCAGGGCAATGAGACAGACGCTCGCATCATGAGGGAGATGGCGTCGATGTGGAGTAACTTCGTGAAGGAGGGAGACCCTACGCCGGCGCGGCACCCGGGGCCCGCGTGGCCGTCCGTCACTCCCGCCATGGACCACGTCATGTTTATAAGCAAGACAAGTCGCCTGGTGGAGCTGCGGAGAGAACTAGTGATGTTGAAGTTCTGGAATGATTTGTACGCTGATTATTATTGTGAAGAGAAGTGCAACAGACAGGACAAAGATGAACTTTGA
>Px003352 Carboxyl/cholinesterase-013a  [Plutella xylostella=Diamondback moth]
ATGCGCGCGGGTCGCTGGTGGCGGGCAGCGCTGGTGTGCGCATGCGCGCTGGCACTGGGCGCGCACGCGCTCCCACCCGCCGCGCTCGGAGATGTCATCGCCAACGCGGCTACGCATCTCAACACTATGAAAGTGACAGGAGCATGGCGTCGCCTCTCCAGCACAGTCAGCGAGTCCGTGGGCCTCAAGCACGCGCTGAGACGCCTGCAGGCGGTGCCGGCGCGCGCGGCGCGGCTGGTGCACGCTCTGGTGGACCGCATGCGCGTGGGCGGCGGGCCCGTCGTGCGCACCCAGCTGGGAGAGCTGAGGGGGAGACGGCTTATTACGAGGACCAATAATCAGACGCCGTATTATAGTTTTAAGGGGATCAGATACGCGCAGCCGCCGCGCGGGGCGCTCCGCTTCCGCCCGCCCGCGCCGCTGGAGCCCTGGCTGGGCGTACGCGACGCGCTGGAGGAGGGCGCGGTCTGTCCCCACCGGTTCATGCTGTTCGACACCTACAAGGGCGATGAGGACTGCCTGTACCTGAATGTGTACTCGCCGGCGCTGCCGGATACGCTCACTGGCTACAACCCGAAGCTAGCCGTGATGGTGTGGATCCACGGGGGCGCGTTCGCGGTGGGCAGCGGCAACTCGTTCCTGTACGGACCCGACCACCTGGTGGGAGCCGGCGTGGTGCTGGTGACCCTCAACTACCGTCTCGGGGCTTTAGGGTTCCTCAGTCTGGAGAATGATGAGGTCGCCGGGAATATGGGACTAAAGGACCAGGTGATGGCGCTGAAGTGGGTGCGCGACAACATCGAGTTCTTCGGCGGCGACCCCGGCCGAGTCACTCTCTTCGGGGAGCGCCGCCCCCGCCGCCCCGGTCCCTCTCTTGGGGGAGCCCGCCGGCGCCGCCTCCGTGCACCTGCACATGCTGTCACCCGCCTCCAAGGTACCTACTACATATCATCATCATCACAACCCATCACGTCCTCACTGCTGGGGCTCGGGTCTCCTTCCAATGAAGGAAGGGTTTTAGGCCTAGTCCACCAAGCTGCCCTAGGTCTGTTCCACGGCGCGATCGCGGAGAGCGGCGTGGCGATATCCCCGTGGGCGCTGGCGGCGGCGCCCCGGGACCGCGCCTTCGCGCTCGGCCGCGAGCTCGGCATCGACACCAACAGCACCGCTGAGCTACTCGGCTACCTCCGAGCGACTCCAAGCGAGCTGCTCGTCAAGGCCGGGGCACGCCTGGCCGGGGCGTCCGGGCCGGCCGCCGACCTGCACAGCACGGTGGCGCTGCCCTTCGTCCCGGTGGGCGAGCCGCCGGGCCCGGACGCCTTCCTCACGACTGCTCCCCGGGACGCCCTGCCCGGCGCTGACGTGCCGTTCATGACCGGGTATAACGCCAAGGAAGGGATTATACTGTTTAGACGCCTGCAGCGTTACCCCAAGCTACTGAGCGAGCTGGACCGCGAGTTCCGGCGCGTAGTTCCCCCCGAGCTGCTAGCGGGCGCGGACGAAACGCTGGCGAGTAACGTCACCGACCTCGTGCGCTCCTTCTACTTCCAGGACCGCCCTGTTGATACGAGGAATTTGGACAGTCTGATTGATTTATTCACGGACGTGATGTTCCTGCGTCCCGTGCTGGAGACGCTGCGGCGGCCGGGCGCGCGGCGCAGCCCCACCTACTTCTACCGGTTCGCGTTCGACGGCGCGCTCGGCCTGTTCAAGCGCATGCTCGGGATCACGCCCCCCGGCGCCTGCCATGGGGATGAGATGGGGTACCTGTTCTACTTCTCGCGACTGAACTACCGGCTGGACGACGGCTCGCCCGAGCTGGCGGTGTCGCGCCGCATGGTGCAGATGTGGACCAACTTCGCCAAGACCGGCAACCCCACGCCGCCGGTAGACTACGAGTCGATAGTGGACTTCAAGTGGCTCCCAGTGAACGACACGTCCACCGTGCGGTACCTCAACATCGACGCCAACGTGACCATGGAGGAGGACCCGGACGGCGCCAGGGTGCAGTTCTGGGACTGGCTCTATGACACCTTCGCCAAGCATTGA
>Px003389 Carboxyl/cholinesterase-018b  [Plutella xylostella=Diamondback moth]
ATGAGCAGCTCCAAACCGATTGTCAAAGTGAAAGAGGGAAGTTTGCAAGGGACGCTGTGCGATGGTGAAGACAACTCAAAGTTTTATTCATTCAAAGGGATCCCTTTTGCTCGGCCACCAGTCGGTGATTTACGATTTCGGATTCCTGAGCCTCCTACCCCTTGGGAAGGAGTTCGCGATGCAACCAAAGAATGCACTTTTATTTCGGCCCAGATGGACCACGCCACCGGGTCGGTGAAGGGCGGGGAGGACTGCCTGTATCTGAACGTGCACACGCCAGCATTGGGAGGGAACTGCCTCCTCCCCGTCATGGTTTACATCCACGGAGGAGGGTTCATCTATGGTCGTGGAACAGAAGACTCCGGGCACGGACCAGATTTCCTCATTAACAAAGGCGTAGTGGTCGTCAATATCAATTACAGACTGGGAATACTTGGATTTCTTAATTTAAACCTCAAAGAAGCGCCAGGGAACATGGGGCTACGCGATCAAGTGATGGCTCTGAGGTGGGTCCAACAAAATATTGCACAGTTCAATGGAGATCCAAACAATGTGACCATATTCGGAGCAAGCGCGGGTGCCGCTTCCGTGGAGTATCTGGTTCTGTCTAAGATGACGAAAGGATTGTTCCATAAAGCTATTTCCCAGGCAGGCTCCTCACTTATCCCATGGGCTCTGAACAGGAATCCAACGGAGATAGCATTTAAGGTGTCCAAGAAAATGGGTAAAAACTTGAAATCTACGGAGGAATTGTTGAAACACTTTCAAACTTCACAGCTGGACGATCTAATTAAAGTTTCAGAAGATGTGATCACATCTGAGGAGTGGAAAGGGGGTATATACTTCGGATTTGTGCCCACCGTTGAATCACCAGGTGATTGGGAGCCGTTTTTGGGTGAATCTCCTGAATTGCTGCTGAAACAAGGAGATTTCAATAAGGTTCCCTATCTTGCTGGTTGTTGTTCACATGAAGGACTTCTTATGCTATACGCGCGTCCTCAGGTTTTTGAATCATTAGCAACAAGCAAGAATTTTATAGACTATCTGGCTTTCAACATCGACGATGAACATAGATCCAATGTAAAAGACAAGTTGGAAAAAGTATATTTGAATCATGATGGAACCGCTGATTTTGCTGTTAACTTTTTCACCGATGTGGACTTTTTAGGTGGCACTTATTACGCCCTCTCATTGATGTCAAGGGCTGTTTCTCCTGTATACATGTACCATTTTTGCCATGAGGGTGAACTGAATATCTTGAAGAAGAAGTTCAACATAACTCGTGCAGGAGTCTGCCACAGCGACGACGGAGGATACATCATGAGGGACGACTTGTTGACGAAATGTCCTCCAGAAATAGACCGCTTGGTTCGGGACCGAATGACCGAGATGTGGACCAACTTCGCCAAATATGGAAATCCAACCCCGGAAATTAATGAAAAGATAACGACGAAATGGGAGCCCTTCGTCGAAGATCACCCGGTGTACCTGCGGATAACCGACCAACTGAAATTAGAAGAAAACCTACTGCCAGAAAGAATCAAACTGTTCCGAGAACTTTATGAAAAATATTACCCATAG
>Px003649 Carboxyl/cholinesterase-001b  [Plutella xylostella=Diamondback moth]
ATGGCCAAATATACGTTTTTTCTAGCTCTTCTGTGCGTCTTAGAGTTAAGTTATATATTAGCTGATGTGCAGGAAAGTGTCCAGTCTAAAGTGGTGAAGATATCTTCAGGGCCAGTGAGAGGGTACAAGGATAAGAAAACGGGCATCTATGAGTTCTATGGGATACCGTACGCGAGCGCTCCAACCGGCGAAGATAGATTCAAGGCACCATTACCGGCTCCAATATGGCTGGAAACGCTAGAAGCAGTGGACAAGAACATCATCTGTCCTCAGTACAACGACAAGTCCAACCCCATGCACGACCCATCCAAACGCATAGTAGAAGACTGTCTCATAGCCAACGTATTCGTACCGGACACGGATGAGACAAACCTACCCGTGGTAGTTTACGTGCATGGCGGCGCTTACCAGATCGGTAATGCACTCTTCCTCACACCTGAAGACCTTGTGAAACAGGGCAACATCATCGTCGTCAACTTCAACTACAGACTTGGAATCCACGGGTTCCTCTGTCTAGGCACAGAGGGCGCTCCAGGCAATGCGGGCATGAAGGACCAAGTGGCGGCCTTGAAATGGGTGAACAAGAATATAGCGAAGTTCGGAGGAAACCCTGAGGATGTAACCATCGCTGGCTACAGTGCTGGCTCGTCGTCCGTTGAGTTACTGGGTCTGTCCAGGTCCACCCGTGGACTGTTCCACAAGGTCATCCCGGAGAGCGGTGCCGGCGTCGGCGTGTGGAGCGTCCAGCAAAACCCTGTAGAGATCGCCCGAAAATACGCAATGGAGTCTCTCAACTACACCGCCGACAATGTATCCGAGTTGGAGGCATTCTACAAAACGACTCCCCTTGATAAGATGCAGATTGATAGTTTCATGAATGAACCTGATTCTACGTTTGTGTTTGTTCCGTGTGTGGAGCGGCCCGGACCGAATGCTTTCCTTACCGAAGCACCTTTAGACATACTGAAGAAAGGTAAATTTGAGAAGACGCCGTTCCTCGTCGGATTCTCTAATATGGAGGGCCTGTTCAGAATTGACGTCTTCAATGATTGGAAAGATAAAATGAATGAGAAGTTCTCTAAATTTCTTCCGGCCGATTTAAAGTTCTCCAGTGAGGAAGAGAGAGAGGAAGTGGCGAGTGCGATCAAGAAGTTTTACTTTGGCGATGAAGCCGTGAGCGAAACAACGGTGCAAAAATTTGTGGACTACTTCACAGATGTGATATTTGCTTATCCGATACTGAGGTCTGTGAGGCTTCAGGTTGAAGCTGGCAACACTGATGTATTCCTGTACGAGTTCTCATACGTAGAAGAAGCTTTCTACCAGATGATGCCGTTCAAGATTCGGGGAGCGAACCACTGCTCCCAGTCGGTGATGGTTCAGAATGCAGACCTCCTCAACGTAATAACCCCCTCAGAGAACTTTGAAAAGATGCGAAAAGTAATGAGGGATTTATGGATCAGATTTATTAAAACTGGAAAACCCGTGAAGGAAGCAACTCCCGACTTCCCTTCAGGCTGGCCGGCGGCTTCTGCTGAAGGCTCCCCATACATGCAGCTGGACCTTCCTCCTCAGCTGAAGGGTGCCCTCCTGCCTGAAAGGGCCAGGTTCTGGGACGACATCTACAGTCGCTACTACAGCACGCCGCAACCGCCGTCCACGGGTGTTGAACACTCGGAGTTGTAA
>Px003712 Carboxyl/cholinesterase-015a  [Plutella xylostella=Diamondback moth]
ATGGGTGAGAATACTGTTGGTGAAAGAGTACGAGTTGTTACCAAAGAAGGGCCTGTAATAGGAAGTTTAGAGGAAAGAGATGGCAAAAATCTGTACTCCTTCTATAGAGTTCCATATGGGACACCACCTTTGGGTCAACTACGATTTAGTGCACCCAAACCAGCAGCTCCATGGCAAGAAGACATTGATTGCACTAAGAAGGTGTGTGGCCCGGTGACTGGGGCCGAGCTGGTCACCAAGTGTTGCCTCCTCAACGAAGACTGTCTCTATGTTCACATTGTCACTAGAGACCTAAATCCAGTCAAACCAAAACCTGTCATGTTTTGGATTGGCTGTTTCAACTACTGCTGGTCTCTCAATATTCTGCTTGAACCATGCATCCTCGTAGATGAAGATGTTGTGTTTGTGACATGTAGTTTCCGAGCTGGCCCGATGGGCTTCCTGTCAATTCAAAATGTGGTTGCTCCAGGAAATGCTGGCTTAAAAGACATTGTTATGGGACTGAAATGGGTTCAAAGGAACATCAGTTTATTTGGTGGGGACCCTAATAATGTTACTTTATTTGGTAGCAGCACTGGCGGTGCTATTGTCCACCTGATGATGCTGTCTAGCATGACCGAGGGGCTGTTCCACAAAGCCATCATACAAAGCGCAAGCGCCCTGAACAACTGGGCTCTGACCAAAAACCCAGCAGCTGCAGTTGTAGAACTGGCTAAAGCCCTTGGGATCGAAGTTATAGGTAACGACTATGCTGAAATTGTAGAAATATTGAAAACTCTGCCAGCAGAAGATATTGTGAAAGCGTTTTTGGATAAAATTGCTGTTGTTGAAGATGCTACAGACATCTTCAACCCCATGTTCCGGCCGTGTATCGAGGAAGACTTTGAGGGCCATACAGCATTTCTATCCAAGAGTCCCTTTCTAATTTTGAAGTCAGGCAAATTCAACAAGGTGCCAATGATTATTGGGGGCGACAACATCGAGACATCACTGCTCAAGTTCCTAAAGTACAACTTCAGCGAGAATTACGAGCAGTTGAATCAGAGAAGTAGTTTTACATTGCCGAAACAGATGGCGAGTGGCATGAACAGTTTATCAACCAAACTCGTGCAGCAGTTGATAAACTTCTACACCGGGGAGGACGCAGAGTTGAGCGACGGCACGAAGCACCAGTATTTGCAGATGATCAGTGACTACTACTTCTTGTACTGTGTGAACAAGTCGGTGCGGTTCCACGCGCGGTGGGCGGCCGAGAGCCCCGTGTACTACTATGTGCTGAACTTCTCCGGCGACTGGTCGGTGCCGCACGAGCTGTGCTACATGAACTGCGGGGAGATCCCCTACATGTTCCAGATTCGACTCCCAGCCGAGGACCGGTACGCGCGCGGCGGGAGGGACTCCGTCAGGGTCCGCAGTAGGGTCATCAAGATGTGGACCAACTTCGCTAAATATGGCAACCCAACTCCAGATGACAACGACCCTCTATTCCACATAACCTGGGACCCAGTGGAGAATGAAGACAGGCTGAACTACCTCGCTATCGGCACCGAGCTCACCAAGGGACGGAACCCGTACTATGACAGAATGAAGTTTTGGGACCAGCTGTTCGTAGAGCAATCCTTCCTGAGGACACTCATGTATTTCAACGATATGGGCGTTCAGTGGTAG
>Px004044 Carboxyl/cholinesterase-014a  [Plutella xylostella=Diamondback moth]
ATGTCAGACGCTCCGGTGGTGTCGGTGCAGCAGGGGTCCCTGCAGGGCCGCCTGGTGTCAGACGCTGACGGGAAGGCGTACTACAGCTTCCAGGGCATCCCGTATGCCAAGCCGCCGCTGGGTAGTTTGAGGTTTAAGGCACCGCAACCCGTGGAGCCATGGGAGGGCGTCCGCGAGGCCACGGCCGAGGGCAACGTCAGCGCACAGATAGACCCCCTGTTCCACAAAGAATACATCGGGGACGAGAACTGTCTGTTCCTCAACGTATACACTCCCAATCTGGACGGAGAGTTCCTTCCCGTCATGGTCTTTATACATGGAGGAGGGTTCAAATGGGGCTCAGGGAACACCTCGCTTTATGGACCAGATTATTTGGTAGATAGGGATGTAGTGGTTGTCACGTTAAACTACAGATGTGGACCGCTGGGTTTCCTCTGTTTGAACACCCCAGAAGTGCCAGGAAACGCCGGTCTAAAAGACATAGTGCAGGCGGTGAAATGGGTTAAGGATAACATACAAAACTTCGGTGGGAATCCTGGAAATGTGACCGTTTTCGGGGAGAGCGCCGGTGGGGTTGCAGTCAGTCTGTTAACTGCTAGTCCGCTGACCAAAAATCTTATAAGCAAGGCGATTATACAGTCTGGTACTGGGTTGAACGGATGGGCGTTCCAAAAGACTCCTTTGGAGAACGCTAAAGCTTTGGCTAAAACCCTTGGATGCGATTCGGAAGACTACGAAGACATATTGGAGTTTCTGTCAACAACGCCGGTGAAAGACCTGGTTGTAGCCAACAGCAAACTGGCTCCACCAGAACTGTTCTACGAAAAAGCGTCCTCAATCTTCGCTCCGGTAGTCGAGAAAGAATTCCCAGGAGTCGAAGCGGCTTTGACCGAACCTTTCATAGACCTGCTAACCTCTGGCCGAACAGCCGAAATCCCGATCATGATCGGCTCGACCACTCTCGAATTCATGCTCGGCCATACGCCAGAAGACTTCCAAATCTTCATTCCTGACAACTTGAGCTTGAAGCGAAACTCCGAAGAGTCTTTAGCTGTCGCTGACAAAATCAAGAGCCTCTACTTCAAAGACGGCCACACGGGGGTGGAGCATTTAACTGAGTATTACCAGCTACTGTCAGACAAACTAATCAACATCGACACTCACCGCTATGTGAAATACCTGATCAATGTATCCAAAAAGCCGATCTATTACTACAAGTTCGACTACGTTGGGGAGTTAAACGTCCATGGGAAGCTGTTGACAAGTCTGGGGTTGAAGCACGCCAGCCACATGGACGAGTTGGGGTATTTGTTCAAGAATGTGCTGCAGAATGATGTGGAGCCGACGGCGGCTGATGTCAAGATGAGGGAACGCATGCTGAGGCTTTGGACCAACTTTGCTAAGGGAGGAAATCCTACCCCCGAAGAGAACCACTTCATAACCGTCAACTGGCAGCCAGTGACCAAAGACAACCTCTACTACTTGAAACTAGGTTCTGAACTATCACTGGACACGAACCCTGACAAAGAAAAGATGGAATTCTGGGAGGAGCTCTACAGCAAATACTTCAAAATCTGGGAAGAACCCATCAAAAACGACATAGCAGTAGAACAAGTGACACCATTAGATGAAACACAAGAGACAGTAGATGAAAAACAAGAGACAGTAGATGTAAAAGAAGAAAATGTTGAGACAGAAACAGTTGTAGATGATTCTAAGTCAGAACCTAATGCTAACAATGTGGATGAACAAGAATTTGTTACCGACACAAATGGAATTGTGACTGAAACTGAAGAAGTAGTACAAATAGTTACCAAATCTGAAGAAATTATTGAAACAGTCACTGAATCAGAAAATCACGAAGAAGTAAAACCAGACATTGTTGAATCAGTCACTGCATCTGAAAAATTAGTTGAAGAAGTGAAACCAGAAGTTGTTGAAGAACCGGAACCAATTGTAGAAGTATCCCCTCTGAAGGAAGAAGTCAAAATAGTAGCAGAAGAAATACAAGGGCCGAAAGTGACAGAAATAGCGAAGGAATACCAGAATGGGAACGCGAAGATTCACCAAAATGGCAACGGATATTTGGACAAAGCTCCATTAAGAACGTCCAACGAAATTAAAATGGCTGTCAAAGCTAATGGCGCTCCTAAAGACGTGATCAGAGCAAACGACCCACCAGAAGATGATTTGCCTAAGAATATTGGTGTCAACAAATTCGTTAACTTTTTCGAATCACTCGGTGGCAAGAAATAA
>Px004046 Carboxyl/cholinesterase-019a  [Plutella xylostella=Diamondback moth]
ATGGCTTCCTGTCAAGTAAAAGTAGAACAAGGGATTCTGCAGGGTAAAGCAACAAGCATGCATAATTGCAGACAATACTACAGCTTTGAAGGCATTCCATATGCCAAACCTCCTGTAGGACCGTTGCGATTCCGGGACCCTCAACCAGTAGAACCCTGGACTGGCATCCGAGACGCGACCAAACCCGGCAACCGATGCGCACAAATAAACCCCCTAAAACCCTCCAAAATGGAAGGCTCTGAAGACTGTTTATACCTCAATATTTACACCCCAAACCTCCCACAACATGAGATAAACAAACTACCCGTACTCTTCTACGTACATGGCGGAAGATACGTCTTAGGATACGCGGACTATTATAGACCGGATTACTGGTTGTCGAAAGACATGGTAGTGGTTACTACCAACTACCGGTTGCACATTTTTGGCTTCCTCTCCTTACATACTAAAGAAGTTCCGGGCAATGCTGGGTTAAAAGACACTGTGATGGCCTTACAATGGGTTAAAGATAACATAAGCAGGTTTAACGGTGATCCAGGGAATATAACAGTGTTTGGTGAAAGCGCTGGCGCCGGTACTGTGACGAGCTTTTTGACGTCCAAAATGACGGATGGATTGTTCCACAAAGTCATTTTCGAATCGGGAATATGCGTTTCAGACCTCTTTATGGTTGAGGAGAATGTGATAGACCGAGCCAAGTTTGCGTCTTCGCAACTAGGAAGCGAAGCGACGGAAATAAAGGATATCCATGATACCTTGATGACAGCATCGTCTGAAGACCTATGCCTTGCCGTGTGTGCCGCTGAAATGGAGAAGCCTACGATAGACGCGTTCTTCTTACCTGTAGTCGAGAAGGAATTCGATGGAGTCGAAAGGTTTTTCGAAGAGTATCCGTACAATAGTTTGAAAGGAAACAGAATGAAGAAAGTGCCAATTTTATGTGGTTACTCCTGTTACGAAGGAGCCTTATTCCTGCAAAGAGACCAAGATGGCAATATCATGTATCGAGATGATTTAAACTTCTTCCTACCGCGTTACCTTTTTATAGAAGATGGCAGCAACCGAGAAAAGAAAATAGTATCTGCTTTACACAAGTTCTATTTTAATAGCAAACCAGTTGACGATAGCACAAAGAAAGAATATTTAGACTTCGTGTCTGACGCTTATTTTGTAAGAGATATCTTTATTGGTTTAGAAATAATGGCAAAGCACATTAAATATTTGTATGTGTACAGATTTAACTACGCTGGCAATATGAATACTAGGGTTATGAAAAGTTTGGGAGTGAAAGGAGCTTGTCATGGAGATATATTGCAGTATCAATTTTATCGGAAGAACAAGTATGACGAAAGTACCAATGAGGATAAGAAAATGGTCGCCTTTTTGACGGAAGCGTGGTACAATTTTATGAAGACTGGAAAACCATCATGGTCGTCGCAAGAATTAGAATGGCAGCCGTATACCAAAGAAAATAGGAAAATGTTGAATATATCTAACGAACTGACCTTAGTCGACAACCCAGAACTGAAAAGAATGTTATTTTGGAAACAAGTTATGGGTGAAAGGTCTAAACTGTGA
>Px004284 Carboxyl/cholinesterase-024a  [Plutella xylostella=Diamondback moth]
ATGTTCCTACAAGTGCTCTCACTATGTCTGCTGCTCAGTCCAGCTCTGGCCGGCTACTTCCATCGCCACCCGGACCACTACCACCACAGCGGACACTACCACAGTGGTGAAGATAGCGGCTCCAGCTCCGACGAAGGCGGCTACAGCAGCAGCAGTGATGAAGATAAAGGAGGTCCTGATAAGTACCACCATCACAGCTGGCACCACCACGGGCCGCCGCCCTACGGCAGCTGGCACGATCATCAACCCCCGAAGGCAGGCTGGCACGACCACCAGCCCCCGAAGGGAAGCTGGCACGACTTCGAGCCGCCTAAAGACGGCTGGCATCACTTCCACATGCCCGGGTACGTACACAAACACCCGGAACACCACAAGGAGGTGATGAAAGGAGACGGTGGCGACAAAGGCCATGAGAATGCTACAGTGGTAGAACACAAAGAAGAGCATAACGAAACTAAAGTTGAAGAGCCGGTGGTAGAAAACAATGGAACGGTTGTGGAACAAAGTGGACAAGGCTTCATCGTCAGTCAAGCCGGTGGTCAGGGAGAGACAGTCCAAGGAGGAGAGGAAGTTGTAGAAACTGGAGCTTCAATAGCAAATGTCACGACTACCGAGGCCTACAAAGAATTCACGAACGCTGTCACAGAAAAAGTTCACGTTGAAGAGAAGAAACACGATGAAAAAGGTCACAAATACACAGGGGTTTACTCCGGAGGAAGCCACAGTGAGGGTGGCCATAGCGAAGGAAGTTATGAAGAGAAAATAGAAGTTTTGGTTCCACAAACGGAAAAAGCCGTTGTGACAACAGAAGCAGTAACCGAAACAGTCATAGTTCAGGGCAACGGACAAGGCGCAATTGTGGAGCAAGGGAACCAGGGAGCCAATGGAGAACAGGGCCAAGCAGAAGTATCGTCAGCCCCAAGCTCGACTGAAAGCAGCACATTCTTCACCAACCCACCAGAGGACATGCATTCGACTGTCCTTCTGAGCGTCCACCACGACCAGCCCGATGTCAGCGACAGAGACTCCACAATCGATTCAGGCTTCATAAGAATAAAACCAGAAATCTCTGACAATCGTCCTACTGTCACGACTGAAACCACGCCAGTCTTCAGTGCACCACAAGACTCTAACACCAATACTCCTACAGTCTCCACAGAGCAGAATACCTTCGCTTCCTCTCCTCCTCAAGACTCCGTCCAATGGCAAGACGTGGAGATGCCCCAGGCGAGTCTACAAGACGTGTTCGGAACTCCTGTGACGTCACAGCCCGCGGCCCCGTCTACTCTGCCTGATGCGCTGATCAGTGCGGTGTTCCCGACTCCTGAAGCCATCAGCCGTCTGCCGCGCCGCGCCGCCCCCGCCGGCACCTTCCTGGGCTCCTGGATGACGTCAAGGAAAGGTCGCCGCTTCGAGGCCTACCGAGGGATCAGATACGCCGAGCCGCCGGTAGGCGAATTGCGATTTGAGCCGGCGCGCCCCATCCTCTCCCACCGCACCCCGGTAGACGCCAGCGCGGAGGGCCCCGCGTGCCCGACCAGGGCTCCAGAGGAGTACTACGTTAACTTCAGCGAGGACTGTCTGCGGGTCAATGTGTACACGCCCGGGAATAGCAGGCTTTCAGTGAGTATTGTGCCGGCTCAAGGACCAGCCTTACAGTGGGTGCAGAGAAACATCGCGGCCTTCGGAGGTGACCCTAACCTGGTAACAATAGCTGGATGCAGCGCCGGGTCCTATAGTGTGCTGTTACACATGATCTCGCCCATGTCTAAAGGTAAGCTTCTATTGAAGTATGAGATCCTGCCGGCCCGCCCCATCCTCTCCCACCCCTTGCCGGTGGACGCCAGCGCGGAGGGCCCCGCGTGCCCCACCAGGGCTCCAGAAGAGTACTACGTGAACTTCAGCGAGGACTGTCTCCGGGTGAATGTGTACACGCCTGGGAATGGCAGTCGTCCTCTCCCCGTGATAGTGTTCATCCATGCTGGTGGCTTCTACTCCATGTCGGGGCGCAGTGACCTGGCGGGCCCGCACTACCTCCTCGACCGCGATGTCGTCCTGGTCACCATCAACTACAGACTCGGCTCTCTAGTCTTTGAGTTCATCAATGCTGGAGGCTTCTACTCCATGTCGGGGCATAGCGACCTGGCGGGCCCGCACTACCTCCTCGACCGGGATGTCGTCCTGGTCACCATCAACTACAGACTCGGCTCGCTAGTCCTTGAGTTCATCAACGCTGGCGACTTCTACTCCATGTCGGGGCGAAGTGACCTGGCGGGCCCGCACTACCTCCTCGACCGGGATGTGGTCCTGGTCACCATCAACTACAGACTCGGCTCTCTAGGTTTCCTCAGTACAGATGATGAGCTAGCTCCCGGCAACAACGGGCTCAAAGACCAAGTAGTAGCACTTCAGTGGGTGCAGAGAAACATCGCGGCCTTCGGAGGTGACCCCAACCTGGTCACTATAGCTGGGTGCAGCGCCGGGTCCTATAGTGTGCTATTGCACATGATCTCACCCATGTCTAAAGGACTATTCCACCGCGCAATATCCATGTCGGGGTCACCAATCCGCAAGGTGCCCACGCCGCGGCACCTGCGGCCCCTGGCGGTGAGACAGGCCGAGCTGCTGGACTGTCCCACCGACAGCAGCCGGGCCATCGTCGACTGTCTCAGGACCAAGACCTGGCGGGAGATAGGGGACTCGCTGAGTGGATTCTTTGAGTTCGACTACGACCCGGTCGGTCTCTGGATGCCGATCATCGAGCGCCCGCTAGGGCAGCCTCGCTTCCTCACTGAAGACCCGGCGGACGCGGTGAAGAGCGGCAGGATGCACGCCGTGCCTTATATTGTGAGCCAAACGCAGGCGGAGTTTTATTGGAAGGCTTTCAGGGTCCTCAAAAACGCCACCCTCCTCGCGCAAATGAACTCCAACTGGACCGCCATAGCTCCCATCTCTTTCATCCTGGACCGTTCTGGACCCTCATTGGCTGTCTCCAGTGCTCTCAGGAAGGCGTACCTCAACGACCGGCTGTTAGCTGACGATGAGCAGAGCGCGCGAGGGCTGGGCACGTTGTATGGAGACGCGGTTATTGGGTTTGAGGTGCATCGTCTCGCCAACCTGATGTCGCAGTACTCCCCCCACAAGGTGTTCTACTCCGAGTTCGCGTACGTGGGCGACAGCAGCCACTACGTCGACCCAACGACTAACAGACCTATAGGAGCGATGCACCACGATGACCTGATCTATCTGTTCAGTCTGAGCTACGCGTTTCCCTTCATCAGTGCGGAGAGCAAGCACGGGCCGTTTGTGGACATCATGACAGGACTTTGGAGCACCTTCGCTAGATACGGTGATCCGAATCCCCGCGGCGACATACCGGAAATAGCCAACATCTCGTGGCCCGCCATGACACCCGCCGGCCGGAAGTACCTGCGCCTCGGCAACCAAATCACCGTCAGAGAGAGACTGTTCGAAGAGAGGTTTAGGTTATGGGAGAGCTTGTTCCCCTTTCAATATTAA
>Px004815 Carboxyl/cholinesterase-003a  [Plutella xylostella=Diamondback moth]
ATGTGGTTCAGCTTAGTGCTTCTAGCTGCACTGTCCGGGGCATCGGCGCAGACCACGCCCTCCGAGAGACATGATGAGATACAAACTACTCTGAATGAAAACCATACTACTAGCCAGTACTTGGAGGAAAATCCAGTGACAATCAATACAATAATCGCAGAACTATCTAACGACACTGTGAATTACACAACCGTGGGAAATACAGTGATTATGGCAAGAAGAGATATTGGAGCAATCAGTGCAAGAGCTGGCGATGCAGGTTCAGAAACGGAGGTAGCAGAGCTGACCATCGAGACACGGTATGGTCCAGTCACCGGCACTGTTGATGCTGCCACCAGCGTCACCGGATACTATGACATACCGTACGGGAAAATTGAAAACATATTTCAGGAACCATCAGAGCCAGATGCATGGGAAACTGCCCATGCCAAGACCAAACATGAAGCCATGTGTCCACAAATTCATAACAGCGAAAGAATGTCTGACCTAAACTGTTTAACCCTCAGTATATTCTTGAAAGCCACAACAGCTGCCCGCGAAGACTCTGGAGCTAAGGCGAGCGTCTTGTTTTATATTCACGGTGAAGACTTACAGTCGGGCAGTGGAGATCCAAATGTATACGGACCCCGACACTTGGCACCGAAAGGCGTTATCCTGGTTCTTCCCAACTACAGATTGGGAGCACCAGGTTTCCTGTGCGGAAAAAATGTCAGCATACCAGGAAATGCCGGATTAAAAGATCTTACGCTAGCATTGAAATGGACATACGAGAATATTGACAAATTCGGAGGTGATCCTGAAAATATCGTTGTGAGCGGGGATGGTCTGGCCGGGGTGCTCGTTGGGTATCTCGCACTGTCACCGCTATCATCCCGATATGTTGCCAAAGCAATAACTGAGAGCGGAGCTGTACTATCTAATGTAGCTTTAGATAGAGATCCTATGTCAACTGTTAAAAAGCTAGCTGGAGTGTTAGCAACCAAAAATCCAAAAGATACTACTATTCCAGACCCATTGACTGTAATTCTAGAAACTTCATTGAGCGATTTAATTTTATATTCCAAGGATATCCAGTTCAGACCGTGCGTGGAACACGCACATGATGGCTCATTCATGAACACGACGCCGTGGCAGATGCTGCAGGATCACAAATACAACACGAGTTTCGTGATGGGCGCAACTAAAATGGCGGGTTATTACGATGCTACAGCGATAACAGAGGAAACAATTACAGAAATTAATGAAAACAACTCAAAGTTACTTCCCGATGATCTTTGGTTTGATTCCAAAAGTGAAAGAGATGCGGCTGCAGTGAATGTTAAGGAGCTCTACTTCAATAGTGAAACCATATCACTAGAAGATACCAGTAAACTTTCCTTATACTTCACTGACATACTGTATCTCGGGCCTTCACTCAGGACGGCCAGGTCTATGGTCCAGGCCGGGGCGAAGGTGTACTTTTACGAGTTTCTATTTCTTGGCAAGCTGAGTCAAGAGTACGCGGACTCGGCGGGCGCCGTGCGCGGCGACGTGGCCAGCTACTTGTTCAGCCGCGGCGGGGCGATGCCAGAGACTGGCTCCAAGGATGAGCAAGTGGTCACGGAGATGACGGAACTATGGGTTTCATTCATGAATACCGGAACGCCAACGCTGGAGTCGACCGCGTGGCACGTGATGACAGCGGACAGCGCCAGGGAGCCGTTCCTGTCGATCGGCGACACGGTCAGCAACCAGACCGGCATCCACGAGGACCGTCTGGCGCTGTGGACGCGCCTCTACAGCCAGCACTTCATCGAGAGGAACCGAGCGCTGGGCCTCAGCGGCGACCAGCGTCTGTTGCTCGCAGCCGTGTTCGTCCTGCTACATGTTTCATCAAACTACTTCTATTGTTTCCGCGACAAGTAA
>Px004816 Carboxyl/cholinesterase-005a  [Plutella xylostella=Diamondback moth]
ATGAAGCAGCGTCTACCAGCGGTGCTGCTGCTAGCAGGTCTCCTGCGCTGCAGCAGTGGCCAGGCCCTGGTGATGCTGGCGCAGGGCGAGAAGGCAGGTCTAGCACCCCACTGGACGGGAGCGCGCGAGGCACCGGCGTCGCGGGCGGCGTGCTCGGCGGCCGCCGTGGAGGACTGTCTGCGCCTCGACGTGCACGTGCCCGCGCCCAACACGCCGCGCCCCGACGAGTGGGACTTCTGGCCGGTGCTGGTGTGGGTGCAGAGCGGCGGCGGCGAGTACCACCCGGGGATGCTGGTCCGGGAGGACATCATCGTCGTCATGGTCAACATTAGGAAAGGCGCATTTGGTTTTCTCTGCTTCGGCAACGAGAGGATCCCAGGCAACGCTGGCGCTAAAGACCTGGTGCTGGCACTGCGCTGGGTCAAAGACAACATCGCGGCCTTCAAGGGATCCTCAGCGAAAGTGGTGGTGGCGGGCCAGGGCTTCGGGGCCGCCATCGTCGAGGCCGTCATGATGTCGCCCATGGACGACGACCTAATACATGGTGTCATACTGCAGAGCGGGTCCATCCTTAGCCCCTGGGCTTTCAACTACGATGCAGGAGCCAGAGCCAGATTTTTAGCCAGCATGTTCACAGACAGCCAAGACGAAAACGAAATGGTTAAAAGCCTCCTTAACGCAGACGCAATAGAACTGAACGACTTTACACGTAAACTGGATTTACCGTACTTTCCGTTTGGGATGTGTGTTGAAAGTATGTTTCATACGGGTTACGACGACCGTCTTTTGTCAGACGCACCGAAGGAACTTTTGACGAGTAAGAAGATAGTAGAAGTGCCGACGATAATGGGCTACAACACGGACGAGGCGTATGTCTTCCACGGCAACCTGCAAGAGGCGCGGGCTGCTCGGAAGATGCTGCGGGACCTGTCCTTCCTGCTGCCGGAAGAGCTTCTGTTCGCCAGCGAGCAGGAGGTGGACCAGGTCACCAGGCAGATTAAAGACCACTACTTCAAGAACAACTTCAGCTTGCAAGCTTTGCTGGACTACCATAGAGACGTATACTTCGTCCAGCACGTGTACAGCAGCGCTCTCCTCCACGAGCGGGCCAATGAGCAGCCGGTGTACCTGTACCAGTTCTCCCACGGCGGGGCGCGGGGGGTAGCCGAGGACCCTGCGGCGGGGAAGCGGGGCGCCGCGCACGGCGACGAGCTCGCCTACCTATTCCCCGAGCGTGGGACGCCCTTGCAAGGGGAGGACGCGGTCATACAGAGCAAGCTAGTCATGCTTTGGACCAATTTTGTTAAGTTTCTAAACCCTACCCCCACCACAGAGGCAGGCAAGTGGGAGCCGCTGCGCCCGGACCGCCCCCGGGTGCTGGACATCGGCCTGGACCTGCACATGGCGGACTTCCCCTACTCCAGCGCCATGGCCATGTGGGAGGACATCTACGACAAGTACTACTTCCGGAGACAAAAGAGCTTGGAGTTTTAG
>Px005687 Carboxyl/cholinesterase-002b  [Plutella xylostella=Diamondback moth]
ATGATATGTCTCCGACTTAATAGAAGTCTGACTGTTGATCGTGTCGTATCGGTAACAATGTGGTCGGTAATTTTACTGTCAATTTTGGCATCAGCCCAAGGTCAAACCCAGACGGAGGGAGATCCTCCTTCTGTGACTATAGCGCAAGGGTCCGTTGTAGGTACTGCTGTGACCAGCTCCGGATTTACACACTATGAATTCCACGGGATACCGTATGCTGACTCTACTTCTGGATCTCACAGGTTCAAGGCGCCACGACCAGCACCCACATTCACACAGACTTTTGTTGCTGATCGCAAAGGAATCAAATGTGTGAAAGCTATAAAGGGGGGATACGAGGGCACCGAAGATTGCTTGGTGGCCAACGTCTACACACCGGCCATTGATCCAGAAAAGAAATACCCAGTAATGGTTTGGATTAAAGGGTCCGAGTTTGAGAAAACTAAGGGACCTGAACTATCTTTTAGAAATCTAATGGAAAAGGAAGTAATAGTCGTGTCTCTAAACTTCAGAGAGTCGATTCTCGGGTATCTTTGTCTTGGAACAGAAACTGCGCCTGGTAACGCTGGATTGAAAGATATAATTGCTGGACTTCAATGGGTGAAAGATAACATTGAACAGTTTGGTGGAGACCCTGAGAGTATAACCCTATTTGGGCATGGTTCTGGAGCTGCGGCGGTAGATTTAGTCACTCTCTCTCCAATGTCTAAGGGCTTGGTGCATAGAGCTATAGCTCAGAGTGGAAGCTCAATTTCCCCTTGGTCAGTCACACGGGATCCGACACAATATGCCATACTAGTAGCAGAACAACTTGGGCATGAAATTACTGAGGAATTAGATATTGAAAAGCTTTCGGAAGTTTTTACTAGAACAAGTGTTGCCGCTCTAATGGCAGTAATAGATGAGTTGGATTTAACTGATAACTCATTGGCTTTTGCTCCGTGTATCGAAAATGAGCATTTAGATGATGAAAAGTTTCTAGAAAAATCACCTTTTAGTACGCTAACTGAAGAAACTTACACTAAAATACCTATGATCTTCGGATTTGTTGAAAACGAAGGAACAATACGTTTTGATGAGGCACTAGAAGCTAATTGGCTAACAAAGATGGATCAATCGTTTTCAGACTTTATTCAGCCTGATTTGGAGTTTGAAACAACTGAAGAAAAGGAATCAATAGCCAAAGAAATACGTTCAAGGTATTTTAACAGTAATCCGATTAACATGGAAAACATTGAAAGTTATATTGATTATCATGGTGATACCATGGTTTTAATATCAGTTATAAGGGAAGCTCGCCTTAGGGCGGGATCTGGAGAACCAACATATTTATATGAGTTTTCTTATCAAGGGGCTGTTGGTGACGCTATTGTTGGAAGTCTCCCGGCGAGTGTGGTCGGGGCAGCTCATGGACAAGAGTTGGCTTATTTATTTGACATTGATACTGCAGCTACAGTGGAGACGAACGCTGGTGATGAATTTGTCCAAAAAGTTCTCGTTGAGAGGTGGACAAACTTTGCCAAGACTGGCCGACCTACCAGTGAGTCGTCAGCATCATTCTGGCCAGTCGTGAACTCTGGAAACACCAATGTGCTCCTCATTCGTAATGAACCAAACTCCATCAACCAGGCTACTGACGTGCCTATAACTGACCCACACAGAGAAGACGTTGACTTCTGGAATCAGATATATGAGAAGCACTTCTTAGATGCCGAGGGTCATTGGACTGCTGAAGAGAAAGAAGAAGAGGAAGAAGAAGAAGAAGTTGACACTACTGAGGATCCGTTGATGACCACGGAGACACCAGAAACCGAGCCAGATGTACCAGATTCTGCGCCTGCGGCCGTCGGTTACACATTTTTAATCCTAGCATTCTTTGCCGTAGTAGATAAGTTCCATTCTGCTCAAATTTTGGCCTAA
>Px006881 Carboxyl/cholinesterase-007a  [Plutella xylostella=Diamondback moth]
ATGAAGTACCTGATCCTCTTCACGCTGGTGGCGCTGTGGAGCCGGCAGCAGCCGACGGACCCGGTGCGGGTGTCGGAGGGCCTGCTGCGGGGGACCATCAACCAGGGGGGGTACCGGCAGTACATGGGCATCCCCTACGCACGCACCGACGACGCCGCCCGGTTCAAGTCACCTCTGCCGACAGAACCATGGGAAGGCGTGTACGAAGCAATAGAGGAGAACGTCAGATGTCTGCAAAGGATGGGCAAATCCTACTTGGTCGGTCAGGTGGATTGCCTCAGGCTGAACGTGTATACCCCGCTGCAGGTCGACGAACCCTTGCCAGTGATGGTCTACATCCACGGAGGAGGGTTCTTCGAAGGGTCCGGACTGCCCACTATCTATGGACCAGAATATTTGGTCACAAAAGGTGTGGTCGTTGTAACAATCAACTACAGGCTGAATATCCAGGGCTATCTGTGCCTGAGGATACCAGAGGCCCCAGGAAACGCTGGCATGAAAGACCAAGTCGCTGCTTTGAGATGGATCAAAAGAAACATCAGAGCGTTTGGAGGCGACCCTGACAATGTGACTTTGTTCGGTGAGAGTGCTGGAGCAGCGTCTGTGTCCTATCACATCCTGTCCCCGATGTCAACAGGACTATTCCACAAAGCTATAATTCAAAGTGGATCCTCACTATCCGCTTGGGCGCATCAGTATAACCCTGTGCACATGGCAAGTCTGCTCAGCAAAACCATGGGTCACAGTGAAACGGACCCATTAGAACTATACAACATATTTATGAATAAGTCTAATACTGATCTCATAATGACTAGAGTTCCTAGAAAGAGAGGGAACATATTGCTCACTGAATTGCTCTACTCGCCATGTGTTGAGAAGAAGTTACCGGGAGTTGAAGCATTTCTGACTGAATTGCCTTATAATCTACTTAAGAGAGGAGAATACAACAAAGTTCCTACTATCATAGGCGCTAACAGCGAAGAAGGGCTACTGTTTGTGGCAGGTGAAAACGACACTACGTATGCCGCTATGACATTCGAAAATTCCATGCCAAAAGACTTGGTTTTTCCTTCTGAAACTGAAAAGAAAGAAGCAGCTGATAAATTAGGATCACTATTACTTAATGGTGAAAAAATATCTAAAGAAGTTCGTGTGAAGTTGTCCAAACTACACGGAGAGCCGTACTTCAACTACCCGGTCGCAAAAGAAACAGAATTGACTTTGGAAACAAATGAAAATCCAATTTACAGTTACAGGCTCAAGTATGGGGGTCTACTCAACGTGGGTAAGATAATCACGGGGTTTTACAAAGTCCCTGGAGCTACTCATGCTGACGACTTGTTCTACTTGTTCAAGCCGAGCCTGCTACCGACTCCTACTAGGTTTTTTGAAATGACCATGGTTAATAGAATGACTACCATGTGGACCAACTTTGCTAAGTTTGGAAACCCAACTCCTGTTTTAACAGAGCTGCTCCCAGTACAGTGGCATCCAGTGAAGAAAGAGAGTCCGGAATCATTTGTGATAGACGCAGAGTTTTCCACGGCTCCACTGTGGGATGGCGACTCTATGCTGTTCTGGAGAGAACTCTACGAGAAATACAGAAGAAAAGAAACAGTCAATTGA
>Px006882 Carboxyl/cholinesterase-008a  [Plutella xylostella=Diamondback moth]
ATGCTGAAGCAGCTGATCCTGTCGACCCTGGCGCTGAGCTGGTGCGTGGAGCCGGGGGCGGGCCCGGTGCGGGCGCCGGCGGGGGCGGTGCGGGGGGCGGTCGGCGGGGGCGGCAAGTACGCGCAGTACACGGGCATCCCGTATGCCAGGGTGGCGCAGCGGTTCCAGCCGGTGCCGCCATGGCCGGGGGTGCTGGACGCCGTGGACCAGCACGTGCGGTGCCCGCAGCGCTTCCCTCTAGGCCTGGTGCTGGGCCAAGAGGACTGCCTCACGCTGAACGTGTTCCAGCCGCTCGCCCCCGCGCCCCGCCCCCGCCCCGTCATGGTCTTCATCCACGGCGGCGGCTTCCGCGAGGGCTCCAACACGCAGTTCTTCTACGGACCCGACTATCTGATTGACAAGGATGTTGTGGTCGTGACGATTAACTATAGAGTCGAGATACTGGGCTTCCTCTGTCTGGGAATTAAAGAGGCTCCGGGAAATATGGGACTGAAAGATCAAGTAGCAGCCCTCAAGTGGGTGAAAAGGAATATTGAAGCGTTTGGAGGTGATCCGGATAATGTAACAGTCTTCGGTGAGAGTGCCGGCGCGGCCGCCGTGTCCTACCTGATGCTGTCGCCGATGGCTGAAGGGCTGTTCCACAAGGCCATCATGCAGAGTGGAACGGCTATTACACCCTGGTCCTTTCAATACGACCCACTCGAGACAGCCACATCTCTGGCAGGTCATATGGGCTTTCACTCTGAAGATCCTCACAAATTATACAACTTCTTCATGAACAAAACAGTAGAAGAATTGTTGAAAGCACGAGTGCCAAGAGAAGAAGGGAACCTCATAATGTCAGAGACGATTTTCGTCCCGTGTGTGGAAAAGCCGATACCAGGCGAAGAACCGTTTCTTACAGACTACCCTTACAACATTTACGAAAAAGGAGTACATAATGATGCTCCTACGATGCTGGGCTACAACACCGCTGAGGGCTACATGTTCCTTGGGAAGGAAAACGACACTACCATAGCCCAGCTCGACCTCTGGAAAGCTATGCCGAGGGACTTGAAGTTTCCGACGCAAGCAGAGAAAGACGCAGTCGCCGACAAGGCAAGAGAACTGTACTTAGGAAAGGAAGACGTAAAGATAACGAAGAAGAACCTTCACAAATTGGTCGGGTTTTACGGCGATCCGTTCTTCAAGTACCCGGTGATAGCCACGACCGAGATGATGCTGAAGACGAGCAAGAGTCCCGTCTACAACTACAGGTTTGCGTATGACGGCTGGCTGAACCTCGCCAAGTTCATCTTCGGCTACGGGAGCCACCCCGGCGTCAGCCACGCCGACGATCTCTTCTACTTATTCAAGCCCAAGTTCCCGGTCCCCGCATTCCTCGAAAGCAAGATCATCGATCAAGTGACCACCATGTGGACTAATTTCGCCAAGTTCGGGCAGCCCATACCCTCCACCTCCCCCCTGCTGCCCCGGCCCTGGCCGCGGACCTCCCCGGAGCACCCCGAGGTGTTCGTCATCGACCGGGAGCCCGCCAGCGCACCGCTCGTCGACTCTGAAGCCACGACGTTCTGGAGACTGACGTATTCTAAGTATCGGAGGAAAGGTACTTACCTACTAGTGAAACGTCGCAATCCCCCGTGCGTGCCGCATTACCGGCGGAAGGTCCTTAATTTAAACAACACTAGTCGGTAG
>Px006884 Carboxyl/cholinesterase-004a  [Plutella xylostella=Diamondback moth]
ATGTGTCGCGCAACTCGCGTAGCGACGGTGCTAGTGTTGTGCGTGCTCACTAGTGATGTGCTGGGGGTATTCACAGGGGTGGTACAGACGGCGCAGGGGCGGGTGCGGGGGCTGCGCAGTGTGTCTGGACAGAACCGGTTCTACGGGATCCCGTATGCTGTTAGCAAAAGGTTTCAGCCCCCGCAAGAGCCACCACCGTGGAACGGCATCTTCAACGCCGTGCGGCGCTACTCCGCGTGTGCGCAGAGCATCTCCCTGCTGACCCTGGGCTCCGAGCAGTGCCTGCACCTGGACGTGTACTCCCCCTCCGCCCCGTCCCGCCCCCTCCCCGTGCTCGTCTTCATACACGGCGGCGCCTACTACTACGGCATGAAGGCTCATTACGACCCCGAGTTCCTCGTCACTAAAGGAACTGTTGCGGTGATCATAAACTACAGAGTTGGGGTGTTAGGATTCCTCTGTGTGGATGGAGTCGCGAATTTGGGGTTGAAAGATCAAGTGGCAGCGCTGAAATGGATAAGGAAGAATATAGCAGCGTTCGGTGGTGACCCTGATAATGTCACTATAAGTGGACAAAGCGCCGGAGCAAGCGCAGCTGCAATGCACTTCTTGTCACCTTCTAGCAAGGGGCTGTTCCATAAAGCTATCCTCCTCAGCGGGGCACCCTTGGCACCTTGGGCCTTTAATGTTGAACCTCTGGAGCCAGCGTTAGAAGATGCCAACAAACTCCGGACAGCGAGAACACCTGAAGAAGTTTTAAGAGTATTCACTGAAGCACCGCTAAGAGATCTGCTTCGGGCGACGCGCGACACCTCAATAAATTCCAAATACTTCAAGTACTCCCCGTGCGTGGAGACCAACTCCTCAGATCCATTCTTTCCCGGAACCCCTTACGAGATCCTGAAGTCCGGAAACTTCAACAAAGTGCCCATGATAGTCGGCTCAGCTGACGTGGAAGGGATGCTGTTCTACGGGCTACACAACGAGCGAACGTTTAAAGACTTCGACACCAATTTTATCGACAAGCTTCCGTCTGTATTCAGCTGGTGTTCCGAGAAAGACAGGCAGATGATTTCGGACAAGATGCGTCGCCACTACTTCGGTCGGGAACCGATCACCAGGAAACAGATCAAGGGGGTGGTGGACTACTATTCTGACTGGATCGCGTACTCTAACATTCACGCATTTTCGTGTCTGATGGTGGAAGTGTCGGATCAGCCGGTCTACAACTATATCTTCTCCTACGAAGGTAGAAGAAACTTCGCCAAGTCCATATTCGGATCTCGCACGGGCATGAAGGGGGCGTCCCACTCCGACGACATCTTCTACGTGTTCAAGCCGGCCGGCCTGTCGCTGCTGCTCTCGAATGAAGACAAGTTGTTCATAGACCAACTCACCACCATGCTGACCAATTTTATGAAGACTGGATTTATAATTGAAGTTAATGAAAACGATGATGAAGATGAGGATGACGACGACGATGAACAAGTTCAAACAGAGAGTGAACATGAAAGTGACATGGAAATTGATTTATAA
>Px007772 Carboxyl/cholinesterase-011a  [Plutella xylostella=Diamondback moth]
ATGATCAGCGGGGACGGCACCGTGCATGAGTACATGGGGATACCTTATGCTACTGTTGGAGACAAACGGTTTCAGGCTCCACTGCCCCCTCCGTCGTGGGAGGGAGTGTACAACGCTGTCGACGAGCACTACACGTGTGCTCACGGCTCCCTGTTTGGTCTCCTGGAGCTCGGGATGACGGAGTGCCTCATAGTGAACGTGTTCGCGCCGGCGCAGCGCCGCGGGCCGCTGCCCGTGATGGTCTACATCCACGGCGGAGCCTTCGTCCTGGGCAGCGCGGACAAGATGCTGTACAACCCCGGGTTCTTGGTCCAACATGACGTCATCGTGGTATCGTTCAACTACCGGCTGGGCGCGCGCGGTTTCCTCTGCCTCGGCATTGAGGAGGCGCCGGGGAACGCCGGCCTGAAGGACCAAGTCGCGGCTCTCAGATGGGTCAAGAAAAACATAGCAGCGTTCGGTGGAGACCCTGAGAATGTGACGTTATTCGGGCAGAGTGCGGGCGGCACCTCCGCTAGCTTGCTCGTGCAGAGCGACGCGACCAACGGCTTGTTCAATCGAGCCATCATAATGAGTGGCTCGTCAATATCTAGCTGGACGATCAATTCAGACCCAGTCTGGGTCGCGAGTCTTATCGCTAAATCTTTAGGGCATCCCGGGACAAGAGACCCTCATGAACTATATGAAATATTTTCTAAAGTACCACTTACAGATTTGGCTAAGGTAAAGGCAAAAAAGCCATTCGACCGTTATCTTGAAACAGAATTAATGTATTTACCGTGTGTTGAAAAGCGTCTGCCAGGAGTAGAGGCAATCATTCCCGATGTTCCCTATAAGATGGCAACATCTCCTACTAGGAAAAACATATCAATCATGCACGGAACCACTGACAGGGAAGGTATATTTTTAATCGCTTTAGAAAACGAGGAACGAATGAGTGAGAGGAACCGAGGGTACATGTTCGCGTCAGACCTAGAGTTCGAATCCGAAGAACAGGCTTCAGCCGAATCTAAAAGAGTTAACAAATACTACTTCGGCGATGACCCGATAAGCATGAAGAAGATACTGAATGTGTCGGAGCTGTACACGGATTACTATTTTGAAATACAAAGCATACTGGAGAGTGAGATATTCCTGGAGACGTCGGACCAGCCGGTGTTCAACTATCACTACAAGTACTCCGGTAGTCGCAACTTCGTGAAGTACCTTAGCGGCTACCGCGGCGCGCCGGGCGCGTGCCACGGTGATGAACTCCTGTATCTGTTCAACGGCTGGCTGTGGCCCTTCCCCATCAATAACGATGATAGGACAGTCATTTATAGGTTAACGAGAATGTGGACCAACTTCGCAAAGTATGGTGAGCCGACGCCTGCGCACGACGCATCCCTACCTGTTCGATGGGCGCCCAGTGAGAGGGGAAACATAAGGGTCCTGCACATTGACAAGGAACTGTCCATGGGGACGATACCAAATAGAGAGATATATGACTTGTGGAAAGGACTGTATCAAAAGTATAGACGGACTAAGTTGAAAAGTTATCAAATTAAATAG
>Px008997 Carboxyl/cholinesterase-017a  [Plutella xylostella=Diamondback moth]
ATGGCGCGCGTAAAAGTGGAACAGGGGTTGCTGGAAGGCGCTTGGTGCGAGAATGCGGAAGGGAAATACTTCGCGTTCAGAGGAATACCGTACGCAAAGCCGCCTGTTGGAGAGCTACGCTTTAAGGCGCCATGTGAGCCTGAGCCGTGGGAGGGCGTCCGCGACGCGACGCTGCCTGGCCCTGTCTGTCCTCAGTACAACGAGCGGCTGGACCGCATGGAGCCGGGCAGCGAGGACTGCCTGCGCCTCAACGTGTACACCACATGCCTGCCGCCCGCGCCCCCGCGCCCCGTGCTGCTGTGGCTGCACGGCGGCGGCTTCTACACCGGCTCCGGGAACGACGACTTCTACGGACCCGAGTTCATCGTCGCCCGGGACGTCATCCTCGTCACCATCAACTACCGGCTCGAGGTGCTCGGCTTCCTGTGCCTCGACACGCCCGAGGTCCCCGGCAACGCCGGCTTGAAGGACCAAGTGGCCGCCATGCGCTGGGTCAAGACAAACATAGCGGCGTTCGGCGGAGACCCGCAGAACATCACCATATTCGGATGCAGCGCCGGCTCCGCCTCCACTTCCTTACATTTAGTGTCTAAAATGAGCGAGGGTCTGTTCAGCAAGGCGATATGTCAGAGCGGCGTGTGCCTCAACGAGTGGAGCTATAATTTGTACGCGCGACAGAGAGCGTTCCAGCTCGGGAAGCAGCTGGGGAAAGACACGGAAGACCCGGATGAACTACTAGAGTTTTTAAGAAGTTTACCTGCTACCTCTTTGACTAATATTAAGCTGCCGCCGTTGCCGAATGTGTTTTACGACTTGTGCGACGGTATTTTATTCGGTCCGGTCGTAGAGAAGCCGGAGCCGGGCGCGGACACGTTTCTCTCTGCTCTGCCGCCGGACGCCGTACGCGCCGGCGTAGCTCCAGTACCGCTCATGCTGGGCTACACGTCCGCGGAGGGCATCGAGACCGCGCGGAACTACCAGCTGCTGCTACAGTTCCTAGCCACGCCGGGCGCCGTGCTGCCGCGGGAGCTCAAACTGCAGTGGCCAATGGACAGGATCCAGGAGGCGGACGAAAAGATCCGCCAGTACTACTTCGACGGTCAGCCTATAACGCAGAAAAGTGTTCAGCAGATAGTGAACCTGCACACGGATGCGATATTTGTGTACAACATCCGTCGATTCGCGAAGGCGGCGTGCCGGAATGCTCCCGTCTTTGTTTACAAGTTCGTGGCGGAGTCGGACCGCAACTACACCAAGCGCAGCTACCACATGGATAAGATCCGCGGCGTGTGCCACGCGGACGAGCTGCACTACCTGTTCCACGTCACGTGCTACGACCTGCCGCTCAGCGACGAGTCGAGAAGGATCATAGAACAAACTGTCACGCTTTGGACCAATTTCGCTAAAACTGGAAATCCAACTCCAGACAATGATTTGGAGACGTGGTCGCCATTCACAGAAGCAACACAAAACGTGTACATCATCGGGAAAGACCTCAGATGTGTGGCCAACGAAGACATAGACAATATGAGGTTCTGGGACCAAATATACGGTCAGGCTGAAATAATGTGA
>Novel02009 Carboxyl/cholinesterase-019b  [Plutella xylostella=Diamondback moth]
ATGGAAGGCTCTGAAGACTGTTTATACCTCAATATTTACACCCCAAACCTCCCACAGCATGAGATAAACAAACTACCCGTACTCTTCTACGTACACGGCGGAAGATACGTCTTAGGATACGCGGACTATTATAGACCGGATTACTGGTTGTCGAAAGACATGGTAGTGGTTACTACCAACTACCGGTTGCACATTTTTGGCTTCCTCTCCTTACATACTAAGGAAGTTCCGGGCAATGCTGGGTTGAAAGACACTGTGATGGCCTTACGATGGGTTAAAGATAACGTAAGCAGGTTTAACGGTGATCCAGGGAATATAACAGTGTTTGGTGAAAGCGCTGGCGCTGGTACTGTGACGAGCTTTTTGACGTCCAAAATGACGGATGGATTGTTCCACAAAGTGATTTTCGAATCGGGAATATGCGTTTCAGACCTCTTTATGGTTGAGGAGAATGTGATAGACCGAGCCAAGTTTGCGACTTCGCAACTAGGAAGCGAAGCGACGGAAATAAAGGATATCCATGATACCTTGATGACAGCATCATCTGAAGACCTATGCCTTGCCGTGTGTGCCGCTGAGATGGAGAAGCCTACGATTGACGCGTTCTTCTTACCTGTAGTTGAGAAGAAATTCGATGGAGTCGAAAGGTTTTTCGAAGAATATCCGTACATTAGTTTGAAAGGAAACAGAATGAAGAAAGTCCCAATTTTATGCGGGTACTCCTGTTACGAAGGAGCATTATTCCTGCAAAGAGACCAAGATGGCAATATCATGTATCGAGATGATTTAAACTTCTTTCTGCCGCGTTACCTTTTTATAGAAGATGGCAGCAACAGAGAAAAGAAAATTGTATCTGCTTTACACAAGTTCTATTTTAATAGCAAACCAGTTGACGATAGCACAAAGAAAGAATATTTAAACTTCGTGTCTGACGCTTATTTTGTAAGAGATATCTTTATTGGTTTAGAAATAATGGCAAAGCACATTAAAGATTTGTATGTGTACAGATTTAACTACGCTGGCAATATGAATACTAGGGTTATGAAAAGTTTGGGAGTGAAAGGTGCTTGTCATGGGGATATCCTGCAGTATCAATTTTATCGGAAGAACAAGTATGACGAAAGTACAGATGAGGATAAGAAAATGGTCGCCTTTATAACGGAAGCGTGGTACAATTTTATGAAGACTGGAAAACCATCCTGGTCGTCGCAAGAATTAGAATGGCAGCCGTATACCAAAGAAAATAGGAAAATGTTGAATATATCTAACGAACTGACCTTAGTCGACAACCCAGAACTAAATAGAATGTTATTTTGGAAACAAGTTATGGGTGAAAGGTCTAAACTGTGA
>Px011049 Carboxyl/cholinesterase-006b  [Plutella xylostella=Diamondback moth]
ATGGAGTACTCACTTGGTGAAGATGCCACGCGGTGCGGTCACGAAACTGACGATATTGCCGCCGATGCCGCGTGTCGCGATTTCACTGGAATTGAGATAAGCGCACGATTTATCACTGTAGGAGAGGAAGGAGGATGTAAGTATAATATCGCAGTTGTCAGTATTTTTCTTACATTGTACGATTTTTTTATCAATATAGGGAGTATCCAGGTGAGGGTAGACCCGTTGGTACTGATCAATCAAGGGCTAGTGAGGGGAGAAAAGTCTATAAGCGGTGATTCATCGTTTCTCGGAATTCCTTACGCTCAAGTGGATACAGCTAACCCGTTTGGGGCTTCTCTACCCGCCCCCGACTTTGATGGTGTGTTCAACGCCAATCGTGGTGGAATTAAATGTCCTCAAATAAGTGACAAAGAAGTTGGTAAAGACCGAGTTATCAGTGGATCCTTGGACTGTCTGACTCTGAACGTCTTCGTTCCATCTAAAGCAAGCGTGAAGAATCCTCTACCCGTGCTGTTCTACATTCACGGAGGATCTTACGTGAACGGCGACTCCGCAAATGATGTTGTCAACGGCCAGAAGCTCGTAGAACAGGGAATAGTTGTAGTGACAATCAATTACCGAGTTGGTCCGTATGGATTTTTCTGTTTAGATGTCCCCAATGTACCAGGTAACCAGGGCCTCAAAGATCAGTACTCAGCTCTTAAATGGGTGAGACAGAACATTGTTCATTTCGGGGGTAACCCTTACAATGTGACGATCGCAGGAGAAAGCGCTGGGGCTGCGTCTGTATTGTACCAGGTCTACGCGAAGAAAGAAAAGTTATTCAACAGAGCTATAGTAGAGAGTGGATTGCCACAAACTCCTGCTTTGCACACTGTGGGCGATCCAGAGGCAGCTGTGAAGGTGGCTAGATATCTGGGACTCAATACCAACGACACTGAGCAAGCTCTAGAGTTCTTGTCTCAATCATCAACAGACTTGGTGATCGCAGCTGTGAATGACTTAGCCCTGCTTCTCACACCTTGCAAAGAAAGGTCCTTTAGCGGCGTCGATAATTTCCTCGAAGATAACCCCTTTTCTGCCGGTCCGTCTAGCAAAATTAAAAACATGGAGATCCTTATCGGAGTTACTACTTGCGAATGGTGTGACCTTACAGAGAGAGATCCTTCGTTTGTTGACTTCTACCTCAGTTTAGCCTTCGACTTTGATAGTGTTACTTTGAACAGAGCCACTGAAGCTATTAAGCATTTCTACTTCGGCGATGAAGATGTAAGTGAGAAGACAGGAGTGCTCCTAGATACATTATTGTCGGACTATCTGTTTATCTACCCAACAGAAATAGCCGTAGCTAAATTGTTAAAAGAAGGGGCTAGTCCAATATACAGTTACGTGTTTAATTATGTGAGTGAGAATGACAAAGCAGAACTCAACCACGCCAAGCATACTGCTGAACTGAAGTACGCGTATGCTAACGGCTACGAGAATTTCAATGACGATGAAAAACTGATCTCGGACCGACTCACTCAGTTGTGGGCTAATTTCATTAAATACGGAAACCCAACTCCGTCGAAGACAGACCTGGTTCCTCTGACCTGGCAGCCAGTCTCAGGGTCCTCTCGGCCCTATCTGAAGATCGACCTGGACCTCACCATAGAGCATCGCTTCAGGCAGGAGAGTGTGGCCTTCTGGGACCTCTTTTACAGTAACTTTAAGCCGTACCATAAATTTTCTAGAGAGTGCCATCTAGAATAG
>Px011443 Carboxyl/cholinesterase-002c  [Plutella xylostella=Diamondback moth]
ATGAAGTGTTCATTGAAATTGAAAGTGTGCATTCTTGTCATCTATACTGTTTTAAGTATAGATGGACTTGCAGAGGTTCAAACTGAAGCGGCAAGAGCAAAAAACATTTTAGTGACACGTGTTCCGTCAGATTTAAACGTGAACATAGAAACTATATCTTCAAAAGATGTAATGAAAGATGTGACAAACTCCACGAAACATACCAAAAAGCCTGGAGATAAGGTTAAAGATATTGGTAAAGATGAATACAGAATAATAGACACAGATAAAGGGAAGGTGAGGGGACATGTGGCTGATGATGGGAACTACTTCGCGTATCTTGGGATTCCGTATGCTGCACCGCCAGTAGGGGTCAATAGGTTTAAGGCCCCACGTCCAGTCAAGCCGTGGAGTACAGTATACGAAGCCAACCACACGGTCGTATGTCCACAAAGAGGAGGAGGGAATGAAGACTGTCTCATACTGAATGTGTTCACACCAGTCCACATTGGACCGGGACGCCTGCCAGTAATGGTCTACATACACGGAGGGTCCTTTTTATTTGGTCATGGACCAACAGATGGAGTAGAACCACTCATAGATCATAACATAATTGTCGTAACAATAAATTATCGCCTTGGAGCTCTGGGGTTCCTTTGTTTGGGAACAGAATCGGCACCAGGCAACGCTGGATTAAAAGACCAAGTAGCAGCTTTGAAATGGGTTAATAGAAACATTGGTAACTTCGGGGGTGATGCTAATAATGTGACGTTGTACGGAATGAGCGCGGGTGCAGCTGCAGTTGAACTACTTGTTTTGTTTAAGAATAATTCTGATAAAAACCAAAGTTTGTTCCACAAGGCGATAATTGAATCTGGTTCTGCACTAAACGTATGGACCATAGACGAAGATCCGATTGCCACAGCTACTATCATCTATAAGGGAGCTAAAAAGGGTCCAACTTCAAGAAAGGATGTGGACAAAACGTCCGTGCTTGCCGATTTTTATTCAACAGTCTCCGCTGAAAACCTGACTAAATACAGCTTGAATTTCTACAAACATTCCACTGACGGTATGTTTGGGTTTGCGCCCTGCGTGGAGCTGCCGAGCGCGCACAGTGAAGACCAGTTCATGTCTCTGCACCCCCGACACAAGCTCGTAGACCAAGACTACCATAAAGTGCCCATGATGTTCTTCTTCGCTTCACTAGAAGGCCTCTTTCTCAGAAGCCAAGAATTCCACGAAATCGACTACCCAGCTAAAATGATGAGAAAGTTTGAGAACTTCTTACCAGCAGACCTCATTTTCGACACTCCAGAGACTAAAGCGAAGGTGGCGCAGAATATTAGAAAGTTCTATTTCGGTTCGGAGCCAATCACTTTGAAGGAGATAAATGGGTACTTCAATTACTTTGGGGACGCATTGATTCTGAATGGGTTGCTGGACTCCGTGGAGCAGCATGCCAGGAACAACACAGTCTACCTGATGGAGTTCGAGCACAGAGGCAAGATGGGTTACAGAGACATGTTCTTCGACTTTGTTGAGAAGGCAGGCCACGGTGACGTCATCAAACACGCCATTTTGCTGCGACCCATTGAAGATGCAACTGATAATGTGGCCGTCAACAGAGTCTCTACTATCATAAGCAATTTTGTGAAGTTTGGAAACCCAACTCCCAGTAAATCTGAAGTTTTGCCACTCGAGTGGCCGTCAGTACAGGCAGACAACATGACGTACCTGAAGCTAGGCAGCGACTTCCAACTCTTGGAGCAGCCATACGTGAAGCGAATGCTGTTCTGGCACCAGATTTATAAAACTTACGGGCGGGCTCAGATCGATCCTCTGCCGTGGCCGTAG
>Px011683 Carboxyl/cholinesterase-002a  [Plutella xylostella=Diamondback moth]
ATGACTCAATCTGTGACGTCATTTGTGATTTTGAGTGCGTTCGTTGTTCAAATATTGGCACAGAGTGATCCAACAGTGACGATCGCTCAAGGCACCGTTGTAGGTGCGAAGGCGACGGATGGCGGTGACTACAACATATTTTACGGCATACCCTACGCCGGCAATCCGGCAAATGAAAATAGATTCAAGGCGCCTCCACCCGCTCCATCATTCCCGGGACCCTTTATTGCTCATGACTCATCAGTTCAATGTGCACAACCTACAACATCAGGACTGTTAGGAGAAGAAAACTGCCTTGTTGTCAATGTTTACACCAAAAATTTCACAACGCCAAAACCAGTAATGGTATGGATTGACGGGGAGGAGTACACCACTATGCCGAACCACGGCAAATACTCATTCAGGCAATTAGTGGAGAAAGACATAGTCGTCGTGTCTATAAACTACAGACTCTCTATCTTTGGATTCCTCTGCTTGGGGGTGGAGCAAGCCCCCGGGAACGCTGGACTAAAGGATATTATCGCTGGACTTCAATGGATCAACCAAAATATCGCACCTTTCGGAGGAGACCCTAACAATGTCGTCCTTTTTGGTCATGGATCAGGGGCAGCCATGGTGGATCTAGTGACACTGTCTCCACTGTCGGAGAACTTAGTGCATAAAGCAATAGCATCTAGTGGGACGTCTCTCGCTCCCTGGGCAGTCGCATACAAACCCGTCGAATACGCAGAGCTGGTCGGAGAAAAACTTGAGTACACGGGAAAATCGAAAGATGAACTAGCAAAGTTACTAGCAGAAACAAACATAAACACACTCGGAGCTGCCCTATCGGGATTCAAATTCTTGAACAATACTCCACTGTTCGCTCCTTGCGTTGAAGACCCGAAACTGGAGTACAACAGTACAATCGGGACATTCTTGTCTGATGCCCCAATCAACATTATCAGATCTGGCAATTACAGACATGTGCCTTTCATTACCGGCTACGCCAACAGAGAAGGTACTCTTAGAGCAATAGAAGCGCTAATTGAAAATTGGTTTGAACAAATGAACGCTAACTTTACAAATGCATTGCCAGTAGATTTGTCGAATAGACTTGATATAACACCGAACGTTACTAATTTCTATTTCGATGGGCGTATGAATCTAGGTAACATCGAAGACTTTTTTGACTTTGAAGGAGATACAATGTTTCTGATTTCAACGATAAGAGCTGCATATGAAAGGGCTTTAACATCTAAAGCACCAGTAAGGCTTTATGAATTCTCAGTCCGAGGCAGTTTGAATTCTGATTGGACATTCCCCGGAACGACTGTCACCGGCGCCACGCACCGCAGCATTCTGAAATATATCTTCAACTACGACTTATCAACCAGCTTAACAGATGCCACTGCTCAATCGGCTCTTATAAGAAGATGGGTTGCATTTGCATCTACTGGAATACCAACTACATCACCGTTACTTCCTCTGGGCTCTTCAGTTTGGGATCCTGTCTCAGCAAACGCTTCGCAGCCAATCAACTACATGCATTTTGATGGGAGCACTTTCTTCGCCGAGACTGGCAAATTCAACCCTCATCCAGAGAGGAGGAGTTTCTGGGGCAATATCTACGACAGCTACTACATCCCGCCCCCGTCTGTAGCGGGCTCCAGTGACAGAGTAATCGGGTTTGCAGTCGCTGTTTTGGTGTTGCAAGCCGTTCTTAGGTTCTTATAG
>Px011755 Carboxyl/cholinesterase-001c  [Plutella xylostella=Diamondback moth]
ATGTTTGTATACCCTCTAATTCGTGCTATAAATTATCAAGTCGAAGCTGGCAATGAAGATGTTTACTATTTCGAATTTTCCTTCGTGGAGGACTCGAAAGTGCCGACTGATGAGCCTTACAACGTGCACGGCGCTGGCCACTGCACACAGTCGGAGATAGTATTTGAGCGACCAGAGCCCGTAGCACATTCCAGTGATTACTTCGAGATGAAAAAGAAAATGACAGCGTTATGGATCAACTTTATTAAGACCGGGAAACCAGTACCAAATCCTTCATCAGAATTTCCTGACGGGTGGCCCGCAGCGTCAACGACTGGCTCGTACATGGAGATGAACTTGAGACCACGGCTGATGAAGAACTGGCGCTCAGAATATGTTAGTCTATGGAACGACATCTACAGTCGTTATTACAGCACCCCGGTTCCAGCAGGAACTGGTGTTTAG
>Px011756 Carboxyl/cholinesterase-001e  [Plutella xylostella=Diamondback moth]
ATGGAGAAAACAACAGTGTTGGTCTTTCTTTTATTTGTTGTCAACTTATTACAAGTATGCCATTCAAGTGAAGAAGAAAATTCTAAATTAGTTCAAATAAGCTCAGGCCGTGTTAGAGGTTACAAAAATCAAGAATGGGATCTTTTCGAATTTCACGGAATACCATATGCTACTGCTCCCACTGGGGTAAACAAATTCAGAGGCCCTTCACCAGCACCAGAGTGGTCAGACATTTTAGATGCAAAAAATAAAACCATAATTTGTCCTCAATCCATCGAATATTACAAACCGTTAGGACAAGAAGACTGTCTTGTAGCTAATGTTTTTACTCCGAATACAAATGAGGCCAATCTGCCAGTTCTGGTCAATATCCACGGCGGAGCCTATGCAGCAGGATATGGTAACCTAGAGCTCCCATATTCTTTAGTAAAGGAGGGAAATGTCGTAGCAGTGACGTTTAATTATCGTCTTGGTGTTCTGGGTTTCTTGTGTTTGGGCACTGAAGATGTCCCCGGCAATGCTGGTTTGAAAGACATGGTCGCTCTCTTGCGCTGGGTTAAAGCAAATATTCGGAATTTCGGCGGAAACCCGGATGATGTAACCATCGCCGGCTGCAGCGCTGGATCGGTCTCCGTTGAACTATTAGCTGTTTCAGAAGCAACTAAAGGATTATTTAATAAAGTTATATCACAAAGTGGATCTGGTGTAGGCGGTTGGGCTGTACAGCAAAATCCCATAGAAATAGCACAGACGCTAGCCAAAAGAATGAATTTCAATAATGTGAATGACTTTATTGCTCTTGAAGATTTTTATAAGAACCAAAATATAGATAGTTTAACCAACTTTGGTTTTTGGGACAGTAAAGATTCTTCTTTACAATTTGTTCCTTGTCTCGAGCGAGACTTAGAATCAGAATCAATTTTAAAAACTGCACCATTTGATGTATTGAAACAAGGAACCTTTGAGAAATACCCCACACTTACTGGATTTTCCAATATGGAAGGTTTAATGCGAATGATGACTTATGATGAATGGATAGATAACATGATGGAAGACATGTCAGATTATTTACCTGAAGATTTAAAATTCGAAACCGCGAATGAAAAAAAAGCTGTCGCTGACGCAGCAAAAGAGTTGTACTTTACAAAGTTAAATACGGATAAAAAGCAGGGGTACATTGACTATTTTACTGACGTCATGTTTGCTTATGGTGTTTATCGAGGAGTTAAATTACAAGTAGAAGCTGGTAATGAAAATGTGTACTTCTTAGAGTATACTTTCGTTGAAAAAACTGAAAATTCTACGACAGAGCCACCACCGGGCGCTGACCATTGCGATCAATCAGAAATAGTCCAGGAGCAACCAGAAGAAGGGCCGCATTCCAATGATTACTATTTGTTGAAAAAGTCCATGGTGCAACTGTGGTTGAACTTCATCAAGACCGGGAAACCAGTACCAGCTGTTACCGAAGAATTTCCCGAGGGCTGGCCGGCAGCGTCCGTGAACGGGTCCTACATGGACATCAACATTCCGTCTAAGCTGAAGCAGCACTGGCAGCCAGAGCGCGCCCGATTCTGGGATGACGTCTACAGCAAATATTACAGCACCCCGGCGCCCCCGGCTAACAGCTCCTCTAGGCTCAGGTCCTATTGTGCTGTGGCCATCTTTGCTTTAGCAATGTTCCAAACTGTGATATCACGTTTCTAA
>Px011757 Carboxyl/cholinesterase-001d  [Plutella xylostella=Diamondback moth]
ATGACGAAAACAACATCGTTAATCTTTCTTTTTTTAACCGTAATTAAATTACAATTATGTGATTCAAGTGAAGAAGAAAATTCAAGATTAGTGCAAATAAGTTCTGGCCGTGTTAGAGGTTACAAAAATCAACAATGGGATATATTCGAATTTTACGGAATTCCATATGCTACTGCTCCCACTGGAGTAAACAAATTCAAGGGTCCATTACCAGCACCACAGTGGTCAGACATTCTAGATGCACAAGACGAATTCATCGTCTGTCCTCAAGCCGGTGACATTTACAAAGATATTGCACAAGAAGACTGCCTCGTAGCTAGTGTATTTACCCCGAATACAAATGAGACAAATTTACCAGTTATGGTTAATATCCACGGCGGAGGCTACGCTGCAGGATATGGAAACTTAGAAAAACCTTATTCCATAGTGAAAGAGGGAAATGTGGTAGCAGTGACGTTTAATTATCGTCTTGGTATTGTGGGTTTCTTGTGTTTGGGTACTGAAGATGTCCCCGGAAATGCTGGTCTAAAAGACATGGTCGCACTCTTGCGCTGGGTTAAAGAAAATATTCGGAGTTTTGGGGGAAACCCCGATGATGTCACTATCGATGGCTGCAGTGCAGGATCCTCCGCCGTTGATCTGCTTGTTCTTTCCGAAACAACTAAAGGATTGTTTACTAAAGTCATAGCACAAAGTGGATCTAGTATCTCAACCTGGAGCGTACAGCAAAATCCCATAGAAGTAGCAAAAGCGCAAGCCATAAGAATGAATTTTAGTAATGCAAATGACATCGGTGCCTTAGAAGATTTCTTTAAAGGCTCATCTATAGAAAGTTTAACGAAAGACAGTTTTTGGGAAGGAAAAGATTCTTCTTTCCAGTTTGTCCCCTGCATTGAACGTGATTTAGAATCCGAAGCAGTTTTAAAAACTGCCCCATTCGATATATTAAAACAAGGAACTTATGAGAAATACCCCACACTTACTGGGTTTTCAAATATGGAAGGTTTATTTAGAATGCCAGTTTATGATAGATGGATAGATGAAATGGTAGCGGATCTGTCAGATTATTTACCTGAAGACTTGAAATTTGAGACTCAAAATGAAAGAAAAGCGGTCGCTGATGCAGCAAGAGAGTTATTTTTTTCGAAATTAAATACTGATAGAAAAATGGGTTTTATCGACTATTTTTCTGACGTGTTGTTTACATATGGCGTTCACCGAGCACTCTCACTGCAAGTAGAAGCTGGTAATGAAAATATGTACTTTTTAGAGTTTGATTTCGTTCCGGAATCGGGAAATCCGACTGCAGAACCACCAGTAGGTGCGAATCATTGCGATCACACACAAATGGTCCTGGATGGTCCAAATGCGTCTAATACCAGTGATTACCATTTGATTAAAAAGTCCATGGTACAGCTGTGGGTAAACTTCATTAAGACCGGAAAACCAGTATCAGTCAATACAGAACAATACCCCGACGGCTGGCCAGCTGTGTCCTCAAACGGACCGTATCCGTATATGTTATTGAACCTGAAACCTCAGTTGAAGCGGAACTGGCAGCCAGAACGCGTCCAATTTTGGGATGACGTCTACAGCAAATATTACAGCACCCCGGCACCCCCGGCTAACAGCTCCTCTAGACTTGGTTCCTATTGCGCTGTGACCATATTTGCTTTGGCATTGTTTCAAACAATGATGTCAAGTTTCTAA
>Px011941 Carboxyl/cholinesterase-026a  [Plutella xylostella=Diamondback moth]
ATGTCTCTGGATAATTATCATTGCGTGGCCGACAACAACAAGCGCGCGCGCACGCCGCGTTCTATTTTTAAAATGTCTCCGCCGGTTTTATTTTTATTTCTCTCGGTGGTTGCGGCTGTGGCCAGCCAGGGTTCCAATCCTATAGTGAGGGTGGACAACGGTCTTCTATCTGGTCTATGGAAGGTGTCACCGAATGGAAGGAGTTATGCCTCGTTTACTGGAGTGCCGTATGCTCGCCCGCCCGTCGGAAAATACAGGTTTCGGGAGCCCCAGCAGCTGAAGCCGTGGCCGGGCACGTGGGACGCGTCCCGCCACCTGCCGCACTGCCTGCAGTATGACCCCTTCGAGGCCAAGATATCAGGAAGCGAGAACTGCCTGTACCTCAACGTGTACACCCCTCGGCTGTCACCGGGCGCCGCGCTGCCCGTGCTGGTGTTCATCCACGGAGGCGCCTTCATGTACGGGGGCTCCTCGCTGTACGACCCCTCGAGGATCATGGACACTGACATGGTGGTGGTGACGTTGAACTATAGGCTTGGACCGCTGGCATGTTTATACGCGCGTGTGAGCTCATATATAACCCCTCGGCTGTCACCCGGTGCCGCGCTGCCCGTGCTGGTGTTCATCCACGGAGGCGCCTTCATGTACGGGGGCTCCTCGCTGTACGACCCTTCCAGGATCATGGACACTGACATGGTGGTGGTGACGTTGAACTACAGGCTTGGACCACTGGGATTCCTCAGCACGGGCGACGAGGTGGTCCCCGGCAACGCGGGGCTCAAGGACCAGGCCTTCGCCCTCAAGTGGGTGCGCAAGAACATCATGATGTTCGGAGGGAACCCCGACAGCGTGACGCTCACTGGATGCTCGGCCGGTGGCGCTAGTGTGCACTACCATTATTTGTCGCCGTTGTCTAAAGGAAGCTTCGCCCGCGGCATAGCCTTCAGCGGCTCAGCCTTCGCGTCGTGGACCCACAGCGTGAAGCCGGCGCAGAAGGCTCGCACCCTGGCGGGGCTCGTGGGGTGTCCCACGGGCAGCAGCCGCGAGCTCGCCGAGTGTCTGAAGTACCGCCCGGCGGAGGCCCTCGTGCAGGCGCAAGTTGATATGTTTGACTGGAAGGTGCACATGTTCACTCCATTCACCCCGACCGTGGAGACTCCGGGCGTCCGCGAGCCGTTCCTCAGCCAGTACCCGCACCACGCCGCCGCCGCCGGCCTCATGCACCGGGTGCCGCTAATCACTAGTGTCACTAGCGAGGAGGGGCTGTATCCTGCTGCTGCCTACCAGCTCCACCCCGACCTGCTACCCGACCTCGAAGCTCGCTGGGAGCACCTCGCAGCCAACATCTTCGAGTTCAACGACACGCTGCCAGCCGCGCGCCGCCCCGAGGTGGCTGCCAAGATCAAGCAGCAGTACCTGGGAGGGAGACCTGTCGGGCAGGACACTTTTGCGCAGCTTGTGCAGACCCACGCGCTGCGCTCCGGGCAGCCCACCTACCTGTACCGGTTCGCGTTTAGGGGAGACTCCAGCCTGTCCAAGCTGATGGCTGGGAATGAGAAGAATTATGGAGTGAGCCACGCTGACGACATCTTCCACATCTTTGAGTACCCTGGCCTCGGCTTCACCTCGCCTGACGACAGGAAGATCACCAAGATGATGATAGACATGATTTACAGCTACTCTACACATGGAGTGCCTCGCTTCGGCAACGCCCAGTGGTCCCCAGTGATCCCGGGCTCCCCTGACCTGGCGTACCTAGACATCTCCTCGCCAGACCGCGTCGTGATGCAGAACAGCTCTGACTTTGGACATCGGGCCTTCTGGAACAGCCTCGGGCTTAGCGAGAACGAGAATTATAGCGCTCATGTGAGGGATGAGCTGTAG
>Px012289 Carboxyl/cholinesterase-018a  [Plutella xylostella=Diamondback moth]
ATGAGCAGCTCCAAACCGATTGTCAAAGTGAAAGAGGGAAGTTTGCAAGGGACGCTGTGCGATGGTGAAGACAACTCAAAGTTTTATTCATTCAAAGGGATCCCTTTTGCTCAGCCACCAGTCGGTGATTTACGATTTCGGATTCCTGAGCCTCCTACGCCTTGGGAAGGAGTTCGCGATGCAACCAAAGAATGCACTTTTATTTCGGCCCAGATGGACCACGCGAGCGGCTCGGTGAAGGGCGGGGAGGACTGCCTGTATCTGAATGTGCACACGCCGGCCCTGGCCCTGGGGGGGACCTGCCTCCTGCCCGTCATGGTCTACATCCACGGAGGTGGGTTCATCTATGGCCGAGGAACAGAAGACTCCGGGCACGGACCAGATTTCCTCATTAGTAAAGGCGTAGTGGTCGTTAATATTAATTACAGACTGGGAATACTTGGATTTCTCAATTTAAACCTCAAACAAGCGCCAGGGAACATGGGGCTACGCGATCAAGTGATGGCTCTGAGGTGGGTCCAACAAAATATTGCACAGTTCAATGGAGATCCAAACAATGTGACAATTTTCGGAGCAAGCGCGGGTGCAGCCTCCGTAGAGTATCTGGTTCTGTCTAAGATGACGAAAGGATTGTTCCATAAAGCTATTTCCCAGGCAGGCTCCTCACTTATCCCATGGGCTCTGAACAGGAATCCAACGGAGATAGCATTTAAGGTGTCCAAGAAAATGGGTAAAAACTTGAAATCTACGGAAGAATTGTTGAAACACTTTCAAACTTCACAGCTGGACGATCTGATCAAAGTTTCAGAAGATGTGATTACATCTGAGGAGTGGAAAGGGGGTATATACTTTGGATTTGTGCCCACCGTTGAATCACCAGGACTTCTTATGCTGTACGCGCGTCCTCAGGTTTTTGAATCATTAGCAACAAGCAAGAATTTTATAGACTATCTGGCTTTCAACATCGACGATGAACATAGATCCAATGTAAAAGACAAGTTGGAAAAAGTATATTTGAATCATGATGGAACCGATGATTTTGCTGTTAACTTTTTCACCGATGTGGACTTTTTAGGTGGCACTCATTACGCCCTCTCATTGATGTCAAGAGCTGTTTCTCCTGTATACATGTACCACTTTTGCCATGAGGGTGAACTGAATATCTTGAAGAAGAAGTTTAACATAAAACGTGCAGGAGTCTGCCACAGCGACGACGGAGGGTACATCATGAGGGATGACTTGTTGACGAAATCTCCTCCAGAAATAGACCGCTTGGTTCGGGACCGAATGACCGAGATGTGGACCAACTTCGCGAAATATGGAAATCCAACCCCGGAAATTAATGAAAAGATAACGACGAAATGGGAGCCCTTTGTCGAAGTTCACCCGGTGTACCTGCGGATAACCGACCAACTGAAGTTAGAAGAAAATCTATTGCCAGAAAGAATCAAACTGTTCCGAGAACTATATGAAAAATATTACCCATAG
>Px014674 Carboxyl/cholinesterase-029a  [Plutella xylostella=Diamondback moth]
ATGGAGGATGCTCTATTGCTCAACAAAGATGATGCAGAAGATGCAGGAATAAGTCAAAGAGAGTTTGATTTGATGAGAGAAGAAGTTATCCTTTCAGATATTACTATAGAGAATGGATCCTGCTTTACAAACCAACATCATATACAAGACGCTGTTGCATTTTTTTATAAACCTATACCACCAACAACGAACGAAACAGTTTTGAGAAAACAATTTTTGGATTTTTATACTGACAAAGTACACGGGGCTACCACTTATCAACTTGCTAAACACTTGGGGAAGCATGCTCCGGTGTATCTCTACCGATTTGACTTGAAACCGTTTTCGGATATTGCTAATGAAGGAATACCATCATGGATTGGTGTTCCTCACAATTTCGATTTGATCTTCACGTTTGGTTTGCCGTACTTGGCAGCTCCATCGGACTTTAACAAATGGGATTACAGAGACAAAAGCGTTTCGGAAATAATAATGAAAATGTGGACGAATTTCGCCTGGTACTCACATCCTACTAATTCCGGTGTGATTATCGATTGGGAGCCATTTGAAATTGAGAAACCAGGGTATCTTATCATAGACAGACAAAATTTTACTATGAGCACAACTGAAAATATGAATTACAGAGCTTTTGAATTCTGGACTGACTTTTACCCTAAAGTAGTTGCAATTGGAACAAAGTGCTGTCGGGAAGTTCTAGACGATTCTGGCGCCGACTCAATTATATCACAATGTGCGAAACAGACTTTGCTAACTTGGTTATTCATTTTAGTACTTCTATCTTAA
>Px017454 Carboxyl/cholinesterase-001a  [Plutella xylostella=Diamondback moth]
ATGACGTGTCTAGAGACTTATGGAATCAAATCTGAGAGGTTTATAGATCGTAAGCCAGCGGATATTATCAGAGAAGGTGACTATGAAAAACGTCCATATTTAACTGGAGTCACAGCTTTCGAAGGGATCGAGATTTACTCGAAACCGTCGATAGAACTAGATGAACTTGTTCCTTCAAACATAAATTTCAGCTCTGAAGAAAGCCGTAGAGATGCGGCTAAAGCTATTTATGATTTCTACTTCCCTACTGGGGAAGTGACAGATGAAGGGATAGTGGACTTCTACACAGACCGGATATTCGTCTATCCGTCGTTCACCTCTGCTAAGGCTCACGCGAAGAACTCTTTGCCAGTATACGTGTACTTGTTCACATACAACGGGACAGTGAATTTGCCTCCTAAGTCCCAGGTGTCGGTGAAGGGGCCAGGCCACGTGGCTCACAGTCTGTACATCCAAGACTATGACTACACGGATTTGTACAAGAACATGACGGCGGATGACTACGTCATGCAGAATCGACTACGCGAGATGTGGGCCAACTTTGTTAAGTTTGGCGAGCCAATACCATCGACTACTGATCTCCTGCCGGTGAGCTGGCCGCCGCTGACTCCAGGCGCTGACGAGAACCAGTACCTCACGATTGACCTGCAGATGAAGTATGGAGAGGACCCGTTGAAACGAAGATATCAATTCTGGAGCCGACTGTACGGATCGCAGTAG
>Px017995 Carboxyl/cholinesterase-016d  [Plutella xylostella=Diamondback moth]
ATGGCGCGCGTGCAGACGGCGCAGGGTTGGCTGCAGGGCGAGGAGCTGGAGCAGGTTGGTGGCGACGGCTCCTACTTCAGCTTCAAAGGCGTCCCGTACGCCGCGCCGCCCGTCGGGAAACTTAGGTTCAAGGCACCTCAACCGCCTCTGCCGTGGGACGGGGTCAGGAAAGCGACTGAACACGGGCCGGTGTGTCCGCAGAATGACATCTTCACCAACACGCTCCTGCCCGGCAGCGAGGACTGTCTCTACCTCAACGTCTACACTAAGAACCTCAAGCCCAAACAACCCTTAGCGGTCATGGTGTTCATACACGGAGGTGGCTACAAGAGTGGCTCAGGAAATGAGGAGCACTATGGACCGGATTTCCTCGTTCAACATGATGTAGTCCTTGTAACCATCAATTACAGACTTGAAGCTTTAGGTTTTCTCTGTCTGGATACTGAAGACGTGCCCGGCAACGCAGGCCTAAAAGACCAAGTGGCAGCTTTGAAGTGGGTGAACCAAAATATCGCAAACTTTGGTGGAGATCCAAACAACGTAACAATCTTTGGGGAAAGTGCTGGCGGAGCGTCCACAGCTTTGCATGTCTTGTCACCGATGTCAAGAGGACTCTTCAAAAGAGCTATTCCCATGAGTGGGGTGCCGCTATGTGACGGGTCCCGCCCTTACGAGCCTCGCCGACGCGCCTTCGTGCTCGGCAAGGACCTCGGCCACCACACTACAGATGCAAACGAACTACTAGACTTCCTACAAAGCGTGCCAGTTGAAAAACTCGTTGATGTGGCTCCAGCTGTCTATGGCACAGAACTTGTGATCAACAATATCGTCAAGATGTTCCCATTCACTCCCGTGGTTGAAAAAGATTTTGGCAAAGATCACTTCTTAACGGAAGATCCCGAAAAACTGTTGCAAGAAGGAAAAGTTAATGAGGTTGATGTGATGATTGGCTACACAAATGAGGAATCTCTAGTAGCGATCGGCCACTTCGAGGCAATGATGAAACACTTCGACAAGTACGCCGAGATGTGGGTTCCAAGGGAGCTGCTGTTAAAAGTGACACCGGATAAAATGCTGCAGATATCTGACAAAATACGTCAGCACTACATCGGTGATGAGATTCTTGGATACAATAACATCAGAGGCTTCCTCTCTTTCGTTACAAACTCCTGTTTCACGTACAACATCAACAGATACGCAAGTCAGCTCCCTAAAGTTGGCAATGCGAAGAGATATTTCTACAGGTTCTCCTGTGAGAGTGAGCGCAACATCTATGGGAACCAAGGCAAGCCGTTCGGGATCACCGGCGCCGCGCACTTGGACGATCTGGTGTATTTGTTCGATCCCAAACACGCCAAGTTGCCGATCGACAAAACCGCCAAAAGCTACAAATTGGTAAACTTTGTCTGCACTCTGTTTGCAAATTTCGCCAAATATGGCAACCCTACTCCCACCCCCGTCCACGGCGTCACCTGGCCGCAGTACGACCGGGGCGCGCGTCTCTACGCCGACATCGGGGACGCGCTCACAGTCGGCGCCCGCCTCGATGGAGACGTGCTGGAGTTCTGGCAGGCCATCTATGATGATGTTAATAAATAG
>Px017996 Carboxyl/cholinesterase-016c  [Plutella xylostella=Diamondback moth]
ATGGTGGTGGTGAACGTTACCGAAGGAAGCTTGGAGGGAGAGTTGCTGGACAATGTCATCGGTGGAAAATATTACAGTTTTAAGGGAATCCCGTACGCCGCGCCCCCAGTCGGGGACTTGAGGTTCAAGCCCCCTCAACCCCCAAAACCATGGACTGGGGTTAGGAGTGCCCGGGAGCACGGCCCCATCTGTCACCAGTGGGACATGCTGCTGAAGACTATGAAACCAGGTAGCGAAGACTGTCTATACCTGAACGTCTACACCAAGCAGCTCCAGCTGAGCAAGCCGCTACCGGTCATGGTGTGGATCCACGGTGGAGCCTTTGCCAGTGGCTCCGGGAACACCGACCAGTACGGACCAGATTTCCTCGTCGACAAAGACGTGGTCATCGTCACCATCAACTACAGGCTCGAAGTGCTGGGCTTCCTGTGTCTAGACATGGAGGAAGCGGCTGGTAACGCAGGAATGAAGGACCAAGTCGCAGCCTTGAGGTGGGTTAAGAAGAACATTAATAAGTTTGGTGGAGATCCCAATAATATTACTATCTTTGGTGAGAGTGCTGGATCGGCCTCGGTATCCTTCCACCTTGTGTCGCCAATGAGTAAAGGTTTGTTTAAGAGGGCTATCCTGCAGAGTGGAGTCAGCAACGCCAGTTGGGCGACAGTACAGGAGCACAAGGAGAAGGCGAGGGCGCTGGCGCGACAGCTGGGGAAAGAAAATACGGAAGATGATAGAGAACTTCTGGAGTTCTTTAAATCTCAACCGATCGATGTGCTTGTAAACACAAAGCCAAACATAACATTTTTTGAAAATGAAAGTCCGTGGGTGCAGCTTCATTATTCTATTGTAAGTGAAACCCAATTTGGAGAAAACGAGACATTCTTCACTGGAAAAGGTACTGATGTACTTTCAAACGGCATACACGAAGGCGTAGAAATCATGATTGGCCACACGGCTGACGAAGCACTAATGTTCCTAAACTACAACTCGCCATTAGAAGAAATTGTAAACAAAGTAAATAACTATTTGGAATCTTTAGTCCCGAGTTCACTGAAATGGCACGTACCGATCAGTAAGCAGCTAGAGATTGCCAGAAAGTTCAAAGATTATTACTACGGAAAGAGCAGTGTTACGATAGATAACTTGGGACCATTGGTTAGATTTCTTTCTATGGATATGTTCAACTACCCAATATTTCAGCTGGCGAGGGCTTGCGCTGGAAACAAATCTAAAGTTTTCTATTATCAATTCCATTACTACACCGAAAGAAATGCATTTGGGGTGTTGATGAATACCCAGGGAATCCTTCCTGGGAAGAATGCAGTCATACACGCCGAAGACTTGTTCTATTTGTTCAACTTTAACATGTTGAACATACCGTTCGATAACAGTAAAACGGCCATTGATACTGTTACCAAACTGTGGACCAACTTTGCTAAATATGGGAATCCTACTCCAGATGACTCTTTAGGAGCAAAATGGGCGCCATTTACGATAGAGAAGCAGGAATACCTTGAAATTAACGACAAATTGGTTTTGAAAACATTACCTGATAACGAAGAAAACAAGTTCTGGGATAATAATGTATCTATTTATCAACAATAA
>Px017997 Carboxyl/cholinesterase-016a  [Plutella xylostella=Diamondback moth]
ATGGTCCGGGTAACGGTTTCTGAGGGAATATTAGAGGGACAAGTTTTGGATAATGTTCTCGGGGGAAAGTATTTGAGTTTTAAGGGCGTCCCTTCCGCTGACCCGCCCGTAGGTGATCTGAGATTTAAGGCTCCACGACCGCCAAAGAAATGGAACGGAGTCAGGAGCGCAAAGGACCACGGGCCAATCTGCCACCAGTTCTATGTGTTCACGATGTCGGTTCGTCCCGGCGCCGAGGACTGCCTGTTCCTCAACGTCTACACCAAGACCGTGAAGCCTTCCCGACCCGCGCCCGTCATGGTCTTCATCCACGGTGGGGCCTTCGTGTGTGGCTCCGGAAACTCCGACCTCTACAAACCCGACTACTTGGTCCACAAAGACGTAGTCTTAGTCACCATCAACTACAGACTCGAAATATTAGGCTGCCTCTGTCTGGACATAGAGGAGGCCCCAGGCAATGCTGGAATGAAAGACCAGGTAGCAGCTCTGAAATGGATCAAAAAGAATATCCATAATTTTGGAGGGGATCCAAACAACGTGACAATTTTCGGGGAAAGCGCCGGTGGGGCTTCTGTTTCGATGCACTTGGTTTCCCCAATGAGTAAAGGTCTGTTCAAAAGAGCTATACTTCAAAGTGGCGCTTTGAATTCGCCCTGGGTTATTGTTAACGAACCTGTGGAGAGAGCGAAGGCATTCGCTCGTTCGAAAGGTAAAGACACTGATGACGTTTACGAGCTGTTGGAGTTTTTCAAATCTCAACCAGTAGAGGCGCTCATAGCTGCCCCAGTAGCGATCACCTTCGATGAAGCTTGTACCGGCTTGTACAAACCAACCTTTAGTGTAGTTGTAGAGAAGAAATTCGGCAATGGCAAAACTTTCCTTCATGACAACGTTCCTGATGTCCTAAAAAACTGTATTAATGAAGATGTCGAAGTTATAGTAGGGGTGAACGGTGACGAAGGAAATATGTTGCTGGGGCTCTGCAATCTGGACCCAGTCATTGAAAACTACAACCGATTATTGCAGAGTTTCATACCCTTGGATATGAACTGGAACATAAATATTCGAAAACAACTTGAAGTGGGCAGAAAAGTCAAGGAATATTACTATGGTGACAAATTAGTATCTTCTGATAATTTGTCCGGTTTAGCCAAGAAGGCTGGAATGATTAATTTTGTCCACTCAGTAGTGCAATGGGCTAAAGCATGCGCTTCAAAACAATCGAAAGTATATTTCTATGTTTTTAATTGTTTGAATATTGAGAGGGCTTTCTTTTCGTCCACATTCAAGACCAAGTCGTGGTCTGGTCGCCCGGGGGTCCTGCATGGGGATGAGCTCATGTATCTCTTCGCTGGAGAGGTGTTTGAAGAGGCCCCAGAGAATCTAAAGATGGTGGATAAAGTCACAACACTTTGGACAAACTTGGCAAAGTTCGGAAACCCGACACCTGACGAGTCATTGGGAGCGAAATGGCTGCCGTTTACTGTCGAAAAGCAAGAATATTTGGACATCAACGACACACTCACATTAAAAACATTTCCGTTCAAGGAAGAAATCCAGTTTTGGGAACGTATTTATGATGAATATCTGGCCGAACATAACTTTACTACTTAA
>Px001207 Carboxyl/cholinesterase-030b  [Plutella xylostella=Diamondback moth]
ATGTCCCGCTGTTTCTACGACTGTGGTCGATTAGGTTTTACGGGCGATTTCTACAACCAATCACTTGCCAGAACCTCACCACCGTGCTGCGGGCGCTACACGGGCTCGCTATTGACGTCGATAAACACCAATCATTACTACGATTTTTTGGCTAATCGCGGAGCCATCCGCGGAGTGATAGTGGAGCCGGCGTCGCGGCGCCTGGAGCCCGTGGAGGTGTTCCGTGGAGTCCCCTACGCCGCGCCCCCCGCGCGCCTCGCCGCCCCCGCGCCGCCCCCGCGCTGGCCCGGCACCAGGCTCGCCGACGCCTTCGCGCCCGTCTGTCCACAGGCGCTGCCCGACATATCCAACAAGACGGCGGCGCTGGCGCGGATGCCGCTGGGAGTGTACAACGAGCTGCGGCTGACGCTCCCTCTCCTCGCCAACCAGAGCGAGGACTGCCTCTACCTCAACATCTATGTGCCCGGTAGCGGTTTCCTAACGTCGGGTTCCCCTCTGGACCCGGCGCACCGGGCGGGCGGCGCGGCGCTGCTGGACTTGGCGGCGGCGCTGCGCTGGCTGCGGCGCAACGTCGCGGCGTTCGGCGGCGACCCCGCGCGCGTCACGATGGCGGGGCACTCGCAGGCTGCTGCCATCGCGAATACGCTGCTTATGATGCCTGATAGCAAAGGCCTGGTGTCCCGCGTGCTGCTGCTCAGCGGGTCGGCGCTGGGCGCGGCGGCGCTGGCCCCCGACGCGGCGCTGGCGCGGAGGCACGCGGCGCAGGCGCTGCGCTGCTCGCAGGATGAAGCCACCGAGGAGCACTGGTTAATAGCTTGCGTCCGCTCGCGTCCCTTATCGGCGCTGCTGGCGGTGGAAGCGCCCCGCGCCAGGTTCCTGGCGGGCTGGGCGCCGTCCGTGCCCGTCGCCCGGGGCGCGCCCCCCACGGGGCAGGCGCCCACGCGCGCCCTGCACGCCAGCGACGCCTTCCTCGACTGCGCCCTGGCGGTCGTCGTCACTACCACGGAGAGCTATCAGTACTTCAATGAAGATGATATTAGGCATGGATTTGAGGAGGAACACAGAAACCGCATCCTCCGCACGTACGTCCGCAACGTGTACCGCTACCACCGCAACGAGATCTTCGCGGCCGTTAGGAACGAGTACACGGACTGGGAGAAGCCCATCCAGCACCCCATCAACATCCGCGACGCCACGCTGGAGGCGCTGTCGGACGCGCTGGCGGCCGCGCCCGCGCTGCGCCTGGCCCAGCTGCACGCGCGGAGGGGAGCCCCGACGTACTTCGCGCACTTCGTGCATCAGAGCAAGGAGGTGGACTATCCACAGCGGCTCGGCAGCGTGACGAGCGAGACCCTGCCCTACTTCCTGGGGCTCCCGCTGGTGGGGGGCGCGCCGCTGGCCCCGCGCAACTACTCGCGGGGGGACGTGGGCGTGGCCGAGGCGGCCGTGGCGCTGCTGGCCAGCTTCGCCAAGACCGGCGAGCCCCGCGCCGGCGACCACCACGAGAGCGGGGTCGCCTGGCCGCGGTACGAGCTCAACACGCAGCAGTATCTTAGCATTAGCAGCAAGTTGCGGGTGAAGAGTCACTACCGCGGGCACAAGATGGCGCTGTGGCTGCACCTGGTGCCGCAGCTGCACCGGCCCGGCGCCGCGCCGCGCCACCACCAGTTCCGGGCCACGCACCCCGACATGTTCGCTGACCTGGAGCACCTACTCCGCTGGATGCTGCACAAGGACCCCTCCTCACGCTGCACCGTGCCGCAGCTGACGTCACACGCCTGGCTGACGCAGCCCGCGCCGCCCGGCAAGCACCTGTTCCACGAGCTGCTCGTGTGTGACCGACACGAAGCAAATCCAGAAATGTACTACAGCGGCAGTCTGAGCTCACCCAGGAGTGGCTCGCTTATATCTCTGGCTGAACATTTAGCTAAAGAACGTTCGAACCCTTCAGAAGTGGCGATCCGTTCCGACGGCAAGCCCTCCCGAGACGAGCCGAAACGCAACTCGATGGCTCTGCACGCGCTCTCCACCGCGGATAAAGACGCGCAGTCTGACAACTACAGCTTACGCTCCTCGGCTGATAGTTTCACCATCGAGTATAAAGGCGTGACCAAAGACTACCGAGGGCACGATGCAACGTGCCAGTGCTATGTCTACACAGAATACACATCAGTAGATCTATTCATGTAA
>Px001687 Carboxyl/cholinesterase-020f  [Plutella xylostella=Diamondback moth]
ATGGCAGCTGTAAAGTGGTTTGCATCTGTCATCCTATTCATAGCTGGGTGTTCAGCTTCAGACTACAGCAGCAGGGAATTCAAGATAACCTGTGACAATGGCTTAGCTGTGAAGACAAATAGTGGTTTGGTTTGTGGGGAGATCAGGCAGTATAAAAACACCACCTACGGGAGTTTTCGAGGAGTGCCGTACGCCAAACCACCGCTAGGGGAATTGAGATACCAAGAACCCAAGAAAGCTAAGTCGTGGGATGACTACTTAGACGCGTCGTCTGAGGGTTCCATTTGCGCTCAGTCCATAACCATTTACGGTCCTTTGATGGAACCTAAAGGGATCAGCGAGGATTGCTTGAATGTCAACATCTACGTCCCTCTAGCAGGAGGTGAGATCCCAAGAAAGAAGAGGTTGCCGATCCTGGTATACGTCCACGGTGGAGGCTTCACAGTGGGGTCTGGTGACTCCGACATCCATGGCCCAGAATACTTCTTAACCAGAGATGTCGTGGTTGTCACGTTCAACTACAGATTGGGGGCACTTGGTTTCTTGTCCCTGAACACGTCATCTGTTCCTGGAAACAATGGTCTCCGTGATCAGCTGTTTCTTCTTCGATGGGTCCAAAAGAACGGAAAGAGATTCGGAGGGGACATAAATGACGTCACTATCTTCGGTCAAAGTGCCGGGGCAGCCTGCGTCCACCTGTTGACTCTGTCACCCCTCACGCAAGATAGAAGTTTGTTTCAAAAAGCAATCTTGATGAGTGGTTCTGCTGTCCGAAGCTTTTATAACTACGAACCCGAATTTGCAGCCACCGTCGCCACAAGCTTCCTCACTGTGATGGGCATCAACGCCACAGACCCAGAGGTCATCTACCAACAGCTCCTGGCAGCTGACACTAATCAGTATATTGAAGCCTCCAGGCTATTACAAGAGCAGACAGGTCTACCACCATTTGGTCCTATCGTAGAATCAATTCACAAAGGAGTGACCAGAGTCATAGATATGGATCCCGAACAACTAATAGAAGCAGGGCGCGGCCAAGAAATCCCGCTTCTGATTAGCTTTACTGAATTAGAATGTGGTTCACTAAAAGCACGCATTAATGAAACTGATTTACCGGGAAAACTGGATGCTAATTCCGATTTGGCACTGCCTTCAGTGCTCCAAACTGCGCCGAACAAAGATGAGCTAGCCGTGGTCATGAAGCAGAGGTACTTTGCTGGTGCTAATGCAACATTGAATGAGTTTGTGAATTTCTGTTCTGACTCGCTGTTCAAGTATCCCGCGATCTACACGGCACAGAGGCGAGCGGAGCTGGGCGGTGCCGAGTCCTTCTTGTACCAGTTTGCTTACAGAGGAGAAAACAGAATTCTTGAAACTCTAGGCTTCGACATAGAAGCAGCTGGCCATATCGAGGATTTGACGACCGTATTTAAACCAAATAGTAATGTCAGCTTTCCTGAGGAGGTGGTTGAAAGAAGTTTTGACCGCGTGATGCAGGACTGGACGGTAGACATCCTTGTCAACTTCATGAAAAACAGTGCCCCGGCGACGTCGACCGTGTCATGGCCGCCATTGAGCCGCTTCCTGTTCCGGTACGAGAATGTCGTCACTGACAGCTACAGCCTGCTCTCCCTCCAATCAGACGCACCCACCAATGAAATGGTCCAGTTCTACACTGACCTGTTCAACAACGCCACCACCTCGAACCCGACTGCGTAG
>Px001733 Carboxyl/cholinesterase-030a  [Plutella xylostella=Diamondback moth]
CCGTGCGTGGTGTTCGTGCACGGGGAGTCGTACGAGTGGAGCGCCGGCACCGCGTACGACGGCACCGCGCTCGCCGCGCACGGCAACGTCATCGTCGTCACCATCAACTTTAGATTAGGCGTTTTAGGTTTTTTAAAGACTGGTGCTAAGGGCTCGGCGCAGGGGAACTTCGGGCTCATGGACCTGGTGGCGGGGCTGCACTGGCTGCGGGAGAACCTGCCGGCCTTCGGCGGCGACCCGCAGCGCGTGACGCTCATGGGCCACGGCACCGGCGCCGCGCTCGCCAACTTCCTCTCCGTGTCACCTGTTGCTAGAGAGTTGCTGCGGCGCGTGATCCTGCTGAGCGGCTCCGGGCTCAGCTCCTGGGCGCTGCAGCGGGAGCCACTCACCATCAAACGAAAGGTGGCAGAACAAACAGGGTGCCACGGCGACCTGCTGGAGGACGACCTGGCGCCGTGCCTGCGCAACAAGCCGCTGGCGGAGCTGTTGGCCGTGCGCCTCGACCCGCCGCGCTTCCTGCCCGGCTTCGCGCCCTTCGTGGACGGCACCGTCATCGTCAACCCCTCCTCGGCGCCGCCCCCATCTGACAGCTCGCGGCTGGGCGCGGGCGCGGCGGCGGTGGCCACGGCCGCGGGCCACGAGCTCGCTGACTTCCCGCACCGGGAGCTGCTGTTCGGACTCACCCCCACGGAGTCGTACCTGGAATTCAATGCTCAAGATATGGAATTCGGGTTCAACGAGAGCCGGCGGGACCGTATCCTGCGTACGTTCGTGCGCAACGCGTACTACTACCATCTCAACGAGATCTACTCCACGCTGAAGAACGAGTACACGGACTGGGACAAGCCCGTGCAGAACCCGCTCAGCGTGCGCGACGCCACACTCGAGGTGCTAAGTGACGGGCGCACGGCGGCTCCGCTCATCCGGCTCGGCTACCTGCACGCGCTGCGAGGGGGCACCACCTTCTTCACACACTTCCACCATCTGTCTTCCGATAAGGATTCCCCCCAGCGCCCCGGGTCGGTGCACGGCGAGGAGCTGCCCTACTACCTGGGCGCGCCGCTGTCGCCGCAGCCGCACTTCCAGCACAACTTCACGCTGCAGGACCAGCGCGTCGCCAAGACCTGCGTGCACTTCCTCGCCAACTTCGTGCGATATGGGAACCCGAATGACCCTTCAGCTACGCCCCCACCCAGCCCGCTACTGGGCGAGTCTCCGAGACTGGGTCCAGACGAGCTGCCATACTGGGACACTTACGACACCATCAACCAGCTATACATGGAAATCAGTGAGTAA
>Px003448 Carboxyl/cholinesterase-021a  [Plutella xylostella=Diamondback moth]
ATGAGGCTATTGATCAGCGTTGTAGTGTCGGTTCTAGTTCTAGCTGCTACTGCAGCAACTAGCGACAGAGTGGTGGAAACATTGACTGGCGCCGTCCGAGGGAGACTTGTAAGAGATTTGAACGTGACTTATTATGCGTATCTCGGAATACCGTACGCGGAGGCGCCGACTGGACAGCTCCGATTTAAACCTCCGGTGCCTAAGAAACCATGGAATGGCACATTGGACGCGACGGCGTATGGTCCTGTGTGTCCGCAAGACGACACCTTTTATAAGAGAAGCGAGATGAGTGAAGACTGCCTGAGCCTGAACGTGTATGTGCCCGCCAGGTCAGCGCTGGCCCCCACGCCGGTGCTAGTGTATGTGCATAGCGGGGAGCTCACCATGTTGTCAGGAAGGCCCTTCATTCTCGGACCACAGTTTTACATGAAATATGGTGTGCTGTTGGTGACCATGAATTACAGGCTAGGAGCGTTAGGTTTTTTGTCTGTACAAACAGAAGACGCGGCTGGCAACGCGGCGTTGAAAGACATACTATTAGCTCTCCAGTGGGTCAAGAGGCTTATAGCTCAGTTCGGTGGTGACCCCGACAACGTCACCCTAGGCGGGGAGAGTGCCGGCGCTGTTCTAGTGCAATACCTCACTCTATCCGAAAGGTCTACCAATTTATTCCAAAAAGCTTCTATGATCAGCGGATCGGCTTTAGGCTACAGGTTTTTTAATCGCCATCCCATAAACACGGCTTTCGATCTTGGTAAGAAGATTGGATATCAAACGAAAGACCCAAACGAGCTAGTGCGAAAACTACAAGGTGCTGATGTATTTGATATAGTAACTGCTCAAGGAGATAAGACAAACAAACGGAATGGGTTCAGGCCATTCGCGCCGTTCACACCGGTGGCAGAGACACCGTCCCCACACGCCGTCATCACACAACATCCGCTACAAATAGTCAAACAAGGGATCCCACAAAATGTTCCTATCATAGCAGGAATTATGATGCGAGAAGAATACCCGTATGGGTCCCGTGAGTCTAAAGATTTGGCCAACTCTATAAAACAGTTTTACTTCAACAACGAAACCATATCGAATACCACGTTGTTGAACTTTGTCAACTTGGTAACAGACACACAGTTCGCTTACTCTACTGATAGGTGGATTGAGATTTATAAGAACATGCCCAATAGCGACAGAGTATACTACTACGTGTTTGACTTCGATGGAGACTTGAACTGGTACAAGCTGTTCTTACTGACCCCGTTCCCAGGGGCGTCCCACGCCGACCAGACAGGATACATGTTTGTGACGAACACCACCAGGCCACTGCTGCCTATTGCCGGAGCGGAGAGCAAGCAGACCATACAGGTTGTGCTACAGTTGTGGTCTAATTTTATTAAATACGGGCTTGGAGCCTTAGGATTCTTGTCTGTACAAACAGAGGACGCGGCTGGCAACGCGGCGTTGAAAGACATACTATTAGCGCTCCAGTGGGTCAAGAGGCATATAGCTCAGTTCGGTGGTGACCCCGACAACGTCACTGTAGGCGGGGAGAGCGCCGGCGCTGTTCTAGTGCATTACCTCACTTTATCTGAACAGTCTACCAATTTGTTCCACAAAGCCCACATCATCAGCGGATCAGCTTTAGGCTACAGGTTTTTTAACCGACATCCCATAAAGACAGCTTTGGACCTTGGTAAGAAGATGGGATATCAAACGGAAGACCCAAACGAGCTACTGCGAAAACTGAAAGAAGCTGATGTATTTGATATAGTCGCTGCACAAGGAGACAAGACAAACAAGCGGAATGGGTTCGCACCATTCCAGCCGTTCACACCGGTGGCAGAGACACCGTCCCCACACGCCGTCATCACACAACATCCGCTAGAAATTGTCAAACAGGGGATCCCACAAGCAGTACCCATCATAGCAGGTATTACCACGCATGAAGGTATTAAAATGCTACCGCATATACGAAGAAACCCAACACTGGCTCTACACCTAAACGAAAACTTTGAATTGTGCATCCCATCCGATATAGAATATCCATATGGATCCCGTGAGTCTCAAGATTTGGCAAACTCTATAAAACAGTTTTACTTCAACAATGAAACCATATCTAATACCACGTTGTTGAACTTTGTCAACTTGGTGACAGACACACAAGTCACCTTCCCTACCGATAGGTGGATTGAGATGTATAAGAACATGGCCAATAGCAATAGGGTATACTACTTCGTGTTTGACTTCGATGGAGACTTGAACTGGTACAAGCTGTTTTCAAAGATCCAGTTCCCAGGGGCGTCCCACGCAGACCCTTTGGGGTACATGTTTGTGACAAACATCACCAGGCCACTGCTGCCCTCTGCCGGAGCAGACAGCAAGAAAACCATAAAGGTTATGGTACAGTTGTGGTCTAATTTTATTAAATACGGAGCAGTTAATAATTACGAAGTGAGCCGGAGAATCATCACATTCATCATGAGGCTACTGATCAGTGTAGTAGTGTCGGTTCTAGTTCTAGCTGCTCCTGCAGCAACTGGCGACAGAGTGGTGGAAACATTGGATGGCGCTGTCCGAGGACGACTTGTAAGAGATTTGAACCTGACTTATTATGCGTATCTCGGAATACCGTACGCGGAGGCGCCGACTGGACAGCTCCGATTTAAACCTCCACTTCCTAAGAAACCATGGAATGGCACATTAGACGCTACGAAATACGGGTTTGCGTGTCCGCAAGCCAACTGGTTTCACACGAGAAGCGAGATGAGTGAAGACTGCCTGAGCCTGAACGTGTATGTGCCCGCCAGGCCAGCGCTGGCCCCCACGCCGGTGCTCGTGTGGGTGCCCGGCGGTGACCTTCAGATGTTGTCCGCAGGACCCGTTGTATACGGACCGCTGTTTTACATGAAATATGGCGTCATGCTAGGAGCCTTAGGATTCTTGTCTGTACAAACAGAGGACGCGGCTGGCAACGCGGCCTTGAAAGACATATTATTATCGCTCCAGTGGGTCAAGAGGCACATAGCTCAGTTCGGTGGTGACCCCGACAACGTCACTGTAGGCGGGGAGAGCGCCGGCGCTATTCTAGTGCATTACCTCATTCTATCTGAAAGGTCTACCAATTTGTTCCACAAAGCCTCCATCATCAGCGGATCGGCTTTAGGCTACAGGTTTTTCAACCGACATCCCATAAAGACAGCTTTGGACCTTGGTAAGAAGATGGGATATCATACAGAAGACCTTTACGAGCTAGTGCAAAAACTACAAGAAGCTGATGTATTTGATATAGTCGCTGCTCAAGGAGACAAGACAAATAAGCGGAATGGGTTCGCACCATTCCAGCCGTTCACACCGGTGGCAGAGACACCGTCCCCACACGCTGTCATCACAGAACATCCGCTAGAAATTGTCAAACAGGGGATCCCACAATCTGTACCCATCATAGCAGGTATTACCACTCATGAAGGTATCAGAATGTTACCGTATATACAGAGAAACCCAATACTTGCCCTAAACCTAAATGAAGACTTTGAATTGTGCATTCCATCCGACATAGAATACCCGTATGGGTCACGTGAGTCTAAAGATTTGGCCAACTCTATAAAACAGTTTTACTTCAACAACGAAACCATATCGAATACCACGTTGTTGAACTTTGTCAACTTGGTATCCGACACTCAGGTCACCTACCCTGTCGATAGGTGGATTGAGATTTATAAGAACATGGCCAATAGCGACAGGGTATACTACTTCGTATTTGACTTCGATGGAGACTTGAACTGGTTCAAGCTGTTCTCAAAGACCCAGTTCCCAGGGGCGGCCCACGCAGACCATTTGGGGTACATGTTTGTGACGAACACCACCAGGCCACTGCTGCCCTCTGCCGGAGCGGAGAGCAAGGAGACCATACAGGTTGTGCTACAGTTGTGGACTAATTTTATTAAATACGGAAATCCAACTCGACTTACTTGGCTGACATGCAATATTCGGGAAGAATGTTCAGATTGTGGAACGCAGCGCAACTACTTGGCTCTCAACAACCGTCCCTACATGGTGCCGGGACCACATTTAAGGAGAAGACTGCACTTCTGGCGTCAAGTGTACGCGCAATATGAAAGCTACGTGGCTAGAGGAGGCAAATTGCAAGCAATAACACCTTAA
>Px003736 Carboxyl/cholinesterase-027b  [Plutella xylostella=Diamondback moth]
ATGATCTACAACAGCAAAATTGTGTTTACAAAACTGTTATTGTGCATTTGTGTGTGCGGAGCTCGGGGCCGGTCGTGGGCGAACCACCACGACACGACCACGTCCACCACGCCGGCGCCCACCACCACCACACCCGCGCCTAAGAACTTCCACAATGACCCCCTCATCGTCGAGACCAAGAGCGGCCTCGTCAAGGGCTACGCCAAGACCGTGATGGGACGCGAAGTACATATATTCACCGGCATCCCCTTCGCCAAGCCGCCCCTCGGCCCGCTGCGGTTCCGCAAACCCGTCCCCATCGAGCCCTGGCACGGCGTGCTCGAGGCCACCGCCATGCCCAACAGCTGCTACCAAGAGCGGTACGAGTACTTCCCCGGCTTCGAGGGCGAGGAAATGTGGAACCCCAACACAAACATATCGGAGGACTGCCTCTATTTGAACATATGGGTGCCGCAGCACTTGCGCGTTCGTCACCATCAGGACAAGCCATTAACCGAGCGGCCGAAGGTTCCGATACTAGTGTGGATTTACGGCGGGGGTTACATGAGTGGCACGGCAACACTTGATCTATATAAAGCCGACATAATGGCGTCTTCGAGTGATGTGATCGTAGCCTCGATGCAGTATAGGGTTGGCGCGTTTGGATTTTTGTACCTTAACAAATACTTTTCACCTGGTAGCGAGGAAGCGGCAGGAAATATGGGCTTGTGGGATCAGCAGCTGGCTATTCGTTGGATAAAAGATAATGCGCGAGCGTTTGGAGGTGACCCTGAACTTATAACGTTGTTCGGGGAGTCGGCGGGGGGTGGGAGCGTGAGTCTACACATGTTGTCTCCAGAAATGAAAGGACTTTTTAAGAGAGGAATCTTGCAATCGGGAACATTGAATGCACCGTGGAGTTGGATGACAGGAGAGAGGGCACAGGACATTGGGAAAGTTCTGGTGGACGACTGCAACTGCAACAGTAGCTTGTTGGCAGTTGACCCGAGCCTCGTGATGGACTGCATGAGGGGAGTGGATGCGAAGACCATCTCGGTCCAGCAATGGAACTCTTATACTGGAATACTAGGCTTTCCATCAGCTCCCACGGTTGATGGGGTATTTCTGCCTAAAGATCCAGATACGATGATGAAAGAAGGCAGTTTCCATAACACCGAAGTTCTTCTTGGAAGCAATCAAGATGAAGGCACCTATTTCCTGCTGTACGACTTCCTGGATTACTTCGAGAAGGATGGACCTAGTTTCCTGCAGCGAGAGAAGTTTCTGGAAATTGTCGACACCATCTTTAAAGAGTTTTCCAAGATCAAACGGGAAGCTATTGTCTTTCAGTACACGGACTGGGAGGAGATCACGGACGGCTACCTGAACCAGAAGATGATCGCGGACATCGTGGGCGACTACTTCTTCGTGTGTCCCACCAACTACTTCGCGGAGGTGCTGGCTGATTCCGGCGTCGATGTTTACTACTACTACTTTACTCATCGCACCAGCACCAGCCTGTGGGGCGAGTGGATGGGCGTGATGCACGGCGACGAGATGGAGTACGTGTTCGGGCACCCGCTGAACATGTCTCTACAGTACCACACCCGGGAGCGGGACCTGGCCGCGCATATCATGCAGTCTTTCACGCGGTTCGCTCTTACTGGCAAGCCCCACAAGCCCGAAGAAAAATGGCCAGTTTATTCCCGCGCGTCGCCCCACTACTACACGTACTCGGCGGACGCGGCCAGCGGCCCGGCCCCCCCGCGCGGCCCCCGCGCCTCCGCCTGCGCCTTCTGGAACCACTTCCTCAACAAACTCAATGAACTGGAGCATGTGCCATGCGACGGAGCGGTGACCGGGCCCTACAGCAGCATGGCGGGCAAGAGTCTGCCCATAGTGCTGCTCACTGCCCTCGCCACCACGGCTGCACTTTAA
>Px004817 Carboxyl/cholinesterase-020b  [Plutella xylostella=Diamondback moth]
ATGGCGCGAAGTTTCGCTTCCCTCGCCGCCGTCGCGTGCGTGCTGGCTGGCGTGACGTCATCGCTGGCGGCTCCCCGCTCGTTCTCGGACAGCTGCGGCGACGTGGCGGCGCGCACCGACGCCGGGCTGGTCTGCGGGCGGCGCCGCGCGCACCAGTACAGCCTCTACGCCAGCTTCCGCGGCATCCCCTACGCCAAGCCGCCGCTCAACGAACTCAGGTTTCAGGCGCCGCAGCCCGTGGAGCCATGGAAGGACTACCTGAATGCAACAGTCGAGGGTCCCATCTGCCCTCAACAGACCATCTTCTACGGTCCGCTGATGGAGCCGCGCGGCATGGACGAGGACTGCCTCACCATCAACGTGCACACTCCAATGGACGCCTTTATTGAGGTGCAGGACGCGGCGCCGCCCGAGGTGGACCTGGTGCCGCCGTACCGCGCCGGCGAGGTGCGCCGCAACTTCACCGGCGTGCCCATCGTCGTGTGGATACACGGGGGAGGGTTCGGCTTCGGGTCCGGAGACTCGGATGTGTATGGACCCGAGTATCTTGTCGCTAAGGGCGTGATGGTCGTCACTTTCAATTATAGACTGGGCGCGCTGGGCTTCCTGTCGCTCAACACGTCGGCGGTGCCGGGCAACGCGGGGCTGCGCGACATGCTGGCGGCGCTGCGCTGGGTGCGGCGCAACGGCGCGCGCTTCGGCGGCGACGTGGGCCAGGTCACGCTGGCGGGGCACAGCGCCGGCGCCGCCGCCGCCCATCTGCTGACTCTCGCGCCGGCCACTCAGGGCATGGAGCTGTTCCATAAAGCGGTGCTGATGAGCGGCGCGGCGGCGCGCGGCTTCGTGGCCTCGTCGCCCGTGTACGCGGCCTTCGCGGCGGAGACCTTCCTGCAGATGCTGGGCGTGAACGGCAGCGACCCCGAGCAGGCGCGCCGCGAGCTGCAGGCCGCGCCCGCCGAGCGCCTGCACGACGTGGCCGCGCTGCTGCAGGACCTGTTCGGCCTCAGCGTGTTCTACCCGGTGGTGGAGGCGCCGCACGCCGGCGTGGAGCCCGTGCTCGACGACGACCCCGAGGCGCTCGTGTCCAAGGGCCGCGGCAGCGACATCCCGCTTATGATCGGCTTCACAGAGAACGAGTGGGAGTCGTTCCGGCCCAGGTTCGTCGAGATCAGCATCGTGGACATTCTCCAAATGAAGGAAGAGGTCCTGCTGCCTCCCGGCGTGCTGTACAAGTCGGATCCTAAGGACTTGAAGAGCAAACTCGACCTGGTGAAGGCGCGATACTTCCCAAATAATGAGACGACGCTGGACGAGTTCGGGACGCTGCTGACGGAGTCGTACTTCCAGTACCCGGCGCTGTTCACGGCGCAGCGGCGGCTGGCGCTGGGCGGCGCGCCCGCCTTCCTCTACCAGTTCAGCTACCGGGGCGAGCACCGCGCCATCGAGAACCAGGGCTTCCAGTACGGCGGCGCCGTGCACCTCGAGGACGTGCTCTACGTCTTCAAGGTCAACTCCAAGGCGCAGATACCGGACGAGAAGCTCCAGGACAGCACGGACAGCAAAATGCAGCATTGGATGACGATGCTCTTCACAGATTTTATGCGCACCGGAAGCCCAGTGGGCGCGGACCGCAGCCCCGACGCGTGGCCGCCGGTGCGCGCGGGAGACCTCAGGTACCAGGACATCAGGGCGCCCGAGCTGCGCATGCTGAACCTCACGGCGGCGCAGCGCGAGATGGTGCAGTTCTACGAGAACCTCTACAGCAACAGCTGA
>Px004818 Carboxyl/cholinesterase-020c  [Plutella xylostella=Diamondback moth]
ATGGCGGCTACACTGGGACTAGTAGCGAGCATCGCGCTCCTCCTCGCAGGAGCATCAGCCCTGCGGTACGGCGGGCGGTTGCAAGAGACATGCGAGGGGCACGCCGGGGGGGTGACCTCCGGCTGGCTGTGCGGGGAGAGGAACACGTATAAGGACACCATCTTCGCCAGCTTCCGCGGCGTGCCGTACGCTAAGCCGCCGCTGGGAGAGTTGAGGTTTAAGGAACTGCAACCTGCCGAGAAATGGGATGGTTTCCTAGACGCTACCGTGGAGGGTCCCATCTGTCCACAGTACACCATCGTGCTCAACCCTCTCATGGACCCTCGAGGGATGGACGAGGACTGCATCACGGCCAACGTGCACATTCCTCTGGCACACAGGAGTGGGAGGATCTACGGGAAGATGCCGATAGTGGTGGTGGTCCATGGGGGAGTGTTCGGCATTGGCTCCGGGGATCCTGATATACTGGGCCCGGAGTATTTTATGACGAGGAGCGTGATTGTCATCACCTTCAACTACAGGCTGGGTGCCCTCGGGTTCCTATCCCTCAACTCCACATCGGTCCCGGGCAACGCGGGGCTGCGCGACGTGCTGACCCTGCTGGAGTGGGTGCAGGACAACGGGGAATACTTCGGCGGAGACACGCGTGACGTCACGATACTTGGACATAGTTCTGGCGGGAGCATCGCGCATCTGCTCGCCTTGTCGCCGCTCACGCAAGATAAGGGCTTGTTCAACAAGATTGTAATGATGAGCAGCGTCGGTGTCCGCGGCTTCTTCAACTACAACCCCGAGTACGCGGCGACGGCGGCGCAGGCCTTCCTCACGACCATGGGCATCAACGCCACAGACCCCGAGCAGATCCACCAGGAGCTCATAACTGCACCCATCAGCCAGTACATCGAGGCCAGTCGAGTCTTGCAGGACCAGAACATACTGCCCACCTTCTACCCCGTCATAGAGTCCGTCCACGAAGGAGTCAAGAGAGTCATAGACATGGACCCGGAAAGGCAGATAGAGATCGGTCGTGGCGAGAAAATACCAATGCTGATCGGTTTCGCCGAGTACGAGTTCTCGATCCTGAAGCCGAGGCTCGAGGAGCTGAACATAACTGCGACACTAACCGCCATGCCATCTGTAGTGGTGCCGCCACTGCTAGCGTTCTCTCCGCGAGTGAGTGAGATCATCCCGATCATGCAGAACCGGTACTTCGCCGAGAACGGAACAGCTGATGAGTTCGCGCGGCTGCTGTCCGAAGTGAACATCGTGTATCCTTCCATCTACGTGGCCCGGAGGCGTGCGGCGCTGGGCGGGGCGGAGTCCTTCCTCTACCAGTTCGCGTACCGCGGGGAGCACCGCGTGCTGGACGCCATCACCCGCGTCAACGAGACGGCGCACTTCGAGGACCTCACGTACCTGTTCAAGCAGAACAGCGCCGCGGCCGTGCCCGAGGACCAGCTGGACGGCAGCCAGGACCGGGTGATTCAGAACTGGATGCTCGATCTCTTCACCAACTACATCACCAAGAGTAGCTCTGAGAAAGATGAACCAGCCTCCCATGACTTGTTACATTGCAAAGGCTTAATAGCTAGTCACCCCATAGAGGCTAAATGCGAAAATCAGCTCGCCACGACAGATAGATGTGGTGCATTGCTTTCACAATGTCTGGATAATGGCTACCTTTGGGATAAAGGACATGGTGTCACTCCTTATGTTTTAGACAGTGACAGCATGTAA
>Px006430 Carboxyl/cholinesterase-006c  [Plutella xylostella=Diamondback moth]
ATGGGGCGCCTCGTTTTACTAATCAGCATATTTATAGTGCAGCATGTAGTTGCTATTCAAGTTAGAGTGGATCCCTTGGTTCTGATTGACCAGGGTCTGATAAGGGGGCAGAGGGCTCTCGATGGCGACTATTCATCTTTTCTAGGCATCCCGTATGCCCAAGTGGACACCGCTAATCCTTTTGGCGCGTCCTTACCAGCTCCAAAATTCGACAACGTTTTCAATGCAAGCAAGGCTCCTCTTCCTGTGTTGGTGTATATTCACGGAGGAGGTTTCGTAGATGGCTTCGCTTCCTACGACTCACCCACCGGACACAATTTGGTCGCTCAGGATATAATTGTGGTGTCCATCAACTACCGACTAGGGCCATACGGTTTCCTGTGCCTCGACATCCCTGAAGTACCAGGCAATCAAGGACTCAAAGATCAGTACACGGCCCTTAAGTGGGTGAACGAAAACATCGCGAAATTCGGTGGAAACCCACGAGAAGTGACCATTGCAGGAGAAAGTGCTGGTTCCATCTCTGTTTTGTTTCAACTGTACGCTGATAAGGAAAAGCTGTTCAATAAGGTCATTGCCCAAAGTGGAACGATACAAAGTCCGGGTCTGTTCGTTGAGAGTGACCCGCAAGCTGCTATAAAACTTGCCGGGAATCTTGGATTCGTCACAGAGGACACGAAGCAAGCATTAGAGTTTCTTTCAAACACATCTACAGACTTGGTCATTGGAGCTTCTTCAAAATTGGGGGCGAGGCTTCTGCCGTGCGTAGAGAAAGAATTTGCTGGTGTAGACAGTTTCATTCCCGCTTCATACGCAGCAGACGCACCCAAAAAAGTAAAAAATACACCGGTGTTGATTGGTGTGAACACTTGCGAATGGATTGGTACGGCTACCGTTGATCCTTTAGCTATCGAAAAAAGACTATCAGAATTAAATTTATCTGGTGACGAGTTGAAAGAAGCTGCTGCCGTTCTCAAGCATTTTTACTTTGGAGATGAGGATATTACGGAGGAGACATTACGCACGTTGGACCACATTCTATCGGATATTTCATTCGTGTATCCCACGGAGTTAGCGATGGCGAAGCTGTTGGGTGAAGGGGCGGGTCCGATATACCAGTACGTGTTTAGTTTCGTCAGCGAGAACGACAAGGGAGAGGCCGGGCTCGCCGCACACGCTGCTGAACTCAAGTACGTGTTCGCTAGCGGACACGACAAATTCAACGAAGAGGAGAAGATCGTCTCTGATCACTTCACTTACTTGTGGTCAAATTTCATTAAGTATGGAAATCCAACTCCAAAGGAGACTGAGGAAATACCGTTCATTTGGGAACCGATCACCACAGATACCAGACCATACGTGAACATCGATGTGGCGCTGACGGCCAGGAGTCGCTTCCAGCACGAGAAAATGGCATTCTGGGAACTCTTTTACAAGCAATATATACAAGACAAACATACTATGCAGCACACCATTGCTATAGAAGTTAGGGTGGATCCCTTGGTTCTGATTGACCAGGGCCTGGTTAGGGGACAGAGGGCCTTGGATGGTGACTACTCGTCTTTTCTAGGCATCCCATATGCCCAAGTCGACACAGCTAATCCTTTTGGGACATCTTTACCAGCTCCAAAATTCAACAACGTTTTCAATGCAAGTGATGCAAACGTCGCATGCCCACAAACCAGTAGAAAAACATCTCAAACTACCCTTGACTGCCTACGTCTTAACATCTTCGTTCCCTCTAAAGCGACTCACAACAATCCTCTTCCCGTGCTGGTATTTATTCACGGAGGAACTTACGTGGACGGCTACGCCTCCTACGATTCTCCGACTGGACATAATCTGGTCGCTCAGGATATAATTGTGGTGTCCATAAACTATCGACTTGGACCATACGGTTTCATGTGCCTCGACGTGCCTGAAGTACCAGGCAATCAGGGACTCAAAGATCAGTACATGGCTCTCAAATGGGTAAACGAAAACATCGCGCATTTTGGTGGAAACCCCCGTGACGTCACCATCTCCGGGGAGAGTGCTGGAGCCATCTCGACGATGTTCCAGCTGTACGCTGATACGGAGAAGTTGTTCAGCAAAGTTATTTCTCAGAGCGGAGTGATACAAATTGTTGGTTATTTCAGTGAGGGAGACCCACTTGCCGCTATCAAGCTCGCGGAGAATCTTGGATTCATCACCGAGGATACGAACCAAGCATTGGAGTTTCTTTCAAACACATCTACAGATTTGGTGATTGGAGCAATGACTAATTTGAACCTAAGATTTCTGCCGTGCATAGAAAAAGAATTTACTGGAGTAGAAAATTTCATCCCGCCTTCATACGCTGTAGATGTTCCGAAAAAAGTAAGAAACACACCGATATTGATTGGAGTCAACACATGCGAATGGTGTGGTACGGGTAAAGTAGGTCCTTTAGCTATCGAAAATGCTCTATCCTATTTTAATTTATCTGATAAAGCATTGAAGGATGCTACGGAAGTTCTCAAGCATTTCTACTTTGGAGATGAGGATATTACTGAGGAAACATTATTGACATTGGACCACATTCTATCAGATATTACATTCGTGTATCCCTCAGAGTTGGCAATGGCGAAATTACTAAGTGAAGGCGCGGGACCCATATACCAGTATGTATTTAGTTTCGCCAGTGCGAACGACCGCGGCGCACCCGGGCTCGCCACACATGCTGCCGAACTCAAATACGTATTTGCTAACGGATACGATACATTTAACGAAGAAGAGAAGATTGTCTCTGATCACTTCACTTACCTGTGGTCAAACTTCATTAAGTACGGAAACCCTACTCCAGAGGTGACTGAGGAAATACCCTTCACCTGGGAGCCGATCACCGCAGACACCAGACCATTCGTGAACATCGACGTGGCACTGACAGCCGGGAGTCGCTTCCAACACGAACAGATGGCGTTCTGGGAACTATTCTACAACCAATTTGTACCAGCCAAACGGAATGGGTTATTTTAA
>Px006690 Carboxyl/cholinesterase-028b  [Plutella xylostella=Diamondback moth]
ATGTTGAAAACTACAGTTTTTTGTGTTCTGGTATGCGTCAATGTTGCAACAAGTCAGTCCAACAAGGATTTATACAATGGACAGTTCAATGAGTACAATAACCGTCCGTATGACAAGTCCAGAGAGTCGTCTCGCCTGCCGAGCCCTGGAGACACGGACTACAGAACATATGTGTACAATAACAGAAGATACGGGACAGACCCTGGACGCTACAATCCGTATAACCCTAGTATAAACCAGCCCGGAGGATTTCCGTATAACCCCATAAATACTAATCCTCTGGACGAGCAGTTCAAGTATAATACTAACCGAGACCCCAACAACCCTGACGCCCTGTTCCCCGGCATCCTGGGGGGCTGGCGTGAGGACCTGCAGGGCCGCGAGAGGAGAGACTCCAAGCAGCTGAAGAGGGACATCTTTGTCAACACCAACTATGGACAGGTGCAAGGGTTTAAGGTATATCTGTATGATAATCCAGAGCCCAGTTCCGGATACAGGCCGTGGCTCACACCCGTGGAGCGGATACAAGGAGAAGTCTCAGTGTTTCTTGGAATACCATATGCCCAACCACCTGTTCTGGAAGGAAGATTTAAGCCGCCCCGCCAGCACCCCGGCTGGCAGCTGCTGCAGGCCGTGGACTGGGGCCCCGCGTGCCCGCAGCCCGTGCGCTTCACCGGCGCCACCAAGGGCATACGGGACATGGACGAGGACTGCCTGTATCTGAACATATTCTCGCCTAGTACGGAAGCGGGCGCCACGGCCCAGAAGTACGCAGTGATGGTGTACATCCACGGCGGCCAGTTCACGTCGGGCGCGTCCAACCTGTTTCCCGCGCACATGATGGCCGCCTTCTACAACGTGGTCGTCGTGTCGCTCAACTACCGCCTCGGCGCGCTCGGTTTCCTCTCCACCGCTGATGAAAACTCTCCTGGCAACTATGGCATCTTAGACCAAGCCATGGCTCTCCGATGGGTGTACGACAACATCGAGTGGTTCAACGGGGATCGCGAGTCGATCACTCTGTTCGGGCCGGGCGCCGGGGCGGCCTCGGCGGGGCTGTTGGCTGTCGCGCCTCAGACTAGGGATATTGTTACTAGGATTATTGCTCAGAGCGGCTCGGTGCTAGCGGACTGGGCGCTCATAGAAGACAAATACCGCGTCCAGAACACGTCGCTGGTGTTCGGGCGGCTGCTCGGCTGCCCCATAGACTCGTCGTGGAAGCTGCTCAACTGTCTGCGGCAGGGGCGCAGCTTCTACGAGCTGGGGAATGCAGAGTTTCAGAGGTACGAGAGGAAAGTGTCTAAATCGCGCGATGCTATTGGTCGGCGCTATGACGCTCGGCCGCCATTCGTCTATTACGGTAAGATGCGCTATGAATACCTACGTGTCGTATCTTTCGTTCATAAATGTAACATGCTCATTTGGATGTCCTACTTCATTAGTAACAAGCCACAAGTAGGCTTCCTCCCCTGGGGTCCGGTCCTCGAGAGCAACTTCACCTTCCCGGGAGACGGCTGGTACGCGGGCTGGCGCTCCCGAGACTGGCGTCTGCTGGACCAGCCGCCGGTGCAGTTGTTCCAGCGCGGGCAGTTCAACCGCGCGCTGCAGTATATGACTGGCGTTTGTGCGCAGGACGCCGCTTACTATCTGTACAACAACGACTCCCTAGCCCCCACCTACGAGATCTCAGAACAATGGTTCGACCAGAAGGTGGCCGAGCTGGTCCACCGCTACAACTACACTCTCAACCCTCGCGGCGTGTTCGAGGCGATCCGCTACATGTACACGTACCACCCGGAGCCGCACAACGCGAGCGCCGTGCGCGACCAGTATGTGCATCTCCTATCAGACTTCCTGTACCGCGCGCCCACAGACAAACTCGTCAAGTTGCTTCTAGAACAGAACGTGCCGGTGTACATGTACGTGCTCAACACCACCGTGGAGGCCTTCCGCTGGCAGCCGTGGCGGCAGTACTCTCATGATACTGAGAAATACTTCCTGACAGGAGCGCCTTTTATGGACCAGTTCGTACCTACCTACACTTGGGGCGTCAGTGTCATATATTATGTCTGTGGGTTTCCCTCGCATACTATTAGTGAGCTGGTCAAGTTGCTGCTGGAACAGAACGTGCCGGTGTATATGTACGTGCTCAACACCACCGTGGAGGCCTTCCGCTGGCAGCCGTGGCGGCAGTACGCGCACGACACTGAGAGATACTTCCTGACCGGGGCGCCTTTTATGGACCAGGTGCAAAATGCAAGTGTTTTTTTAAGGCTCTTACGATTTAATGATTCGGGTGTGAAGATCTCCATGTGCATTATTAATTTTGGACAAGTGTACTTCCTGACTGGAGCGTCTTTTATGGACCAGCAAGCTAGGCAAGTTGCTAGTAGAACAGAGCTGGTCAAGTTGCTACTGGAACAGAACGTGCCGGTGTACATGTACGTGCTCAACACCACCGTCGAGGCCTTCCGCTGGCAGCCGTGGCGGCAGTACTCTCATGATACAGAGAAATACTTCGTCAGAAATGAGCTGGTCAAGTTGCTGCTGGAACAGAACGTGCCGGTGTACATGTACGTGCTCAACAACGTGCACAACTTCCGCTGGCAGCCGTGGCGGCAGTACGCGCACGACACTGAGAGATACTTCCTGACCGGGGCGCCTTTTATGGACCAGCAAGCTAGGCAAGTTGCTAGTAGAACAGAGGTGGTCACGTTGCTGCTGGAACAGAGCGTGCCGGTGTACATGTACGTGCTCAACACCACCGTGGAGGCCTTCCGCTGGCAGCCGTGGCGGCAGTACGCGCACGACACTGAGCGATACTTCCTGACCGGGGCGCCTTTTATGGACCAGGAGTTCTTCCCGCGCAAGCAGAGGATCGAGCGGCAGGCGTGGACGGGCAACGACCGGAATATGAGCCACTTCTTCATGAAAGCTTATACGGATTTCGCACGATTTGGCAACCCGACCCGTTCCCAAATCCTCGGCCTCCACTTCGAGATGGCCAAGGCCGGTCAACTGCGATACCTCAACCTGAACACTACGTACAACAGCACCATACAGCTGAACTACCGACAGACGGAGCTGGCCTTCTGGAACATATACCTGCCCACTGTTATAGGCAGGTTGCTGCCGACTTATCCGCCTATTACTGAGTACTGGTGGGAGCCGAAACAACCTCTACAGATAGCCTTCTGGTCGGTGTCATCGGCCTGCCTCGTACTAATAGTCTTGCTGGTAGTGTGCTGTATGCTCTGGAGAAACGCCAAGAGGGCTATACCACCTAAGTGGAAACTGGTTCCAGAGATAGAGACGGACCGCTACTTCAACAGCGACATATTCATGGTGCCCGAGCTAGACGAGGGAGGCATAGACAACGCGCGCTCGCGAGACAACATCTATGAATACCGCGACGTGCCCATGAAGACGCCCGCCACGCCACTTAGTAGAGCAAGACATATTCATAGTGCTGATCTAGATGAGGGCGGCATAGACAACGCGCGCTCGCGAGACAACATCTACGAATACCGCGACGTGCCCATGAAGACGCCCGCCACGCCACTTAGTAGAGTAGTAATATTTACAGAGAGACATATTCATAGTGCTGAGCTAGACGAGGGCGGCATAGACAACGCGCGCTCGCGAGACAACATCTATGAATACCGCGACGTGCCCATGAAGACTCCCGCCACGCCGCTTAGTAGAGCTAGAGACATATTCATAGTGCCGGAGCTAGACGAGGGCGGCATAGACAACGCGCGCTCGCGAGACAACATCTATGAATACCGCGACGTGCCCATGAAGACCCCCGCCACGCCGCTTAGTAGAACAACAAGCCACCCAGCAACCCTCCACTCGCGGCCATCATCCCAGGCGTCCACGGGCTCAGCCATATCTCTCAAGGAAGGCGTGGTCTCTAGTAGCCCCAACCCCCGCGCCCCCACCCCGCCCGCGCCGCGCGCGCGATCCCGCACTCACATGGTGCAAGGTGTGCCGCAGACTACTGTGTAG
>Px007180 Carboxyl/cholinesterase-020e  [Plutella xylostella=Diamondback moth]
ATGGCGGCTGTACTCTGGTTTGCATCTATCATCCTCTTTATTGCTGGGTCTTCAGCTTCAGATTATAGCAACAGAGAATTCAAAAAAACCTGCGACAATGGCTTACCTGTGAAGACAAATAGCGGTTTGGTTTGTGGAGAGGTCAGGCAGTATAAGAACACCACATTTGGAAGTTTCCGAGGAGTGCCGTATGCCAGACCACCGCTAGGCGAATTGAGATACAAAAAACCTAGAAAAGCTAAGTCATGGGATGACTACTTAGACGCTTCGTCAGAGGGTTCCATTTGCCCTCAGTCCATAATAATTTACGGACCTTTGATGGAACCCAAAGGGATCGGCGAGGATTGCCTGAATGCCAATGTCTACGTCCCACTAGCGGGAGGTAAAATTCCAAGGAAGAAGAGGTTGCCAATCCTAGTGTACATCCACGGAGGAGGATTCGCCGTGGGGTCTGGAGACTCTGACATCCATGGGCCAGAATACTTCTTGACTAGGGATGTCGTGGTCGTCACGTTCAACTACAGATTGGGGGCACTTGGTTTCTTGTCTTTGAACACGTCATCAGTGCCTGGAAACAATGGTCTTCGCGATCAGCTGTATCTTCTCCGATGGGTCCAGAAGAACGGCAAGAGATTCGGAGGCGACATTAATGACGTCACAATCTTCGGTCAGAGTGCCGGCGCAGCCTGCGTACACCTGCTGACTCTCTCACCCCTCACTCAGGATAGAAGTTTGTTTCAAAAAGCAATCTTAATGAGCGGCTCTGCTGTCCGAAGCTTTTACAACTACGAGCCAGAGGTCGCGGCCACCGTCGCCACCAGCTTCCTCACCCTCATGGGCATCAACGCCACAGACCCAGACGCCATCTACCAGCAGCTCCTGGCAGCCGACACCAGCCAGTACATTGAGGCCACCAGGCAAATACAAGAGCAGACAGGCCTACCACCCTTTGCCCCTGTCGTAGAATCTATTCACGAAGGAGTGACACGAGTCATAGATATGGATCCCGACCAACTCATAGCGGCCGGACGCGGCCAACAAATCCCACTTCTGATTAGTTTCACTGAATTAGAATGCGGGTCATTGAAAGCGCGTATTAATGAAACCGATTTACCGGGAAAGCTGGATGCTAATTCTGATTTGGCACTACCTTCAGTGCTTCAAACTGCGGCGAACAAAGCTGAGCTTGCCGTGGTTGTGAAGGATAGATACTTTGCTGGCCCCAATGCGACATTGGATGAGTTTGTGAATTTCTGTTCTGATTCTCTCTTCAAATATCCTGCGATCTACACGGCGCAGAGGCGTGCCCAGCTGGGTGGAGCCGAATCATTCCTGTACCAGTTTGCTTACAGAGCAGAAAACAGAATCCTAGAAAGTCTAGGTTTTGATATAGAAGAAGCTGGTCATATAGAGGATTTGACGACCGTGTTTAAACCAAATAGCAATGTTAGCATCCCCGAGGAGGTGTTTGAAAGAAGTTTTGACCGCGTGATGCAGGACTGGACTGTAGACATCCTTGTCAACTTTATAAAAAACAGTGCCCCAGCCCCCTCGACGCTGGCGTGGCCCCCAGTGAGCCGCTTCCCCTTCCGATACCAGGACGTCGTCAGCGACAGCTACAAGCTGTCGTCGCTTCAGGCAGACGCGTCCACCAATGAAATGGTGCAGTTCTACACTGAACTGTTCAACAACGCTACCTCAAACCCAACTGCTTAA
>Px007852 Carboxyl/cholinesterase-030c  [Plutella xylostella=Diamondback moth]
ATGTCCCCCTTATTGCAGTGGGATCCCCACTTCATTATTATAACACAAAACCTGGTAAATGCCACGACGCGACGTGTGGACCGGCAATGGCGGACTGCTAGCACACTACGAGCGTTGGCGGTGGAAGCTTGCGACACCATGCTGCTGCTGCAGGTGCTGTGCTTCGTGTCGCTGCCGGCGCTGGCGTCCCGCCTGGTGCGCGGGGACGCCGCCCCGCCGCCACCGCCGCCGCTCATCAGCTCGCGCGTCGTGCGCACCAAGTACGGCGACATACGCGGCTTCATCGTCACCCCCGAGTCCAGATACCTAGAGCCAGTTGAAGTCTTCCGCGGTATCCCGTACGCCTCCCCGCCGGTCGGCTCCTTACGCTTCATGCCGCCGGTGTCGGGCGCGCAGTGGTCGGGGGTCAAGATCGCCGAGGAGTTCAGCCCCGTGTGCCCACAAGTGCTGCCTGATATCAGGAATGAAACGGCAGTGCTCAAGAGGATATCGAAAGGGAGATTGGAGTATCTGAAGAGGATACTGCCGTTTCTGACGAATCAGTCGGAAGACTGTCTGTATTTGAACATCTACGCCCCTGCGCAAGCAGGCGTGCGCGACGCGGTGGCTCGCTACCCTGTCTTCGTGTTTGTTCACGGGGAGAGCTACGAGTGGAGCTCCGGGAACCCGTACGACGGCGCCGTGCTGGCGTCCCATGCGGGGCTGGTGGTGGTTACTATCAACTACCGTCTCGGAGTGCTGGGCTTCCTCAACCCCCGCTCGGACGAGTACCCGCGCTCGCCCGCCAACTACGGCCTCATGGACCAGATAGCCGCACTGCACTGGCTCAAGGAGAACGCGGCGGTGTTCGGCGGAGACCCCTCCAACGTGACGCTGATGGGGCACGGCACCGGCGCCGCCTGCGTGCACTTCCTGCTCACCTCGCTCGCCGTGCCTGAAGGCCTCCTCTTCCACCGGGCGATCCTGATGTCGGGGTCGGGCCTGAGCCCCTGGTCGCTGGTGGCCGACCCCAACAAGTACGCGGCCATCGTCGCCTCCCACGCTAACTGCTCTCCTGACACTGGAGACATGCTAGCGAACCCCGACAGCGGGTTCGAGTGGGGCGCGGGCTACCGGGGGCCCAGCGGCAAGGAGCTGCAGAGCGCCATCAACATCATCAACGCAGTGCTCATGAGGAAGAGTGCTGTTGCGCAACTTACCAAATACGACCTAATGCTGGGGGTGACAAAAGCGGAGGCGTACTTCGCGTTCTCAGGCGACGACGTCCAATACGGCATCGAAGCGGACCGCCGCTCCAAGATACTGAAGGCCTTCGTGAGGAACACCTACAACTACCACCTGTCAGAGATCCTGGCCACGATTATAAATGAGTACACTGACTGGGAGCGGCCGGTGCAGCATCCGATTAATATACGAAACATAACGGACGCTAACGAACTTCTAACCTCAGACCTACCTTCCAGGGACGAGACGCTAGAGGCACTGAGCGACGCGCAAGTCGTGGCTCCCATCGTACTGACGGCTGACACGCACTCGGCACTGCGCAGGAACTCATACCTCTATGTGTTCGACTACCAGACCAAGTATGGAGACTATCCACAGCGACAAGGTTGCATCCACGGCGAGGAGTTGCCGTACATCTTCGGGGCCCCTCTGGTGGGCGGGCTGGCCCACTTCCCAAGGAACTATACCAAAGCAGAAGTAGCCCTTTCCGAGTCTGTCATGCTGTACTGGGGCAATTTCGCCAAAACTGGGAACCCCAATGAAGCGCAAGAGAGTGATCCGATAAGAGCGGGACGGCAGGAGAGGGTGCGACAGAAGAACATCGAGTGGACGGCGTACGAGGCCGTGCACAAGAAGTACCTCAACATCGACACCAAGTCCAAGCTCAAGAACCATTACCGGGCGCACAGATTATCGTTCTGGTTGAACCTGGTCCCGGACCTGCACCGGCCGGGCGGCGACGACGTGCCGCCCGCCCACCACCAGCTCGACGCCGACGACTCCGCCCAGCCCACGCTCAAGACCTTTAGCCCGCCCTTCAAGAAGACCACTGACGTCATCACTGACGCCGCAGTGGCCACTAAAGCCCCTATACTCAGCGTGTTAAATGTCACTTCACCGTTGAACTTCAACATAGTTGGCCTAAGCAACCCCCCGACCCAGAGCTCCAGTTCAGAAGTGCAGAAATCTGAACATGGATCGACGACGAATCCTCCGGAAGACGGGTTCGCTGCTTACTCCACGGCTCTTAGTGTGACTATAGCTATAGGATGCTCTCTACTCATACTCAATGTGCTCATATTCGCCGGAGTATACTACCAAAGAGATAAGACGAGAATGAACGGCCAAGACGGCCACGCCAACGGCTCCCATTTAAAAAAAAGAGCCGAAAACGGCCAAATGCCGAACAATATCTGCGGGGACCTCGAAGGAGCTTTATCATACCAGACTAGTTTAAAAAACGATCCAGCTACTATATTGAGTCACCACCATACTCACTCGCACCACCAGCTACCGCCGCCGGAGTTCGCTGACCTGCCGAGCAACAACGTGGCGAGCATGGCGACGCTACCGCGAGCGCCGCCGCCGCCGAAGATAGGGAAGAGTAACATAAACACTTTAGCAAGTGGACAGTTGCAGGAGAACCAGCCGTTGCTCTCGCATCAGATGACGCTGATGAACACGAGCACGCTGACGAAGAAGAACACGCAGCTGAACGCCAAGTCGAGCGTGACGATGGAGGAGCTGCGCGTGTGA
>Px008913 Carboxyl/cholinesterase-027a  [Plutella xylostella=Diamondback moth]
ATGACCCCGCGGCCGAGGCCGAAGAAGGCGGCGGTCATGCTGTGGGTGTTCGGCGGCGGGTTCTACTCCGGCACGGCCACGCTAGATGTTTATGACCCTAAAATATTGGTGTCTGAAGAGAAAATTGTGTATGTGTCTATGCAGTACAGAGTTGCTTCTCTAGGTTTTCTATTTTTCGACACTCCCGATGTCCCTGGAAACGCAGGTTTATTTGATCAATTAATGGCGTTGCAGTGGGTGAAAGACAATATACAATACTTTGGCGGAAACCCTCATAATGTCACATTGTTTGGAGAATCGGCCGGTGCAGTTTCCGTGTCATTACATTTACTGTCTCCTCTATCAAGAAACATGTTTTCTCAAGCTATTATGCAATCTGGAGCCGCATCTGCACCTTGGGCCATCATTTCCAGAGAGGAGAGTGTGATAAGGGGCATCCGCCTGGCCGAGGCCGTCCACTGCCCGCACTCCAAGACTGACATGGGTCCTATGATCGAGTGTCTGCGTAAAAAAAGTGCCGATGAATTAGTAAATAACGAGTGGGGGACGCTCGGCATTTGTGAATTTCCATTCGTTCCAATAATAGACGGGTCGTTTTTAGATGAAATGCCGATACGATCGCTCGCCCACCAGAATTTTAAAAAGACTAATATCCTAATGGGTTCAAACACTGAGGAAGGTTATTATTTCATACTTTATTACCTGACTGAGCTTTTCCCGAAAGAGGAAAATGTTGGTATTTCCAGAGAGCAGTACCTGCAAGCGGTCAGAGAACTGAATCCGTATGTGAATGATGTTGCCAGACAAGCCATTGTGTTCGAATACACTGATTGGTTGAATCCTGACGATCCAATAAGGAATCGCAATGCCTTGGACAAGATGGTGGGTGACTACCACTTCACCTGCGGAGTGAACGAGTTCGCGCATCGCTACGCCGAGACGGGGAACAATGTTTACACTTATTACTACAAACACCGAAGCAAGAACAACCCCTGGCCGTCCTGGACCGGGGTCATGCATGCTGATGAAATAAACTACGTGTTCGGCGAACCCTTGAACCCTGGCAAGAATTACTCACCCGAAGAAGTGGAGTTTAGTAAAACAATAATGAGATATTGGGCAAACTTTGCGAGAACTGGGAACCCGTCCCAGTCTCCGAACGGCGAGCTGACCAAGGTGCACTGGCCCGTGCACACAGCCTTCGGTCGCGAGTACCTGTCTCTGTCCGTCAACTCCAGCGGGACCGTCGGCCACGGGCTGCGCGTCAAGCAGTGCGCCTTCTGGCAGAAGTACCTGCCTCAGCTCATCGCTGCTACTACCAGGAACCCCATCTCTGACCTGGTGGCCTCGCTGCTGGAGCGGGCCAGCGCCTACCTGAAGGAGCAGGGGCTGGACCCCTTCATCTACGACAAGTTTGAGGCTGGCTACGCGCTGCCCGTGCCCAGTCTGTTCAACGTAAACCTGGACGTGTCGGACGTGCGTCTGTTCGGTCTCTCCAACATCGTGATCAACCGTCTCAGCTACGGCATCCTGTCCCAGCGGCTCACTTTTGACTTCTCCATCCCCGAGATCGTCTTTGAACTTGGTGATTTGAACCTGGACGTCGTTGTGCTCAGCCACCTCATGCAAGGAAAGGCTAATGGAAAAAAGACATCGAAAATGAAATCCTGGATTATTTTAGCTGCAATAGTCGGCCTGAGCCAGGCTCGACCTGAGTTCAGCAATACTATATTGGATCCGAATGCTGACTCCCAATCTCGAGATAGCGTAATTGAGCAGTTGTTAATAAGCGCTCTCGAAGACCTGAGGCAGGGCATGCTGACCGGCTCGGAGTCGTACCCCGTGCTGGACCCGTACGTCACTGACTCATTCACCCTAGACGGAAGCAACTATGGATTCCCTCAGGCTTCGATTGAGTTCTTGGACCTGACATTTAGTAACCTGAGCACGTTTGTCGTTCAAGATGCCAGCATCAACCTGATATCGCTGTTTGCTCAACGTTACCGTATAACGTTGGACATCGTAGTGCCTGAATTAAAAGCTGAGGCAGGACACTACGATCTGAAATTACAAGCCAACGATTTTGATATCACGGGTGAAGGACCAGCTACTTTGACATTAAAAGAAGGAAGAATCTACGGCACGATTATTGCTCGTATACGAGTTGGACTAGGAGGAGTCAGCATCAACATTGAAAGCACCGATCTAAAGCTAGGACTTGGAGGATTTGAGCCAAACTTCCAGAATTTGTTCAACGACCCCGGCGCCAGTATATTTGCCAATACCTTCCTGAAACACTTGGTCCCTGACTTGGTAGAACTGTATGAGCCGGAGATCTCAGCATTCATCAACTCGCTGTTGCCAAATGCTTTGAATGGATTCATAACGGAACTGCGAGCCGCCAAGAATAGCCGAGACTAG
>Px009940 Carboxyl/cholinesterase-006d  [Plutella xylostella=Diamondback moth]
ATGCGGGTTCTACTCCTGACTAGTATACTTTATACAGTGCAGTGTTATGTAAGCGGTGCTCAAGTGAGGGTAGACCCCCTAGTGCTGATAGACCAGGGTCTGGTGAGAGGTCAGAAAGCCCTGGATGGAGACTACTCTTCGTTTTTGGGAATTCCGTACGCCCAAGTAGATACAGCTAATCCTTTTGGGCCATCACTACCAGCCCCCAAATTCGACACCATCTTCAACGCAAGCAACGGCGACATCGCGTGCCCCCAGCCGAGAGCCGACTCGCAGTCGCTGGACTGTCTCCGGCTGAACATCTTCGTCCCGTCGAGGGCCAGCGTCAACCACCCACTACCCGTCTTCATCTACATCCACGGAGGAGGCTTCAGGGATGGATATGCCTCCAAAGACTCTCCCACCGGCCACAATCTAGTCGCCCAAGACATCATCGTGGTATCCATCAACTACAGACTAGGACCTTACGGCTTCTTGTGCCTCGACATCCCTGAGGTACCAGGCAATCAGGGCCTCAAGGATCAGTACACGGCTCTTCAATGGGTGAAAAAGAACATTGCCCATTTCGGAGGGAATGCGAATGACGTGACTATAGCGGGAGAGAGCGCTGGCGCGGCAGCTGTTGTGTACCAGCTGTATGCTGACAATGAGAAGTTGTTTAACAAAGTGATAGTGCAGAGTGGAGCGCCACAGTCTCCTGGCCTGCTGGCTGATGGCGATACGGCAGCCGCACTCAAGTTGGCGCAGCACCTCGGCTACTTAACAGATGACAACAAAAAAGCTTTAGAATTCCTCACCAATACTTCCTCAGACTTAGTTATTGGAGCAATGGACGCAACAGGGTTTAACGTTCTGCCATACCCTCTTTATATTGAAAATAACCTGAAGGCGTTCAACCTCTCAGAGGAGGAATTGAGGGAAGCTACTGAAGTTGTGAAGCATTTCTACCTCGGGGACGAGCCGGTAAGCGAGGCAACCGCATTGAGTTTGGACCTTTTCAACTCTGACTTTGGCTTCGTGAATCCTACCGAGTTGGCGGTGAAGCAGCTGTTGAGTGAAGAGGCTGGTCCGATATACCAGTACGTGTTTAGCTTCGTGAGCGAGCGAGATGGAGACACCGCGGGTGCCACGCACGCCTCTGAGCTCAAATACGTATTCGCCGATGGATATGACAGTTTCACGGAAGACGAGAAGACCGTTTCTGATCACTTCACTTTCCTGTGGTCGAACTTTATCAAATATGGAAACCCAACTCCAGAGGCTACAGAGCGAATGCCGTTCACGTGGCAGCCTGTGACGTCACAGACACGGCCGTACGTCGACATAGACGTGGCCGTGACGGCCCGGTCCCGCTTCCGAGGCCCCGCCATGGTCTTCTGGGAACTGTTCTACAAACGATTCGGCTTAGACTCTGTTGTATAA
>Px010105 Carboxyl/cholinesterase-028a  [Plutella xylostella=Diamondback moth]
ATGTTGAAAACTACAGTTTTTTGTGTGCTGGTGTGCGTCAATGTTGCAACAAGTCAGTCCAATAAGGATTTATACAATGGACAGTTCAATGAGTACAATAACCATCCGTATGACAAGTCCAGGGAGTCGTCCCGACTGCCGAGCCCCGGAGACACGGACTACAGAACGTATGTGTACAATAACAGAAGATACGGGACAGATCCTGGTCGCTACAATCCGTATAACCCGAGTATAAACCAGCCTGGAGGATTTCCGTATAACCCCATAAATACTAATCCTTTGGATGAGCAGTTCAAGTATAATACTAACCGAGACCCCAACAATCCCGATGCCCTGTTCCCCGGCATCCTCGGGGGCTGGCGCGAGGACCTCCAGGGCCGCGAGCGCAGAGACTCCAAGCAGCTGAAGAGAGATATCTTTGTCAACACCAACTATGGACAGGTGCAAGGGTTTAAGGTGTATCTTTATGACAATCCGGAGCCCAGTTCCGGATACAGACCATGGCTCACACCCGTGGAGCGGATACAAGGAGAAGTCTCAGTGTTTCTCGGAATACCGTATGCTCAACCACCTGTCCTGGAAGGAAGATTTAAGCCTCCCCGCCAGCACCCCGGCTGGCAGCTGCTGCAGGCCGTGGACTGGGGCCCCGCGTGCCCGCAGCCCGTGCGCTTCACCGGCGCCACCAAGGGCATACGGGACATGGACGAGGACTGCCTGTATTTGAATATATTCTCGCCTAGTAATCGGTCCAGCACCCGGCCGCTGCAGGCCGTGGACTGGGGCCCCGCGTGCCCGCAGCCCGTGCGCTTCACCGGCGCTACCAAGGGCATACGGGACATGGACGAGGACTGCCTGTATCTGAACATATTCTCGCCTAGTGTGAGTATTCTACATTTAGAAATTGTTATTAAAATCGGTCCAGCACCGGGCTGGCTGCTGCAGGCCGTGGACTGGGGCCCCGCGTGCCCGCAGCCCGTGCGCTTCACCGGCGCCACCAAGGGCATACGGGACATGGACGAGGACTGCCTGTACCTCAACATATTCTCGCCTAGTGCACTCAGCGATATAGACAAAATGCATATGTATCAACATAGCCCAGCAATCGGCCCAGCACCCGGCTGCTGCAAGCCGTGGACTGAGCCCGCGTGCCCGCAGCCCGTGCGCTTCACCGGCGCCACCAAGGGCATACGGGACATGGACGAGGACTGCCTGTATCTGAACATATTCTCGCCTAGTACGGAAGCGGGCGCCACGGCTCAGAAGTACGCAGTGATGGTGTACATCCACGGAGGCCAGTTCACCTCGGGCGCGTCCAACCTGTTCCCCGCGCACATGATGGCCGCCTTCTACAACGTCGTCGTCGTGTCGCTCAACTACCGCCTCGGCGCGCTGGGTTTCCTCTCAACTGCCGATGAGAACTCCCCTGGCAACTACGGCATCCTAGACCAAGCCATGGCGCTTCGCTGGGTGTACGACAACATCGAGTGGTTCAACGGAGACCGCGAGTCGATCACTCTGTTCGGGCCGGGCGCGGGCGCGGCCTCGGCGGGGCTGTTAGCCGTCGCGCCGCAGACTAGGGATATTGTTACTAGGATTATTGCTCAGAGTGGCTCAGTGCTAGCGGACTGGGCGCTCATAGAGGACAAGTATCGGGTCCAGAACACGTCGCTGGTGTTCGGGCGGCTGCTCGGCTGCCCCATAGACTCGTCGTGGAAGTTGCTTAACTGTCTGCGGCAGGGGCGCAGCTTCTACGAGCTTGGGAATGCGGAGTTCCAGCCGCAAGTAGGCTTCCTCCCCTGGGGACCTGTGCTCGAAAGCAACTTCACCTTCCCGGGAGACGGCTGGTACGCGGGCTGGCGCTCCCGCGACTGGCGCCTGCTGGACCAGCCGCCGGTGCAGTTGTTGCAGCGCGGGCAGTTCAACCGCGCGCTGCAGTACATGACTGGGGTTTGTGCGCAGGACGCCGCCTACTATCTGTCTTGGACCATTTCCCACCACGGTGGTCCACTGCGGGTTGACAACAACGACTCCCTAGCACCCACCTACGAGATCTCAGAACAATGGTTCGACCAGAAGGTGGCCGAGCTGGTCCACCGCTACAACTACACTTTGAACCCGCGCGGCGTGTTCGAGGCGATCCGCTACATGTACACGTACCACCCGGAGCCGCACAACGCGAGCGCCGTGCGCGACCAGTATGTGCATCTCCTATCAGACTTCCTGTACCGAGCGCCGACAGACAAACTCGTCAAGTTGCTGCTAGAACAGAACGTGCCGGTGTACATGTACGTGCTCAACACCACCGTGGAGGCCTTCCGCTGGCAGCCGTGGCGGCAGTACGCGCACGACACTGAGAGATACTTCCTGACCGGGGCGCCTTTTATGGACCAGCAAGCTAGGCAAGTTGCTCTTAGAACAGAACTGGTCAAGCTGTTGCTAGAACAGAACGTGCCGGTGTACATGTACGTGCTCAACACCACCGTGGAGGCCTTCCGCTGGCAGCCGTGGCGGCAGTACGCGCACGACACTGAGAAATACTTCCTGACCGGAGCGCCTTTTATGGACCAGCACGCTAGGCAAGTTGCTCTTAGAACAGAGCTGGTCAAGTTGCTGCTGGAACAGAGCGTGCCGGTGTACATGCACGTGCTCAACACCACCGTGGAGGCCTTCCGCTGGCAGCCGTGGCGGCAGTACTCTCATGATACTGAGAAATACTTCCTGACTGGAGCGCCTTTTATGGACCAGGCTAGGCAAGTTGCTCTTAGAACAGAGCTGGTCCAGTTGCTGCTGGAACAGAGCGTGCCGGTGTACATGTACGTGCTCAACACCACCGTGGAGGCCTTCCGCTGGCAGCCGTGGCGGCAGTACTCTCATGATACTGAGAAATACTTCCTGACTGGGGCGCCTGTTATGGACCAGCTGGTCAAGTTGCTGCTGGAACAGAGCGTGCCGGTGTACATGTACGTGCTCAACACCACCGTGGAGGCCTTCCGCTGGCAGCCGTGGCGGCAGTACGCGCACGACACTGAGAGATACTTCCTGACCGGGGCGTCTTTTATGGACCAGGAGTTCTTCCCTCGCAAGCAGAGGATCGAGCGGCAGGCGTGGACGGGCAACGACCGGAATATGAGCCACTTCTTCATGAAGGCTTATACGGACTTCGCACGATTTGGCAACCCGACCCGCTCCCAAATCCTCGGCCTCCACTTCGAGATGGCCAAGGCCGGTCAACTGCGATACCTCAACCTGAACACTACGTACAACAGCACCATACAGCTCAACTACCGACAGACGGAGCTGGCCTTCTGGAATATATATCTGCCCACTGTTATAGGGAGGTTGCTGCCGACTTATCCGCCTATTACTGAGATGGCCAAAGCCGGTCAACTGCGATACCTCAACCTGAACACTACGTACAACAGCACCATACAGCTCAACTACAGACAGACAGAGCTGGCATTCTGGAACATATACCTGCCCACTGTTATAGGCAGGTTGCTGCCGACTTATCCGCCTATTACTGAGTACTGGTGGGAACCGAAGCAGCCACTGCAGATAGCCTTCTGGTCGGTGTCATCGGCCTGCCTCGTGCTCATTGTGCTGCTAGTAGTCTGCTGTATGCTGTGGAGAAACGCCAAGAGAGAGACGGACCGCTACTTCAACAGCGACATATTCATGGTGCCCGAGCTAGACGAGGGAGGCATAGACAACGCGCGCTCGCGAGACAACATCTATGAATACCGCGACGTGCCCATGAAGACTCCCGCCACGCCGCTTAGTAGAGCCACAAGCCACCCAGCAACCCTCCACTCGCGGCCCTCATCCCAAGCCTCCACGGGCTCGGCCATATCTCTCAAGGAAGGCGTGGTCTCTAGTAGCCCCAACCCCCGCGCGCCCACCCCGCCCGCGCCGCGCGCGCGATCCCGCACTCACATGGTGCAGGGGGTGCCGCAGACCACTGTGTAG
>Px011247 Carboxyl/cholinesterase-020a  [Plutella xylostella=Diamondback moth]
ATGAAAATAATTTTGGTTTATTATAATGTGCTGGTGACTTCAACAACCATTATTCTTGTTGTCCCGACAGCATCAGCAGAGAAGGAGCTAGCCCTGTCGTGCCACGAGCTGGCGGCGCGCACGGAGGCGGGGCGGCTGTGCGGGCGGCGCCGGGCCCACGAGGGGCGCGGGTACGGCAGCTTCCGCGGCGTCCCGTATGGCGCGCCGCCGGTGGGGGCAAGACGGTTTAAGGAACTGGAGCCCCCCCAGCCGTGGGAGGGCTACCTGGACGCGCGGCACGAGGGTCCGGTCTGCCCGCAGCACGACACCTTCTACGGATCCATCATGAGGCCTCTGGGCATGGACGAAGACTGCATCACCGTCAACGTCCACACGCCCATAGAAGCCCTCCCGAAATTGTCTGGGAGCGAGCAAGATTTTGAGTACGAGACTAGAAGGAGAAGAGAGGCTGGCCAATTGGTGCCAATATTTGTGTTCATCCATGGAGGAGGATTCTCGTTTGGTTCTGGAGACTCTGACGTGCATGGTCCGGAGTATTTGATTACTAAAGGGATTATGGTTGTCACGTTTAATTATAGACTAGGTCCCCTTGGCTTCCTGGCGCTGAACACAAGCCAGGCGCCAGGCAACGCCGGTCTCCGCGACATGGTGACTCTGCTGCGCTGGGTGCGGCGCAACGCGGCTCACTTCGGTGGAGACAACACGAATGTGACCCTGGGAGGGCATGGCGCGGGGGCGTCGGCTGCCCATCTGCTGTCGATGGCTAAGCAGACTGACGGGCTTTTTCATAGGGTGATCCTGATGAGCGGTGTAGCGTACCCCGCCTTCTTCACGACCTCGAGGGTCTACTCCGACGTGCTAGCCTACTCCTACCTCTCTCTGCTCGGCATCCGGACTGAGGACCCCGAGGTCATCCAGCGAGACATCACCGCGGCCTCCGTCAGCCGGTCACTAGCCGTCACCAAGATACTCCAGGAAATGACGTTGCTAGGGTCTTTCTACCCTATTGTTGAGAAGAAGATCGAGGGAGTTAAAAGACTCGTTGACAAAGACCCTGATGTGCTACTCGGGAAAGGCAGAGGCAAAGACCTTCCTATGCTGATTGGGTTTACAGCAGCGGAATGCGAGACTTTTAAGCCCAACTTCATCGAAAGCGACATCGTCTACAAAGTCCCCGATACTCTAATCCTGACCGTGCCTATTTGTGCATTATTCATGAGCAGTCCCTCAGAGATCTTTAAGAAGAACGATACTTTGGTAAAGAAATACATGCTGGACAAGCCACGGCTGCTAGGTCTCGTCCAGTTGTGTTCAGAATCGTTATACAGCTACCCGGCGCTTTACACAGCGTTGAGGCGAGCTGAGATGAATGCAGCTGACACCTACGTGTACAAGTTTGAGTACGAGGGTTCCACCAGACCGCTGGAGCGTCCCGGGTTTCCGCTGAATGGAGTTGGACATGGGGAGGACTTGCTATACGTGTTTAAACCCAACTCCAAGGCCACCGTGCCGTGGGCGCCTCAAGATAAGAGGATGAGGGAATGGATGCTGAATTTCTTCGCGCATTTCATTAAGGATGGCCGTCCAACACCGAACCCGGGCCACTGGCCGCCGCTGACACAAGACGCGGTGAGGTACCAGCACGTGACGGAGCCGAGGTATCGCATGCAGTCGCTGACGGAGCGGGAGGAAGCCATGATTACCTTCTACGATGAGTTGTACATGTAA
>Px012592 Carboxyl/cholinesterase-020d  [Plutella xylostella=Diamondback moth]
ATGCTACGATTGGCGTTCTTTGCGGTGCTCCTAGTTGGGGCCCTAGGGTCAAGTGACTACACCAACAGGGTGTTCAAGGAGTCATGCGATGGGTTGTCAGCCGAGGTGGACAGCGGCAAGCTGTGTGGACTGATCAAAGAGTACAAGAACACCACATTCGGAACTTTTAGAGGCGTGCCGTACGCCAAGCCACCTCTAGCAGAGCTGAGGTTTAAGGAACTGCAAAAGGCCGAGGCTTGGGAAGACTACTTCGATGCCTCCGTGGAAGGTTCAATCTGCCCCCAGCGCATCATCTTGTTCGGACCGCTCATGGCTCCACGGAGCATCGGAGAAGACTGTATCAATGCCAACATCCACGTCCCATTGGAAAACGGAGCACTTCCTACCAAGACCAAGTTGCCAATCATAGTTTGGGTCCACGGCGGAGCGTTCACAGTTGGGTCTGGTGACTCTGACGTGTATGGCCCGGAATACCTGATGTCCAGAGGTGTTATCGTCATCACTTTTAACTACAGATTGGGTGCACTGGGTTTCCTATCACTGAACACACCGTCAGTTCCTGGTAACAGTGGTCTTCGTGATATCTTGACTCTGCTGCGTTGGGTTCAAGAGAACGGAGCTAAGTTTGGAGGGGACGTTGATGACGTCACACTTTTCGGACAAAGCGCTGGCGCGAGCGCAGTTCACATGCTGCTGTTGTCTCCGCAGACGCAGAATGGAAAGTTGTTCCAGAAGGCTATACTGCAGAGCGGATCTGCTGTCCGCAGTTTCTTCAACTACCAGCCTCCATACACCGCGACTGTAGCTCAGACCTTCCTCACACTCATGGGGATCAACTCCACTGACCCTGAGGAGATCCACAAACAGCTGATAGAAGCTGACATCGAGCAGTACATTGAGGCGTCAAGCACCATGCAAGATGCGACCGGCCTACCTCCCTTTGCACCTGTCATAGAATCAACGCACGAGGGAGTGAACATTGTCATTGACAAAGATCCTGAAGAGCTTATCGAGATGGGTCGCGGCCAAAACATCCCTATGCTCTTAGGTTTCACGGAAGACGAATGCTTCACTTTCCGAGGCCGGATCGCAGAGACGAATTTAACGACCAAATTGGATGCCAATGCCGACTTAGCGCTTCCCCCAGCACTAGCCACATCGCCTCTCAAAGACGAGTTGTCCCCAAGAATGAAAGAGAGATACGTCTCAGGCGAGAAAATTACGTTGGACGAATTCCAGAACTTGTGTTCGGAGGCGTATTTCAAGTATGGGGTTATTTACACGGCGCAGAGACGCGAGCAGTTGGGAGGGGCGGAGTCGTTCCTGTACCAGTTCGCGTACCGCGGGGAGCACCGTCTACTGGACGTGCTGGGGTACAAGCTGAAGAAAACCTGCCACTTCGAGGACGTGACCTACGTGTTCCAGCAACACACCAACGTCAGTATTCCTGAGGATGTGTTTGAAGGAAGCGTCGACCGCGACATGCAGAACTGGCTTGTGGACATTGTCATTAACTTTGTGAAGAAAAGTGACCCAGCAGGCTCCGTGGTGAACTGGCCTCCGATCAGCCGCTTCCTCTTCAGATACCAAGACATCGTCGAGAACAAGTACAAGACCGCCTCCCTGCTCACGGACACAAAGACCAAGGACTTGGTCGACTTCTTGACTAAGCTCTACAACGACGGCGCAGCGACACAACGTGGATGA
>Px013955 Carboxyl/cholinesterase-030d  [Plutella xylostella=Diamondback moth]
ATGGCTGCTGAAAGACTGCCACTACACTTATGCAATTCAATAAAACAGTACAAAATAAAACTGCCAGCCATCGATGGCCAAACAGAAAAAATAATAGAACATTTGAAAATCGAACTCAAAAAATTCACAATTCGAAAACACGCGATAGAAAAATTAAAACTAGTGTTGCTCCTAATGTTACTAATGACTCAAAATATAAGTGCTAATAGTTATAGTGGTGGGAAAAACTCTATGCTAAGAACTAGAATAATAGGTACTCGTTACGGAAAATTGCAGGGAGTGATAATGCCGATGGATCAGCATAAATATTTGAAACCAGTTGAAGCGTACCTCGGCGTGCCCTACGCCACTCCTCCAACGGGATCAAATAGGTTCGCTCCTACTAGAGCGCCAGCGCCGTGGGACGACTTGAAGACGGTGGACCAAATGGGGCCAGTCTGTCCGCAGCGCCTACCTGACATCTCTAACGAAACCTTGGCCTTAGAACGAATGCCTAAGGGAAGGCTGGAGTATCTGAGACGACTGCTGCCGCGGCTCAAGAACCAGAGTGAAGACTGCTTGTATATGAACATCTATGCGCCTGTGCAAGTGGGCCCAACACTCCAAGCAAAGTATCCAGTCGTGGTGTTCATCCACGGCGAGTCATTCGAGTGGAGTTCGGGCAACGTGTACGACGGCGCTGTGCTGGCAAGCTATGCGGGGCTCGTGCTGGTCGCCATCAACTACAGGCTCGGCGTGCTGGGCTTCCTCAACGCCAACCCTATACCGCACCTCAAGGCGCGCGTGGCGAACTACGGTCTCATGGACCAGATAGCGGCGCTGCACTGGGTGCAACAGAACATCGCGCTGTTCGGCGGGGACCCGGGCAACGTCACCATGCTGGGCCACGGGTCTGGTGCTGCTGCCATCAACTTCCTCATCATCTCGCCTACTGTTGTCCCAGGTCTGTTCCACCGCGCCATTCTGCTCTCCGGATCAGCGCTAAGTTCCTGGGCTTTAGTCGAGGACCCCGTCAGCTACTCCGTCCAACTGGCTAAGCAGTCTAACTGCACCATCCCCGAAGACCTCATCAAAGACCACGAGCTGATCGTCGATTGTCTCAGAGAAGTGCCACTCGATGAACTAATGAGCGCCGACATAGCCACACCCAGCTACCTCACCGCTTTCGGCCCGTCAGTGGACGGCGTGGTCGTCAAAACGGACTACGCTAAAGAGCTATTAACGTACTTCATACCAAACGATCTTCAGGGGTTCACCAGCGTATCAGGCGTCACCAACGTCAAGGCGGATAAGAGGAGTGGCGAGAGGATTTTCGGAATACGCGGCGGGCAGAATAAATACGATCTTCTTTTCGGCGTCGTCACTAGTGAAGCGTTGTGGAAATTCTCCGCGCAGGATATACAGAACGGCTTCGAGGGCGAACGCAGGGACAGGATAATAAGGACGTACGTGCGGAACGCCTACACATATCACTTGAGCGAGATTTTCTTTACGATTGTTAATGAGTACACGGATTGGGAGCGTACTGTTCAGCACCCAATCAACACGCGCGACGCGGCGGTCCTAGCGATCTCAGACGCGCAGTACGTGGCTCCGCTAGTACAGACTGGAGACTTCCTGAGTGTGGCCAAGAGTTCCCCCGACTCTGGACCCAAGACTTTCTTCTATGTGTTTGATTATCAGACCAAGGATGGGGATTATCCGCAGCGGATGGGCTCAGTACACGGGGAGGAGTTACCGTATTTGTTCGGAGCCCCGCTGGTGGACGGTCTTGGACACTTCCCAAAGAACTACACCAAGTCAGAGGTGGCACTGTCCGAGGCCTTCATACTGTATGTGGCCAATTTTGTGAAGACTGGAAACCCGAACGAAGCCCAGAGACAAGAGTCGGTGCTGCCGATATCCCGCGAGCGGAACCGATACAAAAGCATAGTATGGGACGAGTACGACACGCTCCACCAAAAGTACCTCGAAATCGCCGGCGAGAATCTAACCCGTGTTTTTGACGCAGGTATGAAACCTCGCATGAAGAACCACTACCGGGCTCACCAGCTGTCCGTGTGGTTGAGACTCATTCCGGAGATCCACCGCGCCGGGATGAAGGATGTGGTCGCCAAGCACAACCTGTTCCGCAACCACAACGACCCAGGGTTGTACGACGGGCTGGTCCGTCCTGACCCGCTGACCAGAGCCAATTACTTCGACCCCACGCTCGACGTGTACCGCAAGCCTGTCTACAACGTCACGCTCGACCTCCCGACCACTACTGACACGTATGTGACTACCTGCATCAGCGTCATCTCGGCTAAGCCCGGAGCCGCCGTCACGCCCCTCCAGGCCAGCAACCAATCACAGGACGCCGCTAATCTAGAAGCCGCCGGGTACACTGCTTACTCGACAGCTCTCAGTGTCACTATAGCTATAGGATGCTCGCTGCTCATACTGAACGTTTTAATATTCGCTGGAGTCTACTACCAGCGAGACAAAACGAGATTGCAAGTGAAAGCGCTCCAGCAGCAACAGAAGCGCAGCCACAACTCCACGTTTGACAGCGTGTCGTCGAAGCATCCGCACTACTTCATAGGTCACTCGCAAAGCTCCAGCACCATCATAGACATCGATCATCAGGACAAGAACGCAATTATATCCATGAACAGAGTACCCCATTTCACCAACACAAACTGCCCGAATGTGTGCCACACTGGGATACAAATGTCCAACCTAGCACAAAAGGCCAGCCCGCCATCGAACCGTGGAGGGCAATGCACAACGCTGCCAAGAAAAGTTGGCTTCGCGTACCAGCAAAACAACCAGTTATGTAACTCGTCCAACTGTATGACGTTGCCGAAAAATGCGACGTTTCTAAGCAGCTCGGCGAACCTGCCAGATGTGCAGGCCCAGACGGGACAGGCGCAGACACCTGGGAACGGCTCGGCGCTGCCCCCCCCCGCCTCGCCCCCCTCCCACTTCCAGAAGCCGCGCCTCCCGCAGGCCGCCATGTCAGAGATGAACGTATGA
>Px000039 UDP-glycosyltransferase-725A1  [Plutella xylostella=Diamondback moth]
ATGTACGGCCGCCTCATCGCCGCCCTGGCCGACAGGCAACACAATATCACAGTCATCACACACTTTCCTATGAAAAACCCACCATCAAATGTGGAGGAAATCAGCCTAGCCGGGACGATCCCGGAAATCGTGAACAACCTGACCCGGCAGTACAACTCGGTGAAGCCGGAGTTCGTCCACAACCTGGAGCAGATCATCAACGAGTGCGTGATGTCGTGCGAGACGGTGTCGCAGATGCCGTCGATCAAGGCGCTGTTGAACTCGACGATGTCCTTCGACCTGGTGATAGTGGAGGTGTTCGGGACGGAGTGCTTCCTGCCGATGGCGCGGCGTTTCCAGGCGCCGGTGGTGGGGCTGCTGTCCAGCGTGCCGCTGCCGTGGGTCAACGAGCAGCTGGGCATGCCCGACGCGCCCGCCTACGTGCCCAGCTACATGATGGGCTACGGACAGCGCATGAGCCTCTGGGAGAGATTCTCCAACACTGCCGCTGTTATTTGGGCGAAGATTCTCTACAAATATAAATCGCAGATTCCGTCGCAGGCTGTAGCGGACCGTCTGTTTGGGCCCGGGCCGAGCCTCGAGACACTGGCGCAGAACTACAGCCTGGTGCTGTCCAACAGCCACTTCAGCATCAACGAGGTGCGCCCGCTGGTGCCCGCCATGATCGAGGTCGGCGGGCTGCATCTCGACGACACACAAACACTCACTAAGGACCTGAAGACGTTTCTGGACGATTCCAAAGAGGGCGTGATATACTGGAGTTTCGGCTCCATGTCCCGCATAGAGACGCTCCCGGCGGACAAGCTGTCGCAGATGTTCCTCGTGCTGGCCGAGCTGCCGCAGAAGGTGCTCGTCAAGATGAACACAGCCTTACTGCCCAAGGACATCAAAGTACCAAGCAATGTTTATACCAAGGACTGGATACCGCAGTACAAGACTTTATGTCACCCGAACGTCCGTCTGTTCATATCGCACGGCGGTCTACTAGGCACGCAGGAGGCGGTGGCGTGCGGCGTGCCCATGATGACGGTCCCTCTGTACGCGGACCAGGCGCTCAATGCGCGCGCCATGAGCGACCGCGGCTGCGCGCGCGCGCTCACCATCAAGCAGATCAACACCAGGACTTGGAGGGAGAGCTTGACCGATATATTGAATAATCCAGCTTACAAACAAAACGCCTTGAAAGTACGAGACATATTTCTGGACCGGCCGATACCACCCCTAGAAATGGGTGTTTACTGGATAGAGTATGTGCTCAGACATAAGGGCGCGCCTCACCTGCGATCGCCGGCTCTAGACCTACCACTCTATCAATACCTTCTTCTAGATGTAGTGGCAATAGCCTTAGCTATCACTTTATTAATACTGTTCATTCTTCACAAGCTATTTAGGTATCTTAGCACCCGATGTTTAACGTGGTGGCCGAAAGAGAAGCTCATTTTCGAAAAGAGTCTGTTGAGAAGGAATAGTTTCCTTCTGTTCCTTTTAAAGTTCAAAATTAAAACTAATTAA
>Px000647 UDP-glycosyltransferase-40V1  [Plutella xylostella=Diamondback moth]
ATGTGGAAGTTGCTTCTGGTGTTGTGTGTGTGTGCGGCTCGGCTGTCGGCTGCTTACAAGATCCTGGTGGTGTCTCCGGTGCCGGGCAAGAGCCACACCATCCTCGGGGATGGCTTCGTCAGGAACCTACTCAACGCCGGACATGAGGTGACATACATAACTGCGTTCCCGGTGGAAAACCCACCGGCGAGACTTCATCAAGTAAATGTCAGCGATAACATCAACTATTTCCCAGTTGACTTAGTGAATATTAAAAAGCTGATCGATGATAAAGGGGAGCAGCCAAGTCTAAGTATTTTCTTCGGTATAATCGAACAGCAAGCGAGGAACACGGTCAGCAATGAGAATGTACAGAGGCTGATGAGGGATCCGAAACAAAACTTTGATGCCGTCATTGTCGAGTGGTTCTTTTCGGAAGTATTCACTGGATTCGGCTCAGTGTTCGGCTGCCCCATGATCCTGTTCTCGTCAGTGGAGCCTCACTGGATGGTGTTGCAGTGGATCGACGGGCTGCCCAACCCGGCCTACACCGTGGACATCCAGTCCACCGGCACGGCGCCGCTCGGCTTCCTGGCCAGAGCCAAGGAGCTGTTCAACCAGGTCGCGGGACTTCTGTTTAAGTCGCTATACTTCGAAGCGATAGAGAATAAAATCTACGAGGAGAACTTTAGGCCAGCGGCAGAAGCTAGAGGCAGGACGCTGACTCCACTGAACGTCCAGAGATACAACATATCCCTGATGCTGGGCAACTCCCACGTGTCACTAGGCGAGGCCACCAGGCTGCCGCAGAGCTACAAGCCTATAGGAGGATACCACATCGATCCTGACCTAAAGCCGCTATCAAAGGAACTAAAAAATATCATAGAAAGTTCTAAAGATGGAGTGATCTACTTCAGCATGGGGTCCAACCTGAAAAGCAAAGACTGGCCGGTAGAAATCAAACAAGACCTGTTGAAAATGTTCTCTGGACTGAAACAAACTGTTCTATGGAAATTCGAAGAAGACTTACCGAACTTACCTAAAAATGTGCACATCTTGAAATGGGCCCCTCAACCAACAATATTAGCTCACCCCAATACGAAACTGTTCATCACCCACGGCGGTCTGCTCTCTACCACCGAGACGATCCACTTCGGGGTTCCCATCATCGGCATCCCAGCCTTCGCAGACCAGTTCGTGAATGTAGACCGCGCCGTCGGCAAGGGCTTTGCCAAGCGAGTCGATCTATCGTATAACATTGCCCAAGAGTTGAAGGGTGCTATTGAAGAGCTGCTTACAAATCCTAGAGAGAACACTCTGTCCTCGGCCTTCCTCATCCAGCCACTACCGGCCGCCTGTCTAAGGTCGTCGGTCCAGCGAGCCGGAGCGCGATCCACGCTTCGCCGCTACACGGAGAGAGTGAAGGAGTTGTCCCTGATATACCACGACCGGCCGGCGCCGCCCGCGCGCGAGCTGGTGCACTGGGTGGAGCACGTGGTGAAGACTCGCGGCGCGCCGCATCTGCGCTCCCCGGCGCTCCTGGTGCCCTGGTACCAGAAGGTCTACCTGGACCTAGCGGTTGTAGTTTTTTCTGTGCTAGCGGCCATCTATATGGGCTTGAAAAGGCTGTGCTGTAGCAAAAAGGTGGAGAAGACCAGTGCTAAAAAGAAGAAAAACTAG
>Px000872 UDP-glycosyltransferase-33AB1  [Plutella xylostella=Diamondback moth]
ATGTGGGCGTTCTTGTGTGTCTTAGGTTTAGTGTTTTCGGCAAGTGATGTTAATTCCTCGAGAATTTTGGGGATATTCCCCATGGCTTCTGTCAGTCACCAAGTAGTATTTCGAGCTTTGACTTACGAGTTGGCGAAACGAGGACATGAATTGGTAGTGATCACACCAGATCCTGGATTGCCAAAGGACCGACCGAAGGACAATATAACGGAAATCGATATAAGCCATGCGTACGAAGGATTCAAAACTTTGATGGCGAAAGGAAACCCCAAACGCGGTGTTGTTATCACACCTCACGACATGTTGAAATTAAACAAGTTTAAAGTTATTCTAAACTGTGCTGAAGAAGTGATGAAGAATGAAGAGCTCAATAAAATCCTAAACGACGACACTAAAAAGTTTGATCTGGTTATCGGCGAAGCGTTGTACAATTTTCCGATGATTTATGCGAAACGTTTCGACACACCGATGATTTGCAGTTTCTTTGGCATTGGAAGTAACTTCCAAACTCTTGGAGCGGCGAGCGGCCATCCTTTCCTATACCCAGTTTATTTCAGAGACCGTTACCTGAACTTGACACTGATAGAGAAGATACAGCAACTCTACATCGATGTTGTACTACGATTAGGGGCAGTAGCTATGAGTTACTACGAGCATGGCTTGATGAAGCAATACTTCGGTGATGAAACTCCAAGTCTAGATGAGCTGAGAGATCGTATTGACCTGATGTTTATAAACACTAATCAGGTGTTTGAGACGGCCCGCCCCGTGCCACCTAATGTGATTTATTTGGGAAAACTCCACATGAAGCCTGTTCAGCCTTTACCTAAGGATTTGAAGCAATATTTGGATAGTTCAGAACGAGGTGTAGTTTACGTGAGTTTGGGCACAAATGTTCGGATAGCGGAAATGGACGCCACACTACTGAAAGAGTTTGTTAAGGCTTTCGATAAAATGCCCTATGATGTTCTATGGAAATACGATGGCATTGAACTGCCTTGGCTGCCCAAAAATATTAAACACTCAAAATGGTTCCCCCAGCGTGATTTGTTGCACCATCCCAACATCAAAGCGTTTGTGACACAAGGAGGCCTCCAGTCCACCGATGAAGCAATCGACGCAGGCGTCCCTCTAGTAGGACTCCCTGCGTTAGCCGACCAGTGGTACAATGTAGAACGATACGTGAAACACGGCATCGGGAAGCAGCTTGATCTAGTCACGATGAGAGCTGAGGATCTGGTGGCAGCTGTTATGGATGTTGTGGAGGATGAGAGCTATCGTGAAAACATTCAGAAACTGAGCAAACTAGTCAAAGACCAGCCCGAAACTCCCTTGGAGCGGGCGGTGTGGTGGACCGAATATGTCATCCGGAACAAAGGAGCAAAGCATCTCAGATCACCGTCTTTCAACATTTCGTGGATAAATATTCCGTATTTCCTGTACTTTACTTTGACGTCATATTGA
>Px001113 UDP-glycosyltransferase-33Y1  [Plutella xylostella=Diamondback moth]
ATGATTTTACGCGTGTGTTTTGTGGCTTTAGCCATATTGGCTACTAGTGTAAATTCTGCTCGAATTTTAGCAATATATCCTGTTGCATCAGTAAGTCATCAAGTAGTTTTTCGCGCTTTAACATTAGAACTGGCAAAAAGGGGGCATGAGCTTGTTGTTTTCACTCCAAACCCAGCGCTTCCTAAAGACCGGCCAAAGGACAATGTCACCGAAATTGATATGAGCGAATCTTACCAGTTATTTTTTAAATTATTTATGCATGCATTCGAGCCAGTCAGAGGAGTTATATTCCCTGCTAAACAGATGTCGGAATACGAATCGCTCAAAATGATGATTGCGTTCGTCGAAGAAGTATATAAGATGGAAGAATTCAAAAAGATTATAAGTGACAAGACTCAGAAGTTTGATCTGATTATGGCCGAGGCACTTTTTGTGTCTCCGTTGATGCTTTCCAAAATCTTCGATGCTCCCACTATTTGGTTTAGTAGCTTCTATGGTAGTCCCAATGCTTACGAAACTGTTGGTGCCCCAGGACACCCTATGTTGTATCCAAACTATTTCAGAGGAAAATTTGTTAATCTCTCACTATGGGATAAAATTTACGAAACATACCTAGAATTCCAATTCTGGTACAACACTCGCCGTGTTTTGTCTTATGAAGAATCACTTGTAAAGAAATATTTTGGTGAAGATGCACCGAGTATTGATGAATTGAAAAACAATGTGGATCTGTTATTTGTGAATGCAAATCCTATTTTTGAGGGAAATCGACCAGTTCCTCCTAATGTGATTTATCTAGGAGCTCTTCATATGCAGCCCTTAAAAGAACTACCAAGTGACTTAAAAACCTTTTTAGACAATTCAAAGCGAGGTGTTGTTTATGTGAGTTTGGGAACTAATGTGCGTTTTGAAACCATGGAACCATCTTTGATTGATGTGTTTGTTAAGGCTTTCGAGGCCATGCCATACGATATTTTGTGGAAATTCGACGGTCAAAACATTCCGAATGCACCCAAAAACGTTAAAATACAGAAATGGTTTCCGCAAAGAGATTTACTGACGCATCCAAACATTAAAGCGTTTGTGACGCAAGGAGGTTTGCAATCAACAGACGAAGCTATAGAAGCAGGAGTGCCATTCGTTGGTCTTCCAGCCCTAGGGGATCAGTACTTCAACACAGACCAGTATGTCAGACTTGGTATCGGTATCAGACTAAACTTTGAGACCTTGAAACCCGAGGAACTGGTCAATGGCGTCAACACGGTTGTCAACGATAAGAGCTACCGTGAAAACGTAAAGAAGCTAGGAGTCTTGATGCGGGATCAGCCACAGACACCACTGGAAAGGGCAGTGTGGTGGACAGAATACGTGCTGAGGAATAAAGGAGCCAAACACTTGAGGTCACCAGCAGCCAATATATCCTGGTCAGAATACCTCATTCTGGATGTGGTCGCCGCGTTGGCTACAGCAGTTCTGCTCGTTTTGGCAGCAGTGGGAATAGTTTGGCGGACTGTTTGCAAGATTTTTCGTAAAAAGGTTAAGGTGAATAAGAATAAAAAAGAGTAA
>Px003183 UDP-glycosyltransferase-33AA2  [Plutella xylostella=Diamondback moth]
ATGTCTAAAAGAACCTACGAAGAAAGGATTGACTATTACAACAATAAAATTAAAAAGTACATGGATAAAGATCGACGGAAACGACGACGTTTGCGGTTGAGTTCATCTTCGGATGATTTCCCAGAAAATGACTACAGGAGCGAGACCCTGGTGCTCGACCGAGACCAGGAGGCTATCATCGAGACCATGGACCCTCCTCCAGATCTCCGAGATGATATTTTAGTTGTATTCCCTACAAACAGTGCAAGGATCCTAGGAGTATTTCCAACACCCTCCGTGAGTCATCAGGTAGTGTTTAGACCTTTGACTCAAGCGCTAGCTAAGAGAGGACATGACCTGGTCATCCTCACAACAGATCCAGCTTTCAAACCTGGAGAGACCCCAGCGAATATCAGAGAAATTGACCTACATGATGAGTCCTACCGAATATGGAGAACAGAAGTCCTCAACACTGTCGACGGCAAAACTGATGATCCAATTACACTCATTGAGCTGGCAATAAAAATAAATGCAAAGTTAATCGAAAAACAAATCGAAACAAAAGAAGTGCAAGAGTTGATAAAGAGCAAAGCGAAATTCGACCTGATTCTGGTTGAAGCGTGTGCAAGGCCTGCCCTGATCATGTCCCATGTTTTCAAAGCACCGGTTATACAGGTCAGTTCTTTCATGGCTGTGCCACCGAATTACCAGGTCTTTGGGTCACCAGCTCATCCTATATTGTATCCGGAATGGACACGGAACAAGATCTACAACTTGACAGTTTGGGAGAAACTTTCAGGAGCGTACGATGACCTTCGAATTCACTACATTTGGAGGAAAAATGAGCATTTCGAAAACGAGATGATTAAAAGGCAGTTCGGCCCTGAAGCCCCGACCGTGGCTGAACTGGCTGATAATGTGGATATGTTGTTTTTGAACGTACATCCTATTTGGGAGGGTAACCGAGCGGTGCCACCGAATGTGATACATATGGGAGGTCTACCGCAAAAACCTCATAAGGAGCTGCCAGAGGATCTGAAGCAACTGCTGGACAGTTCAAAACACGGCGTCATATACATGAGCTTCGGCACCAATGTGATCCCCTCGCAGCTGCCTCCAGAGAGGATTCAGGTGTTCTGCAAAGTATTCAGCCGGCTCCCCTACGACGTGATCTGGAAGTGGGACCAGGATGAGCTCCCGGGCCGGCCCGGCAACGTCAGGATCTACAAATGGGTGCCGCAGTCAGATGTGCTCAGGCATCCAAACGTAAAACTCTTCATCACACAAGGTGGCTTGCAGTCCACGGACGAGGCGATATCGGCCGCAGTACCCCTCATAGCCTTCCCCATGCTAGGGGACCAGTGGTACAACGCAGAGAAGTATGTCCACCACGGAATAGGTCTGAAACTTGAGTTGGAATCTATTACTGAAGAGGTTCTGGAGGATTCGGTGAAGGCTGTTATTGGAGATGAAAGCTACCACACAAACCTGGTGCGTCTCCGCAGCCTCATGCTAGACCAGCCCCAACCCCCCCTCTCCCGAGCCGTGTGGTGGGCGGAGTACACCATCAGACACGGAGGGGCAAAGCACCTGCGCTCCCCCGCAGCCAACATCTCCTGGGCAGAGTTTCTCATGCTCGACGTCTTAGGGGTTATTTCTGCTGTTGTTGTAGTGCTGTTGGCTAAAGTGGTGGTGGTTGTGAAATTGGTGGTAAAGTGGAAGCGTAGTAAGGTTAAGCAGAGTTAG
>Px003321 UDP-glycosyltransferase-34A5  [Plutella xylostella=Diamondback moth]
ATGACCACTGCCTACTTTGTAAGGTCGTATGTGGGCCTGCTGGCCCTGCGTGGACACAATGTGGTCGTCATGACGCCGTACCCGGGACAGTTCCAGTTCCCCGAGAAGGAAAGAATCGTCGAGCTCGACGTCGGAGAGTCCTCAGCGCCATACTGGGAGGAGTACAAGAAATTGGTCACTAACACGGACGACTACCACAAGAAACTCCGACAGCTGAACGAGTTTTCAGTGAAAGTTGCGATTTCTCAACTCAAGTCCAAACAGATGACGGCACTGTTCATCAATCCTAATGTCAAATTTGACTTGGTGATCACTGAAGCGGATGTTCCGCTCCTGTACGCAGTGGCGGAGAAGTACCAGGCGCCCCACATTGCCATCACCACCGGATATGGAACCATCCCTATGTATAAGGCAAAGGGAGCTCCAACTCACCCTCTTTACTATCCAGATGTGAACACTTTGAACTTCAGAGACTTGAGCTTTTGGCAGCAGTGGACCGAGATCAGCCGGTACCTACAAAGCAAGAGGGAGTATCACAGCAACTACTTGCCACTGTGTCAAGTTGCTGCAGAAAAGATTCTTGGAATAAAGAGGGACCTTGAAGATATTGAAAAGGATATCGACTTGCTGTTTGTATCAGCGAACCCAGCGCTCACTGGCAACCGGCCATCGGTTCCTGCTATTGCTTATGTCGACCGTTTGCAAATCAAACCAGGAATGATCCTTCCACCGAATTTATTGGGTGTCCTGAATGCAGCAGAGAAGGGCGCCATTTTCTTCAGTCTCGGTACCATTCAGGAATCGGAGCAACTGACTCCTGCGAAGCTGCAAACACTGGCTGACGCTTTCAAGGAGCTCCCTTACCTTGTTTTGTGGAAAATCGGGAACACCACCATGTTTAACAAACCCGACAATGTGATGGCCCAAGCATGGTTCCCTCAGCAAGAAATATTGGCTCATCCCAACGTTAAGGCGTTCATAACGCATGGTGGACCTCGCTCCTTGGAAGAAGCTGTCTTTTATGAAAAACCTATTATCGGGCTCCCGATGATTAAATCCAGGAAGACGTTCATCAAGGAAATCACCAGGCTAGGAGCTGGAGAGATTGTAGACCCTTACACCATGGACAAAGAGACTCTTGTGGAGAAGATTGGGCTCGTTGCTTCTAATGAAAAGTACAAGACGGCCATGTCACTGTTGAAACAAAACGTGCAGGACCCAGTGGTCTCTGGACCAGACCATGCCGTGTGGTGGACCGAGTACGTCTTACGTCATCAAGGAGCCAAGAACTTGAAGTCCAGCGCACGAGATGCAGGATTCATCAGCTATCTGCTCATAGATTTCATGACTTACTTAGTATCACTGTCGTTGATATCTATTGTTGTATTATTTTATGCCCTTCGTTTTATCATAAAGATGGTCAAAGCACGTCTTACTGGAGAACCAGTGTTGGGTAAATTCAAAGCTTTGTAA

>Px004854 UDP-glycosyltransferase-33AB2  [Plutella xylostella=Diamondback moth]
ATGTGGGCGTTCTTGTGTATTTTAGGTTTAGTGTTTTCGGCAAGTGATGTGGATTCATCGAGAATACTGGGGATATTCCCCATGGCTTCTGTCAGCCACCAAGTAGTGTTTAGAGCTTTGACTTACGAGCTGGCGAAACGAGGACATGAATTGGTAGTGATCACACCAGACCCTGGATTGCCAAAGGACCGACCGAACGACAATATTACAGAAATCGATATAAGCCATGCTTATGAAGGATTCAAAACTTTGATGGCCAAAGGAAACCCCAAACGCGGTGTTGTCATCACACCTCACGACATGTTAAAACTCAACAAGTTTAAAGTCATTCTAAACTGTGCCGAAGAAGTGATGAAGAATGAAGAGCTAAATAAAATCCTGAACGATGACACTAAAAAGTTTGATCTGGTCATTGGCGAAGCGCTGTACAATTTTCCGATGATATATGCGAAACGTTTCGACACACCGATGATTTGGAACTTCCAACCTCTTGGAGCGGCGAGCGGCCATCCTTTCCTATACCCAGTTTATTTCAGAGACCGTTACCTGAACTTGACACTGATAGAGAAGATTCAGCAACTCTACATCGATGTTGTTCTACGATTAGGGGCAGTAGCTATGAGTTACTACGAGCATGGCTTGATGAAGCAGTACTTTGGTGATGAAACTCCAAGTCTAGATGAGCTGAGAGATCGTATTGACCTGATGTTTATAAATACTAATCAGGTGTTTGAGACTGCCCGCCCCGTGCCTCCTAATGTAATTTATTTGGGAGGACTCCATATGAAGCCTGTTCAGCCTTTACCTAAGGATTTGAAGCAATATTTGGATAGTTCAGAACGTGGTGTAGTTTACGTGAGTTTGGGGACAAATGTTCGGATAGCGGAAATGGACGGCACACTACTGAAAGAGTTTGTTAAGGCTTTCGATAAAATGCCCTATGATGTTCTATGGAAATACGATGGCATTGAACTGCCTTGGCTGCCCAAAAATATTAAACACTCAAAATGGTTCCCCCAGCGTGATTTGTTGCACCATCCCAACATCAAAGCGTTTGTGACACAAGGAGGCCTCCAGTCCACCGATGAAGCAATCGACGCAGGCGTCCCACTAGTAGGACTCCCTGCGTTAGCCGACCAGTGGTACAATGTAGAACGATACGTGAAACACGGCATCGGGAAGCAGCTTGATCTAGTCACGATGAGAGCTGAGGATCTGGTGGCAGCTGTTGTGGATGTTGTGGAGGATGAGAGCTATCGTGAAAACATTCAGAAACTGAGCAAACTAGTCAAAGACCAGCCCGAAACTCCCTTGGAGCGGGCGGTGTGGTGGACCGAATATGTCATCCGGAACAAAGGAGCAAAGCATCTCAGATCACCGTCTTTCAACATTTCGTGGAGTGAGTTCCTTATGCTAGATGTTGTGCTGGCACTTTGTGGAATTTCCTTGCTAGTTTTTGTAATTTTTGTAACTATCGTTCTGTTTCTTGTGCGTAAGTGTAAACTTTGTAAGACTGATGTTAAGAAAGATACAAAGAAGGTGAAGAAGAATTAG
>Px006671 UDP-glycosyltransferase-46A1  [Plutella xylostella=Diamondback moth]
ATGCTCGCTCCCTTGATTTTATTGAGTGCGGGCGTCGCGGCTCTGGCAGGGCCGGCGGGCGCGGCGCGCGTGCTGGGCCTGTTCCCGCACTCGGGCCGCAGCCACCAGATGGTGTTCGAGCCGCTGCTGCGCGCCCTGGCCGAGCGCGGCCACCACGTCACCGTCGTCTCCTTCTTCCCGCTGGACCAGCCGCCCGCCAACTACACCGACGTCAGCCTCGAAGGCATCTCGCCCATCGGCGTCGAGACCGTCAACATCGAGGAGTTCGAGAGCTTGTACTCGCCGTACGCGTGGCCGCGGGTCCTCGGCGTGGACCGCGTGCTGAGCCAGTTCCTCGGCTTCCACCCGCTCGCTGAAATGGCCGTCAACATCTGCAGCAAGTTGGTGGAGCTGCCCACGCTGCGGGAGGCGCTGCAGAAGAAGTACGACGTTGTGCTCGTGGAGAACTTCAGCAGCGACTGCATGCTGGGCCTGCTGCAGGCATATGGAGTCCAGGCTCCCAGGGTAGCGCTGCTGTCCAGCAACCTGATGCCGTGGTCGGCGGAGCGCATCGGCGCGGCCGAGCTCCCGTCCTACGTTCCCACCGTCAGCACAGAGTTCACTGATAGAATGACCTTTTTACAGCGGATGGAAAACGCGTTCGTCAAACTTGGCTTGAAGCAGTGGTTTCACTATTTGATTCAGGAAAAAGAGCAGGAGTTGATTGAGAAGAGCCTGGGCAAGAAGGTAGACCTGCAGGCGCTGGCCAAGAACACGTCGCTGATGCTGGTGAACACGTTCCACGGGCTGAACGGAGTGCGGCCCGCCGTGCCCGGGCTCGTGGAGGTAGGCGGCATGCACCTGCAGCGAGCCAGGAAACCCATACCGCCGGTGAGTGCACCGTAG
>Px007524 UDP-glycosyltransferase-50A6  [Plutella xylostella=Diamondback moth]
ATGACGCGGTGTGCGTGGGCGCTGGTGCTGCCGCTGCTGCTGGGCGCGGCGGCCGGCTCCGACGTCCTCATGGTCACGCTGGGCGGCACCAAGTCCCACAAGATACCCTTCTGGGAGCTCGCCAGGGGGCTTATACGAAGAAACCACAACATAACCTTCTTCAGCGCGTTCCCCCCTGACTTCCACCTGTCGGGGCTGGAGGAGGTGGCGCCGCGCTCGCTCGCGTCCTACGTGCGCGGCTACACGGACTGGGACCTGGTCGGCGCCAGGATGCGCGGCCAGGAGCCGCTGCAGCCCGCGGACATCGTGCGCTATGGATATGAGGCATGCGAAGCTTTCCTCAGCGACATAGAGACCAGATCCTTCCTCCGCTCAGGAAGGACCTTTGATCTCATCATCCTCGACGGCGCCTATCCAGAATGCGCTATGGGCATCGTCTACAAGCTGAAGGTCCCCTTCATCTACATCAATACCGTTGGATTCTACACCGTCTCTTTATCCATCGCTGGAAGCCCGGCCCCCTACTCCGTCACGCCATTTTTCGGACGCGGCTTTACTGATCAGATGAATCTGTTCGACCGAGCATTAAACGCTGCCTACAACTTGGCCACAGTTGTGATGCATTCTTTCAGCGTCTCCATACTTCAAGGAGTTTTAAGAGCGCATTTCGGAAGTAAGATGCCGCATGTGTATGATATGGGAAAGAATGTGAGCTTCATTCTGCAGAATGGACACTATTCGGTGTCGTATTCAAGACCGTATCTACCGAATGTGGCCGAGATCGCCTGCATTCATTGTAAAGAAGCGAAGCCTTTGGATGCTGACCTAGAAGACTGGATCTCCGGAGCCGGCGCTGCGGGCTTCATCTTCGTCTCGATGGGCTCGTCAGTCCGAGCCGCCAGCATGCCTCCCGCTGCCCATCGCCTGTTCACCAGAGCCCTGGGCCGCCTGCCGCAGCGCGTGCTGTGGAAGCACGAGGCTGACCAGAACATGACCGAGGTGCCTCCCAATGTGATGCTGAGGAAGTGGCTTCCGCAACAGGATTTGCTTGGTCATCCAAAGATCAAGGCTTTCGTAACCCACGGTGGCCTTCTCAGCATGTACGAGACAGTGTACCACGGGGTGCCCGTCGTCACCATGCCAGTGTTCTGCGACCACGACGCCAACGCTGCCAAGGCCGAAGCAGATGGCTACGCCAAGAAGATCGAGCTCAGAGGACTTACCTCTGACCAACTCTACAAAGCCATCAAAGAGGTCATCGAAGAACCGAAGTACAGGATTGAGGTTATGAAGAGACAAATCCTCCTTAGAGACCAGAAGGAAAGCCCGTTGGATAGAGCCGTGTACTGGACGGAATATGTGATACGGCATAAGGGCGCGTATCATCTTCAATCACCAGCAAAGGATTTGAACTACTTCCAGTATCATATGCTGGATGTGGCAGCCCTATTTATAGTAGCGTGCTGTATAATCTTCGCTACAATGTCTTACGTTTTACGAGCTAGTTTTAAAAGATTAGCAGAATTACTCCACGGCAGAACAGTAGAGCAAACGAAATGTCTAAATGAGAAGAAGATGATGGATCATACAAATAATAATAACATAATGATGAAGAAGAAGTTGTAG
>Px010678 UDP-glycosyltransferase-33AA1  [Plutella xylostella=Diamondback moth]
ATGAAAGTAGTGAACGGAGATTCAGGAAACTCTAAAAATATTATGTTGTCTATTTTTAAGTCTCTGAACTTGGTATTTGAACTGCAGCTACACATGAAAGAAGTGCAGGAAGTGTTGAACAGTAAACAACAGTTTGATCTGATACTCATTGAGGCGTGTGTGCGACAGGCTCTAGTGTTTTCTCACGTGTTCAAAGCGCCGGTCATTCAGGTCAGCTCCCTGGGAGCGGTGCCGCCGAACTACCAAGTCCTTGGAGCACCCTCACACCCCATCCTGTACCCTGAGCTGACAAGGCAGCGGTTATTTGATTTAAGTATTGTGGAAAAAATACAAGAAATCTACCATGACATGTGGATTCGTTACCTCTTGTGGAGTTTAGAAGATTCGGAGAATAAGATGCTGAAGAAGGTATTTGGGCCGAAAACTCCCAGTGTATCTCAGTTGTACGAGAATGTAGACATGTTGTTTTTGAATATTAATCCCGTGTGGGACAATAACAGGGCTGTGCCTCCGGGAGTTATCTTTATGGGAGGCATTCATCAAAAACCCCATAAAGAGATACCGCCTTCTGATTTGAAAACGTATTTAGATGGATCAAAACAGGGTGTGATTTACATGAGTTTCGGTACCAACGTAAACCCGTCGCAATTACCAGCTGATAGAATCGCTTTATTCAACAAAGTGTTCTCGAAGCTGCCCTACGATGTTGTATGGAAATGGGATAAAGACTCCATGCCGGGGAAAGCTGATAATGTAAAGATTGTCAAATGGGTGCCACAATCAGATCTCCTACACGAGGCTATATCGGCTGGGATGCCACTCATCGCATTCCCTATGTTGGGAGATCAGTGGTACAACGCGGAACAATACGTCAAACACAAAATAGGACTCAAACTGGACATAGCAGAAATTACTGAGGAGCTACTAGAACAATCTATCAAGCAAGTCATCCATGATAAAAGCTACCGAGACAACATCCGTGCCCTCCACACAGCCATGACCGACCAGCCCCAGTCCCCCCTCGACCGGGCAGTCTGGTGGGCAGAGTACGTGATCCGGCACAAAGGGGCCAGGCACCTGCGCTCGGCCGCCGCCAACATACCCTGGAGCGAGTATCTGATGCTGGATGTTGTCGCCGTTCTGCTAAGTGGCGTTGTTGGGGTTTTCGCTGTGGTTTATTGGGTGGTGAGGTGCGTTTTCAGGCAGACGGGTAAGGTGAAGAAGGCGTAG
>Px011048 UDP-glycosyltransferase-40W1  [Plutella xylostella=Diamondback moth]
ATGTCTGAAAGTATTGTAACGATTGCCCCGAATGTGACGTACATCACGAATTCTCCGATGAAGAGCTCCAGTCCCAACCTTCGCCAGGTGGATGTCAACGATAATGTCAACCATTTCCCCATCAACGCATTCAATCTGGAAACGTTCCTGCAAAACCAAATAAGAACCGATGACATAACGTTTTTCTATGAGGCATTCTTCGTGTTGAACAAGGCGACGATAGCCAACCCGAACGTGCAGGCCCTGATGGGTGACCCTGCGCAGGAGTTTGATCTCGTCTTTGTGGAGTGGATGTTTAGCGAGCTCATGTCTGGTTTATCCGCAGTATACAACTGTCCCTACGTATGGTTTTCCTCTATGGAGCCGCATTGGATGATCCTGGAACTCATCGATGAGGCTCTGAACCCGGCGTACACCACCGAGATAATGTCACTGAACTCTGCGCCTCTGACGTTCACGGAGAGGGCCAGCGAGCTCTATGGACAGTTGTACACCAAGGCTTATAAAGCTATACATTACGACTCTCTGGAACGGCAGGCTTACGAAAAAGGTTTCGGGCCTTTTGTGGCTGCTAAAGGTCGAGTTCTACCTCCGTGGGAGGATGTCAAGTACAACGCATCTCTCATGCTGGCCAACGCTCACGTGTCTATGGGAGAAGCCACCAGACTGCCTCAGAGCTTCAAGCCAATAGGCGGGTACCACATTGACCCTAAGACAGCTCCTTTACCACAGGATCTTCAAAATATAATGGACGATGCGTCAAATGGAGTGATATACTTCAGTATGGGATCAACCCTACAGAGCAAGGATTTACCAGAAGAAATCAAAACTAGTCTCCTGAAGATGTTCGGCCAGTTGAAACAAACCGTATTGTGGAAGTTTGAAGAAAATGTGCCAAACCTACCGAAAAATGTGAAAATTATAAAATGGGCTCCGCAGCCAAGTATTTTAGCTCATCCAAACTGCATCCTCTTCATCACACACGGCGGTCTGCTCTCCACGACTGAGACCATCCACTACGGAGTCCCCACCATCGGTATACCGGCCTTCGCTGACCAGTTCCTCAACGTGAAAAGATCTGTGAAGAAGGGCATAGCTAAGATGGTTTACCTGTCTTACAACTTAGCCGATGAGCTTAAAGAGGCTATTGAAGACATGATTAGCAATTCCAGTTACAGACAAAGAGTGCAGGAGTTGTCGGAGGTCTACCACGACCGACCGGCGCCGCCCGCCGCTGAGCTGGCCCACTGGGTGCGTCACGTCATCCGTACACGCGGCGCCCCGCACCTTCGCTCCCCTGCACTCCTGGTACCCTGGTACCAGAAACTCTACCTCGATCTCGCCGCTGTTGTGTTTGTTGTTATTGCTTTGTTGTTTGTTGTTGTTAAACGGTGTTTGTTGTGTTTAGTGTCTTCAAAGAAAGTGAAGAAAAGTTAA
>Px011285 UDP-glycosyltransferase-39B5  [Plutella xylostella=Diamondback moth]
ATGAAAGATCGCATGAAAATTAATACAGGTTCCGCTCTTACGCGACAAATAGGCAAGCGTAAGCTCGCTCCGGCTTGCTGGACCACGGACCGGGTAAACAGCTATCTTGTCGGTAGTGGCTGCATGGTGTGGAAGGCAGAGGACAGGGCTGGTGATGCTGAGGTCTTAGGGTCAATTCAGACGTACCACTACCACACCACAGCCACAACCACACCACAACCACGCCACAACCACGCGATGTGGTCGGGCGTATATTTTGTATTGACAATGAATAATCCAATTCACACGTGCCACATTTTGCCGTTGTTATCGACCACCTGTGTAATACGACCACATCGCAACCACATCGCAACCACAACGCAACCACATCGCAACGGCAACGCCGCCACGCGGCGGCGGCACCGCGGCAACCTGTTTTCCGTATTAGCGTCAATTCACACGTACCACAACCACACCACGTCGCAGCGACAAAATGTGGTCAAGCTGTGGTTACGTACACCATGGGAAGGCGGTCTTTACAAGCTGCGTATGATCTTCAAAGATGACTACCCCTCAAGTCCTCCGAAATGCAAGTTTGAGCCGCCACTGTTCCACCCCAACGTGTACCCATCAGGAACAGTCTGTTTGTCACTGCTCGATGAGGAGAAGGACTGGCGTCCGGCGATCACAATCAAACAAATCCTACTTGGAATCCAGGATCTACTCAACGAGCCCAATATCGCGCTACTCCTCCTCGTCCTAGCCCTATCCTCCCACAATGAAGCTGCCAACATCCTGTACGCCATCCCGTTCACGTCCAAGTCCCACAACATAATGCTGCGGCCTATAGGCCTGGAGCTGGCGCGGCGAGGGCACAACGTCACCATGATCACTGGCTACGAGGAGTTCGACACTCCGCCCAACTTCCACCAGGTCGTCGCTGATAATACCACTATTTGGGAGGCCACTGGCACCGGCCGACCGAACGTGTTCACCACAGTGGACAACTCACCTGAAGAGTTCCACCATCAGCTGCTGTGGAAGGGAAACCTGGCCCAGACCGAGATCTCACTCAAGTCACCCGAGGTGCAAAAGTTCCTTCAGAAAGACAACCAATACGACTTGGTCATAAGCGAGCTTTTCTTTCAAGAAGCCACATACATGCTCGCACACAAATACAATGCACCCCTGATTCTAGTGACCACCTACGGGAATTGTATGAAGCATAACATGCTGGTCAGAAACCCATTACAACTGGCTTCGGTATTACCAGAGTTCATAAGAGTAGAAGAGCCGAGTTCATTCTGGGGCCGTCTGCGGTCGCTATACTTCACTTGCTACGATTACGTTTGGTGGCGATACTGGTATTTGAACAAGCAAGCTGAGCTGGCCAAGAAGTACATTCCGAATTTGAAAGAGCCAATGCCGAGCCTGATCGAGATGCAAAGGAATGCGTCGCTGGTATTGGTCAATAGCCATTTCACGTTCGATGGACCGATGGCTCTGTTGCCGAACATTATCGAGGTGGGAGGACTGCACTTCAAGGAAAGCACTAAACCGTTGCCGAAGGACCTGCAAAAAGCCATGGACAGTGCGAAGCATGGCGTCGTCTACATGAACTTCGGTTCTAACGTCAGAAGCTCCGAGTTATCCAAGGAGAAGAAGGATGCATTCCTCAAAGTGTTCGGCCAATTGAAACAAACAGTATTGTGGAAATGGGAGGAGGACGATTTGCCTAACAAACCCGATAACGTGATTATTAAGAAATGGATGCCGCAGAAGGATATTCTTTCTCACCCCAACGTGAAAGTGTTCATAGCGCACGGCGGCCTGATCGGCATGCAGGAGGCCATCTACCACGGCGTGCCCGTGCTAGGAGTACCCATCTACGGGGACCAGTACAACAACCTGCTCACAGCCAAGCAGCAGGGCTTCGGCAACATCCTCGACTACCACGACATCAACAAGCAAAACATCGCCGCTCTCCTCCACGACATGCTGAAAGACCGCTCCTACAAAGATAAAGCCGAGGAAATATCACGCAGGTTCCTAGACAGACCCGTAAGTGCTCTGGATACGGCCATGTTTTGGATTGAATATGTAATACGGCATAAAGGAGCGGAGTTTATAAAGAACCCGGCGGCTCGGCTGAGCTGGATCGAGTACAATATGCTGGATGTGTACGCCTTTGTTCTCGCCATTGCCGCCGCGGCTGTTCTAGCTATAGTCAAAGTCGCTATGGGACTGCAGAAAGTTTTCACACTCAGCAAGATTGATTCGCGGAAAAAGAAACATCATTAA

>Px013202 UDP-glycosyltransferase-40X1  [Plutella xylostella=Diamondback moth]
ATGTTAGTGAAGGTGTGGACAAGTTATTTGGTGAGTAAACACTGTCGTGCTGTGGAAATATGCAACATAACGTTTTTACTAGAGAACACGCACTTTGAAAGTGATGAAGAGGAGATAATGCACCTGGGTTTGGAAGTAGCAGAAATGACTCTAACGAATCCAAATATGTTAAAACTGTTAAATGATAAAACTCAGAAATTTGATGTTGTTGTTGGAGACTATTTAGCCTCAGAACTGGTAGCCGGAATAGCATACTATTACGACTGCCCAATGATATGGAGCTACTCTATGGGTGTGGACTCTGCAATCCTGAAGCTGGTTCATGAGCCGACGAACCCCTCGTACATCCCGGACTACATATCCTTGAACATACCGCCCATGTCGTTCACGCAACGTGTCGGAGAGCTGTGGACATTGATACGTAACACTTGGGTAAAAAGGCACTCAGTTATGCCTAGAGAGTTGGCATTTTACAAGAAATTCTATAAACCGCTGTTGGCAATGAAAGGAAAGCCTCTGCCAGCTTATGAGGATGTCATGTATAACGCATCTCTGGTCCTGGTGAACTCTCACCAAGCGTCCGGGGGGCTGGCGGCCATCCCACAAAGTGTCAAACTGATCGGAGGACATCATATTAATGGACCTGTTGCGCCCCTTACGGATGATTTAAAAGAAATAATGGACAGTTCTACAAACGGAGTGATTTACTTCAGCATGGGCTCGATATGGAAGAGTGCATCGATGCCAATAACTTTGAGAGATAATCTCGTTCGTATGTTCGGATCATTGAAGCAGACAGTTCTTTGGAAATTCGAAGAGGATATTCCAAATCTGCCCAAAAACATTCACACTTTGAAATGGGCTCCGCAACATAGCATATTAGCTCATGAAAACTGCATGTTGTTCATAACACATGGCGGCCTCGGCTCTTCTACAGAGGCACTTCACTTCGGTGTCCCAATTCTAGGCGTGCCGATATCTTTTGATCAATTCCTCAACATAAATAGAGCAGTATCGAAAGGATATGCGCTGAGTGTGAAGCTATCATACAATTTGCACAACGATTTAAAAGTGGCAATTGATACAATTGCAACTGACCCTAGCTTCAAAAGCAATGCAAAGGCGTTGTCGGAGATATACCACGACCGTCCAGTGAAGCCGGCGGTGGAGATCCCGCACTGGGTACGCCACGTGGTCCGCACGCGCGGCGCCCCGCACCTGCGCTCCCCGGCGCTCATGGTGCCCTGGTACCAGAAGACCTATCTTGATTTGGTAGCTCTATTTTTATTAGTAGTTTTGTCATTGTTTTTACTAGCCAAAAAGTTAATGTTTACAGTTAAAAGTGCCAAAGTCAAATCTAATTAA
>Px015078 UDP-glycosyltransferase-33Z2  [Plutella xylostella=Diamondback moth]
ATGCTGTGCATATACCCGGTGCCGTTCCACAGCCACCAGGCGGTGTTCCATGTCATGACGGAAGCACTGGCGGCTGAGGGACACGAGCTAGTGGTCCTCACACCACTACCGCACGAGAAACCAATACCAAACGTCACAGAAATAGATGTTCATGACATTTCATATAAACTTTGGGAGGACAAGTACGGTGAATATCAAAAAACCCACGAGTTTACTGCTGATCCAGTCACGTTTTGGGAAGACGCGGTGACTCCAATCATACATAGCGTCGTCGATGCACAGATGAGCTCGCCAGGAATGCAGGCGCTCATCAACGATCAGAACCAGCATTTTGATGTGATATTAGCGGAAGCTCCCGCCCCGCTCAGCATCATGATCGCAGCGAGGTTCGACGCTCCTATTATTTTAGTGAGTTCATTCTTCGGAAGCGACGACAATTTCCTCACAATCGGGGCACCGATTCATCCTATATACTTTCCGGAGTATAATATGCAAAAAGTCGGGAATATGTCTTTCTGGGAAAGAGCGAAGCAAATATACACAACATTGCGACTGAGGTGGATGGAGAGGGTACTTAAAGAAAAAGAGAATGCAATGATTAGAAAACATTTTGGAAATGATGCACCTACAATTACGGAACTTAAGAAAAGAGTTGAAATGTTATTTGTTAATGTACATCCTATTTGGGATAACAACCGACCTGTTCCTCCATCTGTAGTATACATGGGAGCACTTCATTTAAGGGATCCCAAACCAATTCCAGAAGAACTTCAATCGTACTTGGATGCTTCAAGAAATGGTGTTGTTTACATGAGCTTAGGGTCTAAGATCAGGTTCTCAGATCTTCCAGCAGGGACCATGCAGGTATTTCTGAACGTGTTCGCATCTCTTCCCTACGATGTGTTGATAAAGTGGAATGGAGGAGAGCTCATGAACAAACCTGCTAACGTAAGATTAGAGAAGTGGCTGCCACAAAATGACATGCTCCATCATCCCAAAATTAAGGTCTTTCTTATGCAAGGTGGTCTTCAGTCGACTGACGAGGCGATAGCAGCGAATGTACCGTTGATTGGATTTCCAGTTCTGATTAATTTATTCTGTGATTAA
>Px015079 UDP-glycosyltransferase-33Z1  [Plutella xylostella=Diamondback moth]
ATGTCCATGACATTTCATATAAACTCTGGGAATACGGGGTACGGTGAATATCAAAAAACCCACGAGTTTACTGCTGATCCGGTTACGTTTTGGGAAGAGGCGGTGACTCCAATCATGCATGGCATCGTGGACGCACAGATGAGCTCACCAGGGATGCAGGTGCTCATCAAGGATCAGAACCAGCATTTTGATGTGATATTAGTGGAACCCGTCGTGCCTCTCAGCATCATGATCGCAGCGAGGTTCGACGCTCCCGTCATATTGGTGAGCTCATTCTTCGGAGGAGACGACAGCTTCCTCACAATCGGGGCGCCGATTCATCCTATTTACTTTCCGGAGTTTAACATGCAAAGGATAGGCAATATGACGTTCTGGGAGAGAGTGAAACAGATATACACAACTTTGCGACTGAGATGGATGGAGAGGTCATTTAGAGACAAGGAGAATGCAATGATAAGAAAACATTTTGGAAAGGATGCACCTACTATGACGGAACTAATGAAAAGAGTTGAGATGCTGTTTCTAAATGTACATCCGATTTGGGACAACAACCGACCTGTTCCTCCGTCTGTGGTCTACATGGGAGCACTGCATTTAAGAGATCCGAAACCAATTCCTAAAGATCTTCAATCGTACTTGGATGCTTCCAAAAATGGTGTTGTTTACATGAGCTTAGGATCTAAGATCAGGTTCTCAGATCTTCCAGCAGGGACTATGCAGGTATTTCTGAACGTGTTCGCATCGCTTCCCTACGATGTGTTGATAAAGTGGAATGGAGGAGAGCTCAAGAACAAACCTGCTAACGTAAGATTAGAGAAGTGGCTGCCACAAAATGACATGCTCCATCATCCCAAAATCAAGGTCTTCCTAATGCAAGGTGGTCTTCAGTCGACTGACGAGGCGATAGCAGCGAATGTACCATTGATAGGTTTTCCGGTGTTCGGTGATCAGTTTTATAACGCCCAGATGTTTATGAAGCTCGATATTGGCAGACAATTGGATATCCAAACAATAAATGAACAAGACCTGCGACAAGCTATTCTGGATGTTGCTGAAAATGAAAGGTACCGTCGCAACATCGCATCTCTGTCGCTGGTGCTGCAGGAGCAGCGGGCGGGCGGGCTGCAGCGTGTGGTGCGCGGCGCGGCGCGCGTGGCGGCGCGGGCGACGCGGTCCCTGCGCTCGCCGCTGGCTGACGCGAGGCGATAG
>Px015080 UDP-glycosyltransferase-723A1  [Plutella xylostella=Diamondback moth]
ATGTATAGTCACCAATCAGTGCTTCGAGTTTTGACGGAGGAACTAGCACGACACGGCAACGAAGTCGTGGTAATCACCCCGCTCCCGGCCGGCACCAGTGTGGACAACATCACGGAAATAGACGTCCAGGACGTATCCTCCCAAATTTGGGTGGAAGGAGGCTACGACAAGATGCTGAAACAAACCGACGGAATCTCCATAGATGCTGTACAGACGATGCAGTTTATAAACCAGGTGGAACTGAAATTATTGGATGCACAGTTCAACGCTCCCGTCGTACAGAAAATGATCAAGGATAAGGAACAAAAGTTTGACTTGATCTTTGTTGAAGCGTGCGTGCCTCTCAGCATCATGTTTGCAGCTAGATTCGACGCGCCTGTCATAGAAGTGAGTTCATTCTTCGGCAGTCACGAAAACCTTTTGAGCATTGCAGCAAATCTGGTCGATTCGTATAGGATACTGTGTATTTATCCCGCGGTATTCTACAGTCACCAATCAGTGCTCCGTGTGTTGACGGAGGAGCTCGCTCAGCACGGCAATGAACTGGTGGTAGTAACCCCACTACCTCACGGCACAGCTGTAGACAACATCACAGAAATAGACGTGCACGACGCATCCATGAAGATATGGGAAGAACAAGGACTCACGAAGGCGATGAAACAATCGAACACATTTTCCCTGGACGCGGAACAAACAATGCTGATCATAAACAAGCTGGAGCTGAAGTTGCTGGAGGCGCACTACCACGCGCCCGCCATGCAGGAGCTCATCCAGGACCAGACGCAGAAGTTTGCCGTGATATTCGTGGAGGGCTGTGCGCCTCTCAGCATCATGTTTGCATCTAGATTAGACGCGCCTGTCATAGAAGTGAGTTCATTCTTCGGCATTCACGAAAACCTTTTGACCATCGGTGCGCCAATTCCTCCGCTTATATTCCCGTCTTACAACCAGCGGAAAACTAGAAATCTGTCGTTTTGGGATAAATTATCCGTGATGTACACATTTCTCAGGCTGAGGCTGCGGTACATAGAGTATTACGCGAATGAGGAGCGGAACAAAGTGATTCGGAAGTATTTCGGCGCCGCCGCGCCCTCCGTCGCCGAACTGAGGACACGGATAGAGATGTTGTTTTTGAACGTACACCCCGCGTGGGCCGACAACCTGCCCGCGCCGCCCGCGCTGCTGTATCTAGGCGCGCTGCACTTGAAGGAACCACAAACATTGCCAGAGGCCTTACAAACATACCTAGATTCTTCAAGAAAAGGTGTTATTTACGTGAGTCTCGGATCTACTTTNNNNNNNNNNNNNNNNNNNNNNNNNNNNNNNNNNNNNNNNNNNNNNNNNNNNNNNNNNNNNNNNNNNNNNNNNNNNNNNNNNNNNTCTTTTCAATGTTTTCAAGTCACTGCCTTACGATATACTGCTGAAAGCTAA

>c43171 g1 UDP-glycosyltransferase-42E1  [Plutella xylostella=Diamondback moth]
AACAAAATGAAGTCGGTGGTGCGTCGGGCGATACAATTTGCCATAGTATTATTGTGTTTGAACGAAGTGTCTCCTTTGAA
TATTCTTGGCATATTCCCTCATAATGGGAAAAGCCACTTTTTTGTGTTCGAGCCTTTCCTAAGGGAATTAGCTAACAGGG
GACATAACCTTACAGTTATATCGCATTTTCCTCAAAAGGCACCGCTGAAAAACTACCGTGACATTAGTTTGGCAGGAAAG
TTGGCGGTTCTCGAAGATGTGTTTCCCATCGAACGGACTTTTCTATCCTTGGTGATGATGAGTGTATTCCTTGTGACGGC
AGGCAACGACAACTGCAGACTGATGCTGGATGATGAGCAGGTGCAGAACTTGTGGAAGACGGACTCGAAGTTTGACGTAG
TGCTTGTGGAGCAGTTTAACAGCGACTGTCCATTGGGCATAGCCTATGGACTGAGAGCGCCCGTAGTTGGCCTAACCTCC
CATTCGCTGATGCCGTGGCACTACAAGAGATTTGGGGTGCCATTCAACCCTTCTTATGTCCCTTTCATGATGACGGATGG
AGGCAGCCACCCGACGCTGTACGAACGAGTAGAAGCTTCAATCATTGACTCCTACTTCGAGTTCATCTATAAATTCATTA
GTCAGAGAAACGAGCGCTCCATGTTGCGGTCACACTTCGCCGAAGTGCCTGATTTGGAGGAATTGGGCAGGGATATTAAA
TTGAATCTCGTGTACCACAATCCTGTTTTGACTGGG


>c62317 g1 UDP-glycosyltransferase-33AA3  [Plutella xylostella=Diamondback moth]

ATGATAATTCTG
TACTATCTATTTGCGAGTGTTGCTGTGAGTTTAGTATTCCCTACAAACAGTGCCAGGATCCTAGGAGTATTTCCAACACC
CTCCGTAAGTCATCAGGTAGTGTTTAGACCTTTGACTCAAGAGCTAGCTAAGAGAGGACATGACCTGGTCATCCTCACAA
CAGATCCAGCTTTCAAACCTGGAGAGGCCCCACCGAATATCAGAGAAATTGACCTACATGATGAGTCCTACAGAATCTGG
AGAACGGAAGTCCTCAACACTGTCGACGGCAAAACTGATGATCCAATTACTCTCATTGAGCTGGCGATAAAAATAAATGC
AAAGTTAATCGAAAAACAAATCGAAACAAAAGAAGTGCAAGATTTGATAAAGAGCAAAGTGAAATTTGACCTGATTTTGG
TTGAAGCGTGTGCAAGGCCTGCCCTGATCATGTCTCACGTGTTCAAAGCACCAGTTATACAGGTCAGTTCTTTCATGGCT
GTGCCACCGAATTACCAGGTCTTTGGGTCACCAGCTCATCCTATATTGTATCCGGAATGGACACGGAATAAGATCTACAA
CTTGTCAGTTTGGGAGAAACTTTCAGGAGCGTACGATGACCTTCGAATTCACTACATTTGGAGGCGAAATGAGGATTTCG
AAAACGAGATGATTAAAAGGCAGTTCGGCCCTGAAGCCCCGACCGTGGCTGAACTGGCTGATAATGTGGATATGTTGTTT
TTGAACGTACATCCTATTTGGGAGGGGAACCGAGCGGTTCCTCCAAATGTGATACATATGGGAGGTCTACCGCAAAAACC
TCATAAGGAGCTGCCAGAGGATCTGAAGCAACTGCTGGACAATTCAAAGCACGGTGTCATATACATGAGCTTCGGCACCA
ATGTGATCCCCTCGCAACTGCCTCCAGAGAGGATTCAGGTGTTCTGCAAAGTATTCAGCCGGCTCCCCTACGACGTGATC
TGGAAGTGGGACCAGGATGAGCTCCCGGGCAGACCCAGTAACGTCAGGATCTACAAATGGGTGCCGCAGTCAGATGTGCT
CAGGCATCCAAACCTGAAACTCTTCATCACACAAGGCGGCCTCCAATCCACGGACGAGGCGATATCGGCCGCAGTACCCC
TCATAGCCTTCCCAATGCTCGGGGACCAGTGGTACAAC


>c19043 g1 UDP-glycosyltransferase-724A1  [Plutella xylostella=Diamondback moth]
ATGGAGCCTTTACCAAATGCCTTAAAGCAACGGATGGATGAATCGAAGGAAGGTGTGATATTCTTTAGTTTGGGATCAATAGTAAACACACAAACCATTTCTGAAGAATTCAAGAATAATCTACTACAAGTATTTGCGTCTTTGAAACAAACTGTGATATGGAAAATGGATGCGAGAACCAAAAACGTACCAAAAAATGTTATTCCAGTCAAATGGGCCCCTCAGCAAAGCATTTTAGCTCACCCGAACACGGTCCTGTTCATCACGCACGGGGGTCTGCTCTCCATCAACGAAGCCATACATTTCGGAGTCCCAGTCCTCGGCACTCCACTGTTCGGTGACCAGTTCATGAATATTGGCAAACTAGTACAGAAAGGCATGGCCAAGAGTGTCAGACTCTCTTCTGACCTTCAGCTGCATTTGAAAAATGCCATTGTTGAGATGGTCAGTAATTCTAGTTACAGACTAAGAGCGCAGGAGTTGTCGGAGATATACCAC


>c65304 g1 UDP-glycosyltransferase-42E2  [Plutella xylostella=Diamondback moth]
ATGAAGTGACTCCGTTAAATATTCTCGG
CATTTTCCATCATCCGGGCAAAAGCCATTTCTTCGTGTTCGAGCCGTTTTTAAAAGAACTGGCCAACAGAGGGCATAATG
TGACAGTCGTATCTCATTTCCCCCTAAAAACGCCGCTGAAAAACTACCGGGACATAAGTTTGGCGGGAAAAGTGAAAGTT
ATTGAAGATGTGTTTCCTATTGAACGTTCTTATTTAACCCTCATGAAGATCAGTTCTTTCCTTGTGAAGACTGGCAACAC
CAACTGTGAGCTAATGCTGGAAAATGAGCAAGTGCAGAGCTTGTGGAAGACCAACACTAAGTTTGATGTAGTGGTTACGG
AACTGTTCAACAGTGACTGCCCATTGGGAATAGCGTACGGGCTAAAGGCTCCCGTTGTCGGTTTAACTTCGGATGCCCTA
TTACCGTGGCACTACAAAATGTTTGGGGTTCCGTTCAATCCTTCGTACGTGCCTTTCATATTGACGGATGGGGGCAGCCG
ACCGACGCTATTCCAACGTGTAGAAGCTACAGTTGTCGACTTGTACTTCAATTTCATCTACAAATACTTCAGTCAGAGGC
CAACCCGGGCGATGCTTCTGCCCCACTTCGGTGACGTTCCAGACTTAGAGGAATTGGGGAAAGATGTCAAAATAGGACTC
GTATATCATAATTTTGTTATGACTGGGTCCAGACTATTCCCTGCTAATATTAAAGAGGTTGGAGGATACCATGTTGCTAA
GCCGAAGCCGTTACCTGACGCTCTTCGCAAGTTCATCGAAGAATCGGAGCACGGTGTAATTTACATCAGTTTTGGATCAA
TGTTGCAATCGAAATCTTTGCCAAAAGAAAAACTGGATTCGATATTAGGAGCATTATCTGAACTCCCCCAACGCGTTGTG
TGGAAATACGAAGGGTCTACCCTTCCTGGAAATCCCGAGAATATTTTCATATCGGATTGGCTGCCGCAAAATGATATATT
AGCGCACCCGAAGGTCTTAGCGTTTTACTCCCACTGTGGCATGCTGGGCACCACAGAGGCTATGTACCACGGAGTTCCCA
TGGTCGGGATGCCGATCTTTGGAGACCAGCCCTCCAACGCGGCGGCCGTTGAAGAGAGCGGGCTTGGACTACGGGTCCAG
TTTTGGGATCTCACCAAGGAAAAACTGCTGGAAACGTTGAAACAAGTTTTGAGGCCTGAGTTTAGGGCAAATGTGAAGCG
GATATCCCGTGCGTGGCACGACCAGCCCTCGTCTCCCATGGACAGCGCCATCTTCTGGACGGAGTACGCGGCGCGACACA
CCAACATCACCTACAGAACTAGAGCGGCAGACGTGCCCGTCTATCAATACCTCAATTTAGATATTTTAAGTGTGCTCATT
GGAGTTCCTTTAGCTTTAATGTTTGTAGTGTATAAAATTTGCTGTTCGAACTCGAAAAGAACTGTAAAAAATGTGAGCAA
TGGTAAGTCTAAGGCTAAACGGGAATAA


>c64285 g1 UDP-glycosyltransferase-41F1  [Plutella xylostella=Diamondback moth]
ATGCCTTCCCCTCCCCTCGCCCTGCTGGCATGCTGCCTCCTGATTGGCTGCTCAGCAGTGTCGTGCTACCGCGTGCTGGCGGTGTTCCCGGTGGCGTCCCGCAGCCACGCCACGCTCGGCCGCGGCGTCGTGGAGGCTCTGCTGGCTGATGGGCATGAGGTGACATTCATCACGCCATACCCTGAAAACAAGAATGTGAAGAACTTGAAGGAAATAGATGTCAGCGTTACGCAAAAGGTGATTAAAGCTATAAACATGATGGACGAAGCTAACCGCCACGGCGGCCCTGACTTCGTGAAGGCGATGTCCCTCAACGTGTCTCGAGCCATGATGGCGACCCCGGCCGTGCAGCAGGCGCTCCTGACCGGCCGCTTCGATGTGGTGGTCACCGAGTGGTTCTTTAATGAGTACTTGGCTGGCTTCGCAGCGACCCTGCAAGTCCCCTGGGTGCTGCTGAACGGCATGGTGTACCACCCCTACCTCGAGCAGCTGGTGGACGCCCCCCAGTCCCCTGCGATCCTGCCCATGATGGCCAATGACTACCCGGTGCCAATGAGTTTCATTGAGAGAGTGAAGAATACCTTCATAGTGGGAATGATGCTTGGGACATACGCTTTCAAAGACAAATACGAGTTCGCGGAAGTCTACGAGGAACTCTTCGCGCCGCTAGCGACATCTCGCGGCGTGCAGTTGCGTTCGTTCGACGAGGCGTCGGCAGATGTCGCTGTGGTGCTGCTGAACTCGCACCCGGCGCTCGCACACGTGCAGTCTGTCCCGCCCAATGTCATTGATGTGGCCGGGTACCATTTGGATGAGAGCCCTAAGCCGCTGCCTCAGGACCTGCAAACCCTGCTGGACAACTCGAAGCAAGGCTTCGTATACTTCAGCATGGGTTCAGTGTTGAAGTCCGCCAACTTCCCCGCCCACACACGCCAGGCGCTACTGAAGGTATTCGAGAAGCTGCCGTACACGGTGCTGTGGAAGTTCGAGGAGGCGATGGAGGGGCTGCCCAAAAATGTCCACGTGAGGGCCTGGATGCCGCAACAGAGCATCTTGGCGCATCCCAACATAAAGCTCTTCATCACCCACGGAGGCATGCTGAGCTCGGTGGAGGCGATCCACTACGGGGTCCCCTTACTAGCCATCCCCATGTTCGGGGACCAGCCCAGCAACGCACAGCGAGCGGCGCGCCGGGGCTACGCCATCAGTGTGCCGTTCTCGCCTGATATGACGCCGCAGGTTGAAGACGCTTTGGGGAAGCTGCTTAGTGATGATACTTACTACAAGACGGCGAAGAGCCTGTCTGCCGTGTTCCGCGCGCGCCCCACCACGCCCCGGAAATTGATTGCGTACTACGTCAGACTCGCTATTGAAAGCAAAGGCGCCCACCATCTTCGCACGAAGACTCACCTCTACCCCTGGTACCAACGGCTGCTGCTGGATCAACTGCTAGTGCTACTTCTAATCATCCTGTTTGTTATTAGAATGATAGAGAAATTGTTTATAAAGCTGTTTTTGAGTGCCGCAAGCAAAAAAGACGCGGGAAAGAAGAAAGTGAAGAAGAATTGA

>c56851 g1 UDP-glycosyltransferase-44A6  [Plutella xylostella=Diamondback moth]
ATGCATAAACTGTACCTGTTTTGTGTTTGTCTCGCCGCGACC
GTCGCCGCTGAGAGCTACAACATCCTGGGCATATTCCCGTCTCCGGACCGCAGCCACCACCTCACGTACCGGCCGCTGTT
CCGAGAGCTCTCCGCCCGCGGCCACCAGGTCACCCTCATCACCCACTTCCCGCTGCCGGCGCCGCCACCCAACTACAAGG
AAATACTGCTCAGCAAGTCCCCGGTGCACAAAGGACTGTCCTTTGAGTCAGTGATAGTGAATGAAGTATCTCGAGTGCCG
TTCGAGACGCTAGTGACGACAAAGGCCGGCAACGATGACTGTAGGACTCTGTTCGATAGTAACAACGTGTTGCTCATGCT
AAGGACGAGGCCGAAGTTCGATGTGATCCTCGTCGAGTCGCATAATAGTGACTGCGGCATAGCGCTAGCTGCAAATCTCA
GCGCACCGTACATAGCGTTCAATCCGCACCCGATACAACCATGGCAGTTTAACAGATTGGGGATCAATTTCAACAGTGCG
TACGTTTCTCAATCGGTGCTGCCGTACGGCCGGCAGCCGTGGTTCCTGGAAAGGCTGAAGAGTTACGTGGTGTATCACGT
AGCGAACTGGGTGTATTACGTAGCGTCTCAAGTGACCGACCATGTGTTCTTGTACAAGTATTTAGGTGATAATTTGCCTT
CGCTGGAGAGTTTGGCGAGTAACGCGAGCCTCGTGCTGGTGAACTCTCACCCGTCGGTGTTCGGGGGCGTCCCACGCCCC
GACAATGTTGTCGATATTGGCGGCATCCATGTGAGGCCCTCGAAAATCCTTCCCACGGAAATAGAAAGGTTCATTACTGA
AGCAGAACACGGGGTGCTGTACGTCAATTTGGGGTCAACTGTAAAAGACTCCACTTTACCGAAGGAGAAACTGAACTCTT
TTCTAGACACATTTGCGAAGATCCCTTTACGAATCCTTTGGAAGTGGGACAGTGATGAAGAAGTGGACCTTCCCTCAAAT
GTGATGACGATGAAGTGGCTACCTCAATACGATATTCTAAGGCACCACAACGTCAAAGCTTTTATCTCGCATGCCAGTAT
ACTCAGCACAATAGAGGCATTTGATGTTGGCATCCCAGTGGTGGCGATCCCTCTTTTCGGAGATCAGTTTGGAAACGCAG
CGGCTCTGAGAGACTCGGGTATCGCGACCGTCGTGGACTATCAGGACCTGACGAAGGACTTCCTGTTGGACGCTATTAAT
GATGTACTGGATCCTCAGATTCAACAACGCGCTAGCCGAATTTCTCGAATATGGCACGACCGTCCTATGTCTGCCTTGGA
AACCGCCATCTACTGGACAGAATACGTAGCTCGACATAAAGGAGCTCCCAACTTAGCAGCGACATCTGTCCATCTTCCCT
TGTACCAACAGCTACAGCTTGACGTTTTAGCTTTTGTTGCTATTGTTCTTTACATACTGACTCTTGTTATGTACAAAATA
TTGTGTTTTTGTTGTTGCTGCTGTTGCAATAATGATGCGGAATCTCAATCGGCATTTGTAGAAGAGAAAAGAAGTAAAAG
GGTGAAATTCGAATAA


>c58057 g1 UDP-glycosyltransferase-33X1  [Plutella xylostella=Diamondback moth]
ATGGTGT
CGTGTGTCCCCCGCGCGCTCGCGCTGCTGGCGCTAGCCCTCCTGGCCGGGGGGGGCAGCGCCGCGCGCATCCTGTGCTAC
TTCCCCGTGCCGTCCATCAGCCACCAGGTGGTGTTCCGGCCGCTGACGCAGGAGCTGGCGCGGCGCGGGCACCAGGTGAC
CGTGCTCACCCCCGACCCCGCCTTCCCCCCCGGCGGCGCGCCCGCCAACCTCACCGAGGTCGACTTCCATGACCGCTCCT
ACGAGCTGTGGCGCGAGGCCTTCGTCAAAGAGATCACCGGCAACTCCAAGAAATCCTTCAACGCGCTGAAGAGCGGTTTC
ACCGCGATCATCGACGTGATCGACTACCAGCTGGGTACGGCGGAGATGCGGCGCGCGCTGGCCGCCGGCCCCTACGACCT
CGTGTTCACGGAGGCGCTCGCCCGCCCCGCGCTCGTACTCGGACACATCTTCGACGCGCCCGTCATTCAGATCAGCTCGT
TCGGTGCTCTGCCTCCCAGTTTCCAAGTTTTTGGCGCACCCTCCCACCCGATCCTTTATCCAGAGCTGTCGCGAAAGAGG
CTGTACAATTTGTCGCTTTGGGAGAAGATCGAGGGTATCTACGAGGACCTGTCGCTGCACTGGCTGCAGTGGCAGCTGCA
GGCGGCGGAGGACGCGGTGCTGGCGCGGCACGTGCCGGGCGCGCCGCGCGTGGCGGAGCTGGGCGCGCGCGCGCAGCTGC
TGTTCCTCAACGTGCACCGCGTTTTCGACGGCAACCGCCCCGCGCCGCCCGGCGTCGTGTACCTCGGCGGCCTGCACCAG
AAGCCGCCGCAGGAGTTGCCTTCGGACATCAAATCGTACCTGGACAGCTCGAAGCACGGCGTGATCTACATGAGCTTCGG
CACCAACGTGTCGCCGTCGCGGCTGCCGGCGGCGAGCATCCAGCTGTTCAACCGCGTGTTCGCCGCGCTGCCCTACGACG
TGCTGTGGAAGTGGGACCGGGACGAGATGCCGGGGAAGGCAGACAACGTCCGCATCTCCAAGTGGCTGCCGCAAGCTGAT
TTGTTAAGGCACCCGAAGGTGGTGCTGTTCATCACGCAGGCGGGGCTGCAGTCCACGGACGAGGCCATCACGGCCGGCGT
GCCGCTGCTGGCCTTCCCCATGCTCGGGGACCAGTGGTACAACGCGGAGAAGTACGAGCACCTGCACATCGGGCTCAAGC
GCGAGCTGGCCGCCCTCACTGACGAGCTACTCGCCGCCTCCATACACACGCTCATCCACGACGACTCCTACCGCGCCAGT
ATCAAGCGGCTGGGCGCGGTGGTGGCTGACCAGCCGCAGTCGCCGCTGGAGCGCGCCGTGTGGTGGACCGAGCACGCGCT
GCGCCACCGCGGGGCCGCCCACCTGCGCGCGCCCGCCGCCGGCATCTCCTGGACGGAGTTCCTCATGCTCGACGTACTGG
CAGCGATCTCCGCGGCCGTGATGGCCGCTGTGACCCTCTGCGTAGTCGTGTTGAGGACCATTTATGTTAAGCTGTTCAAG
AGGAGTGTGAAGGTTAAGAAGAATTAG


>c60898 g2 UDP-glycosyltransferase-40X2  [Plutella xylostella=Diamondback moth]
ATGGTTAGTTTAAGAACAATATCTGTTCTCGCGTTGATGGTGGTTGCGA
GCGAGGCGTATCATGTTCTCCTGGTGTATACGATGCCGGGAAAGAGCCTGAGTTTGCACGGGGAGGCGTTTGTACAGCAT
CTTCTGAAAGCGGGCCATGAGGTCACCTACGTCACGCCTTTCCCAATGAAAAATAAGCCAAAAGAGAACTTCCACGAGGT
AGATGCCAGTGAGGGCTTGAGTCACATATTTGCGGTCGGTGACCTCTTCAATATAAGCTATTTGTTGGACAACAAACAAA
TAATCAACGACCGTGAAGAGCTGATGCTGTACGGGGTCGAGGTTTCCCGCCGGACCCTGGAGAACCCTAACGTACAGAAA
CTTCTTAACGACAAAACGCAAAAGTTCGACGTGGTCATAGGAGAATATTTTATTACAGAACTGACAGCTGGATTAGCAGC
GTATTACGAGTGTCCAATGATATGGAGCTATTCCATGGGGGTTGACTCTTTCTCACTGAAGCTAGTCCATGAACCTGTCA
ATCCCGCCTATTACCCAGATTACGTATCTTTTAACATCCCACCATTGACATTCTTACAACGACTTGAGGAGCTATGGACA
CTTGCAACCAACTTTTGGATTAAATGGTACACAATTTTACCCCACGAGTATGCCATATACGAAAATATCTTCACACCATT
GTTTGCAAGCAAAGGGAAACCTCTGCCGGCGTACGACGACATACGGTACAATGCGTCACTTCTGTTCATAAACACCCACC
AGGCTGTGGGTCGCCTGGCCGCCATCCCGCAGAGTGCCAAGCTGGTCGGGGGCCACCACATCGATGGACATTTTGAACCT
TTGCCAAAAGATTTACAAGAAATCATGGACAAATCCACAAATGGCGTGGTATACTTCAGCATGGGTTCGATATGGAGGAG
TGCCACTATGCCGGACAGTCTGAGGAACAACCTCTTGGCCATGTTCGGATCCTTGAAACAGACTGTCATTTGGAAGTTTG
AGGAGGACATCCCCAACTTACCGAAAAACGTACACACTTTGAAATGGGCGCCACAACATGCCATTTTAGGTCATCCGAAC
TGCCTCGTGTTCATCTCACACGGAGGACTCGGCTCATCAACTGAGGCAATACACTTTGGAGTGCCAACAATAGGAGTACC
GATATTCTTCGACCAGTTCTTGAATATAAACAGAGCTATATCCAATGGATATGCGCTCAATGTTGAGCTCAGTCATAATT
TGCATAAAGACCTCAAAGTGGCTATCGAAACTATTGCTAGCAATCCCAGATTCACCAGGAAAGCAAAGGAGTTGTCGGAG
ATATACCACGACCGTCCAGTGAAGCCGGCGGTGGAGATCCCTCACTGGGTTCGCCACGTGGTCCGCACGCGCGGCGCCCC
GCACCTGCGCTCCCCGGCACTCATGGTGCCCTGGTACCAGAAGTCATACCTGGACCTTCTTGCACTAGTTGTATTAGTTA
TTTTGTCAATTGTTTTTGTTGTAAAGAGGTTATTGTGTACAGTGAAAGATACGAAAAAAGTTAAGAGAAATTAA


>Novel00288 Glutathione S-Transferase-Epsilon6  [Plutella xylostella=Diamondback moth]
ATGAAGCTGTACAAGCTGGATGGCAGCCCGCCGGCGCGGTCCGCCATGATGGCGGTGGAGGCGCTGGGCCTAGCCGTGGACGCCGTGGACTGCGACCTGCTGAAGGGAGAGAACACCTCGCCTGAGTACATGAAGAAAAATCCTGTTCACACAATTCCTTTACTGGAAGACGGAGACCTTACAATCCACGACAGTCACGTAATTGTCACGTATCTTGTCGATAAATACGCCAAAGACGACTCTCTATACCCAAAGGATATCAAGAAAAGGGCTCAAGTAGACCAGAAGCTCTACTTCGACGCCACCATTCTGTTCCCCAGACTCCGGGCCGTGACTTACCCAATGATAGCGGAAGGCCTCACCAAGCCCACTGAGAAGATGCTGAGCCAGATCGAGGAGGCGTACTCCATGCTGGACGCCTTCCTGTCCGGCTCCAAGTGGCTGGCTGGAGACTCCATGACCGTAGCCGACATCTGTGCGGTGGGCTCCGTCACCGGTCTCAACCATATTGTGCGGCTGGATACCGCTAAGTACCCGAACGTTGCAGCATGGCTGAACACCATGAAACAGCAGCCATTTGTAAAATCGAAGAATGAGCCAGGAGACACTTTCCTCGGTCAATGGATCGCTTCCAAGTTAACTTCTTCGTAA
>Novel00289 Glutathione S-Transferase-Epsilon7  [Plutella xylostella=Diamondback moth]
ATGAAGCTGTACAAACTGGACATGAGCCCGCCGGCGCGCGCCACCATGATGGTGGCTGAGGCCCTGGGGGTCAAGGTCGAGACCGTCGACGTCAACCTCATGAAGGGGGACAACAGAACGCCCGAGTATCTTAAGAAAAATCCGATCCACACCGTCCCCCTTTTAGAAGACGGAGACCTCATACTTCACGACAGTCACGCCATCGTCACATACCTGGTGGACAAATACGGCAAGAGTGACGCTCTGTACCCCAAGGACGTGAAGAAGCGGGCTCAGGTGGACCAGAAGCTGTACCTGGACGCCACCATCCTGTTCCCCCGCCTCAGGGCCGTCACCTTCCTCATCATAACCGAGGGTCTGAAGAAGCCGTCCGACAAGATGCTCAAGGACATCGAGGAGGCGTACTCCATCCTCAACAGTTTCCTGTCCACCAGCAAGTACCTGGCGGGAGACCAGCTCTCTCTGGCCGATATCAGCGCCGTGGCCACCGTCACCTCGCTCGTGTATGTGCTGCCCCTGGATGAGGCCAAGTACCCCAAGGTTGCAGCATGGCTGAAAACCATGAAAGATCTTCCCTTCGTGAAATCCAAGAACGAGCCCGGAGTAACTCAAGTTGGACAGTGGATCACTTCCTCATTAACTTCTAAGTAA
>Px000763 Acetyl CoA Carboxylase-1  [Plutella xylostella=Diamondback moth]
ATGCTGAAGAGACGGACTTCGAAGCGTTTCGTGATCGGGGACTCGGAGGAGGGTCAGCCGTCGTGGGAAAAGGAGGGAGAGGATGAGGCCACCGAGGCCATCCCCAACAACCTGCTGCAGAAGTTCCAGATGACACTAGACGCGGAACCGGAAGGCAAGAGTCGGGAACAGTCTCCGGAACGACGAGGCTCGATCCAGGATGGCACTCGGTCTGGCCTTCTCCGGCCACCGGCTTCTACCAGCACTTTGCAGCCGTCCATGTCCCAGGGCACGGTGGTGCACAGCCAGCGGTTCCAAGAGAAGGACTTCCAGGTGGCCACCCCGGAGGAGTTCGTGAGGCGGTTCCAGGGCACCAAGCATATTAACAAGGTGCTGATAGCGAACAACGGCATCGGCGCGGTAAAATGTATGCGTTCCATCCGGCGCTGGTCCTACGAGATGTTCAAGAACGAGCGCGCCGTGCGGTTCGTGGTTATGGTGACCCCGGAGGACCTGAAAGCCAACGCCGAGTACATAAAGATGGCGGACCACTACGTCCCAGTGCCCGGAGGGTCCAACAACAACAACTATGCTAATGTCGAGCTTATTGTGGACATCGCCGTTAGGACGCAAGTGCAGGCTGTCTGGGCCGGCTGGGGCCACGCCTCCGAGAACCCCAAGCTACCTGAACTGCTGCACCGCGCCGGGGTCGTATTCATAGGGCCCCCGGAGAAGGCCATGTGGGCGCTCGGGGACAAGATCGCCAGCTCCATAGTGGCGCAGACCGCGGATATACCCACGCTGCCTTGGAGCGGGAGCGAACTGAAGGCGGAGTACAACAGCAAGAAGATCAAGATCTCGTCGGAGCTGTTCGCGAAGGGCTGCGTCACCACGCCCGAGGAGGGGCTGGCCGCCGCGCAGAAAATTGGGTTCCCCGTGATGATCAAGGCGTCTGAGGGCGGCGGCGGCAAGGGCATTCGTAAAGTGGACAACCCTGACGACTTCAGCAGCATGTTCCGACAGGTGAGGACACGTCTTCATCATCATCAGCTCGTTAACATCCACTACTGGATATTGATCACTGCCAAGCAGCGTCACTACACTCAGTCCAAGACCCTAAGAGAACTTGTTTACCTACTGGTCATCGATTCTTCACCAACCGGTGACCAGGGGACCAGCGTGGTGGGAAATGGTTCAAGTTTAAGAAGGGAGATTAGTTTAGGTGTTGGAGGCATGCACTACAAAAGAGAGAGCCAGGTGCAAAGCGAGGTGCCCGGGTCCCCCATATTCGTGATGAAGCTCGCCAAGTCGGCTCGCCATCTGGAGGTGCAGCTGTTGGCTGATCAGTACGGCAACGCGATATCGCTGTTCGGGCGCGACTGCTCGATCCAACGCCGGCACCAGAAGATCATCGAGGAGGCGCCCGCCACCATCGCCAAGCCCGACGTCTTCATTGAGATGGAGAAGGTATTCTATTCTATTCTATTCTATTTACCAGCGTGCCGGCACCAGAAGATCATCGAGGAGGCGCCCGCCACTATCGCCAAGCCCGACGTCTTCATTGAGATGGAGAAGGTATTCTATTCTATTCTATTCTATTTACCAGCGTGCCGGCACCAGAAGATCATCGAGGAGGCGCCCGCCACTATCGCCAAGCCCGACGTCTTCATTGAGATGGAGAAGGTATTCTATTCTATTCTATTCTATTTACCAGCGTGCCGGCACCAGAAGATCATCGAGGAGGCGCCCGCCACTATCGCCAAGCCCGACGTCTTCATTGAGATGGAGAAGGTATTCTATTCTATTCTATTCTATTTACCAGCGTGCCGGCACCAGAAGATCATCGAGGAGGCGCCCGCCACTATCGCCAAGCCCGACGTCTTCATTGAGATGGAGAAGGTATTCTATTCTATTCTATTCTATTTACCAGCGTGCCGGCACCAGAAGATCATCGAGGAGGCGCCCGCCACTATCGCCAAGCCCGACGTCTTCATTGAGATGGAGAAGGTATTCTATTCTATTCTATTCTATTTACCAGCGTGCCGGCACCAGAAGATCATCGAGGAGGCGCCCGCCACTATCGCCAAGCCCGACGTCTTCATTGAGATGGAGAAGGTATTCTATTCTATTCTATTCTATTTACCAGCGTGCCGGCACCAGAAGATCATCGAGGAGGCGCCCGCCACTATCGCCAAGCCCGACGTCTTCATTGAGATGGAGAAGGTATTCTATTCTATTCTATTCTATTTACCAGCGTGCCGGCACCAGAAGATCATCGAGGAGGCGCCCGCCACTATCGCCAAGCCCGACGTCTTCATTGAGATGGAGAAGGTATTCTATTCTATTCTATTCTATTTACCAGCGTGCCGGCACCAGAAGATCATCGAGGAGGCGCCCGCCACTATCGCCAAGCCCGACGTCTTCATTGAGATGGAGAAGCCGTCATCAGGCACAGTGCAAGAGCTGAACTTCCGTTCGTCCAAGAACGTGTGGGGTTACTTCAGCGTGGCGGCGTCGGGCGGGCTGCACGAGTTCGCCGACTCGCAGTTCGGACACTGCTTCTCGTGGGGCGAGACCCGCGAGCAGGCTAGAGACGTGGCGGCGTCGGGCGGACTGCACGAGTTCGCCGACTCGCAGTTCGGACACTGCTTCTCGTGGGGCGAGACCCGGGAGCAGGCTAGAGAGAACCTAGTAATAGCTCTCAAAGAGCTCAGCATCCGTGGAGACTTCCGAACCACCGTGGAGTACCTGATCACGCTGCTGGAGACTCCCTCGTTCCAGAACAACGACATCGACACCAGCTGGCTGGACGCGCTCATTGCCGAGAGGGTGCAATCGGAGAAGCCGGACATAATGCTAGGCGTCGTGTGCGGCTCCATCCTGATCGCGGACAACATCATCACCTCCAACTTCCACGAGTTCAAGAGCGCGCTGGAGAAGTGA
>Px000764 Acetyl CoA Carboxylase-2  [Plutella xylostella=Diamondback moth]
ATGGCGGTTCAATCGGAGAAACCGGACATAATGCTGGGCGTGGTGTGCGGCTCCATCCTGATCGCGGACAACATCATCACCTCCAACTTCCACGAGTTCAAGAGCGCCCTGGAGAAACCCACCAAGATTTTTTACATTTTGTGCCAAGTGCAAGCGACCAAATCCGGCCCGACGTCGTACTTTGTGTCTATGAACGGGAGCTTCAAGGAGTTGGAAGCGCATAAGCTGACTGATGGCGGCACCCTGCTCTCAGTGGACGGCGCGTCCTACACCACGTACCTGAAAGACGAGGTGGACAAGTACCGCATCGTGATCGGGAATCAAACCGTGGTCTTCGACAAGGAGAAGGACCCAAGCAAGCTGCGCGCGCCCTCTGCCGGCAAGCTTGTGAACTTGTTGTTGGATGATAAGGGACATGTGGATAAGGGACAGCCTTATGCGGAGATCGAGGTGATGAAAATGGTGATGACGCTGTCAGCTCCTGAAGCCGGTATTGTGACGTGGACCCTGAGACCTGGTGCCGTGCTGGACCCTGGCTCGCTTATTGGCACCCTGGAGCTGGACGACCCGTCGCTAGTGACCACAGCTCAACTATACAAGGGCCAGTTCCCGATAGAGGACAACCAGATGCTGTCCGACAAGCTCAACTACCAGCACACCAAGTTCAAACAGATATTGGAGAGCACGCTCGGAGGTTACTGCCTCCCGGACCCGTACAATGCGCCGCGTCTGAGAGAAATCGTGGAGAAGTTCATGCAGAGCCTGCGCGACCCCTCGCTGCCACTGCTGGAGTTGCAGGAGGTTCTCTCATCAGCTTCAGGCCGCATCCCGATCTCCGTCGAGAAGAAAGTGCGCAAGCTGATGGCGCTATACGAGAGGAACATCACCTCCGTGCTAGCACAGTTCCCGAGCCAGCAGATAGCCAGTGTTATTGACCACCACGCGGCGTCTCTGCCGAAGCGCGCTGACCGGGACCAGTTCTTCATGAGCACGCAGGCCTTGGTGGTGCTGGTGCAGAGATACAGGAACGGCATCCGTGGTCGCATGAAGGCGGCTGTCCACGACCTGCTGAAGCAGTACTACCAGGTCGAGAGCAACTTCCAAATGGGTTCGTACGACAAATGCGTGCAAGCGCTCCGTGACAAGTACAAGGACAACATGCAAGATGTCGTCAACATCATCTTCTCACACAACCAGGTCGCCAAGAAGAATGTGTTGGTGACCCTCCTCATAGACCACCTGTGGTCCAACGAGCCGGGTCTAACAGACGAGTTGGCCCACACCCTGAACGAGTTGACCTCGCTTCACCGCGCCGAGCAGAGCCGAGTTGCGCTCCGGGCCAGACAGGCCAGCAAAGTGGACTCTACCTTCATTGGAAGGAGACCCGAGCCCAGCAGTGGGGACGTGATGGTTCTGATCGCGGCCCACCAGCCGGCCTACGAGCTGCGCCACAACCAGATGGAGTCCATCTTCCTGTCCGCGGTGGACATGTACGGACACGACTTCCATCCGGAGAATCTGCAGAAGCTGATCCTGTCCGAGACCATCGTACTCTTTATATTGTCAGGACTTTATAGTTTGTCCATCTTCGACATACTGCACGACTTCTTCTACCACACTAACGCGGCGAGAGCCCGTGGTTGTGTGTGTTTCTGTCTGTCGCTCTCGCGCGGAGTCCACTTCCTGTCCGCGGTGGACATGTACGGACACGACTTCCATCCGGCGAACCTGCAGAAGCTGATCCTGTCCGAGACCTCCATCTTCGACATACTACACGACTTCTTCTACCACACTAACGCCGCGAGCCCAGGGTTGTGTGTGTGTATCTGTCTGTCGCTCTCGCGCGGAGTGCACTTCCTGTCCGCGGTGGACATGTACGGACACGACTTCCATCCGGAGAACCTGCAGAAGCTGATCCTGTCCGAGACCTCCATCTTCGACATACTGCACGACTTCTTCTACCACACTAACGCGGCGGTATGCAACGCAGCCCTCGAGGTCTACGTGCGCCGCGCCTACACCTCTTACGACATCACCACGCTCCAGCACCTGGCCCTGTCCGGGGAGCTGGGCATCGTTCACTTCCAGTTCATCCTGCCCACCGGACACCCCAACAGGATCCCGATCAACCAATCGGAGATCGAGCTGGCGTCGGCCGAGGACCAGGAGGGAGTGCCGGCCGAGCTGTCCACTGCCGCCATGAGGAAGTGTCATCACAGAACCGGTGTGCTAGCTGCCTTTGAGTCTTTCGAGCAGTTCGCTCAGTACGCCGACGAGTTGTTGGACCTGGTGCACGACTTCGCCAGCTCCGCTACTGTTAGGAAAGAGGACCTCCAAGCCCTACAGGATGGCAGCGAGAACCGCGACAGCACCAGCCTGAGCATGGGAGACTTCAAGCCCAGTACTGAAGCTGATGATGTGCCGCTGGAACCCATCCACATAGTGATGGTGGGCGTCGGCTCCACCAGCGACGGCAACGACAGCGCGCTCGCGCGGCGCTTCGGAGCCTTCTGTCGAGCTCATAGAGCCGAGTTACACCGCAGGAGAATAAGAAGGATTACTTTCATGTCTCTTGTCAAGCGTCAATTCCCCAAGTTCTTCACATTCCGAGCTCGCAACGACTTCACCGAAGACACGATCTACCGACACCTGGAACCAGCCTCGGCGTTCCAGCTGGAGCTGTTCCGCATGAGGACCTACGACCTGGAGGCGCTGCCCACCAGCAACCAGAAGATGCACCTGTACTTGGGAAAGGCTAAGGCGAAGAAGGGTCAAGAGGTGAAGGACTACCGTTTCTTCATCCGCTCCATCATCCGGCACCAGGACCTCATCACCAAGGAGGCCTCCTTCGAGTACCTGCAGAACGAGGGCGAGAGGGTGCTGCTAGAGGCGCTGGATGAGCTGGAAGTGGCTACTTTCAGCCGTAAGACCGACTGCAACCACATCTTCCTCAACTTCGGGCCCACCGTCATTATGGACCCGGCAAAGATCGCGGAGTCAGTAGTGAGCATCGTGCTTCGTTACGGAGCTCGTCTGTTCAAGCTGAGGGTTCTGCAGGCGGAAATACGGTTCACCATCCGGATCGGTCCCGGTGCACCCACAAAGAACATCCGTCTCTGTCTCGCTAACGACTCGAGCTACTCTCTCGACGTCTACACGTATGAGGAGATAATGTTCCAAGCGTACGGTCCCAAGAAGGGTCCGATGCACGGGCTGCCCATCTCCACGCCGTACGTCACCAAGGACTACCTGCAACACAAGAGGTCTTTGGCTACATCTCAAGGCACGACGTACGTGTACGACATGCCCGACATGTTCCGACAGATGGTGGAGCGGCGCTGGCGCGAGTGCATCGAACAAGGCACAGTGGACGGGCCCGCTCCAGAGAATGTTCTAAGCAGCGTGGAGCTGGTCGCGGAGACAGACGGGGAGCGCCGCATGTTCGAGGTCACCCGCCTGCCCGGCCAGAACACTGTGGGCATGGTAGCGTGGCGCATAACCATGTACACGCCAGAATGCCCCGACGGCCGAGACATAGTGTTGATAGCCAACGACCTGACCCACTACATGGGGTCGTTCGGGCCTCAGGAGGACTGGTTGTACTATAGAGCGAGCCAGTACGCGAGAGAGAGGAAGATTCCTAGGACGTCGATAACTAACCAGAGACACAGAGACATCGTGTTGATCGCCAACGAGCTGACCCACTACATGGGCTCGTTCGGGCCTCAGGAGGACTGGCTGTACTATAGAGCGAGCCAGTACGCGAGAGAGAGGAAGATTCCTAGGATCTACATAAGCGTGAACTCCGGAGCCCGCATCGGGGTCGCCGAGGAGGTGAAGAGCGAGTTCCAGGTGGCGTGGCTCGACCCGGCGCGCCCCGAGCGAGGCTTCAAGTACATCTACCTGAGCCCCGAGGCATACAGTCAGCTGTCCCCGATGGGTTCGGTGAAGGCGGAGCTCATTGAGGACGAGGGCGAGGCTCGCTACAAGATCACCGACATTATTGGCAAAGAAGACGGCCTCGGCGTAGAATGCCTGCGCGACGCCGGTCTCATCGCCGGAGAGACGGCACAAGCATATGAAGATATCGTCACGATATCTATTGTTACCTGTCGCGCCATCGGTTCGTACGACAAGTGCGTGCAAGCGCTCCGTGACAAGTACAAGGACAACATGCAAGATGTCGTCAACATCATCTTCTCACACAACCAAGTGGCCAAGAAGAATGTGTTGGTGACCCTCCTCATAGACCACCTGTGGTCCAACGAGCCGGGTCTAACAGACGAATTGGCCCACACCCTGAACGAGTTGACCTCGCTACACCGAGCTGAGCAAAGCCGAGTCGCGCTTCGGGCCAGACAGGTCCTGATAGCGGCGCACCAGCCCGCCTACGAGCTGCGCCACAACCAGATGGAGTCCATCTTCCTGTCCGCGGTAGACATGTACGGACACGACTTCCATCCGGAGAACCTGCAGAAGCTGATCCTGTCCGAGACCTCCATCTTCGACATACTGCACGACTTCTTCTATCACACTAACGCCGCGTTACGGGCATTTTTGTGTAAAATTCCGGATTTTCTCCTATTTCCGAATGTTAGCATCGCTCCGCTATATAGCCCAGGGTTGTGTGTGTGTATCTGTCTGTCGCTCTCGCGTGGAGCCCTCTTCCTGTCCGCGGTGGACATGTACGGACACGACTTCCATCCGGAGAACTTGCAGAAGCTGATCCTGTCCGAGACCTCCATCTGCGACATACTGCACGACTTCTTCTACCACACTAACGCGGCGAGCCCAGGGTTGTGTGTGTGTATCTGTCTGTCGCTCTCGCGCGGAGTGCACTTCCTGTCCGCGGTGGACATGTACGGACACGACTTCCACCCGGAGAACCTGCAGAAGCTGATCCTGTCCGAGACCTCCATCTTCGACATACTGCACGACTTCTTCTACCACACTAACGCCGCGGTCTGCAACGCGGCGCTAGAAGTGTACGTGCGCCGCGCCTACACCTCGTACGACATCACCACGCTCCAACACCTGGCGCTGTCGGGGGAGCTGGGCATAGTTCACTTCCAGTTCATCCTGCCCACCGGACACCCCAACAGGATCCAGGTATGCAACGCAGCTCTCGAAGTGTACGTGCGCCGCGCCTACACCTCGTACGACATCACCACGCTCCAACACCTGGCGCTGTCGGGGGAGCTGGGCATAGTTCACTTCCAGTTCATCCTGCCCACCGGACACCCCAACAGTCTGTTATGTCCTGGAAGACTACCTATATACACAACCTATATATACCTGTCCGGGGAGCTGGGCATAGTTCACTTCCAGTTCATCCTGCCCACCGGACACCCCAACAGGATCCCGATCAACCAATCGGAGATCGAGCTGGCGTCGGCCGAGGACCAGGAGGGCGTGCCGGCCGAGCTGTCCACTGCCGCCATGAGGAAGTGTCATCACAGGACCGGTGTGCTAGCTGCCTTTGAGTCTTTCGAGCAGTTTGCGCAGTACGCCGACGAGTTGTTGGACCTGGTGCACGACTTCGCGAGCTCCGCTACTGTTAGGAAGGAGGACCTCCAAGCGCTGCAGGATGGCAGTGAAAACCGTGATAGCACCAGCCTGAGCATGGGAGACTTCAAACCCAGTACTGAAGCTGATGATGTTCCACTAGAACCCATCCACATAGTAATGGTGGGCGTCGGCTCCACGAGCGACGGCAACGACAGCGCGCTCGCGCGGCGCTTCGGAGCGTTCTGTCGAGCTCATAGAGCGGAGTTACATAGGAGGAGAATAAGGAGGATCACGTTTATGTCGCTTGTTAAGCGTCAATTTCCCAAGTTCTTCACCTTCCGAGCCCGTAACGACTTCACCGAGGACACGATCTACCGGCACCTGGAACCAGCCTCGGCGTTCCAGCTGGAGCTGTTCCGCATGAGGACCTACGACCTGGAGGCGCTGCCCACCAGCAACCAGAAGATGCACCTGTACTTGGGCAAGGCTAAGGCGAAGAAGGGTCAAGAGGTGAAGGACTACCGCTTCTTCATCCGCTCCATCATCCGGCACCAGGATCTCATCACCAAGGAGGCCTCCTTCGAGTACCTGCAGAACGAGGGCGAGAGGGTGCTCCTAGAGGCGCTGGACGAGCTGGAAGTGGCTACTTTCAGCCGTAAGACCGACTGCAACCACATCTTCCTCAACTTCGGGCCCACCGTCATTATGGACCCGGCCAAGATCGCGGAGTCGGTAGTGAGCATCGTGCTTCGTTATGGAGCTCGCTTGTTCAAGCTGAGGGTGCTGCAGGCGGAAATACGGTTCACCATCCGGATAGGTCCCGGTGCACCCACAAAGAACATCCGTCTCTGTCTGGCCAACGACTCGAGCTACTCTCTCGATGTCTACACTTACGAGGAGGTTACTGACTCCAGGACTGGTGTGATAATGTTCCAAGCGTACGGTCCCAAGAAGGGTCCGATGCACGGGCTGCCCATCTCCACGCCGTACGTCACCAAGGACTACCTGCAACACAAGAGGTCTTTGGCGACATCACAAGGCACGACGTACGTGTACGACATGCCGGACATGTTCCGACAGATGGTGGAGCGGCGCTGGCGCGAGTGCATCGAACAAGGCACAGTGGACGGGCCGGCGCCAGAGAATGTTCTGAGCAGCGTGGAGCTGGTCGCGGAGACAGACGGGGAACGCCGCATGTTCGAGGTCACCCGCCTGCCCGGCCAGAACACTGTGGGCATGGTAGCATGGCGCATAACCATGTACACTCCAGAATGTCCCGACGGCCGAGACATCGTGTTGATAGCCAACGACCTGACCCACTACATGGGGTCATTTGGACCTCAAGAAGACTGGTTGTATTATAGGGCGAGCCAGTACGCGCGAGAAAGGAAGATTCCTAGGATAAACGTCACTATATCGCGATTCGTCATAAATACGGCGCTGTGGTTGGTGGATCGCTCAATTCACGAGTTTATCGACGTCAATAACGGGTCTGTGCCGACGTAG
>Px000765 Acetyl CoA Carboxylase-3  [Plutella xylostella=Diamondback moth]
ATGGGCTCGGTGAAGGCGGAGCTCATTGAAGACGAGGGGGAGGCTCGCTACAAGATCACCGACATTATTGGCAAAGAAGACGGCCTCGGCGTAGAATGCCTGCGCGACGCCGGTCTCATCGCCGGAGAGACAGCACAAGCGTATGAGGACATCGTCACCATATCTATAGTTACTTGTCGCGCCATCGGTATTGGGTCTTATGTTGTACGCCTCGGCCACCGTGTGGTGCAAGTGGAGTCCTCGTACATCATCCTGACAGGACATGCGGCTCTCAACAAGGTTCTAGGAAGGGCTGTGTACGCGAGCAACAACCAACTGGGTGGTGTGCAGGTGATGCACAACAACGGCGTGACGCACGCGGTGGCCACCACGGACCTGGACGCCGTCAGGACTGTGGTCAACTGGCTGCAGTTCGTGCCCAAGGACAAACTCTCAATGGTGCCCATAATGCGAAGCTCCGACCCCATCTCCCGCCCAGTAGAATGGGTCCCCCCCCGCGCCCCCCACGACCCCCGCCTCATGTTGACCGGGGAGCCCGGGCGGCCCGGGTTTGTGGACGCGGGGTCCTTCGATGAGATCATGAAGCCGTGGGCGCAGACTGTGATAGCCGGTCGCGCGCGCCTCGGAGGCATCCCCATCGGCATAATCGCCGTGGAAACCCGAACCGTGGAGCTGACGCAGCCGGCCGACCCCGCCAACCTGGACTCCGAGTGCAAGACCGTGCAGCAGGCCGGACAGCCTATAATCATCCACTGCTGGACATATGTCTCTCCCAAGGAGCGCCACAACACTCGGTCCTCAGCCTTCCTAATCCAGCTACTACCGGCTACCTGCCTAAGCACCGATTTCATTGTTGCCACGCAAATTTTGGCCGCGGGAAATTCACCCTCAGGTGATCATCTACACCTGGTGTTCCACAAGGTGTGGTTCCCGGACTCCGTCTACAAGACGTCGGAGGCCATCAACGACTTCTCGCGCGAGGGGCTGCCCATCATCATCTTCGCCAACTGGCGAGGCTTCAGCGGAGGACAGAAGGACATGTACGAACAAATCCTCAAGTTCGGCGCAGAAATAGTCCGTTCTCTTCGCGGCGCGCGCGCCCCCGTGTTAGTCTACATCCCGCCCGGCGCCGAGCTCCGAGGGGGGGCCTGGGCCGTGGTGGACCCCTCGGTGCACAGTGCAAGGATGGAGATGTATGCCGATAATGATGCCAGAGGCGGAGTCCTGGAGCCGGAAGCCATCGTGGTGGTGAAGTACAAGGAGAAGGACCTGCTGAAGACGATGCACCGGATGGACCAGGAGCTGATGCGGCTCAGCGCCAGGATCACCGAACTCAAGGAGCAAATGAAGGTCATCTCCAAGAACCTGGACCGGAGAGGATCCATCGACGACGTACTCATCAAGACAGACGTCGGCAAACAAGCGGAGGCCAAGATACGCGAGCTGGAAGCGGAACTCCTCGCTGCAGAGACCGCGAGGAAGACCAGGGAGAAGGAGCTCAGCCCCATCTACAGAGAGGTGGCGGTCCACTTCGCTGAGCTACACGACACGGCTGAAAGAATGCTGGAAAAGGGCTGCATATTTGACATAATCCCATGGCGCGAGTCCCGCCGCCTCCTCCACTGGAGGCTGAAGCGTCTTCTTCTCCAGAACGAGCAAGAAAGGCTGGTGCAACGTGCGTGCGAGCCCGCCGGCATGGACCAGGGCGCCGCCGCCGCCACGCTGCGCCGCTGGTTCACCGAGGACATGGGAGAGACACAGAATAACTATCAAACAAAAGAGCCTGCATCCAAATCGGTCCATCCGTTTCGGAGCTACATAGCCGCAAAGGTAAGTGAGTATCCCAAGCGCCTGCTAGTACAGAGCGAGCAGGAGAGACTGGTGCAGCGCGCGTGCGAGCCCGCCGGCATGGACCCGGGCGCCGCCGCCGCCACGCCGCGCCGGGCGCCGCCGCCGCCACGCTGCGCCGCTGGTTCACCGAGGACATGGGCGAGACACAGCTACGTCGCCTCAAAGGTAAGTGAGTATCCCAAGCGCCTGCCAGTACAGAGCGAGCAGGAGAGACTGGTGCAGCGCGCGTGCGATCCCGCCGGCATGGACCAGGGCGCCGCCGCCGCCACGCTGCGCCGCTGGTTCACCGAGGACATGGGCGAGACACAGGTATGGAAGAAAAACTACATCATCGAGTCTCTCAAGCGCCTGCTAGTACAGAGCGAGCAGGAGAGACTGGTGCAGCGCGCGTGCGAGCCCGCCGGCATGGACCAGGGCGCCGCCGCCGCCACGCTGCGCCGCTGGTTCACCGAGGACATGGGAGAGACACAGGTATGGAAGGAAAAATACATCATCGAGGTAAGTAAGTATCTCAAGCGCCTGCTAGTACAGAGCGAGCAGGAGAGACTGGTGCAGCGCGCGTGCGAGCCCGCCGGCATGGACCCGGGCGCCGCCGCCGCCACGCTGCGCCGCTGGTTCACCGAGGACATGGGAGAGACACAGGTATGGAAGAAACACTACATCATCGAGATAAAATTTGTCGCACCAATGGGAGCACGACAACGAGGCGGTCTGCGATTGGCTGACGCGCGCCGCCGCCGACGAGGCGTCCGTGCTGCACCGCAACCCGCGCTGAACCGCAACCTGCGCGCCATCCGGGCTGACCACGTGCTGAATACTGTCAACGAACTTGTCATGGAACTGACGCCGTCCCAGAGAAGCGAATTTATAAGGAAACTATCAGCTCTCGACATGTAA
>Px006913 Acetyl CoA Carboxylase-4  [Plutella xylostella=Diamondback moth]
ATGCTGAAGAGACGGACTTCGAAGCGTTTCGTGATCGGGGACTCGGAGGAGGGTCAGCCGTCGTGGGAGAAGGAGGGAGAGGATGAGGCCACCGAGGCCATCCCCAACAACCTGCTGCAGAAATTCCAGATGACACTGGACGCGGAACCAGAAGGCAAGAGTCGGGAACAGTCTCCTGAGCGACGAGGCTCGATCCAGGATGGTACTCGGTCTGGCCTTCTCCGGCCACCGGCTTCTACCAGCACTTTGCAGCCGTCCATGTCCCAGGGCACGGTGGTGCACAGCCAGCGGTTCCAAGAGAAGGACTTCCAGGTGGCCACCCCGGAGGAGTTCGTGAGACGGTTCCAGGGCACCAAGCATATTAACAAGGTGCTGATAGCAAACAACGGCATCGGCGCGGTAAAATGCATGCGCTCCATCCGCCGCTGGTCGTACGAGATGTTCAAGAACGAGCGCGCCGTGCGGTTCGTGGTTATGGTGACCCCAGAGGACCTGAAAGCCAACGCGGAGTACATAAAAATGGCGGACCACTACGTGCCGGTGCCCGGAGGGTCCAACAACAACAACTATGCCAATGTCGAGCTGATTGTGGACATCGCCGTCAGGACGCAAGTTCAGGCTGTCTGGGCCGGCTGGGGCCACGCCTCCGAGAACCCCAAGCTCCCTGAACTGCTGCACCGCGCCGGCGTCGTGTTCATAGGCCCCCCGGAGAAGGCCATGTGGGCGCTCGGGGACAAGATCGCCAGCTCCATAGTCGCGCAGACCGCGGACATACCGACGCTGCCTTGGAGCGGGAGCGAGCTGAAGGCGGAGTACAACAGCAAGAAGATCAAGATCTCGTCGGAGCTGTTCGCGAAGGGCTGCGTCACCACGCCCGAGGAGGGGCTCGCCGCCGCGCAGAAAATTGGGTTCCCCGTCATGATCAAGGCGTCTGAGGGCGGCGGCGGCAAGGGCATCCGGAAAGTGGACAACCCTGACGACTTCAGCAGCATGTTCCGACAGTCATTGAACAAAAGTTTCAAACCCTCATCAGGCACAGTGCAAGAGCTGAACTTCCGTTCGTCCAAGAACGTGTGGGGTTACTTCAGCGTGGCGGCGTCGGGCGGGCTGCACGAGTTCGCCGACTCGCAGTTCGGACACTGCTTCTCGTGGGGCGAGACCCGGGAGCAGGCTAGAGAACTGGTTCGTATTTCGGCCCCTTGTACTCGTCCACTGCTGGACATAGTAGAACTCAATTCGTGCGAGAACGTGTGGGGTTACTTCAGCGTGGCGGCGTCGGGCGGACCGCACGAGTTCGCCGACTCGCAGGTCGGACACTGCTTCTCGGGGGGCGAGCCCCGGGAGCAGCCTAGAGAACTGGTTCGTATTTCGGCCACTTGTAATCGTCCACTGCTGGACATAGTAGAACTCAATTCGTGCAAGAACGTGTGGGGTTACTTCAGCGTGGCGGCGTCGGGCGGACTGCACGAGTTCGCCGACTCGCAGTTCGGACACTGCTTCTCGTGGGGCGAGACCCGAGAGCAGGCTAGAGAAAACCTAGTAATAGCTCTCAAAGAGCTGAGCATCCGCGGAGACTTCCGAACCACCGTGGAGTACCTGATCACGCTGCTGGAGACTCCCTCGTTCCAGAACAACGACATCGACACCAGCTGGCTGGACGCGCTCATTGCCGAGAGGGTACAATCAGAGAAACCAGACATAATGCTGGGCGTGGTGTGCGGCTCTATCCTGATCGCAGACAACATCATCACCTCCAACTTCCATGAGTTCAAGAGCGCGCTGGAGAAGGGACAGATCCAAGGCTCCTCAGCGCTCTCCAACTCAGTAGAAGTCGAGCTCATCAACGGAGGCCACAAGTACAAGGTGCAAGCGACCAAGTCAGGCCCGACGTCGTACTTTGTGTCCATGAACGGGAGCTTTAAGGAGTTGGAAGCGCATAAGCTGACTGATGGTGGCACCCTGCTATCAGTGGACGGCGCGTCCTACACCACCTACCTGAAAGACGAGGTGGACAAGTACCGCATCGTGATCGGGAATCAAACCGTGGTCTTCGACAAGGAGAAGGACCCGAGCAAGCTGCGCGCGCCCTCTGCCGGCAAGCTTGTGAACTTGTTGCTGGACGATAAGGGACATGTGGATAAGGGACAGCCTTATGCGGAAATTGAGGTGATGAAGATGGTGATGACCCTCTCAGCTCCTGAAGCCGGTATTGTGACGTGGACCCTGAGACCTGGTGCTGTGCTGGACCCGGGCTCGCTTATTGGCACCCTGGAACTGGACGACCCGTCGCTGGTGACCACAGCTCAACTATACAAGGGCCAGTTCCCGATAGAGGACAACCAGATGCTGTCCGACAAGCTCAACTACCAGCACACCAAGTTCAAACAGATCCTGGAGAGCACGCTCGGAGGTTATTGCCTCCCCGACCCGTACAACGCGCCGCGTTTACGAGAGATCGTGGAGAAGTTCATGCAGAGCCTGAGGGACCCCTCGCTGCCACTGCTGGAGCTGCAAGAGGTCCTGTCATCAGCATCAGGCCGCATCCCCATCTCCGTGGAGAAGAAAGTACGCAAGTTGATGGCGCTATACGAGAGAAACATCACCTCCGTGCTAGCGCAGTTCCCGAGCCAGCAGATAGCCAGCGTTATTGACCACCACGCGGCGTCTCTGCCGAAGCGCGCCGATAGAGACCAGTTCTTCATGAGCACACAGGCTCTAGTCGTCCTTGTACAGAGATACAGGAACGGCATCCGTGGTCGCATGAAGGCGGCTGTGCACGACCTGCTGAAGCAATACTACCAGGTCGAGAGCAACTTCCAAATGGGTTCGTACGACAAGTGCGTGCAAGCGCTCCGCGACAAGTACAAGGACAACATGCAGGACGTGGTCAACATCATCTTCTCACACAACCAGGTCGCCAAGAAGAATGTGCTGGTCGCCAAGAAGAATGTGCTGGTGACCCTCCTAATAGACCACTTGTGGTCCAACGAGCCAGGCCTTACAGACGAATTGGCCCACACACTGAACGAGTTGACCTCGCTTCACCGCGCCGAGCAAAGCCGAGTCGCTCTGCGGGCCAGACAGGTCTTGATAGCGGCCCACCAGCCGGCCTACGAGCTGCGCCACAACCAGATGGAGTCCATCTTCCTGTCCGCGGTGGACATGTACGGACACGACTTCCATCCGGAGAACCTGCAGAAGCTGATCCTGTCCGAGACCTCCATCTTCGACATATTGCACGACTTCTTCTACCACACTAATGCGGCGGTATGCAACGCGGCGCTAGAAGTGTACGTGCGCCGCGCCTACACCTCGTACGACATCACCACGCTCCAGCACCTGGCGCTATCCGGGGAGCTGGGCATAGTTCACTTCCAGTTCATCCTGCCCACCGGACACCCCAACAGGATCCCGATCAACCAATCGGAGATCGAGCTGGCGTCGGCCGAGGACCAGGAGGGCGTGCCGGCCGAGCTGTCCACTGCCGCCATGAGGAAGTGTCATCACAGGCAAGAAATAATATTGACTGGTGTGCTAGCTGCCTTTGAGTCATTCGAGCAGTTCGCGCAGTACGCCGACGAGTTGCTCGACCTCGTACATGACTTCGCGAGCTCCGCTACTGTTAGGAAGGAGGACCTCCAAGCGCTGCAGGATGGCAGCGAGAACCGCGACAGCACCAGCCTGAGCATGGGAGACTTCAAGCCTAGTACTGAAGCTGATGATGTGCCTCTCGAACCCATCCACATCGTCATGGTGGGCGTCGGGTCAACAAGCGACGGCAACGACAGCGCGCTCGCGAGGCGCTTCGGAGCGTTCTGTCGCGCTCATAGAGCCGAGTTACACCGCAGGAGGATACGGAGGATTACCTTTATGTCGCTTGTTAAGCGTCAATTCCCCAAGTTCTTCACCTTCCGAGCCCGAAACGACTTCACCGAGGACACGATCTACCGGCACCTGGAACCAGCGTCCGCCTTCCAGCTGGAGCTGTTCCGCATGAGGACCTACGACCTGGAGGCGCTGCCCACCAGCAACCAGAAGATGCACCTGTACTTGGGCAAGGCTAAGGCGAAGAAGGGCCAAGAGGTGAAGGACTACCGCTTCTTCATCCGCTCCATCATCCGGCACCAGGACCTCATCACCAAGGAGGCCTCCTTCGAGTACCTGCAGAACGAGGGCGAGAGCTGGCTCAGCGAGCCGAAGTGGAGCTTGGTCTCAGACACAAGAAGTCGCCGCTTTCCAGTCTCCTGCCTGTAG
>Px014429 Acetyl CoA Carboxylase-5  [Plutella xylostella=Diamondback moth]
ATGGTGTTGGTCGCCAACGAGCTGACCCACTACATGGGCTCGTTCGGGCCTCAGGAGGACTGGCTGGACTATAGAGCGAGCCAGTACGCACGAGAGAGGAACATTCCTAGGATCTACATAAGCGTGAACTCCGGAGCCCGCATCGGGGTAGCCGAGGAGGTGAAGAGCGAGTTCCAGGTGGCGTGGCTCGACCCCGCGCGCCCCGAGCGAGGCTTCAAGTACATCTACCTGAGCCCTGAGGCATACAGTCAGCTGTCCCCGATGGGTTCTGTGAAGGCGGAGCTCATTGAAGACGAGGGGGAGGCTCGCTACAAGATCACCGACATTATTGGTAAAGAAGACGGTCTCGGCGTAGAATGCCTGCGTGACGCCGGCCTCATAGCCGGGGAGACGGCACAAGCGTATGAGGACATCGTCACTATATCTATTGTCACTTGTCGCGCAATTGGTATCGGCTCTTATGTTGTACGACTCGGCCATCGCGTGGTGCAAGTGGAGTCCTCGTACATCATCCTGACGGGACACGCTGCACTCAACAAAGTGCTAGGAAGAGCTGTGTATGCCAGCAACAACCAACTGGGTGGCGTACAGGTGATGCACAACAACGGCGTGACGCACGCGGTGGCCACCACGGACCTGGACGCCGTCAGGACGGTGGTCAACTGGCTGCAGTTCGTGCCCAAGGACAAACTCTCAATGGTGCCCATAATGCGGAGCTCCGACCCCATCTCCCGCCCGGTCGAATGGGTCCCCCCCCGCGCCCCCCACGACCCCCGCCTCATGTTGACCGGGGAGCCGGGAAGGCCCGGGTTTGTGGACGCGGGGTCGTTCGATGAGATCATGAAGCCGTGGGCGCAGACTGTGATTGCCGGTCGCGCGCGCCTCGGAGGCATCCCCATCGGCATAATAGCCGTAGAAACACGTACCGTGGAGCTGACGCAGCCGGCCGACCCCGCCAACCTGGACTCCGAGTGCAAGACCGTGCAGCAGGCCGGCCAGGTGTGGTTCCCGGACTCTGCCTACAAGACGTCGGAGGCGATCAACGACTTCTCGCGCGAGGGGCTGCCCATCATCATCTTCGCCAACTGGCGAGGCTTCAGTGGGGGGCAGAAGGACATGTACGAACAAATCCTCAAGTTCGGCGCAGAAATAGTCCGTTCCCTACGCGGCGCGCGCGCCCCCGTGCTAGTCTACATACCGCCCGGCGCCGAGCTCAGAGGGGGGGCCTGGGCCGTGGTGGACCCCTCGGTGCATAGCGCAAGGATGGAGATGTATGCCGATAATGATGCCAGAGGCGGAGTCCTGGAGCCGGAAGCCATCGTGGTGGTGAAGTACAAGGAGAAGGACCTGCTGAAGACTATGCACCGCATGGACCAGGAGCTGATGCGGCTCAGCGCCAGGATCACCGAACTCAAGGAGCAAATGAAGGTTATCTCCAAGAACCTGGACCGAAGAGGGTCTATCGACGACGTACTCATCAAGACCGACGTCGGCAAACAAGGTGAATAA
>Px015448 Acetyl CoA Carboxylase-6  [Plutella xylostella=Diamondback moth]
ATGTACGAACAAATCCTCAAGTTCGGCGCAGAAATAGTCCGCTCCCTACGCGGCGCGCGCGCCCCCGTCCTAGTCTACATACCCCCCGGCGCCGAGCTCAGAGGCGGGGCCTGGGCCGTGGTGGACCCCTCGGTGCACAGTGCAAGGATGGAGATGTATGCCGATAATGATGCCAGAGGGGGGGCGTGGGCCGTGGTGGACCCCTCGGTGCACAGTGCAAGGATGGAGATGTATGCCGATAATGATGCCAGTTGTAATCTCATTACAGCGGAAGCCAAGATCCGGGAGCTGGAGGCGGAACTCCTGGCTGCGGAGACCGCGAGGAAGACCAGGGAGAAGGAGCTCAGCCCCATCTACAGAGAGGTGGCGGTCCACTTCGCTGAGCTACACGACACGGCTGAACGAATGCTGGAAAAGGGCTGCATATTTGACATAATCCCGTGGCGCGAGTCCCGTCGCCTCCTCCACTGGCGGCTGAAGCGTCTTCTTCTCCAGAACGAGCAAGAGAGACTGGTGCAGCGCGCGTGCGAGCCCGCCGGCATGGACCAGGGCGCCGCCGCCGCCACGCTGCGCCGCTGGTTCACCGAGGACATGGGAGAGACACAGAACCCGCATCAAAATCGGTCCACCCGTTTCGGAGCTACGTCGCCACAAAGCTATCCAGCAAAAGAATCGCTAATCAGCTATCGGTCCATCCGTTTCGGATCTACGTCGCCACAAAGAACCCGCTTCCAAATCGGTTCATCCGTCTCGGAGCTACATACAAAGGTAAGTGAGTATCTCAAGCGCCTGCTAGTACAGAGCGAGCAGGAGAGACTGGTGCAGCGCATATCGTCGAGTCGCACCAATGGGAGCACGACAACGAGGCGGTGTGAAGTTTGGGAACTACAACGCGGTAAAAGGGTTAGGGTTAGAGTTCTGAACCGCAACCTGCGCGCCATACGGGCCGACCACGTGCTGAATACTGTCAACGAACTTGTCATGGAACTGACGCCGTCCCAGAGAAGCGAATTTATAAGGAAACTATCAGCTCTCGACATGTAA
>Novel03630 Acetyl CoA Carboxylase-7  [Plutella xylostella=Diamondback moth]
ACCTGGAACCAGCCTCGGCGTTCCAGCTGGAGCTGTTCCGCATGAGGACCTACGACCTGGAGGCGCTGCCCACCAGCAACCAGAAGATGCACCTGTACTTGGGCAAGGCTAAGGCGAAGAAGGGCCAAGAGGTGAAGGACTACCGCTTCTTCATCCGCTCCATCATCCGGCACCAGGACCTCATCACCAAGGAGGCATCCTTCGAGTACCTGCAGAACGAGGGCGAGAGGGTGCTGCTAGAGG
>Novel00433 Fatty acid synthase-2  [Plutella xylostella=Diamondback moth]
TTTCGAACGAAAAGCAAGTGAATGCTGAAAAGATTCAAGCCTTATTGAGTAAATGCAATGATATGGGTCCACTTGAAGGCGTATATTATATCACCATCTCAAACGAATCACAAACAGATTTGAAGATGGCACTGGAGAAGTTGGATGCAGCTACTAGAAAATCCTTCCAGTCACTGAAATGTTTTGTTGTCATGAATGAGGTTGTCAATATTGGAGAAGACATTTGTTCAAAAAGGGTTCAAGACGGGCTCCCTGCCACTATGCTGACCCTTCCAAGGGTAAATAAGTTCGTCAATGGGTGGGTGGGCTTGGCAAGTAACAAGGGGGAAGAGGTGTCGTTTGCTGAGGCAATAGAGTTGCTGGAACTGGCCGTCAGATCCAAGAACCCAGCGCTTGTTGCCCAGGTTCAATCAGCAACGAACAACGCTAATGAAGATGGACATAAAAATAAAATTTCTGGTCTCAGCGTGTACTTCAACCATGTTAACACTGATGAACTCTTAATTACTTCTGACATGGTATTGTTACCCACTCTCGCTAGAGGCAAAACCACGCGTGCTGAAGAGTTTGACCGAAACGAAGATTACTTAGTGCTAATTCCCGGTTTTGACGGAGATTACGATAACTTCAGCAATCTTTGTGAACGAGTGAAAATTCCAGCAATCGCCTTTCCACCTGGAATAGGACATGTCGATGAAAATGTCACGGAAATGGGAAATCGCCTTGCAATGGAGATTTTGAAGAAAGTCAACCCACAAGGAAAGTTCTACCTCATGGGATATTCATTTGGTGTTCAAGTCGCCTTGGAGATAG
>Novel00436 Fatty acid synthase-3  [Plutella xylostella=Diamondback moth]
GTATAATTTAACTCGTGCAAGAAATTATTCCGCACTTGACTTTTCTGGACTCTTTGATGATGCTAGTAAGAAAGATTTAAAGTTGATCCAAATAATGGTGAGCGAAGGCATATCAAAAGGCTACGTTCGTCCATTGTGCCGAGTGACGTATGCCGCTCAGGAATCAGCCCGTGCGCTCAAGTTACTGTCGTCCAGCCAACACCGTGGCCGCGTTCTGCTGCACTTAGATCAAAACTCAGCAATTGCTGTACCAAGATTGACAGTATCTTCTAAAGGAAGTCACTTAGTAGTTGATGCAACTAATAATGACACAGTCGTAGGCCATTTAATCGATGGGCTGGTGGTCCGCGGTGCTCGAAATATCTTATTGAACCGCCAACAAGCGTACCAAAGGACCAATGGATACATGCG
>Px011713 Fatty acid synthase-1  [Plutella xylostella=Diamondback moth]
ATGGGCGAGCTGATGCCCAAGCAGGTGGTGGTCAAGCTGCCCAGCCAGCCCGCGCCTAAGGAGGTCAAGCCTGTGTTTATGGTGCACCCAATAGAAGGCGTAGCGGCGCCTCTCCGCACGCTGGCTAAAACCGTCCGTGGTCCAGTCTACGGGCTGCAATGCGCCAAGTCGGCCCCGCTCGGCTCCATACAAGAGTTGGCCGCGTTCTACGTGACTCATGTTCGCGCCGCGCAGCCGCTGCCGCCGTACACGCTGCTGGGGTACTCGTTTGGAGCCGGTGTGGCGTTTGAGATGGCCTTGCAGTTGGAAAAGGCCGGCTGCGAAACCCGCCTAATCCTAGTCGACGGGTCCCCCGAGTACGTGGCGATGCACACGCGCCGCGGAAAGAGCAAGCGCGCCAGCCGCTCCGCCGCCGCCGACGAGGCCGACGCACTGACATACTTCACACAGCTGTTCACTGACACCGTGGATCAGGCCAAGGATCGCAAGGACTCTTCAAATTTAGATAATAAGCTAACTAGATCTGGCACTACAGTTAAAACTATCCGCTGA
>c708461 Fatty acid synthase-5  [Plutella xylostella=Diamondback moth]
ATGGACACGATGCTT
CAGTTCGGTATCATCGGAGTGGACACCCGTGAGTTGTACCTCCCCACTCGCCTGCAACGC
GCGGTCATCGACCCCGCCGCGCACTTCCGTGCCGTCGAAGCAGCCAACGGCGCGCCGCTC
ACCATCCACCAGTACAAAAACTTAGACGTGGTCAAGGCTGGTGGTGTGGAACTGAGGGGA
GTTAAGACCTCATTGGCGCCCAGAAGGGCCAACCCTCAGCCGCCGCCGAAGCTAGAGCGT
TACGTCTACCTGCCCTATGACAATGCTACCGTTTCCACCGATGACACGTCTCGCTCTCGC
CGTGATGCGTTGATCGTCAGCGTGCAGATTCTTCTAGAAAACGCTGGATCTCTTCGTCTG
AAGATCACTGAGGCCGCTTTGGAGCGTGCTGAAGAGGCTCTGCTACTACCTCATGCGTTG
TCAGCCCTGGAGGCCGAGCCCATGGTTCGCGCGGACGCCTCAGTCGCCGCCGGCGCTGGC
GCCGCTAACTACGCGACCGTTTTGACACCCCTAGCCGTCCCAGCCAATAACAAGGACGCT
AAGACAGTTGCCCCTGACACTGACTGCCACTTGGTTCTCGCGGCCGATGTACTGTCCCGT
CACGGCTTGACTACGCTCCAGAATCTGGCTGCAGCCCTGAATGACGTCGGTATGATCTTG
CTGGAAGAGCCCCACTCTACACTCGACGACCCCAGCTCAAAGGAAATGCTCAAGAAGGCT
GGTCTGCAACTAGTGTCCCGCCAAGTGGCTGCCAACAGCGATTACTTGCTACTGAAGAAG
GTTGCGACCATCCCCAAAGACACAATTATCATTGACGTCACGCCGACTGACTACAAATGG
GTGGAGACACTCCGTGATGCCATGAAGAAGGCTGAAACAGAAGAGATGCGTATTTACGTG
GTCGCTAAAGACGAGATGAACGGCGTTTTAGGTCTGGGTACATGTTTGAGGGCTGAGCCA
GGCGGCAAGGCTGTCAGAGTGTTCCTGATTGGTGATGTCAAGGCCCCCGCGTTTAACATG
ACAGCGGCCGCGTACAAGGCGCAAGTTGAGAAGGATGTGGCCGTCAACGTGTTAAGGTCG
GGAGTTTGGGGATGCTACAGGCATCTGCTGCTCAATGACGTCAGCGACGCTCAGTTGCAG
TTGGAACATGCGTACGTGAACACGCTGACCCGTGGTGACTTGGCTTCTCTGCGCTGGATC
GAGTCTCCTCTTCGCTACCACGAGTTTGATGAGGTGGCGAAGCGCACGCCGCACCGCAGC
GAGCTGTGCTCCATCTACTACGCGCCGCTGAACTTCCGCGACATCATGCTGGCCACCGGC
AAGCTGCCGCCCGACGCGCTGCCCGGCAACCTGGCCGGACAGGAATGTATCCTCGGCCTG
GAGTTCAGCGGTCGCGACACTAAGAACCGCCGCGTGATGGGAATGGTGGCCGCCCAAGGT
CTAGCCACCACCGTGCAGGCCGACCCAGGCTTCCTGTGGGAAGTGCCTAAGTCCTGGACC
CTAGAACAAGCCGCCACCGTCCCTGTTGCCTACTCTACAGCCTACTACGCTCTATGCGTG
CGAGGCCGCATGACTAAGGGAGAATCTGTCTTAATCCACGCCGGTACGGGAGGTGTCGGT
CAAGCCGCCATTGCTATAGCCTTACACGCCGGATGCACTGTGTTTACAACTGTGGGAACG
CCCGACAAACGTCAGTTCTTGAAGGAGAGATTCCCTGGTCTCAAAGACGAGAACATCGGC
AACTCGCGTGACACATCCTTCGAGCAGCTTGTCCGCACGCGGACAAACGGAAAGGGAGTC
AACTTGGTGCTGAATTCTCTGGCCGCGGACAAGTTGCAGGCGTCCGTGCGCTGTCTGTGC
GAGGGCGGACGCTTCCTCGAGATCGGGAAGTTGGATCTGTCTAACAACACTCCTCTGGGC
ATGTCAATCTTCCTCAAGAACACCACATTCCACGGCATCCTGCTAGACGCCCTATTTGAC
GCGGGTGACCATCCGGACAAGCGCGCCGTGGTCAAGTGCATGGACGAAGGATTGAAGTCT
GGAGCGGTCAGGCCTCTACCGTCTACTGTGTATGGGGACCAGCAGTTGGAACAGGCTTTC
CGTTACATGGCGACGGGCAAGCACATCGGCAAGGTGCTGCTGAAGGTGCGCGACGAGGAG
CCCGCCGGCGCGCGCCCCGCGGCCAAGCTGGTGCCCGCCATGCCGCGCACCTACATGCAC
CCCGCCAAGACTTACGTACTAGTCGGTGGTCTCGGAGGCTTCGGTCTGGAGCTGGCGCAG
TGGCTCACCGTCCGCGGCGCCACTCGCATCGTGCTCAACTCGCGCTCGGGCATGCGGACT
GGGTACCAGGCGTATTGCGTGCGCAGATGGCGCGCGAAGGGCGTCCAAGTGCTCATCTCG
ACCACGGACGCGACGTCAGTCGCCGGCGCCAAGGCCCTCATGCAAGAAGCCAACAAGCTG
GGCCCAGTCGGCGGCGTGTTCAACCTGGCTGCGGTGTTGAAGGATGCGTTTTTGGAGAAC
CAGACGCCTGAGGACTTCAAGGCGGTGGCTAAGCCTAAGATTGACGGAACAATCGCCCTG
GACAAAGCGACCCGCGAGCTCTGCCCTCAACTGGAGTACTTCGTGGCGTTCTCCTCAGTC
TCCTGTGGTCGTGGTAACGCCGGGCAGACCAACTACGGGCTGGCCAACTCGAGTATGGAG
AGGATCTGCGAGAGGAGGACCGCCGATGGACTGCCGGGCTTGGCTGTGCAGTGGGGCGCT
ATTGGCGACGTCGGCCTAATCATGGGCATGGGCGGCGACGACGTGGTAGTCGGCGGCACA
TTGCCCCAACGCATCCTCTCCTGTGTCGAATCCCTGGGCACCCTGCTGGCTCTCCCACAC
GCGGTGGCCGCTTGCATGGTTCTCGCTGACAAGAGCAGGAAAGCCGCCTCGCCCACGCAA
GATCTGGTGCAAGCTGTCGCGAATATTCTGGGGATCAAGGATGCGAGTAAAGTGTCCGAG
ACGGCGAATTTGGCGGAGCTGGGCATGGACTCGCTCATGGGTGCTGAGATTAAGCAGACT
TTGGAGCGCGGCTACGACGTAGTCCTCGCCGTGCAAGAGATCCGAGCCCTGACCTTCGGC
AAGCTCAAAGAACTGTCCGGGGGCGCCACCGACGCCGCCCCCGCCGCCCCCGCCGCCGTT
ACTACTTGTACTCTTCGCTGCTGGAGCGGGCGCGGCGGGCGCGGGCGAGGCGACGGGCGG
CGCGGGCGGCGACTGCGGCAGCAGAGCCTCGGCGCTCTGGTGCTGCACGGCGCCCACTTG
CGCCGCCGCCAGCGACTTGCGCGGGTCCTCCCACGTCGTCGTCTTCGTTATGTGATTGAG
ATAATAAATCTGCCCTTCTGGGGTTCGAGCTTGTTCCCATCCTGGAGGTAA
>c708462 Fatty acid synthase-4  [Plutella xylostella=Diamondback moth]
ATGCCGTCGGTGACGACGAACGGGATGGGGGGCGCAGATGACATAGTGCTGACGGGG
CTGTCGGGCCGCCTGCCCGAGTCCAACTCCATCGACGAGTTCGCGCAGCAGCTGTTCGAT
GGCGTCGACCTGGTCACAGCTGATGGCAGGAGGTGGATGCCTGGTTTGCACGGTTTGCCG
GAGAGAAATGGCAAGCTCAAGGACCTGGTCCACTTCGACGCGACATTCTTCGGCGTGCAC
GCGAAGCAGGCGCACCTCATGGACCCGCAGCTTCGACTGCTGCTGGAGCTCACGCACGAG
GCCGTAGTGGACGCAGGATTGACTCCCAACGCCCTCCGAGGCACCCGCACCGGCGTCTTC
GTCGGCGTCTCCAACTCGGAGACTGAGGAGCTCTGGACCGCCGACCCGGATAAGATAAAC
GGATACGCGCTCACTGGTTGTTGCCGAGCCATGTTCCCCAACAGAATCTCTTACACATAC
GACTTAAAAGGCCCGTCGTATGCCGTGGACACGGCTTGCTCATCCTCCATGTTCGCGCTG
GCTCAGGCCGCGGCTTCCATGAAGGCGGGACACTGCGACGCCGCCATCGTCGCCGGATGC
AACCTGTGTCTGAAGCCCGCCAACTCGCTCAACTTCCACCGACTGTCCATGCTGTCACCT
GAAGGCCGATGCGCTGCGTTCGACGCGGCCGGCAAGGGCTACGTGCGTTCGGAAGCCGCC
GTGGCAGTGCTGCTGCAAAAGCGCGGGAATGCCAAGAGAGTATACGCAACGTTGAGAAAC
GTCCGCACTAACACCGACGGGTACAAGACTCAGGGGATCACGTTTCCGAACGGACAGATG
CAGAAGCAGCTGGCTGAGGAGACGTTCAAGGAGGTCGGCATCCGGCCCAGGGACGTGGCC
TACGTCGAGGCCCACGGCACCGGCACTAAGGTCGGTGACCCACAAGAAGTGAACGCGATC
GCCGACTTATTCTGCAAGGACCGCTCTAAGCCGCTGCTCCTGGGTTCCGTGAAGTCCAAC
ATGGGCCACTCGGAACCCGCCTCTGGGTTGTGTTCCATCGCCAAGGTGGTGGTCGCTATG
GAGGCTGGCGTTATACCCGCTAACCTGCACTTCAAGAGCCCCAACACTGACATCCCGGCG
CTCAATGATGGCAGCATTCAGGTGGTCGACAAAAACACTCCGTGGGACGGCGGCATCGTG
GCCATCAACTCATTCGGGTTCGGCGGCGCCAACGCTCACGTCATCCTCGAGTCTGAGCCT
AAGCGCGAGAAGCGTGCCGCTCAGTACCCAGTGCCCCGCCTTCTGGTGGCCTCTGGGAGG
ACGGAGGAGGCGGTCCATGAGATGCTAGCTCATGGAGTGAAGCACGCGACCGACGCCGAG
TTGCATGCGCTGATTGATTCGGTGCACTCTGAGAACATTCCTGGACACTCGTTCAGGGGT
TACTCGGTGCTCGCTGATTCGCCGGTTGAGGATATTGTGGAAATGGAAGGCGGCACCGAC
GCGCGCCCCATCTGGTTCGTGTTCTCCGGCATGGGTTCCCAATGGGCGGGCATGGGCAAG
GAGCTCCTCTCCCTGCCCGCCTTCGCCGCGTCCATCAAGCGCTCCGCCGCGGCCCTCGCG
CCGCACGGGTTGAAACTCGAGGAGATCCTGACGACCGCCCCTGAAGAGGTGTTCGATGAT
GTGCTGATCTGTTTCGTCTCGATCGCTGCTGTGCAAGTCGCGTTGGTTGATGTGTTGAAG
ACTGTCGGGATTACTCCGGATGGCATTGTTGGGCACTCTGTTGGGGAGATTGGTTGCGCA
TACGCCGACGGCACCCTAACCGCGGAGCAGTGCGTGCTAGCCGCGTACAGCCGCGGCCGC
AGCATCGCGGACGCTCGCCTGCCGCCCGGCGCCATGGCCGCCGTGGGGCTGTCCTGGGAG
GAGGCCACCCGGCGCTGCCCGCCCGACGTGTTCCCCGCCTGCCACAACTCTGAGGACAGC
GTCACGATCTCTGGCCCGCCCGACTCGCTCGAGAAGTTCGTCGCCGAACTATCAGCTGAA
GGCATTTTCGCGCGCCGCGTCAAGTCAGCCGGCGTGGCTTTCCACAGCAAGTACATCGCT
ACAGCTGCCCCATTACTGCGCAAGAGTTTGGACAAGATCATCCCCAACCCTAAACCGAGG
TCCAGCAAGTGGGTGTCTTCGTCTGTGACGAGGGACCAATGGGGGTCGGAGATTGCCAAG
ATGTCCGACTCAGCCTACCACGTGAACAACCTCCTATCCCCCGTCCGCTTCGCCGACGCC
ATCAAGGAGATCCCCGAACGAGCGCTGGTCATCGAGCTCGCGCCTCACGCCTTACTCCAG
GCGGTGCTGAAGCGCGCCATCAAGGGCGCCGCGTGCGTGCCGCTGGTGCGACGCGACCAG
CCGCGGCCGCTGGTGCAGTTATTGTCGGGGGTTGGCAAGATCTACAGCCTGGGCGCGCAG
CCGCAGCCCGGCGCTCTCTACCCGAAGGTCTCGTTCCCCGTGTCCCGCGGCACGCCCGGA
TTGGCCAGCCAGGTGAAGTGGGAC
>c58816 g1 Fatty acid synthase-6  [Plutella xylostella=Diamondback moth]
ATGAAAATTTTAGTTCACGGTGGTACCGGGGCTCTTGGGCAGGCAGCCATT
TCTATTGCTTTAGCTCATGGATGCGAAGTATTTGCAACGGTCAGTGACATGAAAAAGAAG
AGATTCCTACAAAAACTGTTTCCGGAGTTAAAAGACGATCATATCGGCAATTCAAGAGAT
CTTACATTTGGAGACATGGTGTTGGCAGCTACCAAAGGAGAAGGCTGTGATATTATTATA
AGTTGTGTCAAAGGCCCAATGAAAAATGTAACTCTTAATTGCTGTGCTGCATCTGGAATA
ACTTTAGATACGCAACAAGTGCACTCTAAGGAAGACTTTGAATATGGGATGTTTCAAATG
ACAAAATCCAGATCTTATGCTTCTATTGATTTCTCAGCCATATTCACTTCTGAAAATTTC
TTGGAGATGGATAAATTACAGCTCATGGTCAGCGAAGGTATTGCACGTGGATACGTGCGT
CCTTTAAGTCGCGTGACGTACAGTGTGCATGAAGTTGCTAGAGCTATGCGGTTACTGGCA
TCAAGCCGACATCGAGGTAGGGCAATACTTCGCATTCACGGAGAAACAATAACTGCTACA
CCCAGAATTGAAGTCTCACCTGATAGTTGCCATCTTGTGATTGCCGCAACGGCAGATGAT
GCACTAGCCACCAGGCTGGTAGATTTGTTGATTGCTAGGAGAGCTGTAAACATTGTACTT
CTTCGTCAAAAGCATCAAGATAACAAGTCAAATGAATTCATCAAAATTAAAATGAAACTG
TGGCTGAAACTAGGAGTTGAGGTAAAAGTATTACAAGATCAGCTAACTGATGTCGATAAG
GTAGAAGAAATGCTTAAAGATTGTACTATACTAGGTCCAGTTGAAGGCATTTACTGCATA
ACCAATGATTCTCTTGACAAGTCTTCTGAAGCAAATTTAACAATGAAGTTAAAATATTTG
GATGAAGTTTCGAGGAAACTCTGTTTATCATTAAGACACTTTGTAGTAATCAATAAGAAA
GCAAACGTGGGAAGCGACATATGCTACAAAAGAATACAAGAAGGGAAACCGAGCACTATG
TTACAATTATATAAATTCAACAAGTTCAATGAACCTGGAGAAGACGTTGAATCAATTAGA
AACAATGCTGACACCCTTGGCATGCGTGGGGCAATGACTGCGATTGAAAACGCTATGTGT
TCATCACAGAAAGTTGTACTAGCATATGCCCGAGCTCTACCAGAAGAATCCCTTTTAGAA
GAAATAAAAAGAGTAACAGGTAATATTTATATACTGCCTTCAATTTATTACGAAAGTTTA
TTAACTAAATTGATTATTACAATGTTTATTTTGTTTTTATATAGGCATCGTTATAACTTC
AAACTCCAAGGATAG
>c586263 Fatty acid synthase-8  [Plutella xylostella=Diamondback moth]
CACACCAACAATTTACTGAACCCCGTGCTGTTTGAAGAAACTTCGGAACAAGTCCCTTCA
AATGCTGTTGTAATAGAGGTCGCTCCTCACGGGCTCCTGCAGGCGATTCTGAAGCGCTCT
CTGCACAGCAACTGCATCAATATCCCGCTGACAAGACGTGGCCATGCTGATAATGCTCTT
TTCCTGTTAGAAGCCATTGGCAAGTTGTACATGGCCGGCTACAATCCTAAACTACAAGCT
CTGTATCCTCGAATTGAGTATCCTGTGTCAACGGAAACACGTGGTCTGTCCCACATGATT
GAATGGGCCCATCTCGAAAAATGGAGTCTACCGCTAGAGCGCACCTATAACAGACGCGTT
GCAGGGGCTACTACATTTACGATTTCGGTGCATGATGATGAATACAGTTTCTTAAAGGGA
AATATACATGAAGGAGAAACATTATTCCCATACAGCGCCTGTTTGGTTTGTGTGTGGGAT
ACCTTGGCTATGTTATTGGGATCTCCTCTGAGACAAATATCGGTGCAGTTCAGTAACCTA
AACTTGAACAAGCAGCCGCGCTTGTACGAAGACAAGGTGCTACAACTCCATGTGCAAATA
ACCAAAGGAAATGGTGATTTTGAGGTATTAGATGATGATAATACCGTCGTTATCAGTGGG
GAAGTCATAGTCGTGCCTACATCAGCAAACCAATTGTTCAGACAGGAAGATGAAGACGAA
AAAACTGATTTGAGTCTCACTCAAGAGGACATATATAAAATCTTCCACGACAAGGGATCT
TATTACAAGGGCGAGCTGCGAAGCATTGCCAGTGCCAATGAAGAGATGACACGAGCCCAA
GTTACATGGAAAAATAACTGGATCAGTTTACTGGACGCCCTGATACAGTTCAGAACACTT
CGTTGCGATTACAATGGAATAACCCAGCCCCGATACATCCAGCGATTGCAGATCAACCTG
CACGAACACTACATAACTAGCAAGCAGCTCGTACTTGAAGCTAACTATCTGAAAAATCTT
GAAACTGCGAGATGCGGGGGAGTCGCCATAACTAATGTTAAATTCCGGGACCTGCCACCT
AAATTATCCAAACAAATTGCTTTGAAATCCTCAAATGCACAAGTAATACAGAGTATAGAC
AATGAAAACCTGAACGTTACATTGAGGAGTTCCGAATATGGTGATCTAAACACCCTGCAC
TGGGAACAAGGTGTGCCACCTACGGCTAATGATATTGAAGTCAAGGTTGACTACGTTGGA
TTAAATGTTCGTGATGCTAAAAAGGCATTAGGTGATTCTGTACCTCTTGAGCTAGAAGAC
TACAATGTTGGATACGGAATGGACTTCAGTGGCAAAACCAAAAGCGGGGTGCGCGTAATG
GGTATTGTACGTGGAGGCGCGGCCTCTACCCGGCTCGCAGCAGACCCCTCCCTGCTGTGG
CCAGTTCCCAACCACTGGAGTCTTGAAGACGCTGCC
>c586261 Fatty acid synthase-7  [Plutella xylostella=Diamondback moth]
ATGGTGTACCACCATACTAATGGAAAGAGGTGTCAAATT
GTTATTTGCTGCATTGAAGGAGAACTTAAAAACATCGCAATCAAATGCTGTTCAATGGCT
GGTATGGTGTTGGACACCAATCAAATCACTTGCAAGGAAAACTTCGAGTTTGGAATGAAT
CATCTGTCGGAAGAAAGGAGTTACTACCCCATCGACTTCGCATCCATATTTGTGAATAAC
AACCGAAAGGAAATGCAAGATATCCAGCTGATGTTGAGCGAGGGTATCGCGAAGGGCTAC
GTGCGCCCGCTGAGCCGAGTGACGTTCGACGCCATGGAGGCCGGCCGCGCCATGCACCTG
CTAGCCGCCAGCCAGCACCGGGGCAGGGTGCTGCTGCACCTGCGAGGGGACTCGCTGGCC
GCTACGCCTAGGCTCACAGTGTCGTCCAACGGCAGTCACCTTCTTCTGAGTGCTAGCACA
GATGACACCCTGGTCGGCCATATTGTGGACCGTCTCATTGCCAGGGGTGCCAAGAAGATC
ATCCTGCACCGTCAACGAAAGACTGTTGCTGACCCGTACATCATGATCAAAATCAAGAAA
TGGAAGAAACTTGGGGTTGATGTTAAGGTTACAGAACAGAATCTGATTAGCGTGGAAAAT
GTGCAAGCCATGATTAAAGAATGCAACGATCTCGGGCCTGTGGAAGGCGTCTACTTCATC
ACGACGGGAGTTGTTGGCGACAGAATGCAATCGGAACTAAATTGTGCATTGAGCAACTTG
GACTTTGTGACGAGAAAGATTTGCTCTTCAATCAAATATTTCGCGGTCATCAACGAAAAC
AAAACTATCGGGCAGGAGTTATGCATCAACAGAACTTCCGACAGGCTGCAATCGACAATG
CTCATTTTACCAAAACTCAACAAGTTCAGTGAAGAAGCACATCTTGAAGTTTGCAACAAG
GACCTTGGTTTGTCCCTCACGGCGGCGGCAGAGGCCATGGAGCTGGCGGTCAGGGCGAAG
AGTCCGGTGCAACTGGCGCAAGTGACGACCGCACCTTCCCGCAACTTGCTGAGTCACGTC
GCAGCTATAGCTGGAATCAAGGTGACAGAGTACACGCCGGAAAATCTAACCCTCGAACAA
TTGGGCTTCGACGTTTACCGCGCTAACGAGGTGGCAAAATATTTGGATGAAAACTTCTGT
CTCACCTTAGAAAGTGAGAGTGTGCCAAAGTTAACCATTTCTAGAATCCGTGAGCTGGAA
AAGCAGACAGAGAACATGGATAAGGGAAAGACTGGTTTGAGCGTAATCTACAGTTATGTA
GACCCCGACGAGCTGATGGGCACCCTTGAGTTGCTGTTCGTTCCAACAATGACCCACAGT
GCTGCTACGCGTGAAGATGAATTCTACAATGAAGACACTTACCTCGTTCTAGTACCAGGT
CTAGAAGGAAACTACAGAAAGTTCAATAGCCTCTGTGAAAGATTGAAACTGGCGGCAGTC
GTCATCCAGCCTGGTTTAGAGAACCCACATGAAAGTATTCAGGACATGGCAATGAGATTG
TCCAAGGTCATGATGAAGAAACTTCAACCAAAGAAGCGATTCTTCATTTTGGGGTATTCG
TTTGGTGTTATGATCGCTTTAGAGATGGCAGCCATCTTGGAAGAGCATGGTCTGACTGGT
ACGGTGTACTGCGTGGACGCGAGCCCGGACACGTTCCCGGCGGCGCTGGAGGGCTGGCTG
CGCGAGGCGGGCGCCACGGACGAGGCGCGCCTGCAGGACGCGCTGGTTCAGCACATGTAC
ACGCTCATGACCGACAGCAGCTCCGACCAGCTCACACTGCAGCTGAAGAACGCCGGCTCA
TGGAAAGAGAAAGTGGAAGCGTGCGTGAGCACCCTGCGAGGCCGCGTCTCCCATTCTGCG
CAGTACGCCCGCAGTATGATCGAGGCTACGCTCGGTCGAATGGAAGTGGTTCGCTCGTAC
AACCCTCAGAAGTTGCGTGAGAACCCTTTGATCTCGCAAATCGTGGTACTACGATCCGAC
TGCCAGCCAGCCTCGGTGAGGCCGGACCTGGGCCTGGCCAGCTACTCGCAACAAGCCCCG
GTCGTCTACACCCTGAGTGCCGACCACGCGTCTGCTCTAGATGACCTGCGCTGCGCCAAC
ATCGTCAATAGACATCTCGACGAATCGATCAAGGAGGCATTCCTCAAGAGGAATCTGTGC
GAGTCGTACCTACTAAACGCTGATACGTTCATGGGCATGGCTGAAATTGATGAAGTTGAT
TAA

>Px005197 Fatty Acid Transport Protein-4  [Plutella xylostella=Diamondback moth]
ATGGACGCTCTACTCGCGGCTCTCGTGGCCCTCATGGCTCTCGCGGCAGCCATGGCCACCGGACTTAGCACGCTCTCCAAAGCGGCAATTTTCGCGCTCCTAGCCGTCGCCCCCTGCATCTACCGCTACAGGAAACACATCTACATCCTCATCAAAACCCTACCGAGAGACCTCAAATTCCTATGGCGCTACGCGAACGGCATGATCCGGTCGAAGCGCTGGGGCCGGCAGGACGCCACCGTGGCGGAGCTGTTCACGCGACGCGCGGAGAGGCACCCCGACGCGCCCTGCTTCATCGTGGTGGGCGACCGCACCTGGACCTTCAAGGAGATAGCGGCAAAGTCCAACCAAGTATCGCGCGTGATGCAGGAGCAACTGTCCCTCAAGCGCGGCGACGTGGTCTGCGTCTTCATGCCGAACTGCGCCGAGTACGTGTGGACGTGGCTGGGCGTGGCCAAGCTGGGCGGAGTGTCGGCCCTCATCAACAGCAACCTGAGGCACAAGCCGCTGCTGCACTGCATCCAGGTGGCGAAGGCGAAAGCGGTCGTGTTCTCGGATGCGCTGGCTGATTCGTTCTGTGTCCGCATTCTAAAAGAAATTTCGTCCACAGCAATCGCCGAGATCAGGGACCAGCTGCCTCCGGAACTGAAGCTGTTCCAGCTGTACGACACCCCCAGCGCCGGGGTCATCAACCTCGCGGCCGAGATGGAGAAGCACCCTCCCATCTACCCCATCGTCACGGAGAAACTCCACTACAAGGATACCCTCTTGTATATCTACACTTCCGGCACCACGGGCATGCCTAAAGCGGCCGTACTGCCAAATTCTAAGTACCTCCTCGTCATGGTGGCCACGGTCCACATGTTGGGCCTCAAGTCCACGGACCGCATGTACAACAGCCTGCCTCTGTACCACACGGCGGGCGGCGTGGTGGGCACGGGCGCGGCGCTGGTTGACGGGATCCCGTCGGTGCTGCGGCCCAAGTTCTCGGCTTCTAATTATTGGACGGACTGCTTGAAGTATGAGTGCACGGTGGCGCAATACATCGGCGAGATGTGCCGCTACCTACTGGCGCAGCCGCCGCGGCCCACGGACGCGCAGCACCGCGTGCGCATCATGGTGGGCAACGGCATGCGCCCCGCCATCTGGCAGCAGTTCGTGCAGAGGTTCAAGGTGTCCCAGATAAATGAAATTTATGGAGCCACCGAGGGCAATGCTAACATAATAAACGTGGACAACACACTCGGAGCAGTCGGCTTCCTGCCGAAGCTGTTACCCCAGAGTCTGCTGCCCATCGCGCTGGTGCGGGCCGATGAGCAGGGCCAGCTGCTGCGCGGGCCCGACGGGTTCTGCATGCGCTGCCAGCCGAACGAGCCGGGCATGTTCATCGGGCTGATCGCGCAGGGCAACGCGTCCAGAGAGTACTACGGATATGTAGACAAGACGGACAGCAACAAGAAGCTGATGCGCGACATATTCGCGAAGGGCGACGCGGCGTTCATCAGCGGAGACATCCTCGTGGCGGACGAGCTCGGCTACCTGTACTTCCGCGACCGCACCGGAGACACCTACAAGTGGAAGGGTGAGAACGTGGCGACGGCGGAGGTGGAGGACGCGATGGCGGGCGCGCTCGACCAGCGATCGTCAGTTGTTTACGGCGTCTCTATCCCCCAGACAGAGGGTCGCGCGGGCATGGCGGCCATAGCGGACCCGGCGCGCGGGCTGGACCTGGCGCGGCTCGCGAGCCACCTCGACGACTCGCTGCCGTCGTACGCGCGGCCGCTGTTCCTCAGGATACTTAATGATATTGAGATCACTGGAACGTTCAAGCTGAAGAAAATGCAATACCAGAAAGAAGGCTTCGACCCGGAGGTCATAAAGGACCCGCTGTACTTCAGGGCGGGCGGCGGAGCCTTCGAGCCCATCACCGCCCAGCTCTTTAACGACATCTGCAACGGGAGGGTCAAACTCTAA
>Px005199 Fatty Acid Transport Protein-1  [Plutella xylostella=Diamondback moth]
ATGGCGGCTTCCGGCGTGGTGGTCGACAACAATATGAACAACACTATCAAGAATAAAAATGATAACCCGAAACAAACGAAGGACGTGGAAACCGGCACCAAGAACGTACAGTCAGACGACGGCACGAACTGGGGCCGCACCATAGCGCTACTCCTGGCGTGTCTCGTGCTCGTGGCCGCCTGTACCGTGGCCTGGGTGTTCCAGGACTGGCAGACCAGTCTGCAGGTCTTCGCCATACTGGTCGTGGTCTACGTCATCGCCTTCCACTGGAGGTGGATATATATCGCTATTCGGACTACGCCAAGGGATACGAAAGCTCTCTACTGCTATGTGAAAATCCTTCTTCTGACAAAGTCTTTCCTCAAGAAGAACTGGGGTATGACAGAGATGTTCCACGCTATGGTCAAGAAACACCCGAACAAAGCCTGTTTCCTTTACCAGGATGAGACTTGGACTTTCCAACAGGTGGAAGAGTTCAGCCTGCGCGTGTCAGCTGTTCTGAAAGCGCAGGGCATCAGGCCGGGGCAGACGGTGGCCGTCATGATGAACAACTGCCCCGAGATGCCGGCGACCTGGCTGGGCATTGCCCGCATCGGGGGCATCTCGCCGCTCATCAACACCAACCAGGCGGGCAACACGCTGCTTCACTCCATCACTGTCGCGCATTGTGATGCCGTGATTTACGAAGACTGCTTCGAAAGTGCATTCGAAGCCATCTCCAAAGACCTTCCGCCATCTTTAAAACAGTACAAATTCACGCGCCGCCAGCTGAGCACTTCACCCGACCATGTCAAAGTTTCCGAGGGCTGCAATGACTTCACAGCACTCCTCGAGGCGACCCCTCCAGCGCAGTGGTTCCCATCGGAAGGGCACGGGTTTAATGGAAAACTGCTCTACATTTACACCTCCGGGACAACCGGCTTGCCCAAGGCGGCCGTTATTTCTAGTTCGAGGATGGTGTTTATGGCATCTGGTGTACATTACTTGGGATCTTTAAATCCAAATGATGTAATCTATTGTCCTATGCCACTTTATCACTCTGCTGGAGGGTGTATCACTGTCGGCCAAGCCTTTATTTTTGGTTGTACTGTTATATTGAGGCAAAAGTTTTCTGCATCTGCGTATTTCCCTGACTGCATCAAATATAAAGCTACGGCTGCTCATTACATCGGTGAAATGTGTCGTTATATTTTGACTACACCACAAGCCCCGACTGACACACAACATACAGTGCGTACTGTGTATGGAAATGGAATGAGACCTCAGATTTGGACAGAATTCGTGAAACGGTTTAATATTAAACGTGTTGTGGAGTTTTACGGTGCAACTGAAGGAAATGCTAATATAGTGAATGTGGACAACCGCACTGGTGCAATTGGTTTCGTATCACGAATAATTCCCGCAATTTATCCTATTGCCATCATCCAAGTTGATGAAGAAAGTGGTGAACCCATTAGAAACCGGAAAGGATTATGTCAGTTAGCGAAGCCCAATGCTCCTGGTGTTTTTATTGGAAAGATAAACCCAAACAACCCAGCACGTGCTTACCTGGGATATGTAGACAAGGAGGCATCTGAAAAGAAAATAGTACGAGATGTATTTTCTAAAGGAGATTCGGCTTTCATCTCAGGTGATATATTGACAGCAGATGAGCTAGGATACCTATACTTCAAAGATCGTACGGGTGACACATTCAGATGGCGCGGTGAGAATGTCAGTACAACTGAAGTTGAGGCGATAGTCTCTAAAATAGCCGACCAACGAGATGCAGTTGTGTATGGTGTTGAGATTCCAAATATTGAAGGTAGAGCTGGCATGTGCGGTATCGTTGACGAAGATAATACTCTTAATCTCGATGAATTAGCTAAAAATATAACCAAAGACATTCCAGTCTATGCGAGACCCGTGTTTATAAGAGTAATGACTAAATTAGACATGACAGGTACCTTCAAAATGAAGAAAGTAGACTTACAAAAGGAAGGCTATAACCCTTCTGTCATAGCTGACAAGCTGTACTATTTAGACTTGAAATTAGGAAAATACTTACATTTAGGCCCTGAAGAATTTAGGAAGATTGAATCAGGGGAAATAAGACTTTAA
>Px008784 Fatty Acid Transport Protein-3  [Plutella xylostella=Diamondback moth]
ATGGCAAGCAAAGCAGGAGTTCGTTTTGAGGAAGCGGAGAAGAAGCGAGGCCAGATCCTTGCGTGGACCGGCCTCACGTTCGCGACCGTGGGCTGGATGTTCCGATCTTCTCCCACCGCTGTGACCCTGGTAGCGGCGCTGTCTGCTTACCTCATGAGCGGAGATCGATACCAGTGGGTCTACATTTGGAGGAAGACCGTTTATCGGGATATGCTGTGA
>Px017450 Fatty Acid Transport Protein-2  [Plutella xylostella=Diamondback moth]
ATGGCAAGTAAAGCAGGAGTACGATTCGAGGAAGCGGAGAAGAAGCGAACTAAGATCCTTGCGTGGACCGGCCTCACATTCGCTTCTATCGGATGGCTGTTCCGATCTTCTCCCACCGCTGTGACCCTGGTAGCAGCTCTGTCTGCATACCTCATGAGCGGAGATCGATACCAGTGGGTCTACATTTGGAGGAAGACCGTTTATCGGGATATGCTGTGA
>Novel00104 Desaturase-14  [Plutella xylostella=Diamondback moth]
ATGGGCATGATAGAGGATTCCGAGGATCTGTTTGACTTTTCCCATGATCATGGCCACAACCATGACAAGACTGAAGTAAAGCCGAGGAAGTATGAAGTGGTATACACAAATCTATTGACTTTTGGTTACGGTCATATCGGGGCTTTATACGGACTTTACCTCGCTTGTACCGTCGCTAAATGGACAACGATATTTTTTGCCCTAGGCCTGTACTACGCAGGAATCCTCGGCATAACAGCGGGAGCACACCGGCTGTGGTCTCACCGCACCTACAAAGCCAAGATGCCGCTGCAGATAATCCTCATGATCCTGAATACGATAGCGTTCCAGAACACAGCCTACACCTGGATCCGGGACCACAGGCTTCACCACAAGTACAGTGATACAGATGCTGATCCCCACAACGCGACTCGAGGGTTCTTCTTCTCCCATGTCGGGTGGCTGCTTGTGAGGAAACATGAGGATGTCAAGAAGTACGGGAAGCTGATCGATATGAGCGACATTGAGAATAACCCGGTCTTGCGGTTTCAGAAGAAATACGCACTGCCGTGGTGCGGGATGGTCTGCTTCGTTCTGCCGACGTTAATCCCGATGTACTGTTGGGGGGAATCCCTGAACTGCGCCTGGCACATCGCCGTGGTTCTCCGCTACGTGGCCAACCTCAACGTCACCTTCCTCGTCAACAGCGCCGCCCACATCTGGGGCTACAAACCCTACGATAAAAACATGCTGCCAGGAGAAAATATCTCGGTAGCCATTGCTTCTTTCGGGGAAGGATTCCACAACTACCACCACACTTTCCCCTGGGACTACAGGGCGGCGGAACTCGGAAATAACAGGTTAAATCTGACGACTGCGTTTATAGATTTCTTTGCGTCTATCGGATGGGCTTATGACCTGAAGTCGGTGACCAAGACACACATAGAAGCAAGGAAGAAGAGAACGGGTGATGGGTCAAATTTTTCGTGGTTAGACAAGGAAACTGTTACGGAGGATCAGAAAGATAGATAG
>Novel00105 Desaturase-15  [Plutella xylostella=Diamondback moth]
ATGGTGTGTAAATCCACGGACGAGGACATGTTCGGGCCCGAGATCCCGGAGGCCCCCGAG
ATCCCGCGGGACGTCCCGGCGAAGCGGCCCGAGATCAAGGTGTCCAAGAGGAAGTACGAG
ATCGTGTGGTTCAATGTGGCCACCTTCACGTACGCGCATCTCGCCGCGCTGTATGGACTG
TATCTGGGTCTGACTGCTGCTAAATGGGAGACGATTATCTTCTCGGTGATCCTCTACTCG
ATGGCCATGATCGGCGTGACGGCGGGCGCGCACCGCCTGTGGTCCCACAAGGCGTTCAAG
GCGAAGCTGCCGCTGCAGATCATACTCATGCTCTTCAACTCTGTCGCCTTCCAGTATACC
GCGTACCATTGGGTCAGGGAACACAGACTGCACCACAAATACAGCGACACCGACGCGGAC
CCCATCAACGCACACCGCGGCTTCTTCTACGCGCACGTGGGCTGGCTGCTCGTGAGAAAA
CACCCTGATGTGAAGAAGGCAGGACCGACTATTGACATGTCGGATTTGGATGCCAACCCG
GTGGTCAAGTTTCAGAAAGACTACGCCATTCCATTCTGCGGCACAATCTGCTTCTTACTG
CCCACCCTGATCCCGGTCTACTGCTGGGGCGAGTCCCTGAACGTGGCCTGGCATGTGGCG
GTGTTCCGGTATATAGCCAACCTCAACGTCATGTTCCTCGTCAACAGCGCCGCGCATCTG
TGGGGGTACCGTCCCTATGACCACACCATGCTACCAGCTGAGAACCTTAGTGTGGCATTG
GCCTCATTCGGAGAAGGATTCCACAACTACCACCACACCTTCCCTTGGGACTACAAAGCG
GCGGAATTCGGCAACAATAGATTAAACTTCACGACAGCTTTCATTGACTTCTTCGCGAAG
ATCGGCTGGGCGTATGACCTGAAGTCCGTGTCGGATGAGATGATCGAGGCGAGGAAGAAG
CGAACGGGTGGTGGTCCTAACTTCCCGTGGATGGAGCATGGTGAAAAGATCACGGAACAC
GCGAAAGATAGATGA
>Px000637 Desaturase-1  [Plutella xylostella=Diamondback moth]
ATGGGCCTCACAACTACGAAAGAGAACGAATCAAAATGCATAGACAGCAATAACAATTTAGATCACGAAAAACGTCTAAAGCAACAAAACTATGACGTCATGTTGCCAAAGAACGAGTACAGATTCATGAAGACCATCAGGAGATGGGAAAGAGACGTTGTGGGCTTTGAAACCCCATTGAGGTGGATTAATATCTTCCTGATCTCGACGTACCATTTGGTTTACGCGCTATGCGTCACATACTGTTTCATGCACAGGATACATATTCCCTTGATCAGTTATGTCCACGGCCTGTTCTTTGGCTGGATGGCGGGGTTCGGCGTGACGGGGGGCGTGCACCGCTACTGGTGCCACAGATCCTACAAAGCCAAACTACCACTACAGATCATACTACTGGTATGCTACTCCATGGCTGGACAGAACACAATATACGAGTGGGTCCGCGACCACCGAGTGCACCACAAGTACTCGGAGACCTCCGCGGACCCGCACAACGCCAACCGAGGCTTCTTCTTCGCGCACGTCGGCTGGCTGATGATGAAGAAGCACCCTGACGTCGTCAGGAAAGGCAAAGTTGTTGATATGAGCGATATTGAAAACGACCCGCTTGTTCGGTTTCACACAAAATACTTCTTGTTCTTCAAGCTGGCATTCTGCTACGTCATCCCAATTCTGATCAGTCACTACGTGTTTGGGGACTCCTGGCTCATGACGATCTACACGGAGACTGTCATCCGCGTGCTCATGAGCCTCCACTACACCTGGAGCGTCAATAGCTTCGCCCATATGTGGGGGAACAAGCCTTACGATAAATCAATAATGCCTGTAGAGAACTGGGTGGTGTCATTGTTCGCGCTGGGCGAGGGCTGGCACAACTACCACCACACCTTCCCATGGGACTACAAGGCGGCGGAGTTCGGAAACCACATGAACGCAACAAGTTATATCATCGATATATTCGCTAAGATCGGGTGGGCCTATGATTTGAAGAAAGCGTCGCCGTCGCTTGTTCATGCGGTTGCGAGTAGGAAAGGAGACTTATCAATAAAAAGGAATGTAAAATAG
>Px001219 Desaturase-2  [Plutella xylostella=Diamondback moth]
GGTTCAATCTACGAGTGGGTGCGCTACCACCGCCTCCACCACGCTCACTTCGGCACCGACTGCGACCCCTACAACTACCGGCGCGGCTTCCTCCACGCCCACCTGCTGACGCGGCTGCGGCAGCTGAGCGCCCACCAGCTGGGTCTGCTGGAGCAGGTGGACGTGGCCGACCTGGAGGCAGACCCCGTCGTCATGTTCCAGAAGAAGTTCTACTGGCTTCTCTACGGCGTGGTGTTCCTGCTGTTACCCCTCAACGCGCCATTGGAGTACTGGGGCGACTCGGTGCTGAGCAGCGTGTTCGTGATTGGCTTCCTTCGCTACCTGGTGGTGCTGCACGCCGCCTGGTTGGTCGAGAGCGGCATCTGCGTGTGGGGACTGAAGCCGGGGGAGAAGTACCCAGCGGACTCTAACATAGTGTTCATCCTGGCCAAGACCTTCTGGCCCCACTACCACTACCTCGTCCCACAGGACTACAAGTCAGGAGAGTATGGAACTTATGACTGCGGCTGCACCACGGCCTTCATCCGCGTGTGGGCGGCCCTGGGCCTGGCCACGGACCTGCAGACGGTGGACACGGCCACGGCGCAGCGGGCCCTGGCTGAGGCCGCCAGGACTCACGTCTCCGTCTCCAAGGCCCTGGCGGAACAAATCAAGAAGCAACGCCTACCTGAAGGGCACTATTTGAAGCGATGA
>Px002136 Desaturase-3  [Plutella xylostella=Diamondback moth]
ATGCCGCCTCAAGGGCAGACGACCACATCGTCGTGGGTTCTCTACGAGAATGACGCGACCTCAGAGGACAAGTCGGTGACGCAGGTGCCCCCCTCGGCGGAGGACCGCAAATGGATCATCGTGTGGAGGAACGTCATCCTGATGGCAGTCCTGCATATTGGAGGACTGTACGGCGCCTATCTGTTCCTTACTAAGGCTATGTGGACGACGTGCTTTTTTGCGGTGTTCCTGTACATCTGCTCTGGTCTCGGCATCACTGCCGGCGCGCATCGGCTGTGGGCCCACAAGTCCTACAAGGCGCGCCTGCCTCTGAGGATCCTGCTCACGCTGTTTAACACCATCGCTTTCCAGGACTCGGTGATCGACTGGGCGCGCGACCACCGCATGCACCACAAGTACTCTGAGACCGACGCGGACCCTCACAACGCGACTCGAGGCTTCTTCTTCTCCCATGTGGGCTGGCTGCTGGTGCGCAAGCACCCCGAGATCAAGAACAAGGGACACACCATCGACATGAGCGACCTGTGGGCCGATCCCGTGCTGCGCTTCCAGAAGAAGAACTACTTGCTGTTGATGCCCCTCTGCTGCTTCGTGCTCCCCACCATGATCCCGACCCTATGGGGAGAATCCCTGTGGAACGCCTACTTCGTCTGCGCTCTGTTCCGGTACACCTACGTCCTGAACGTGACCTGGCTGGTGAACTCGGCCGCGCACAAGTGGGGGGACAAGCCCTACGACAAGGACATCAACCCCGTGGAGACCAGGCCCGTGTCGCTCGTGGTGCTCGGCGAGGGCTTCCACAACTACCACCACACCTTCCCCTGGGACTACAAGACGGCCGAGCTCGGACACTACTCGCTCAACCTCTCCAAGCTCTTCATCGACACCATGTCGCTCCTCGGCATGGCCTACGACCTGAAGACCGTGTCCCGTGACGTCATCGAGAAGAGAGTGAAGAGGACGGGAGATGGCTCGCACTACCTGTGGGGGTGGGACGACAAGGACGTGCCCGCGGCCGACAAGGACGGTGCCGTCATCATCAACCCCGACAAGACTGAGTAG
>Px006624 Desaturase-4  [Plutella xylostella=Diamondback moth]
ATGACTGCCACCGAATTGAGAAGCCTAACTAACAATAATCTAACTAAGATAAAAGCTGAGTTTGAAAATAATCAGAAAGTTCGCGAAATCAATGGTTTCGTATCATCCAAAACCATAGGAACTGACTACAGCTATAAACATGAGATAGTGTGGAAAAACGCTATTGGCTTCTTGATTTTGCATATTCTGTGCCTGTGGGGAGTTCTCATAGCGGTTACAGGAAATGTGCAATTCATTACTCTTCTTTGGGCCTACGTGGTATTGTTTATTAGTGCAGAAGGCATTACAGTTGGTGCTCACCGGTACTACACTCACAGGACATTCAAGGCTCGCCCTCTGTTGCAAGCCATCTTATTAACAGCTCAAACTATGGCTGGACAGAACTCGATGTTCATCTGGTGCCGCGACCACCGGCTGCACCACCGCTACTCGGACACGGACGCCGACCCGCACAACGCCAAGCGAGGCTTCTTCTTCTCGCACGTCGGCTGGCTCATGACCAAGAAGCACCCCCTGGTCATGGAACTCGGGAGAAGGTTGGACATGAGCGACCTGCAGGACGACTGGATGGTGCAGTTCCAGAAAAAGTACTACTACCCTCTATACGTCTTGTTCGCGATACTGATTCCTGTGTGGGTCCCCGTGCACTTCTTCGGGGAGTCTTGGTTCCACTCTCTGATGGTGGTCTACTTCGCTCGCTACGTCATCATGCTGAACGGCACCTGGCTCGTCAATAGCGCAGCGCATATATACGGGACCAGGCCTTATGACCAGAATCTTCAGCCAGTCGAGTCGTGGATAGTATCACTGATAGCCTTCGGGGAAGGCTGGCACAACTACCACCACGCATTCCCGTGGGACTACAAGGCGGCAGAACTGGGCGGATTCATCAATCCGTCCACTCACGTTATACACTTCTTTGAAAAACTCGGTCTAGCTTACGACTTGAAGTCTGCTTCACCAGAAATGGTGAAAAACAGGATAATCAAGACAGGCGATGGGACACACTACGTGCTAGGATACCCTGAGAATAAGGCAGCAGTTACCACTAGCTTCGGTCCAGTCCACCCCCTCAACCCCACCTACACGGCAGTCTACACAGCCCCAGAAGTGAACTTGAAGCAGGAAGGCCTCCCGTTGTTCCATGAGAAGGACATCATGAGCGCCAGCTGGGATGATGGAATGAGACAGAGAAACGTTGGCTCTGGATAG
>Px007173 Desaturase-5  [Plutella xylostella=Diamondback moth]
ATGGCGCCCAGCACCCCCGACGGGCAGCAGTGCACCAGCTGGCCTAGAACTGTGCTGGCCAGCCACAGCAGCCGCCGCAAATTCATGCTGGAAACTGTAGTGGAAAAGGACTTAATGGCGCCTTCGACAGTCACGGAAACGGAAGTGCAAACAGACAACTCCGCATTCGCCGCGAGAGAGACGAAGACTTGGGAGATAGTATACAGAAGAGAGAGAGACTACGACCAGGAGACGGTCGAGAGAAAATACAACTATGACGTCATGTTGCCGAAGAACGACCCAGCATTTTTGAAGCCAATCAGAAGATGGGAGAGAGATGTTATGGGGTTCCTGACACCATTGAGGTGGAAGAATATCATTGCGATCACCACGTACCATCTGATTGGCATCGTGTGGTTCCTGCACTATTTATCCAGAGGCATGCTGCCGAAACTACAGACTATTTTGTTTTGCTGGGTGATGGGCTGGCTGGGTGGGTTCGGGGTGACGGGCGGCGCGCATCGCTACTGGACCCACCGCGCGTACAAGGCCACCCTGCCTCTGCAGGTCGTCTTGATGCTGTGCTACTCGGTGTCTGGACAGAACACGATATTCGAGTGGGTGCGCGACCACCGCGTGCACCACAAGTTCTCCGAAACCTCGGCGGACCCTCACGACGCGAACCGAGGCTTCTTCTTCAGTCACGTCGGTTGGCTGATGATGAAGAAGCACCCCGAGGTCATCAGGCAGGGCAGCAAGGTGGACATGAGTGATATTCTCAATGATCCCCTAGTGCGGTTCCATACTAGATACTTCCAGCTCTTCAAGCTGCTCCTCTGCTTCGTTCTGCCGTCGCTGGTGCCGCGGCTGTGGGGGGAGGGGTGGGGCTACTGCGTGCTGGCGCAAGCCGTGCTAAGGCACCTGCTCAACCTGCACTTCACGTGGTCTGTCAACAGCTTCGCGCATCTGTGGGGGAACAAGCCTTACGACAAATCAATAATGCCTTCAGAGAACTGGGGGGTGTCTGTGGTGGCGATGGGCGAGGGCTGGCACAACTACCACCATACATTCCCGTGGGACTACAAGGCGGCAGAACTGGCCTACGATTTGAACCCAACAACTTATTTCATCGACCTTTTCGCTAAAATCGGCTGGGCCTATGATTTGAAGAAGGCATCGCCCTGTCTCATTAACGCTGTGGCTTTGAGAAAGGGTGACTTGAATTATAAGAAACATTAG
>Px007175 Desaturase-6  [Plutella xylostella=Diamondback moth]
ATGGTGAAGATCTCCGAGGCGCGGGACGCCCCCGCGCTGTCGCGGGCGCGGGACGCCGACTGGCCGGCCGTGCTGTTCTTCATCCACATCCACCTGCTCTCGCTGTATGGGGTCTGGCTGCTGCTGTTCGAAGTCAAGCTCATGACTGTATTGCTGTTGGTGGCGCTGACGTCGTTCGGCCTGCTGGGCGTGACCACCGGCGCGCACCGGCTCTGGGCGCACCGCACGTACAAGGCCAGCACGGGACTACGCGTAGCACTGATGATCTGCCAGACCTTGGCTGGACAGGGTTCAATCTACGAGTGGGTGCGCTACCACCGCCTCCACCACGCGCACTTCGGCACCGACAGCGACCCTTACAACTACAAGCAAGGCTTCCTCCACGCCCACATGATGACCAGGCTGCGGCAGCTGAGCCCGCACCAGCAGCGGCTGATGGAGGAGGTGGATGTGGCGGATTTGGAGGCGGATTGGGTCGTTATGTTCCAGAAGAAGATTGTTTGGTTTGAAGCGTCCGTAGTCGAGGTAGCTTCAGTGATCGCCTACAACTACAAGCAAGGCTTCCTCCACGCGCACATGATGACGAGGCTGCGGCAGCTGAGCCCGCACCAGCAGCGGCTGATGGAGGAGGTGGATGTGGCGGATTTGGAGGCGGATTGGGTCGTTATGTTCCAGAAGAAGTTCTACTGGCTGCTCTACGGCATAGTGTTCCTGCTGTTACCGCTCAACGCGCCATTGGAGTACTGGGACGACTCGGTGCTGAGCAGCGTGTTCGTGATTGGCTTCCTGCGCTACCTCGTGGTGCTGCACGCCGCCTGGTTGGTCGAGAGCGGGATCTGCGTGTGGGGGCTCAAGCCGGGAGAGAAGTACCCCGCGGACTCCAACATGGTGTTCATCCTGGCCAAGACCTTCTGGCCCCACTACCACTACCTAGTCCCACAGGACTACAAGTCTGGCGAATATGGGACTTATGACTGCGGCTGCTCAACAGCTTTCATCCGAGTGTGGGCGGCCCTGGGGCTGGCCACAGACCTCCAGACCGTGGACACCGCCACGGCACAGCGAGCCCTGGCCGAGGCCGCTCGGACACACGCGTCTGTGTCCAAGACCTTGGAGGAACAGATCAAGAAGCAACGCTTGCCTGAAGGGCACTATTTGAAGAGATGA
>Px007179 Desaturase-7  [Plutella xylostella=Diamondback moth]
ATGGAACAGGTGCTCATAATAGCCTTAGCAACAATCTACACATCAGGGTTCGGTATAACGGCGGGGGTCCACAGGCTGTGGTCACACCGGGCGTACAAGGCGAACACGCCGCTCCGTGTGATACTAGCCTTACTATTCACTATCACGGGTCAGAGAGACATCTACACATGGGCGCTCGACCACCGCGTGCACCACAAGTACTCGGAGACCTGCGCGGACCCGCACGACGTGAGGCGCGGCTTCTGGTTCGCGCACGTGGGCTGGCTGGTGCTGACGCCGCACCCCGCCGTGGAGGATCGCCGCCGCGCGCTGAGAGAGGTGTCTAAGGACCTGGATAGCGATCCGGTGGTTTACTGGCAGAAGATGCGCGGCTTCTGGTTCGCGCACGTGGGCTGGCTGGTGCTGACGCCACACCCCGCGGTAGAGGATCGCCGCCGCGCGCTAAGAGAGGTGTCTAAGGACCTGGATAGCGATCCCGTGGTTTATTGGAAGAAGATATTATTCATCCCGCTGTTCGGTATCCTGAACGTGGCGCTGCCCATCTGGATCCCGGTGCACTGCTGGGGCGAGTCGGTGATTAATGCCTTCATCGTCAGCTTCGTCCTGCGGTTCACTGCCACCCTCAATATAGCCTACTCTGTGAACAGCTTCGCACATCTGTGGGGGAACAAGCCTTATGACAAGTTCATCTCCCCCGTGGAGAACCAGGTGGTGTCGCTGGCGGCGCTGGGCGAGGGCTGGCACAACTACCACCACGTGTTCCCGTGGGACTACCGCACCTCGGAGTTGGGGCGAGTGAATATCTCCACCAACTTCATCAACGCTTTCGCTAAGATCGGCTGGGCTTATGACCTGAAGGCAGCGTCATCCGCCATGATCACGGACCGCATGAGGCGATGCGGCGACGAGTCCCACCACCAGGAGGAACCGGACCCTGAGGACAAGAACAAATAG
>Px007181 Desaturase-8  [Plutella xylostella=Diamondback moth]
ATGGCGCCGAATATGTCTGGCTCGACTCTCCTATTGGCTGACACAATGATGAGCAAAACTGTAGAAGACGACCGACCGAGGCTCAGCTCCTACAGCAATGATACGAAGAGACGTGATTACGAGTGGCAGATAGTGTGGCGCAACGTGTTCGCTTTCATCTACCTGCACGCCGGCTGCCTGTACGGGTTCTACCTCATCTTCACTGGAAATGTCAGAATATGGACGCCAATATTCGTATTCACGATCTTGTCGGCCATGGGCGTGCCGGCGGGCGCGCACCGCCTGTGGGCGCACCGCGCGTACAAGGCGCGCTGGCCGCTGCGGCTCATCCTCGCCCTCGCGCAGACCATGGCCTTCCAGAACCACATCTACGAATGGGTTAGAGACCACAGAGTCCACCACAAGTTCACGGAGACAGACGCGGATCCTCACAACGCGAAGCGGGGGTTCTTCTTCTCGCACATCGGCTGGCTGATGGTGCGCAAGCACAAGGACGTGTTCGAGAAGGGAGCCTCCATAGATATGTCTGATCTGGAGAAAGACCCCATTGTTATGCTGCAGAAGAAGACCTACCTGGTGGTGATGCCAGTTCTCTGCTTCATCATCCCGGCGTGCCTGCCCGTGTACCTGTGGGGCGAGGACCCCTGGACGTCGTGGTACGTGGCGTCCATCTGGCGGTACACCATGTCGCTCAACTTCACCTGGCTCGTCAACTCCGCCGCGCATATTTACGGCAACCGGCCGTATGATAAATACATCGGAGCAACAGACAATAAGACGGTGGGCATCCTGGCCATGGGCGAGGGCTGGCACAACTACCACCACGTGTTCCCGTGGGACTACAAGGCGGCCGAGCTGGGCAACTACAGCACCAACCTGTCCACCGCCGTCATCGATATTGCCGCTAAATATGGTTGGGCGTACGACCTGAAGACGGTCTCAGAAGACATGATCCGGAGGCGAGTGAACCGGACCGGCGACGGAACCCACCCCACCAGCCAGCAGGCCTCCCACTCCGAGGAACATCACCACCCAGACAACCCCATCTGGGGGTGGGACGACCAGGACATGACGGTTGAGGACAGGCAGTTCGTCGAAATATCACATAAGAAATCCGACTGA
>Px008081 Desaturase-9  [Plutella xylostella=Diamondback moth]
ATGGGTGCTAAAGTATCCCGTACCGACTTTGAGTGGGTTTATACGGAGGAGCCGCATGCCAGCCGCCGTAAAATCATTTTGGAAAAGTACCCCGAGATAAAGCAGCTCTTCGGCTACGACCCTCTGTTCAAGTGGGTGGTGACGGCGATGGTGGTAACCCAGCTGGCGTCCTTCCCGCTGGTGGCGCGGCTCAGCTGGGGGCCGCTGCTGCTCGCCGCCTACTGCTTCGGAGGCGTTATTAATCATTCGCTCATGCTGGCGATCCACGAGATATCTCACAACCTCGCGTTCGGGCACAGCCGGCCGCTGCACAACCGACTGTTTGGGTTCTTCGCGAACTTACCTATAGGGATACCCATCTCTATCAGCTTCAGGAAATACCATCTGGAGCATCATAGGTACCAAGGCGACGAAGTCCTAGACACAGACCTCCCGACCCTCATAGAAGCCAAACTCTTCAACACCACAGCAGGGAAATGCCTGTGGCTGCTTCTCCAACCATTCTTCTACTCCTTCCGGCCACTGATAGTGCGTCCGAAGCCCCCGACTCCGATGGAGCTGGTCAACTTGGTGATTCAGCTGTTTTTCGACGCGTTAGTCGTGAAGTTTTTCGGCTGGAAGGTGCTGGGCTACATGATCTACGGGTCACTGATGGCGATGGGCTTGCATCCGGTTGCAGGCCACTTCGTCTCCGAACACTACATGTTCCGCAAAGGCTTCGAGACATACTCGTACTACGGCCCCCTCAACTGGATCACGTTCAACGTGGGCTACCACAACGAGCACCATGACTTCCCTGCCGTAAAACGCATAGCCTCCGAGTTCTACGACAACCTGCCCCAGCACCACAGCTGGACCAGCGTGCTGTACGACTTCGCCACCGACCCCGAGGTGGGGCCCTACGCGCGCCACCACAGCTGGACCAGCGTGCTGTACGACTTCGCCACGGACCCCGAGGTGGGGCCCTACGCGCGCGTCAAGAGGAAGCATAGAGGGCTGGAGAGCTAA
>Px009655 Desaturase-10  [Plutella xylostella=Diamondback moth]
ATGCCGCCCCAAGTGGACCCGACGATCAGCGGCGTCCTCTTCGAGACGGACACTCAGACCGAAGACCTGGGTCTAGACCAGGACGTGTCCAAGCTGAAGAAGGCCGGGCCCAAGCAGTATGAGTACATCTGGGGCAACATCGCGTGGTTCCTGTTTCTGCATGTTGGATCGCTGTACGGGATCTACTTGGGCTTGACGTCGGCTAAGTGGCAGACTAATGTGTTTGCATTCCTGGTGCACCTGATGTGTGCCATCGGCATCGGCGCCGGGTCGCACCGGCTGTGGACGCATCGCAGCTTCAAGGCCAAGACCCCCCTGCGCGTGCTGCTCATGATCTGGCAGACCATGGGCTTCCAGGACTCAATCTTCGAGTGGGCGCGCGACCACCGCACGCACCACAAGTACGCGGACACGGACGCCGACCCGCACAACGCGGAGCGAGGCCTGTTCTTCTCACATATGGGCTGGCTGTGCTGCAAGAAGAACCCTGAGGTTATAGAGGGAGGGAAGCGGCTGGACTTGAAGGATCTGTATGAAGATCCCGTGGTCATGTTTCAGAGGAAACACTACATGAAGATGATGCCGCTGCTCTGCTTCGTGCTGCCCACCGTGCTGCCCGTGTACTGCTGGGGCGAGAGCTGGACCAACGCCTTCTTCATCCCCACCATTCTGCGCTACACCATCGGCATCAATGTGGTGTGGAGCGTCAACAGCTTCGCTCACCACTTTGGATACAGGCCTTATGACAAGTCCCTGAACCCTCGTGAGAACATCGGCGTGTGGATGATCTGCGTCGAGGGCTTCCACAACTTCCACCACACGTTTCCGTGGGACTACCGCGCGACGGAGCTGCCCTTCTACAACATGCTCACCCCGACTATCGGCTTCATTGAGCTTATGGCTAAGATCGGCCAAGCCTACGACCTGAAAGCCGTAACTCCGGATATAGTGAAGAGAAGATCCCAGCGCACGGGCGACGGCACCCACCACCTCTGGGGCTGGGACGACCCTGAATTTACTGAAAAACTGAAGTCCCAGCTCGGAGTAGTCAGCCATGAAGCCAGAGCTGAAAAGGCCAAATCTGGCTGA
>Px013457 Desaturase-11  [Plutella xylostella=Diamondback moth]
ATGGAGAAAGAAAAACGTCGTCCACCACCGATGTCTCTCAGTGAAAACTTCAGGTTTTTCGAAAAAAGTCTCGGTTTCGAAAACGATATTAAATGGACTAATTCTATTCTCATAGTGCTGTACCATGTAGTGGGAGTGTACTGGTGCTACCACTACGCGCTGCCTTGCAAATGGCAAACTGTAGTATTCGCGGCGTTCATGTACGTGATGAGCGGGTTCGGCGTGACGGGCGGCGCGCACCGCCTGTGGACGCACAAGGCGTACAAGGCCAACCTGCCGCTCAAGATATTCCTGCTCACCTGCTTCTCTTCTGCTGGACAGAACACGCTGACGCAATGGGTGCGCGACCACCGCCTGCACCACAAGTACTCGGACACGGCGGCCGACCCGCACGACGCCACCCGCGGCCTCTTCTTCTCCCATATCGGCTGGCTCATGATGAGGAAGAATGACCAGGTGCTCAGCAAGGGCAAGGAGATTGATATGAGCGACGTGCTGGCGGATCCCTTGGTGCGGCTGCATGAACGCTACTTCACCCCGCTGAAGCTGCTGCTCTGCTACGTCCTGCCCACGCTGGCGGGCGTGGCGCTGTGGGGCGAGGGCTGGCGCGCCGCCGTCGCCTGGCAGTGCTTCATCAGATACATCGGAGTCTTCCACAGCGAGCTCACCGTCAACAGCCTCGCGCATGCCTTTGGATACAAGCCGTATAATAAGAACCTGCGACCAGCTGAGAACCGGTTCGTAGCGACGTGCACGCTCGGCGAGGGCTGGCACAACTACCACCACGCGTTTCCCTTCGACTACAAGGCGGCGGAACACTACGATATCCTCAACGTGGCCACCTGGCTCATCAAGTTCTTCGCCTACATCGGCTGGGCGACGGACCTCAAAGAGGCGACGCCTCAAATGATCAACTCTATAGCAAAGAGGTTGGGCGACGGAACGCCTGTGCATTTTCCGTTAGATAGTGGCGTTCAAGTGAGTGCTAGGGCGAGTGGATAG
>Novel03271 Desaturase-16  [Plutella xylostella=Diamondback moth]
ATGTGTCCAAAATCTCCGGAGCAAGCGTCAGTGGTAGAAGAAAGAGAAGAGAAAAGTGCA
GAGTTTGAGAAGTTGATAGCTCCACAGGCTGGTCCTAGGAAGTTCAACATAGTTTACTTC
AATCTGCTAACCTTCGGATATTGGCACCTGGCCGGGGCTTATGGACTGTACTTGTGCTTT
ACTTCGGCTAAGTTCGCCACTGTACTCTTTGCAATACTGACCTACACGGCAGCAGAGATC
GGCATCACAGCCGGCGCCCACCGTCTCTGGTCGCACAAGGCTTACAAAGCCAAGCTTCCT
CTCCAGATCATCCTCATGACATTCAACACATTGGCCTTCCAAAACTCCGCCATAGAGTGG
GTGAGGGACCACAGACTGCACCACAAGTACAGCGACACAGATGCTGATCCCCACAACGCT
ACTCGAGGTTTCTTCTACTCTCATGTCGGCTGGTTGCTTGTGAGGAAACATTCGGAGGTT
AAGAAGCGGGGGAAGACGATTGATATGAGTGACATGTATAGCAATCCCGTGCTGGCGTTT
CAGAAAAGATACATAGTACCATGGGTAATACTAGTGACTTTCCTCCTGCCCACTATCATA
CCAGTTTACTTATGGAACGAGTCACTATGGACCTCCTGGCACGTCACAATGCTACGCTAC
GTGGCCAACCTCAATGCCACATTCTTGGTCAACAGCGCCGCTCATTTATGGGGCTACAAA
CCTTACGACAAGAACATTATGCCAGCTCAGAATATATCAGTCTCTTTGGCGACGTTTGGC
GAAGGGTTCCACAACTACCATCACGTCTTCCCGTGGGACTACAAAGCAGCTGAATTGGGG
AATAACAGATATAACTTGACTACGAAGTTCATAGATTTCTTTGCGTGGATCGGGTGGGCG
TATGATTTGAAGTCGGTGTCGGAGGAACTGGTTGTGAATAGGATGAGAAGGACGGGAGAT
GGAAGCAACTTGTGGGGGTGGGGTGATAAGGACATGACTGAAGAAGATAGGAATGGAGCC
>Px015380 Desaturase-12  [Plutella xylostella=Diamondback moth]
ATGCCACCAAACAGCGCTACAGACCTTCACCCCAACGGTGCACCAGAGAAGACAGCTCCAGATGAGATAGTCGACAAAAACGACGTGTTTGAGAAACTGGTGGCCCCTCAGGCTGGGCCGAGGAAGTTTGAAGTGGTCTACTTCAATCTACTGACGTTCGGGTTCGCACATCTGTCCTGGGCTTATGGAGTTTACCTGATCTTTACTGCGGCCAAATGGCAGACAACAGTGTTTGCTTTAGCATACGGCATAGCCGGTGGGTTGGGCATCACCGCCGGCGCCCACCGTCTCTGGGCGCACAGGACATACAAAGCGAAGATGCCGCTACAAATTATCCTCATGATACTGAACACAATCGCATTCCAAAACACCGCCATGGATTGGGTCAGGGACCATCGTCTTCATCACAAATACAGCGACACAGATGCGGACCCTCACAACGCAACTAGGGGATTCTTCTACTCTCATGTCGGATGGCTGCTGGTGAAGAAACACCCAGAAGTCAGGAGACGCGGCAAGCTCATTGACATGTCAGATATAAGGAACAACCCTGTGCTCGACTTTCAGAAGAGATACGCTATTCCTCTGGTACTGACACTGACATTCATCCTGCCAGCATTCATCCCGTGGTACTTCTGGGGAGAGACCCTCAACTCGTCGTGGCATGTCGCAACCATGTTCAGATACGTGACCGGTCTGAACCTCACGTTTCTGGTCAACAGCGCCGCCCATTTCTTTGGCTACAAGCCGTATGACAAAAGCATAATGCCGGCACAAAACAAGTTCGTTGCTTTTGCTGCGTTAGGAGAAGGCTGGCACAACTACCACCACATCTTCCCATGGGACTATCGGACGGCAGAACTTGGGAATAACTCGCTTAATTTGACGACGCACTTCATAGATTTCTTCGCGAAGATCGGATGGGCTTACGACCTGAAGGCGGCGCCTGAAGACATGATCAAGACGCGAGCGGCGAGAACGGGCGACGGCTCTCACTGCTGGGGCTGGGGCGACACGGATCAGGACAAGGAAGAAAGAGAACAAGCTATCATCAAGCATCCGAGCGCAGAGAAGGATGTCTGA
>Px017519 Desaturase-13  [Plutella xylostella=Diamondback moth]
ATGGCTCCAAACGCTTCTGATGCGAACGGGGTGTTGTTTGAGAGCGACGCGGCGACGCCGGACCTGGCGCTGCCGCACGCCCCGGTGCAGCGCGCCGACGCCTACCCGCGCCAGTATGTGTGGAGGAACATCCTGCTCTTCGCCTACCTCCACCTCACGGCACTCTACGGCGGCTTCCTGTTCCTCACGTCTGCTAAATGGCAGACTGATGTCTTTGCATACATCCTGTACGTGGTTTCTGGGCTCGGCATCACTGCCGGCGCCCACAGGCTCTGGGCCCACAAGTCCTACAAAGCAAAATGGCCACTGCGTCTCATCCTGGTCATCTTCAATACTATTGCTTTCCAGGACTCTGCGATAGACTGGGCGCGCGACCACCGCATGCACCACAAGTACTCGGAGACGGACGCGGACCCGCACAATGCGACTCGCGGCTTCTTCTTCTCGCACATCGGCTGGCTGCTCGTGAGGAAGCACCCCGAGCTGAAGAACAAGGGCAAGGGATTGGACCTGAGCGACCTGTACGCTGACCCCATACTGCGCTTCCAGAAGAAATACTACCTGCTGCTGATGCCGCTGGCCTGTTTCGTGATGCCGACCGTCGTGCCGGTGTACTGCTGGGGCGAGTCGTGGAGCAACGCGTACTTCGTGGCGGCCATGTTCCGCTACGCCTTCATCCTCAACGTGACCTGGCTCGTCAACTCCGCCGCGCACAAGTGGGGCGACAAGCCCTACGACAAGGCCATCAAGCCCTCCGAAAACATCTCCGTCAGTATCTTCGCTTTAGGAGAGGGCTTCCACAACTACCACCACACCTTCCCGTGGGACTACAAAACGGCGGAACTTGGAAACAACAGGTTGAATTTTACCACTAACTTCATCAATTTCTTCGCTAAGCTCGGCTGGGCGTACGATCTGAAGACGGTGTCGGAGGAGATCATCCAGCAGCGAGTGAACCGCACTGGGGATGGATCGCACCACCTGTGGGGCTGGGGCGACACGGACCACGACCGCGCGGAGGCCGACGCCGCCATCCGCATCAACCCCAAAGACGAGTGA
>Px003621 Fatty Acyl Reductase-2  [Plutella xylostella=Diamondback moth]
ATGGTGCTGATCGAGCGTCTCCTGTCCACGTGTCCCGACGTAGGGCTGCTCTACCTGCTGATGCGGGAGAAGAAGGACCAGCCGCCCAGCAAGAGACTCGCAGAGCTCAAGAAGTCACAGGTGTTCGACGTGCTCCGCAGCGCGCACCCGGAGCGGCTGGACAAGCTGCGCGCGCTCAGCGGGGACACGGCGCGGCCCGCGCTGGGGCTCTCCCCGGACGCTGTCAGGAGCCTGCAGCAGGTGTCGATCGTGTTCCACGTGGCGGCGACGCTGAAGTTCGACGAGGAGCTGCGCAAGGCCACGGACGAGAACCTGCGCTCCGTCACGCGCCTGCTCGAGATCTGCGACCAGCTGCCGCACATCGACGCGGTGGTGCACGTGTCGACGGCGTACTGCATGGCGGAGCTGGCGGCGGTGGAGGAGCGCGTGTACCCGCCGCCGTGCGCGCGCGAGCAGCTGGACGCCGTCATTGACCAGCCGGATGAGGAGATCCGACAGGAGCTCACTAAGAAGTTGCTGGGAGACAAGCCCAACACGTACACGTTCACGAAGGCGATGGCGGAGCACGCCGTGGTGCAGCATCAGGCCAAGTACCCCGTCGCCATCTTCAGACCCACCATCGTGATATCATCAGTGCGCACACCCGTACCGGGGTGGATTGAGAACCTGAACGGCCCGTCGGGCGTGATCGTGGCGGCGGGCAAGGGGCTGCTGCACGCGTTCCGCTGCGGGCCCGACCTCCGGGCCGACCTGCTGCCCGTCGACATCGCCATCGACACCATGATCGCCGTCGCTTGGGACATCGCCACGCATCGCACGTCGTCAGTGCGCGTGTACAACGCGACGACGTACGACAACCCGACCACGTGGCGGCAGTTCGAGCTCAACGTGCGCCGCAACGTCGTCTCCGAGCCCTTCGACAACGCCTTCTGGTACCCCTTCGCCACCACCTTCTCCAACAAATTCATGCACAGACTGACGGAGTGGTCGCTGCAGACGGTGCCACTACACGCAGCGCAATACATTTGCAAATTCTTGAACCTTAACACACCCGTGAACCTGATAGTGGTGAGCCAGAAGCTGAAGGCGATGAACAGCGTGCTGGAGTTCTTCTCGATGCGCGAGTGGCGCTTCCACAACGACCACGTGAAGCAGCTGCGCGCGCGCATGACCGCAGCCGACCGAGACCTCTACAACCTCGACTGCACCACCATCGACTGGGACGAACATTTCAAGAACTTCGTGATCGGGACGCGACGCTACCTGCTGAAGGAAAAGGATGAAGATATAGCTAAAGCTAAAAAACATATTAAAAAAATGTACATTCTACACACCGGAGCCAAAATGCTACTCCTTCTCTTCTTCACGCGCATGTTGCTGCAGAAGTCAGAAGTAGCGCGAACCTTCATCTACGGAACTCTCAGAATGTTACTGTCCCTATCTAGCGCCATCTACCAACGAGTGTTTACATCGAATCAGATCGATACGTGA
>Novel01101 Fatty Acyl Reductase-7  [Plutella xylostella=Diamondback moth]
GCCTCTGCAAGGGTCTTCTGAGATGTCTGGACACGCAGCCATCTAACGTTATAGACTTCATACCGGCTGATATTGCAGTTAATTTGTCTATAGTTGCGGCCGCAAAATGCCATGTTGATACTCCCAAGATCAGAGTTTACAACTGCTGCTCCGGTCCGACAAATCCGATGACGTTCAAAATGCTCTCAGATTATTGTCATGAAAATAGTATCAAACATGGACTTCATTGGTTTCCGTACCCCAAAATATTTTTAAGTACCAACCGAGTGTTCCTTAAAATTGTTAGACTCGTGTTGCAATTTCTACCATTATTTCTTGCTGACATGTGGTTGAAAATACGAGGAAAACAACCTAGATTCGTAAAAATGCTAGAAAAGTTGACTAAAGTTGAAAAAACCCTCCATTTTTTCATCAAGAACCAGTGGCAGTTTGAGAATCATAACGTGGAAGCCCTAATATCAACTCTATCCCCTTCTGATAGAGTTCAATTTCCTTGTGATCCCTCCGAGATATGTTGGAAAACGCACTTTGAAGATTACTGTCTGGGAATTGATAAGTATTTAATGAATACCTCTGTTAAGTCAGCAAATATTAATTCTGGAATGTATAAGTAA
>Px005643 Fatty Acyl Reductase-6  [Plutella xylostella=Diamondback moth]
ATGGTGAATTCAGAAGAAGGCTGTAATCAGAGTGAATCTATTAGCGAGTTCTTCGCTGGAAAGTCAGTTTTCGTGACGGGAGGCACCGGATTTCTTGGAAAAGTATTAATAGAAAAACTGCTATATAGCTGTTCGTCTATTGACAAAATCTATGTTTTAATTCGGAAAAAGAGAGGTCGGAATCCTGACGTCCGAATGCAATCATTCTATGAAAATGTCATTTTCTCGCGTATAAGAAATGAAAGACCCAGTGATCTAGAGAAAGTGGTCCCTGTTATTGGAGACATGTCAGAACCAAACCTGGGCCTAGAGCACTCAGTCATTTCTCTTCTAATTCAAAAGGTGTCAGCATTAGTCCACGTGTCGACTGCCTACAGCAACACGGAACAGGACACGGTGGAGGAGAGGGTGTACCCGCCGCCGAACACATTGCAAGAAATTGACGAATTCCTCAATAAGAGTGGCGATGATGTGGATGCAAGGAATATATTCCTAAAAAAGAAACCGAATACATACGCTTACACAAAATCTATGGCTGAATATTTGGTGTCGACCAATCAACAGGACATACCCACCGCCATCGTCAGACCTTCCATTGTGCTATCAACCCTCAAAGACCCGCTCCCAGGGTGGCTGGAGAACTGGAACGGTCCAACAGGGCTCATGTACGCCGCCGCCCGCGGGGTCCACCGGTTCATGGCAGCCGACGCGGCCAAGGTGCTGGACCTCATCCCCGTCGATACGGTCGCCAACATGACCATTGCCGCGGCCGCTGCTTGCAAAAATTCAAAGGAACTGAAAGTGTACAACTGCTGCAGCAGCCCCAGAAACCCCATCACCAATGGAGAGTTCTTGCGATACTTCATGGAATCAGGAGCGTCACATCACTATGGTGTGGTTCCATATCCGTTCTTGATTCTAATTAAATCCACTATCATGCTCTCTATATTGAAGTTCTTCTTAGTACTGATTCCTGCTTACGTGATGGATTTATTTTTGAGACTATTTGGAAGGAAACCAAAGTACGTGAAACTACAAGCAGTGTTTCAGTATGCTGAAGATATGCTGAAGTTTTTTACACTGAACGAATGGACCTTTCGTGATGAAAATGTCAGGGTTCTGATCAGAAATATGACTCCTGAAGACAGGGATACCTTCTACTGTGACCCGGCCGATATCAATTGGAGAAAATACGTAGACGATTACGTCGTTGGTATTGACAGGTTCCTGGTAAAGAAAGATAAAAATAATTAA
>Px009028 Fatty Acyl Reductase-3  [Plutella xylostella=Diamondback moth]
ATGAACCACACGCTGGCCGACTCCCCGCTCCTGGAGACCTCGCTGACCAGAGACAAGATGGAGCGCTGGGTCAAGGCTCAGGTCAAGGGCGAGAGGGCCGGCCTGGATGTCTACGGCAGCGCCAGTGAGAAACAGATGAAGGAGCTGGAGAATATCAGGAACTTGAGCAAGGAGCTGCAGGAGAATTTGCATGAGCTAGAAACCTCAGTCCGCATAGCCGACGTCGAAAACCAGGCTCTAAACCCGACGGCACCAATCCCCGATTATTCCGAGGACCACGAGTTCGTTTCTGCCAACCAACTGGACAATTATTATGCTGAGGAAGACATCCAAGACGCGAAGGAGGAAGAGAGACAACGTCTTACGAAGGGTAAAGCTGGGAGAACTGATATTCAGGCGTTTTATAAGGACCAGTGTGTGCTTTTGACGGGCGGGACGGGGTTTTTGGGCAAAGTACTGATTGAGAAGCTGCTAAGATCTTGCGGAGATATTGACACAATATTCGTGCTTGTCCGGAGCAAGAAAGGAAAAGACCCAAGAGCTAGAATACATGAGATGTTAGATGATTTTCTGTTCCAAAGAGCTCATGAAGAGAACCCCAAGGGCATCTACAAGGTGGTCCCAGTGGTGGGCGAGGGCATCTACAAGGTGGTCCCGGTGGTGGGCGACATGGAGCTGCCGGGGCTCGGCCTCAGCGAGGAAGATAGGAAGAACCTTACTAGCAAGGGCATCTACAAGGTGGTCCCGGTGGTGGGCGACATGGAGCTGCCGGGGCTCGGCCTCAGCGAGGAAGATAGGAAGAACCTTACTAGCAAGGTGACAGTGATAATAAACGCAGCGGCCACCGTCAAGTTCGACGAGAAGCTGCCAGTAGCCACCGCCATCAACGTACGAGGCACCAAGGAGGTCATCAAGCTAGCCAGGGAGTGCCGCAACCTGCGCGCCATCACACACGTGTCCACGGCATTTGCCAATACGCATGTGAAGTTTATTGAGGAGAAATTCTACGACCCACCAATGAGCGTCGAAGCCTTGGAGGCCGTCGCAGAATTAGACGACACAGTCCTTGAAGGCATTACCGCAAAACTGCTGGGCAAGTACCCCAACACGTACTGCTTCACGAAGGCCGTGGCGGAGTCCGCCGTGCGCAAGTACGGGGAGGGCATGCCGATCTGCATCGTGCGACCCGCTATAGTGGTGTCTACATACGAGGAGCCGGTGCGAGGGTGGACCGATAGTCTCTATGGACCTACGGGGCTGATGATCGGGATCGGCACTGGGGTGCTCCGCACCATGTACATGGACACGAGCAAGGTGGCGGACCTGGTGCCCGTGGACCTCACCGTCAACGCCATCCTCGCCTCCGCCTGGCACACCGCCAAGCACTTCAAGGAGAACCAAACGTCCCACATCCCGATCTACAACTTTGTGTCCGGGGCACAGAACCCGGTCACGTGGGGCGAGTTCATTGAGGTCAACCGGAAGCACGGCATCGACAAGCCCACTACTAAGGCTGTTTGGTACTACGGCCTGAACCCCACGAGCAACTACTACATGTTTCTGTTCTACAACTTCTTCCTGCACTACCTGCCGGCGCTGCTGATTGATGGATACTGCCGTATTGTGGGGCGGAGACGCGCAATGCTGAAATTCTACCACAAAGTGATGAAGCTAGCCAACATCCTCTTCTACTTCTCCACGCAAGACTGGCGCTTCTCCGACCAATCCGTGCGCAACATGTGGGACACCCTCTCCGAACAAGACAAGGCTGTATTCCCCTTCAGCATCGCTGACATGAACTGGGAGTACCTGGCCGAGACGTTTTTAGTCGGCCTTCGAGTTTACCTCGTAAAAGATGACCTTTCAACGCTGCCCGAGGCTAGAAAGAAGTGGAACAGGTTATACTACATGCATTTGACACTTAAGTTGGTAACTCTGGGGTTGGTCCTCAACATCTCATACTACGTTCTACGGTTCATGTCTAGAATTGTCTTTGGTTAA
>Px010072 Fatty Acyl Reductase-1  [Plutella xylostella=Diamondback moth]
ATGGGTTTTTTAGAAGATCGGGATCTCAGTAATGTGCCAACGATTCCTGAATTTTATAAAGGGAAAACTATTTTGATCACTGGCGGTTCGGGCTTCATGGGTAAAGTCCTGATCGAGAAGCTACTCTACTCTTGCTCGGAGCTGGACCGCATCTACCTGCTGATGCGGACCAAGAAGGGAGTCAAGTCCGAGGATCGACTCACTGAGCTGTATAATTCACCGTGGTGTTTCGACCGTCTGAAGAAGGAGATGCCGGATATCTTCATGTCCAAGGTGTCGGTGGTCGCCGGGGACGTCATGGAGATTGGACTAGGACTAAGCGCTGAAGACAGAGCCATGCTGATCAACAAAGTGAACATTATCTTCCATGTTGCAGCTAGTGTAAGATTTGATGACCCACTGAGCTTAGCAGTAAAACTGAACTTGCGAGGCACACGCGAGATCGTGGAGCTCGCTAAAGAAGTCAAAGACTTAAAAGTGCTAGCGCACGTATCAACGTCCTACTCCAACACGAACCGCAACCCCGTGGAGGAAGTCATGTACCCGCCGCACGCGGACTGGAGGCAGACCCTGGAGGTGGCGGAGACCATGGACGAGCACACGTTGAGGACTTTGACGCCTAAATATTTAGGTGAAATACCAAATACGTATACCTTCACGAAGCAACTAGCAGAGCACGTGGTTTATGAGCAACGGGGACGGTTACCAATAGTGATTATTCGACCTTCTATTGTAATCAGTAGTCTGTCGGAGCCGTTACCAGGGTGGATAGAAAACTTCAACGGCCCAGTTGGTATTCTCGTAGCATGTGGAAAAGGAATCATGCGGAGCATCTACACAGACCCTGATCTAGTGTCGGACTACATCCCAGTAGATATTGCCATCAAGAACTTCATCGCTGCTTCGTGGCTACGTGGGACCAAGAAACTGGAACCAACAGACGACATCGAGATTTACAATTGCTGTGCTGGAGATCTCAACCATATAAAAATGGGGGAATTAGTTGATATTGGCAAGAGACTGGCCGTGGCGTATCCATTGAACGACATGCTGTGGAATGTTGGTGGCGATCTAACTACCTCTAAAACAATCCATTACATTAAGGTCATTTTATTCCACTTGTTGCCAGCGATCTTCGTTGATGCTGTCCTATGGCTGCTTGGAAAGAAACCAATGTTGATCAAAGTCCAACGCCGCATATACATTGCCAACCTCGCCCTCCAGTACTACATCACACAGCAATGGAGCTTCACCAATACGAATTTCGTCGCATTACGAGAATGTATAAAAAAGGAAGACAAAGATAAGTTTTACTACGACGTGGAGGGCGTAGATGTGTACGAATATTTTAAGAAATCCGTCGAGGGCGGCCGAAGATATTTACTGAAGGAGAAAGATGAAGATTTGCCGAAGGCTAGGGCGCATTATGCAAGGGTCGTCATCCTCGACAAACTGACGAAGTGTATTTTCTACGGATACCTGTTCTGGTGGATATTGAACTCACACTGGTTCCAGAGCTGTCTACTGAGTCTGAAGGAGACTTTCGTTTTTTAG
>Px015406 Fatty Acyl Reductase-5  [Plutella xylostella=Diamondback moth]
ATGTCAGCGACTGCCATAGCTACCAACCCCCCCTTCGTTACCATGGCAACCAGAATACCAGAAGTACCCACAGAGTCCAACTATTTCGAAGAGAATTTAGCCAAAGCTAGGATATGTCTAGAATGTACTGAGAGCGAGAAAAGGATAGCAGATGTCGACGTCAATAGCAATGTGATACAAGATGGTGACAGAGTGAGCAGGACGGAGATACAGCGGTTTTATCATGGGAAGAATATATTTGTCACTGGTGGTACAGGGTTCCTCGGCAAGGTGCTGCTAGAGAAGCTGCTGCGGTGCTGTCCCGGAGTGGAGAATGTCTACCTGCTGGTGAGGCAGAAGCGAGGCAAGGATATCTACACCAGGGTCGACGAGATCTTTGATGACCCGGTATTCGACCGTCTCAAGGAGGAAGTCCCCAAGTTCCGTCACAAGATCGTGGCGGTGGCCGGCGACTGCGGCTCCGCGGGGCTCGGCCTGACGCTGGCGGACCGACATACGCTCGCTGAGAAGGTGAACATAATCTTCCACTCGGCTGCCACGGTGAAGTTCGATGAGGATCTGCGCACGGCGCTGGAGACCAACGTGCGCGCGCCGCTGCACGTGCTGCGCCTGGCTCGAGACATGCGGGGGCTCGATGTGATGATGCACATCTCAACAGCCTACTCCAACAGCCACCTGTCTGCAGTTGAGGAGCGCTTCTACCCGTGCGCCGCGGACTGCGCGCAATTGCAGTCCCTTGTAGACACGCTGACAGACGAGCAGCGAGCCCGGCTGCTGCCCGAGATCCTGGGCCCCTGGCCGAACACCTACACGTTCACGAAGGCGCTCGCTGAAAAGGAGCTGAAAGAGCATTGCGGGGGATTACCGCTGGGCATTTTCAGGCCTGCTATAGTGACTTCAACCGCCAAAGAACCGCTGCGATGCTGGATCGACAACATGTACGGACCCACGGGGGTGGCCGTCGGTGGAGCAACGGGGGTGCTCCGTACGCTGCAGTGCGACGCGGCGGTGACGGCGGAGATCGTGCCCGTGGACCTGGTCGTCAACTGTCTCCTAGCTGCGGCTAGGAGCGTGCATATGGAGCATAAGAACAGCCCTGCGCCGGAGCCTCCGATCTTCAACTACGTAAGCTCTGTGGAGAACAGAATCACGTGGGGGTCATTCATGGAGCTCAACATGGCGTACATCGACGCGCACCCGCTCACCAGCGCCGTGTGGTACTTCTCGCTGAGCCTGCACAAGTCGGCGGCGGTGAACCGCGTATACAGGGTGCTGCTGCACCTGCTGCCGGCCGCGCTCGTCGACGGACTCGCCCTGTGTGTGGGGCAGAAGCCTAAAATGCTGAAGGTCTACCGCAAGATCCACAAGTTCTCGTCGGTGCTGTCGTACTTCACGACGCGCGAGATCCAGTTCTGCAACCGCCGCACGCGACAGCTGTGGGAGGACACCTCTGAAGAGGACAAGCGGCTGTTCCCGTTCAGCATGACCTCCGTGGACTGGTCGGAGTACTTCAGCCAGTACCTCGCCGGCATCAGGAAGTACATCTTCAAGGAGAGCGAGGATACGCTGCCGCAGGCCAAGATCAAGTGGAGACGGTTGTACTATCTGCACCAGACAGTTCGTCTGATCTTCCTCATCTTTGCCGTGTACTGCGTGTGGACTGTCATATCTGCGGTGTTCTAG
>Px016292 Fatty Acyl Reductase-4  [Plutella xylostella=Diamondback moth]
ATGGCGCCATCTGTTAGCGTGGCGCATTACTACGCGGGCAAAAATGTCTTCATCACTGGTTCTACGGGATTCATGGGAAAAGTTCTTGTTGAAAAACTGCTGAGATCCTGTCCAGATATTGGGAATATCTATTTGCTATTGCGACCGAAGAAAGGGCAAAACAGTAAAGAGCGGCTTGATGACTTTATTAATAACAGGGTATTCGACCGCCTCCACTCCGAGGCTCCGCACCAGCTCTCCAAGCTCCGCCTAGTGGCTGGAGACATCCTGCAGGCGGGGCTGGCGGCGTCGGCTGAGGACGTAGCCGAGCTGATGAGGGAGACACACGTGCTGTTCCACTGCGCTGCATGCGTCAGGTTTGACCAGAGTATCCGAGATGCTGTAAGACTGAACACAGGGGGAACGCAGAAAATATTATCCCTGGCTGAAAAAATGGAGAACCTTGAGGTCTTCGTCCACGTATCCACAGCCTACTGTCGCTGCGAGCTGGACACGCTGGAGGAGCGTCTGTACGGGTCCAAGCACCAGCCGCGCCACGTCATGGACACTGTGGAGTGGATGGACGACGAGTTGTTGAGGCATTTGGAGCCCAAAATCATCGATCCTCAACCGAACACATACGCTTACACAAAGTCGCTCACAGAGGAGTTGGTTTCACAATATGAGGGCAAGTTCCCGATAGCGATTGCACGGCCATCTATTGTGACCGCGTCCTTCAAAGAGCCTATTCCCGGCTGGGTTGACAATCTCAATGGGCCCACCGGTCTACTAGTCGGAGCTGGAAAGGGAGTGATCCGCACGATGCACTGCAACGCTGACTATAAGGCTGACGTGATCCCCGTGGACCTCGTGGTCAACGGCTGCATCCTGCTCGCCGCCACCACCGCCATAGACAACAATTGGCGGTGCCATCTTGTGGTGATTGCTACTATGAGAGGGGGTAAGGTTACTCTGCACTTGACCGTACAAACTCCAACATCCAACTTGTGCCGCTACTCGCCACAAGATGGCATCACCAGTCACAACACTCCAACCAACCTCGTAAACAGCTGCGTCCTACTCACATACACCACCGCCATAGATAAATGGCGCCACCAGTCACAACACTGCATCGCGGACTACAAGGCGGACGTGATCCCCGTGGACCTCGTGGTGAACGGATGCATCCTGGGTCCTGAGTGCGAGTTTTTTCACTTATCGAGAAGTGAAATCGAAAACGCAGATTTGTATGGCGCGGAGCTAGTACAGCTACTTACCGCTAGGGCCCTGCTCGCCGCCACCACCGCCGTAGACAATCACAACACTCAAACCAACCTCACGAAAAACGACGTGATCTCCGTGGACCTAGTGGTAAACGGGTACGTCCTGCTCGCCTGCACCACCGCCATAGACCAGCCGAAGGAGATCCAAGTCTGCAATATTTCCGAGTCAGGATTGAACCCATTGACTTGGGGACGAGCTATTGATATGGGTCGCAAGCACGTGAAAGACTACCCGTTCTCCGTGTGTCTCTGGTACCCGGGCGGCTCGTGTAAGAGCAGCTGGCTTCAGCACCAGCTGGCGCTGTTCTTTACACATCTGCTGCCAGCGTACTTCATTGATTTGATCTTGTATCTGACTGGGAATAAGACTTTCATGGTAAAGATCCAGAAGAAAGTCAGCATGGGGCTCGACGTGCTTCAGTACTACACCACCAAGGAGTGGGACTTCAAGAATGACAACTTCCTGGCGCTGAGGAAGAAGGTTTCTAAGGAGGATGATGAGGTGTTTTACACGGATATTAAGCAAATCAACTGGGACCTATACATCCGCGACTACATCAAGGGAGCCCGAGAGTTCTGCTGCAAGGAGCCCCCCGCCACGCTGCCGCAGGCGAGGAGGCTGAGCCGACAATTGTACTACCTGGACCTAGTCACAAAGATAATGTTCGCAGCTTTCGCCGTGTATTTCGTGTTCTACTACGGCAAAATGCTACTGAGCGTAATGTAA
>Px001107 Acetyltransferase-9  [Plutella xylostella=Diamondback moth]
ATGCTGTCAGTAAATAGAATATTTTTCAGCAAAAACTTTAGCTATAAGAATTCCGTGAAACACAGAAACTTTTCCAACAAGAATCGAATCAAAGATGTGAACTACCAATATCTCCAACGGAGCAAAGTGCCTACGATGCATTTTCAGAAATCCCTACCGCGCCTCCCTGTGCCTGAACTGGGCAAGACCAGCGAACGCTACCTCAACGCATTACGGCCTATATTGACCTCTCAACAGTATGAAGAGGCTGTAAAAAGAACCAATGATTTTACCAGTAACGAAGGGAAACTGCTCCAAGACAAGCTGATCCTTAAGGATAAGGCCAACAAGCACACCAGTTACATTTCAGAGTACTGGTTTGATTTGTATTTGAGGGACCGTGCCCCGCTGCCTATCAACTACAATCCATTGATAGTATTCCAGAACGATGAGAGGCCAGAGTACAACAATCAGTTGCTGCGGGCTGCCAACTTGCTGACCAGTGCTGTGAGGTTCATGCTCTCACTGAGAGACCGAGTGTTGGAACCTGAGGTGTACCACATGAACCCTAAGAAAAGTAATACTCCGATGTTCAGGACTGTAACAGGGTTGCTGCCAGAAGTTGTATCTTGGTATGGTGCATATTTATTCAAAGCATTCCCGCTAGACATGAGTCAGTTTGATGGGCTGTTTGGAGCCACTCGCATTCCAAAACTGAACAAAGACCTCATCTTCAGGGATCCCAACAGTAAACATGTTCTGGTGCAACGCAAGGGACATTTCTATGCCTTTGATGTCTTGGACTCTGATGGAAACCTGTTATCACCAACTGAACTCTTAGCCAACCTTAAGCACATTATGGATGATAGCTCCCCGGTGTCTGAGCATCCTTTAGGAGTGTTAACTTGCCAAAACCGGGACGAGTGGGCGAGACAGAGAACACATTTAGAAGAGACCGGCAATACAGAGGCGCTTAACAAGATAGATTCAGCTATATTCAACTTGATATTGGATGAAGAGACAATCCTTGATGATAAACATTCTATTTTGAAGCAATATTTGCATGCTGATGGCACTAATAGATGGTTCGACAAGTCGTTCAGCCTCATCGTAACAAAAGACGGCGTGTCTGGCATCAACTTCGAGCACTCGTGGGGCGACGGCGTGGCGGTGCTGCGGTTCTTCCAAGATATTTATGCGGAGACCACGAAGAAACCGTTCCTGAACCCTGAGAGCCAGCCCGCTGGGAGTAATGTTACTGCTAGGAAGCTTGAATTCAAGTTAGACGACAAGTCGAAGCACTTAGTGAACCAAGCTCGGTCACAATACAAGGAGTGGTGCGATTCATTGAGCATTGACTACATCCTGTACGAGCAGCTCACGAAGGAGGCATGCAAGAAGTACCAAGTCAGCCCGGACTGCGTCATGCAGTTGGGCTTTCAGGCGGCCTACCACCTGCTCCGCGGCGGCTACGCGGGCACGTACGAGTCGTGCAGCACCTCCGCCTTCAAGCACGGCCGCACCGAGACCATGAGGCCCTGCACTGATAAGACTAAGGCGTTCTGCGACGGTCTCCACATGAACTCTTCATCCAAGGACGAGCTGCGAGCGCTCATGGCCGACTGCTCGGTCTACCACAGCGAGCTGGTGAAACAGGCTGCTATGGGACAAGGTTTCGACCGCCACATGTTTGCGCTCAAGAAGATAGCCGAAGAGAACAACCTACCCGTCCCCGCTCTCTTCGACTCATATGAGTACAAGTTCCTCAACAAGTCTATACTGAGTACGAGTACACTGTCCTCACCGAGCGTGCTGGCTGGAGGGTTCGGCCCGGTAGCTCAAGACGGGTTCGGTATTGGATACTCAGCGTTTGCCGACAAGCTCGGCGCTGCGGTTACAAGCTACAAGCAGCACAACTGTAGCACGCAGTATGTAGAAGCGTTGCACAAATCCTTCGAGGACATCAGGAAACTACTCTCAGGCTGA
>Px001683 Acetyltransferase-12  [Plutella xylostella=Diamondback moth]
ATGCCCAAAGTGGCAAAGGTTAAGAATAAAGCACCAGCAGAAATTCAAATAACAGCGGAACAGTTGCTGAGAGAAGCTAAAGAGAGAGATCTTGAAATATTGCCCCCTCCACCGAAACAAAAGATCTCGGATCCCGAGGAGCTCCGGGACTATCAACATCGCAAGCGGAAGGCATTTGAAGACAACATTCGAAAAAATCGCATGGTAATTGGCAACTGGCTCAAATATGCTCAGTGGGAAGAGTCTCAGAAGCAGGTGCCAAGGGCACGGTCCATTTATGAGAGATCATTGGATGTGGACCACAGAAATGTTACCCTATGGCTGAAGTATACTGAAATGGAAATGAGGAACCGTCAAGTAAACCACGCTCGTAACCTGTGGGATAGAGCCGTGACCATTCTCCCGAGAGTGTCACAGTTCTGGTACAAGTACACTTACATGGAAGAGATGCTGGAGAATGTGGCTGGAGCTCGGCAGGTGTTTGAGAGGTGGATGGAGTGGCAACCAGATGAGCAAGCTTGGCAAACTTACATTAACTTTGAGCTGAGGTATAAGGAAATAGACAGAGCAAGGCAGATCTATGAACGGTTTGTCATGGTTCACCCTGATGTTAAAAACTGGATTAAATATGCTAAGTTTGAAGAAAACCATGGATTCATCAATGGAGCTAGGAAAGTCTTTGAAAGAGCTGTAGAGTTCTTTGGTGATGAGGATTTGGATGAGCGTCTTTTTATTGCATTTGCTAAATTTGAGGAAAATCAAAAAGAACATGACCGTGCAAGAGTAATTTACAAATATGCCTTAGATCATATTCCTAAAGAGCGAAACAAGGAGCTGTACAAAGCATACACCATTCATGAGAAAAAGTATGGAGACAGATCAGGAATTGAAGATGTCATAGTCAGCAAGAGAAAATACATGTATGAACAAGAGGTTATAGAGAATCCCACAAATTATGATGCATGGTTTGATTACATAAGACTTGTAGAAAATGAAAGTAATATTGATGTCATAAGAGACACCTATGAAAGGGCGATTGCGAATGTCCCTCCTTCTAAGGACAAGCAGTTCTGGCGGCGCTACATCTATTTATGGATTAATTATGCGTTGTATGAAGAACTGGAAGCCGAAGACTTGGAAAGAACAAGACAAGTATACAGAACTTGCTTGGAGTTGATCCCACATAAAATATTTACATTTTCCAAGATTTGGCTAATGTATGCCCAATTTGAAGTCAGATGCAAGGATTTGAAACAAGCAAGAAAAACACTTGGTTTAGCATTGGGTATGTGTCCAAGAGACAAATTATACAGGGGTTATATTGATCTAGAAATACAACTGAGGGAATTTGACAGATGCAGGATTTTGTATCAGAAATTTCTAGAGTATGGCCCAGAGAACTGCATAACCTGGATTAAATTCGCCGAGTTGGAAACATTGCTTGGCGACATTGACAGGGCACGGTCAATATATGAGATAGCAGTGGCTCAACCACGACTTGATATGCCAGAGTTACTGTGGAAGAGCTACATTGACTTTGAAGTGTCTCAAGGAGAGACCGAAAAGGCAAGACAACTGTACGAGAGGCTGCTAGACAGGACTGTTCATGTAAAGGTGTGGTTATCATACGCCAAGTTTGAACTGAATGCAGAGAATGCTGATAACATCAATGTGGAGATGGCGCGACGCGTCTATGAACGAGCCAACGACAATCTAAGAAGTGCTGGAGAAAAGGAGGCCAGAGTACTGCTACTGGAGGCTTGGAAAGAGTTCGAAACTGAAATAGGAGATGAAATCAAACTTGAGAAGGTGCTAGCTAAAATGCCTAGAAGGGTTAAAAAGAGACAGAAGATTGTCAGTGAAAGTGGAGTGGAAGAGGGATGGGAAGAGGTGTTTGATTACATCTTCCCTGAAGATGAGATGGTGAGGCCCAATCTCAAACTGTTGGCTGCTGCTAAACAATGGCGCTTGCAGAAGGAACAACCTGAAACTACTGAAACTGATGATTTGAATAAAGAGGATGATAGCAGCAAAAATGCTGGCAAAGACAGTGATGAAAGTGAACAATCCCAGGAGAGTGACAAATAA
>Px001710 Acetyltransferase-13  [Plutella xylostella=Diamondback moth]
ATGGCACTATCATCATTCTGCTTAGAAGATAGTTCACCGCGTCTGATTAGTGACAACACTTTCGAAAACTTTACTGAGATCGTAACAAAAGAAGGATACAAGGCCGAACAACACACGGTTATAACAAGAGACGGTTACATCATCACCTTTTTCAGAATGTACAACGAGACCTTCAAGGAACGGAACTGCACTCCAGTCTTTGTCTTCCACGGCGTCCTGATGAGCTGTGATTCCTTTCTGGACCTGGGAAAGGCGTCGTTGCTGTATACTCTAGCCAACGCCGGCTATGACGTGTGGGCTGGCAACGCCAGAGGAAACTACTACGCACGTCATCATGTCACACTAAACCCAGACTACGATCGAGAATTCTGGAACTTCACTACCGACGAGATAGGCGGATATGACGTACCGGCGCAGCTAGATCATGTGCTTCTAATCACCGGCCATTCGAAAGTAAGCATCATTGCTTTTTCTCAGGGGGCTGAATGCGTATGTATAACACTATGTGAATTGCCAGAATACAACAAGAAAGTTGCCATTTACTTTGCTCTAGCGCCGACGGTGCGACTGTTGCATTCCACTTCTCTGTTCTTCCGCCTGTTAGTTGAAGGACTAGTTGGGGTAGATGTTTTAGCTCCTAAATTTAAAAAATTCGTAGAACTGGTGTGTGGATTAAGAGGAACCCTGGGGGTCCCTCAGGAGGCTTGTGGGGACTTCATATACCTTCTCGACTCGTACCATCCCGGTTCTATGACACCAGATATCATTGAACGACTCTACATACATTTCCCAGGAGGCACCTCTTTTAAGCTATTTATAAAATTTGGACAAAGTACGTTATCACTTTATTTTCAGAAATTTGACTATGGGAATGATAACATAAAAATTTATGGTACAGAACACCCGCCCCAATATATTATTCCTAATCTGAATTGCTATATAGTGGTGTTCCATGGGCCTAATGACAATATATTAAACAAAACGGACCTGTTATGGTTCACCAACCAACTTCCTAATCTTGTGGAGTACATAGTTGTAAATTCGACGCTATTTAACCATTTCGACCATATGTATGGAAAGGATACACCAGATTTAGTATTTCCCACTATTTTAAGATATTTGAGTAGCTATACACTATTTTAA
>Px002010 Acetyltransferase-2  [Plutella xylostella=Diamondback moth]
ATGACCATTCCTCACTATCAGCTGTCTGTGACCGTCAATGTTGAGAAGACCTTGGCTATGAGGAAAAGGGTCAATGAGAAGCTCGGAAAGAGCGATGTTAAGGTGTCAGTGAACGACTTCATAGTGAAAGCGATCGCGTCAGCGTGCAAGCGGGTGCCCACAGTCAACTCTCACTGGATGGATACCTACATTAGGCAATTCTCCAACGTGGACGTAAGCGTGGCGGTGGCGACACCTAGCGGCCTCATCACGCCGATCGTGTTCAACGCGGACTCGCGCGGCGTCGTCGACATCTCCAAGACCGTGAAGGAGCTCGCACAGAGAGCCAAGGACGGGAAGCTGCAGCCACAGGAGTACCAGGGAGGCACTGTTACCGTGTCCAACCTTGGCATGTATGGCATCACGATGTTCAATGCCATCATCAACCCGCCTCAGTCGCTGATCCTGGCCTGCGGAGGTCTACAGGAGCAAATTATCGTTGACGAAAACGCACCTAACGGATTCAGAAAAGCACAGTTCATAACATTCACGGCATCGGCGGACCACCGAGTGATCGACGGCGCCGTGGGCGCGCAGTGGATGGCGGCCTTCAGAGACAACCTAGAGGACCCCGCCAACATCATCCTCTGA
>Px002451 Acetyltransferase-11  [Plutella xylostella=Diamondback moth]
ATGTCTTTAAATGAGAAAGAGTGGTTTATCGAAGCTCCGTGGGGAAGATTATCAATAGTAGCATGGGGCGACTGCTTCGACCCGCCGGTGCTGCTGGTGCACGGCCGCGTGGACTCCGCTGCCACCTTCCGGCCACTGCTGAAGCTGCTGCCCAGGAAGTTCTACTATATTGGCCTAGAGCTCCCCGGCAACGGTCGCTCGGACCCGTTCCCGCCGGGCCTCATGCTGAACGCCTATGACCTGGTCTACTCGTTGCGAGTCGTCGTGAAACACTTCCGATGGGAGAAGTTTGTGTATGTGGGGCACTCGTTGGGGACGCTGCTTGGCAAGATCTACAACCTGTCGTATCCGGACGAGATGACACGGGTGGTAGAGCTGGACCCGACACCCATGCTGTTCAGTGTGGCCCCCGACCAGTTCGCCAGCTGGTACCACGAATACTTTACCAAGTTTTACAACAAATACGACAAGTTCAACGCGCCAAAGGAAACGGCACCACTCTACACTAAAGAGAAGGCCATAGACATGTTAAAGACCACTCGGGGTCTGACGGACGAGGCGGCTCATGTCGTGCTGGAGAGGATCTCGGAGCCCGCGGGGGGTGGGATGATCAGATACACATTCGACCAGCGCATCAAGATGAGCACAACACCACCACTATCAGCAGAACAAAAAGAGAAACTCTTCACTGCGCTCCCCACGCCTACTCTCACTATAGTAGCAGAAACCTCGCTTCAGTATGGTTATTATGACAAGACCCCGTTTGCGCTGGATGAAACCGCGTATCCTGCTAAAAACTACAGGGTCCGCAAGGTGGCGGGCAACCACGACGTGCACGTGTCGTACCCGGACCGCCTCGCCACGTACGTGCACCAGTTCCTGCTGTACGGGCTGGATGGACTCGATAATAAGGCTAAATTATGA
>Px003612 Acetyltransferase-14  [Plutella xylostella=Diamondback moth]
ATGTCAGAAGACAGTGCGTTGCGCTCGCGCAGCTCCAAAAAGGGCGACATAAACCAAAATGGACTTTTACAAAATAAAAATGAAAAGAAGAAATGGGTGGACATGTCCTTTCTACCCCGGGAATCTCCCCTAACAGTATTGCTGAGTACCTCTCTGCACATCAGAGCTATTTATCACATATTCATAGCCATCTTGATTATCCTGATGATGGACACCTTTATGTATGACTTCGTTGAATTTGGAAAGATAAAGCTGGGAGTGTACCCCGTGATCTACGGGTTCGGGGACATCGGGCGGTGCGGGCGGCTGTGGCTGTTCGAGCTGGCCCTGGCGCTGGCCTTCTACCCCGGCCTCAGGGTCTACGGGCTCGGCGCCAGGGTGCTGAGGAAGCACACAGGTAGTTGTCATGAGTTGAATAATGATAAGGCGGCCGGCAGTCGCGTGGCCGCGTCGGGTCTTGTGGCGACGGCAGCTGGGGTGAATCCCGGCTATGTCACTGTCTCTGCAGAATGTTGGCAGAATGTTATTTGGGCATCTTTCACAGTAGTTTTAGAGGAATTTTATCAAATTTTACGTGTGCAGCTGGGCCGCGTGGTGCAGGCCATGTTCGCGTGCGTGCTGCCCAGCATCATCAGCTTCCTGTGCGGGTTCTACTGCGTGCTGCACGCCTGGCTCAACGCCTTCGCGGAGATGCTCACCTTCGCTGACCGCCTGTTTTATGAGGAATGGTGGACGATGTCGGAGTACTCCAAGTACTACCGCGCGTGGAACCGCGTGGTGTACGCGTGGCTGCGCGACCACATCTACATCCCGCTGGTGCCGCGCGCGGGGAGGTCACTCGCCACGCTCTCTGTGTTCTTGATATCAGCGGTATTCCACGAGCTAGTGCTGGCGCTATCGTTCGGCTTTTTCTACCCGGTGCTGCTAGTGATGTTCGGGGTCTTCGGTCTGCTCTGCGTACCTCTGACGGCGACCTGCGGGCGGCTGTTCCCGGGGGTCTTCAACCTCGTCATGTGGCTCACGCTTATGGTTGGGAATGGGCTGTTATGGAGTCTATACCCCATGGAGTACTTCGCTCGTAAGAACTGCCCGGCCTCGCCCGGAGACAGCTTCTTTGTGCCCAAGTCCTGGTCCTGTCCAGAGATCGTCATGAAATCCAACTGGACGTTCAACAACCCGTTTACATTCTAA
>Px004484 Acetyltransferase-5  [Plutella xylostella=Diamondback moth]
ATGCCCAAAGTGGCAAAGGTTAAGAATAAAGCACCAGCAGAAATTCAAATAACAGCGGAACAGTTGCTGAGAGAAGCTAAAGAGAGAGATCTTGAAATATTGCCCCCTCCACCGAAACAAAAGATCTCGGATCCCGAGGAGCTCCGGGACTATCAACATCGCAAGCGGAAGGCATTTGAAGACAACATTCGAAAGAATCGCATGGTAATTGGCAACTGGCTCAAATATGCTCAGTGGGAAGAGTCTCAGAAGCAGGTGCCAAGGGCACGGTCCATTTATGAGAGATCATTGGATGTGGACCACAGAAATGTTACCCTATGGCTGAAGTATACAGAAATGGAAATGAGGAACCGTCAAGTAAACCACGCTCGTAACCTGTGGGATAGAGCCGTGACCATTCTCCCGAGAGTGTCACAGTTCTGGTACAAGTACACTTACATGGAAGAGATGCTGGAGAATGTGGCTGGAGCTCGGCAGGTGTTTGAGAGGTGGATGGAGTGGCAACCAGATGAGCAAGCTTGGCAAACTTATATTAACTTTGAGCTGAGGTATAAGGAAATAGACAGAGCAAGGCAGATCTATGAACGGTTTGTCATGGTTCACCCTGATGTTAAAAACTGGATTAAATATGCTAAGTTTGAAGAAAACCATGGATTCATCAATGGAGCTAGGAAAGTCTTTGAAAGAGCTGTAGAGTTCTTTGGTGATGAGGATTTGGATGAGCGCCTTTTTATTGCATTTGCTAAATTTGAGGAAAATCAAAAAGAACATGACCGTGCAAGAGTAATTTACAAATATGCCTTAGATCATATTCCTAAAGAGCGAAACAAGGAGCTGTACAAAGCATACACCATTCATGAGAAAAAGTATGGAGACAGATCAGGAATTGAAGATGTCATAGTCAGCAAGAGAAAATACATGTATGAACAAGAGGTTATAGAGAATCCCACAAATTATGATGCATGGTTTGACTACATAAGACTTGTAGAAAATGAAAGTAATATTGATATCATAAGAGACACCTATGAAAGGGCGATTGCGAATGTCCCTCCTTCTAAGGACAAGCAGTTCTGGCGGCGCTACATCTATTTATGGATTAATTATGCGTTGTATGAAGAACTGGAAGCCGAAGACTTGGAAAGAACAAGGCAAGTATACAGAACTTGCTTGGAGTTGATCCCACATAAAATATTTACATTTTCCAAGATTTGGCTAATGTATGCCCAATTTGAAGTCAGATGCAAAGATTTGAAACAAGCAAGAAAAACACTTGGTTTAGCATTGGGTATGTGTCCAAGAGACAAATTATACAGGGGATATATTGATCTAGAAATACAACTGAGGGAATTTGATAGATGCAGGATTTTGTATCAGAAATTTCTAGAGTATGGCCCAGAGAACTGCATAACCTGGATCAAATTCGCCGAGTTGGAAACATTGCTTGGCGACATTGACAGGGCACGGTCAATATATGAGATAGCAGTGGCTCAACCACGACTTGATATGCCAGAGTTACTGTGGAAGAGCTACATTGACTTTGAAGTGTCTCAAGGAGAGACCGAAAAGGCGAGACAACTTTACGAGAGGCTGCTAGACAGGACTGTTCATGTAAAGGTGTGGTTATCATACGCCAAGTTTGAACTGAATGCAGAGAATGCTGACAACATCAATGTGGAGATGGCGCGACGCGTCTATGAACGAGCCAACGACAATCTAAGAAGTGCTGGAGAAAAGGAGGCCAGAGTACTGCTACTGGAGGCTTGGAAAGAGTTCGAAACTGAAATAGGAGATGAAATCAAACTTGAGAAGGTGCTAGCTAAAATGCCTAGAAGGGTTAAAAAGAGACAGAAGATTGTCAGTGAAAGTGGAGTGGAAGAGGGATGGGAAGAGGTGTTTGATTACATCTTCCCTGAAGATGAGATGGTGAGGCCCAATCTCAAACTGCTGGCTGCTGCTAAACAATGGCGCTTGCAGAAGGAACAACCTGAAACTACTGAAACCGATGATTTGAATAAAGAGGATGATAGCAGTAAAAATGCTGACAAAGACAGTGATGAAAGTGAACAATCCCAGGAGAGTGACAAATAA
>Px004662 Acetyltransferase-3  [Plutella xylostella=Diamondback moth]
ATGCCGTCAGTACTCACCGGTGTAAAAGTCGCTCTATTTCTTGTGCCAGTGTTGTTCCGATACTCTACAAGCCGGCTGCCTCTTCCACATGTAATAAACCCAATATTGGAACTTCCAAATGAGTATCAGTCGAATTTTGTCGATATAACCCAGAAATATGGTTACTATGCTGAAGAGCATACAGTCACGACTGAAGACGGGTACTTGCTGACACTACACAGACTGCGGAACACCACGTGTCAGTGGCTCAGCAGGCCGGCGCTGCTGATGCATGGTCTACTGTTAAGCTCTGACACCTGGCTGGACTCCGGGCCTAGAGACGGCTTACCTTACCTCTTCGCCGACACCTGCTACGATCTCTGGCTCGGAAACTTTAGAGGCAACTATCTCGGCAGACAACATGTGCGACTGAATCCAGATGCTGACGTAGAGTTTTGGGACTTTTCATACGATGATATGGGACTGTACGACCTGCCGGCGATCATTGACTACGTTTTGCAAGAAACGGGAGACCAGAAACTGAACTACATCGGCTACTCGCAGGGTGGAGGCACCTTCGCTATCATGTGCTCAGAGAGACCGGAGTACAGACTCAAGATAATCGCTGAGTTGCAGGAAGGCACTTTAAGCTAA
>Px004663 Acetyltransferase-4  [Plutella xylostella=Diamondback moth]
ATGCGGTCACCGGCTCTGCACGAAGTTAAAGTTGTCCTCTTGATTGTGCCAGTGGTTTTTGGACACGCCGTCTATTGCTATTCCGCAATCGAACTGAACCAACCTGTGGAGTATCCAAAAGAAAAGTACCTGGACTTCATCGAGATAGCTCACAAATATGGCTACTACGCCGAAGAACATACGGTCACCACTGAAGACGGGTATCTGCTGACACTGTACCGAATGCGCAACACGACGTGTCGAGTGTTCCTCACACCGGTGCTGCTCATGCATGGACTCCTGCTGAGCTCAGACACCTGGCTGGATTCCGGACCAAAAGAAGGCCTAGCTTACTACCTAGCCGACAACTGCTACGATCTCTGGGTGGGAAACTTCAGAGGAAACTATCTGGGACGAAGACACGTGCGTCTAAACCCGGATAAAGACCCGGAATTTTGGAATTTCTCCTTCGATGAGATGGGTCTCTACGACGTCCCGGCCACCATTGATGCTGTCCTGGCACTGACGCAGGAAGAGACACTGAACTACATCGGATACTCACAAGGTGGAGGCACCTTCGCCATCATGTGCTCGGAAAGACCAGAATACAGATTGAAAGTGAACACATTCATCGGACTAGCTCCAGCTATTAGAATGAAATTCACAAGATCAATACCCTTCAGAGTTTACAGCGATTTGTTGAGCATTTTCTGGAAAGAGACGAAGCTGTTGGGAATCTATGAAGTATTGTACCGGGGATCTTTGTTGCAAAGAGCGTTGGCGATGATCTGCCGCCTGCCAGGGTTTCTGAGGGACAAGCTGTGCGTTGGTGTGATATCTCTCGTGGACAACTACGACCCAGGCTCGATACAGACTGAGACGCTGAGGAGACTGTACACGCATTTCCCGGCTGGCACATCTGTCAAAAACTTCGTCAAGTATTCGCAAGCGGTAAACAAGGGAACCTTCCAAAAGTTCGATTATGGCAGAGAGAAGAATTTAGTTATATATGGCAATGAAACGGCTCCTTTCTACAATTTGAAGAATTTGGACATGCCATCGCTTCTCATTACCGGAGAGAATGACTTCATCGTCGACATTAGGGATGTCACTTCTGTGCATAAACAGCTGAAAAACTCTAAACTATTTGTTGTTAAAAATGAATATTGGGATCATTTTGATATTCCGTACAGTGCTTATTTTCCCAAACTTGTATTTCCCGTGGTTCATAAGCAATTGCTGAAATACGGTGGTGGAGGCGGCGGCGATGGATTTCAATCATTTTATTTCATTAAATGA
>Px005746 Acetyltransferase-16  [Plutella xylostella=Diamondback moth]
ATGTCTGATAAGAAAAAGTCTACCGGTAAAAAGGATAGTACAAAGAAGGAAAAAGAAAGAAAAAATGCCAGTCTCAAAACAGTAAAAAGCTCATTTAATTGGTTTAAGATTATAACTATCTTCTCCGCGGCTGTCACAGTAGTACTCTCTGCATATCTTTACAATGCCGTCACAACATCTAAGGAGGTCCCTAAACTGAACCTGGATGAGTGGTGGGGCCCGCTGCCCATGAACCCACAACAAGATCTGTCCATCCGTCCTTACATGATTGAGTTTTCAGATGTGATTGTAAATGACTTACGTGAAAGACTAATGCACAGAAGACCATTCACACCTCCGCTAGAAGATGTTGGCTTCCAATATGGCTTCAACACCAATTTCCTGGCTCGAGTACTGGACTACTGGCAGAATAGCTACGACTTCGCCAGCAGAGAGAAGTTTCTTAACCAGTTCAACCACTTTGTAACCAATATACAAGGTTTAGATATACACTTTATGCATGTGAAGCCGAAGCATACCGATGATTCTCAGCACACAGTGGTGCCCCTACTCCTGCTGCACGGCTGGCCGGGCTCCGTCCGAGAGTTCTACGAGCTGGTCCCGCGACTGACGACGCCGCGCGCCGGGAGTAGGGTCGTGTTCGAGGTCATCGCCCCCAGCCTGCCTGGTTATGGGTTCTCACAGGGCGCAGTCCGTCCCGGCCTGGGTCCACTAGAAGTGGCCGTGGTGCTTCGCAACCTCATGCGGCGCCTCGGACACTCGCAATACTACGTGCAGGGCGGCGACTGGGGACACTTTATCGAAGTGGCCGTGGTGCTTCGCAACCTCATGCAGCGTCTCGGACACTCGCAGTACTTCGTGCAGGGCGGCGACTGGGGACACTTCATCGGTCCACTAAAAGTGGCCGTGGTGCTGCGCAACCTCATGCAGCGCCTCGGACACTCGCAATACTACGTGCAGGGCGGCGACTGGGGACACTTCATCGAAGTGGCCGTGGTGCTTCGCAACCTCATGCAGCGCCTCGGACACTCGCAATATTACGTGCAGGGCGGCGACTGGGGACACTTCATCGGGTCGAACCTGGCCACGCTGTTCCCCGGCGAGGTGCTGGGTTTCCACACAAACATGCCCATCGTGGCCTCGCATCCGCTTGTACCTGTTGTCACTGTCTTTGGCATGTTCTTCCCGAGTCTAGTGGTAGAACCAGAACTACACTCGCGCATGTACCCGTGGGGACAGAAGCTCGCCTTCACTGTGGAGGAGACGGGGTACCTGCACGAACAGGCCACTAAGCCCGATACTGTCGGAGTGGCCCTAACCGACTCCCCAGCAGGCCTAGCAGCGTATATCCTCGAAAAATTCTCGACCTGGACCAACCCAGCCTTCAAGAAAGCAGGCGATGGAGAATTACTGAACAAATTCGCACTAACACACCTACTGGATAACGTCATGATATACTGGGCCACGAATAGTATAACTACATCTATGAGGTTGTACGCTGAGCATTTCAGCAAGCGGTATATGGAGCATAAGATGGACCAAGTCCACACATCAGTTCCAACGTGGGGAATAAAGTTCAAACACGAGCTAGGCTTCCAGCCAGACTGTATCCTGAAGCTGAAATACAAGAACTACCTTCACAGCACAATAGTCGAAGACGGCGGCCATTTTGCAGCGTTCGAACTGCCCGATGTAATGGCGGATGACATTTTTAAAGCTGTCAACACCTTCATTGAGTTCCATGAACAGAAGAAAAAGGAGGCGACTGAAAAACCCACTGAGCCAGAACCACACAAGAAAGCCACAACCGTATACGACTTTACTGTGAAAGACATCAATGGAAATGACGTAAAACTGGACAAATACAGGGACCATGTTCTTATTATTGTGAACGTAGCTTCCCAGTGCGGTTTGACCTCCACCAACTATCAAGAACTCAATGCATTGTATGACAAATACGCTAAGAGCAGAGGTCTTCGTATATTGGCTTTCCCGTGCAACCAGTTTTTAGGACAAGAACCAGGCACCGCTAAAGATATCCTAACATTTACTAAAGACAAAGGGGTTAAGTTTGATTTGTTCGAAAAAGTTGATGTGAACGGAGATACGGCGCATCCTCTATGGAAGTTTTTGAAGCAAACTCAAAGTGGTACGTTTGGGGATTTCATTAAATGGAACTTCTCCAAGTTCATTGTGGACAAAAACGGTGTGCCAGTCGAGAGGTTAGCACCTAATGTTAATCCGTCGGAGTTGGAACCGCTCGTAGCCAAGTATTGGTAG
>Px006262 Acetyltransferase-17  [Plutella xylostella=Diamondback moth]
ATGCCGTCAGTACTCACCGGTGTAAAAGTCGCTCTATTTCTTGTGCCAGTGTTGTTCCGATACTCTACAAGCCTTCTGCCTCTTCCACATGTAATAAACCCAATATTGGAACTTCCAAATGAGTATCAGTCGAATTTTGTCGATATAACCCAGAAATATGGTTACTATGCTGAAGAGCATACGGTAACGACTGAAGACGGGTACTTGCTGACACTACACAGACTGCGGAACACCACGTGTCAGTGGCTCAGCAGGCCGGCGCTGCTGATGCATGGACTACTGTTAAGCTCTGACACCTGGCTGGACTCCGGGCCTAGAGACGGCTTACCTTACCTCTTCGCCGACACCTGCTACGATCTCTGGCTCGGAAACTTTAGAGGCAACTATCTCGGCAGACAACATGTGCGACTGAATCCAGATACTGACGTAGAGTTTTGGGACTTTTCATACGATGATATGGGACTGTACGACCTGCCGGCGATCATTGACTACGTTTTGCAAGAAACGGGAGACCAGAAACTGAACTACATCGGCTACTCGCAGGGTGGAGGGACCTTCGCCATCATGTGTTCGGAAAGACCAGAGTACAGACTCAAGGTGAGCTCATTCGTCGGTCTGGCTCCAGCTATCACGATGAAGTACACACGGTCACTCGTCTACAGATACTTCGCCGGGACGCTGGCGAGATTTTGGAAAGAAACAAAGACGTTAGGGATCTATGAAGTACTGTACAAAGGCTCGTTGATACAAAGAGGCACAGAAGCGATATGTGGTGCGCCAGGAAAGATACACAAATTATGTTTAGGTGCTTTGTCATTTATCGATGACTATGATCCTGGGTCGATTGAACCGGATACAGTGAGGAGTATGTACACCCACCTCCCTGCAGGCACATCGGTGAAGAACTTCGTGAAGTATTCGCAGGCCATGGAGCAAGGAACATTCCAGAAGTTTGATTACGGGAAATCGAGGAATTTAATTGTGTATGGGAATGAAACGGCACCTTTCTACGATCTGAGTTACTTGGATATGCCATCGCTTCTCGTGACGGGGAAAAGTGATAACATAGTTGATATTCGTGATGTGACGTTGGTGCATAAACAGTTGAAAAAATCTCATTTGTTCGTGGTTAAAAATGAAAAGTGGAATCATTTTGACGTGCCATACAGTAGTTTTACTCCAGAGCTGATAATCGCTGAGTTGCAGGAAGGCACTTTAAGCTAA
>Novel01266 Acetyltransferase-15  [Plutella xylostella=Diamondback moth]
ATGAGTGCGAAAAGAAATCGAAAATCTTTGCAAGTAGTTTCGGGATGGGAGGCGGTAGAATTAATAATTCAGTGTGCATTTTACGGGTTCTGGCAGCTACTGAGGGTGTCGTTCAAACGGCTGTGGAAGGGACATCGCAGAAAGTACAAGAAGAACGGTTCAACTGTGGAACTCACAGTCGACTCGTCCGTCGGTACACACTGCTATATCAAAATCATGGGAGTCAAATACCACTATGTAGAAGCCGGTCCCAAGTAC
>Px007406 Acetyltransferase-10  [Plutella xylostella=Diamondback moth]
ATGTGGGGTCTAGCTCTGTCGTTCCTGGGCTGGGTCGGCCTCAGCCCTACCCCATACATAGCCTCAGCCATCGGAGCCACGGACCCGGCCATTAAGTTGTTCCTCTCCATCCTCATGGGATATCCTCTTGCCATTGTTTATCACAAGCACATTCGTCAAAACCCTGAATGGAGAAACCCATACTTCATAATCACTGGCCTCGACATGGCATGGTACAACTTCGGTCCAACTTTGTATCACAATATGATCCCAGTGGTGGTCATCTACTTGACCTCAGTATTCCTGGGACCGGGCAAGATAAACTGCATTATAACGTTTGTCTTTAACATGACATATCTGTTGGCTGGCTACATAGGCACGGAGTCTGAAGACTATGATATCACATGGACGATGCCACACTGTGTGCTGACACTGAAGCTGATTGCGTTGTCCTTTGATCTATGGGATGGTGAGAAGATGAAGAATGGCAAGGAACTCTCTGCGAACAACAAGAAGACTGCGTTGGTGAATGTGCCATCATTTGCGGAGATGGTTGGGTTTGTCTACTTCCCCTCCTGTTTCCTGGTGGGGCCGATATTCTCATTCAAGAGGTACCATGACTTCATCACTGACAAGTTCCCGCTGGACAAGAACCCTGCGGAGTACGAGGGTCAGGCCATGACAAAGATGATCCAAGGATTGGCTTATGTTATTGCTCACCAAGTTGGAGTGGGCGTGTTCAACGCTCGCTACAGGCAGTCGGCAGAGTTCTGGGAGGCGTCCATCTTCTCCCGCCACGTTTACTGCGGCCTGTGGGCGCACTTCGTCCTCTACAAGTACATCTCCTGCTGGCTGCTCACCGAAGCGTCCTGCATTCGCTTCGGCCTATCCTACAACGGAGTGAAGAACAGTGAGGACACCTGGGACGGCTGCAACAACATCCGCCTGATGCGCTTCGAGACCGCCACCAAGTTCCACCACTACATCGAGAGCTTCAACTGTAACACGAACCACTTCGCCGCCGAGTATATTTACAAGCGGCTCAAGTTTCTTGGCAACCGCGAGGCGAGCCAGTTCTTCACTCTGCTGTTCCTGGCGGTCTGGCACGGCACCCGCTCGGGCTACTACGTCACCTTCCTCAACGAATTCCTCATCATCTTCATGGAGAAAGAACTGGAGCCCATCATCTCCCGCACCGAAATCTACCACAAAGTCTGGGACAACACCGCCGGGAAGTATATCCTATACGCTTTACTTAAACTCTACACGATCGTCTACATGGGCTGGAGTTTGGTGCCCTTCGATCTGAAGGTGTACAATAAGTGGATGGGCGTGTATGCCAGTTTGTACTTCTCTGGTTTTCTGCTTTTCATCCCGTGGGCTTTTGCATACAAGCCTCTGCTTAAGTACGGGATTAAGGCGCTGAATATTCGCAGGATTGAACCGAAAACGGAGTAA
>Px009225 Acetyltransferase-1  [Plutella xylostella=Diamondback moth]
ATGCTGCCCACGGATCGTGTTACAATTACTTCCTCTGTAGCGCGACACGGCACGGCCACAGGTCTACTAATGTACACTTATACCTATGCCTATGTAGATAGTCTAAAAACAGCTTACAAGCGTTTCTACGTGGACATCGGCTCGGTAGTCGGGGAGAGTGACAAGATATGGACCATCTCACTCAACGAGGAGTCTCCGAAGACGCCGCTGGTGATGCTGCACGGCATGGGCGCGGGCGTCGCGCTGTGGTGCCCGAATCTTGATGCGTTCGCGGCCACGCGGCCTGTGTATGCTATTGATCTTTTGGGCTTCGGGCGCAGCTCCCGGCCCAAGTTCTCGTCGGACGCGGCCAAGGTGGAGGCGCAGTGGGTGGACTCGGTGGAGGAGTGGCGGCGCGAGCTCACCCTGCCGCAGTTCGTGCTGCTGGGACACAGCCTCGGCGGGTACATCGCCACCGCCTACGCTATTAAATACCCTGACAGGTTGAGTAGGAAGGTGGAGGCGCAGTGGGTGGACTCGGTGGAGGAGTGGCGGCGCGAGCTCACCCTGCCGCAGTTCGTGCTGCTGGGCCACAGCCTCGGCGGGTATATCGCCACCGCGTACGCTATCAAGTACCCTGATAGGGTGCGCCACCTCATCCTAGCAGACCCGTGGGGTTTCCCTGAAAAGCCAGCAAACGTATACGAGAAACACCAAGTGCCTCTATGGGTGAAGGCGGTAGCAACGGCAGTGCAACCGTTGAACCCACTATGGGCGCTGCGAGCCGCCGGGCCCGCGGGCCGCTGGCTCGTCAGCAAGACCCGGCCGGATCTGTCCAGGAAGTTTACGCCATATGTGCCTGACGCGGAGACGGTTATACCTGAGTATATTCATCAGTGTAACTCGCAGACGCCTAGCGGCGAGAGTGCCTTCCACGCGCTCATGCACGGCTTCGGCTGGGCGAAGAACCCGATGGTGAAGCGAGTGAACGAGATCAGTCCGTCCCTGCCGGTGACCGTGCTGTACGGGTCGCGCTCGTGGGTCGACAACTGCACGGGGCAGGTGCTCGCCGAGACCAGGCCGAAGGGGGCCAAGACTTATGTGCAGGTGATCAACGGTGCCGGCCACCACGTGTACCTGGACAAGGCGGATCTGTTCAACAAGTACGTGATCGAGGCGTGCGCGCGCGCAGACGACGACGAGCAGCCGAGCATTCGCGACGCGAACGAAACGGACCCTCCAGCCAACACTACTTCTTGA
>Px010475 Acetyltransferase-18  [Plutella xylostella=Diamondback moth]
ATGTCGCTACCTTTAGTTTGTTCCGAACAACGAGGAAACCTGCAGGCCAGCATGTTGCTCTTCACAGACAGTCCTGCGTTCCCGCTCCATGTCTTCATCGTTCTTCAGCTCCTCCACGGCATGCGACCGAGGTACCACGAATACTTCACAAAGTTTTACAACAAATATGACAAGTTCAACGCGCCAAAGGAAACTGCACCTCTCTACACTAAAGAGAAGGCCATAGACATGTTAAAAACTACTCGCGGTCTGACGGACGAGGCGGCGCACGTGGTGCTGGAGAGGATCTCGGAGCCCGCGGGGGAGGGGATGATCAGATACACCTTCGACCAGCGCATCAAGATGAGCACAACACCTCCTCTATCAGCCGAACAGAAAGAGAAACTGTTCACTGCGATCCCGACGCCTACACTCACTATAGTTGCAGAGACATCGCTTCAATATGGTTATTATGATAAGACCCCGTTTGCGCTGGATGAAGCCGCGTATCCGGCTAAAAACTATAGGGTCCGTAAGGTGGCGGGCAACCACGACGTGCACGTGTCGTACCCGGACCGTCTCGCCACGTACGTGCACCAGTTCCTGCTGTACGGGCTGGACGGACTCGATAACAAGGCCAAATTATGA
>Px010946 Acetyltransferase-20  [Plutella xylostella=Diamondback moth]
ATGAACTACATAGTACTATCGTTACTCGTGCTTAGCCCAATCAAAAGCGTCATATCCGGAAACATTTTTGAAGCGGTCAAGGATCAAAACCTACCACTGAAACAGAATGACGCTACAGTCAACAATTTCACTCAAGTGACAAGAAAACTTGGCTATGAAACAACAGTCTTTGAAATCACCACGGAAGATGGGTATATCTCTAAAATGTTCAGGATGCACAACCCTAATTGTACCGAAATCAAGAAGAAACCAATCATGTTGATTCATGGACTGTTGGAGAGTGCAGATGCTTATTTGGACCTTGGACCAGGAGCCGGCTTGGGGTATCTCACGTCTGATGCCTGTTACGACGTCTGGTTTCCGAACATCAGAGGAAACTACTACGCGAGAGCTCACAAGACGTTAAACCCGGACACAGACAGGGAATTCTGGCGATTCTACGGTCAAGAGATGGCTGTCTACGACATTCCAGCTTTCATCGACTTTGTTCTTGACAAAACGGGACAGAAACAACTGAATTTAGTCACATTTTCACTCAGCGGGGGTCTATTCTTTATGACCACTTCGGATAAGCCGGAATACAATGACAAGGTGAGTCTGTATATACCTTTGGCTCCAGCTACTAGACTCAAGCATTCCAAGTCCACACTTCTCCGTCTACTCGCTACAGGTGGATCTATTTTGGATACTCTGAAGCCGGTGACGAGATTGGGCGAAGAAATCCTGTACAGAGGGTCAGGTGTACAATCCCTTATGGAGCTGCTATGTTCTCTGCCGAACGTTTTGAAGGGTCCCCAAACAGTTTGCAGTGGCTTCATTGGTCTTCTGGACTCTTTCCACCCAGGTTCTATATCTGCGGAGACAGACAGCAGAGTTTACTTCCATTTCCCGGCTGGGACCTCTCTGAAGACGCTATCTTGGCTGGGCCAGCTCATCGAGAAAAAAACTTACCAGAAGTTCGACTATGGAGCTAAGAAGAATATGGAGCTTTACCAATGCGAGACCGCGCCGCATTATGACGTGTCTAAAATGACAGTGCCTACCGTCACGTTCCACGGGAAGCATGACCATTTGGTGGACTCCAGGGATATGAAGTGGCTGCTTCGCCAGATGCCGAATGTTTTGGAGTACGTAGTGGTGGATGATCCGTTGTGGAACCACTTGGATATGGTGCACGGATCAGATGCACCGAAGTTGGTATATGCGAAGATTATGGATTATTTGAAGAAATACGAGTAG
>Px011610 Acetyltransferase-21  [Plutella xylostella=Diamondback moth]
ATGGATAAAGTAGGGCTGCTAGTGGCCATGGCGCCGGCAGTGTTCGTGGAGCACTCCAGAAGCCCAGTGCTGACAACCTTGGCGAAGCATTTCGAACAATTCGTGTTGAACTTGTTCAATACGCTGAGGATTCAAGAGATATTGTACACCAAATCGCCGGTCAATGAGGTGCTGCAGTTCATGTGCAGGAAGAAGTTTGCGCAACGAGCGTGCATCGAGCTGCTCGAAACATTCTTCGACGGAAGACACAGGAACTCGGTCACACAGGAGACCTTCGAGATAATATTCGGCCACACCCCCGACGGAGTCAGTCTGAAAAACCTCGTGCATTTCTCACAGCTACTGAACTCCAGAAAGTTCCAGCAGTATGACTATGGGGAGACGAGGAATATGAAAACTTACGGGGCTAAAAAACCTCCGGAATATGAATTGAAGAAGGTAACAACTCCTACACTGTTGATTTACGGTGAAAACGACCACCTAGTGAACGCCAGTGATGTGAGAAAGTTGAGTAGAACTTTGCCGAATGTGGTAAAGCTGTACCGAATTGAAGACACTAAGTGGAATCATCTAGACTATTTATGGAGCATTCACATTCCAAAGTTACTTTTGCCTGAAATTGTTGAGTGGTTGAATAAATATTCCATTTAA
>Px011840 Acetyltransferase-19  [Plutella xylostella=Diamondback moth]
ATGCAGACGGAGCGACACCAATCAATACTGGCCACAAAAAACACGAGAGAAAACCAGAAGCCAAAACATGAGAACAGTTTCCACTCGAGAGCGTTCAGGACCAGCGCCGCCGCGAACAAGATTGTGGCGTTCCACCTGTCCGACATCGGCGAGGGCATACGGGAGGTCGTCATTAAGGAATGGTTCGTAAAAGTGGGCGACACAGTCCAGCAGTTCGACAACATCTGCGAGGTGCAGAGCGACAAGGCGGCGGTCACCATCACCAGCCGGTACGACGGCGTGGTCTCCCGGCTATATCATGAGGTGGACCAGACGGCCAAGGTGGGGCAGCCATTGGTGGATATTGAGGTCGCTGATGATAGTGCAGCATCAGCCCCAACTTCCAGTGCAGACGCAGCTCCTAAACCAGAAGCCACTAAAGAAACTGCCACAAACCAAAGAGTTAAAGTATTGACCACTCCATCAGTCAGAAGAATCGCATCACAGTTTCAGGTAGACCTGAGCACAGTGAAATCAACCGGCAAAAACGGACGAATTATGAAAGAGGACATCCTCTCCCATCTCAACATGTCTTCAGACACATCCAACGAGGTACCTGCTGCAAGCTTCGTGGCCGCCGAGGCTATACCGGTGGCTGTCGCCAAGGCGTCCGCTGTGCTCGTGAGGGAAGATCGGACGGTGCCAATCTCTGGGTTCACTAAAGCCATGGTCAAGTCTATGACGGAGGCTATGAAAATCCCTCACTTCGGGTTCAGCGACGAATACGACGTCACAAAGCTGGTGGCAGCTCGCAGCGAGCTCAAGGACCTGGCAGCAGCACGAGGGGTCAAGCTCACCTACATGCCGCTCATAGTGAAGGCGGCGTCCCTGGCATTGTCAGAGTATCCTGTGCTGAATGCCAGTCTGGACGCTAACTGTGAGAATCTCATCTACAAAGCCAACCACAATATTGGAGTCGCTATGGACACGCCTAATGGGCTTGTTGTGCCGGTTATCAAGAATGTGGAGCAGAAATCTATTTTAGAAATAGCACAAGATCTGATGAACCTGCAAGAAAAAGGATCCAAAGGACAATTAGGACTCAGCGACCTGACTGGAGGAACCTTCACTATCTCCAACATTGGTATTGTCGGAGGAACATACACAAAGCCGATTATTCTTCCACCTCAAGTGGCGATAGGAGCACTGGGCAAAATTCAGGTGTTGCCAAGATTCGACGCGAGCGGTAACGTGGTCCCAGCGCACATCCTGACAGCGAGCTGGTCGGCGGACCACCGCGTCATCGATGGCGTCACCATGGCCAGGTTCTCGGAGCAGCTCAAGAGCTACCTCGTGAACCCTTACAACTTCCTTCTGGAGCTCTGA
>Novel02479 Acetyltransferase-22  [Plutella xylostella=Diamondback moth]
ATGGAGCTCCAAGATATCTATTACAATAAACAAGAGTACGTGGAAACGGCTTCTGGAAACAAAGTTAGCCGACAAACCGTGCTTTGCGGATCGCAAAACATAGTTTTACATGGAAAAGTTATTGTTCAAAGTGATGCAATCATAAGAGGAGACTTGGCCAATGTGAAAACTGGTAGATTTTGTATCATCAGTAAAAAGTCTGTGATACGACCTCCATTCAAGAAATTTAGTAAAGGTGTTGCCTTCTTTCCACTACAAATGGGAGACCATGTATTTATTGGTGAAAATACAGTTGTCAATGCTGCAGTGGTTGGTTCATATGTTTACATCGGCAAAAATGTAGTAATTGGAAGACGGTGTATCCTGAAAGACTGCTGTATGATAGAAGACAACTCAGTGCTGCCTGCCGAGACTGTTGTACCATCATTTGCAAGATACTCGGGCAGCCCAGCACGCCTCATCACAACCTTACCCGAAGCCATGCCCGACCTCATGACAGAGTTCACAAAGAACTATTACCAACATTTCCTTCCTACAACACCTAAGTAG
>Px013935 Acetyltransferase-23  [Plutella xylostella=Diamondback moth]
ATGTCTACAGCCTGTAAAGGTATCTTCATAGTGGGTGCCAAGCGCACGCCATTCGGCACGTTCGGGGGGGTGTTCAAGAACACGTCGGCCACGGAGCTGCAGACGCTGGCCAACGTGGCGGCGCTGAAGGAGGCGGGCGTCGCGCCGGCGCTCGTGGACACTGTCAATGTGGGGCAGGTCATGTCGGCCACCCAGACTGATGGTATCTACACTCCCCGCCACGCGGCCCTGAAGGCTGGCATCCCCATTGAGAAGCCAGTGCTGGGAGTCAACCGCCTCTGCGGGTCTGGGTTCCAGTCTGTGGTCAACAGCGCTCAGGACATCCTAACCGGGGCTGCCAAGATCTCCCTGGCCGGAGGAGTGGAGAACATGTCCCAAGCTCCCTTCGCAGTCCGTAACGTCCGCTTCGGTACCATGCTGGGTACCAACATTGCGTTTGAAGACACGCTGTGGGCCGGTCTGTCTGACTCCTACTGCGGTCTGCCCATGGGCATGACTGCGGAGAAGCTTGGAGCTCAGTTTGGCATCACCAGGGACGAGGTTGATGCGTATGCTCTAAGCTCACAGCAGAAGTGGAAGAAAGCGCACGACGCCGGCATATTCAAAGCCGAGATCGAACCCGTGACCCTCAAGATCAAGCGCAAGGACGTCACAGTGGACACGGACGAGCACCCGCGCCCGCAGACCACCATCGACTCGCTCAAGAAGCTGCCGCCCGTGTTCAAGAAGGAGGGGCTGGTCACTGCCGGGTCCGCTAGCGGTATCTGTGACGGCGCGGGCTCCATAGTCGTGGCCTCTGAAGAAGCCTGTAAATCCCTCAAGCCCATGGCCCGCCTGGTGGGCTGGGCCTACGTGGGAGTTGACCCCAGCATCATGGGCGTCGGACCAGTGCCAGCTATTGAGGCCCTGTTGAAGGCGACCAAGCTGACGCTGAATGATGTGGACTTGATTGAGATCAACGAAGCATTCTGCGCCCAAACCCTCGCCTGCGCCAAGGCACTGAAACTCGACATGTCGAAGCTGAACGTGAACGGAGGCGCCACCGCGCTGGGGCACCCGCTGGGCGCTTCGGGATCCCGTATTACTGCTCACCTCGTGCACGAGCTCAAACGCCGTGGACTGAAGCGCGGTATCGGCTCGGCCTGCATCGGAGGAGGCCAGGGCATCGCCATCATGGTATGCGCGACAGACGGCGGCCTCGTGGCCCGTCACTCGGCGCTGAAGGCCGGCATCCCGCAGGAGACTCCCGCGCTGGGGGTCAATCGGCTGTGTGGCTCCGGCTTCCAGGCCATCGTTAATAGTGCTCAGGACATCCTGACCGGCACAGCCCAGATCTCGCTCGCCGGCGGCGCGGAGAGCATGTCCTCAATGCCGTTCCTCGTCAGAAACACGCGCTTCGGAGTCCCCCTAGGAGCCAACGTAGACTTCGAAGACTCTCTGTTCAAGAGTACTCTGGACACGCATTGCAACTTCACCATGCCGCAGACTGCGGAGAATTTGGCGGAGAAATATGAACTGAAGAGGGGAGAGGTGGATGAGTTCGCTCTGGAGTCGCAGCGCAAGTGGAAGGCTGCATTCGACGCCGGCGCCTTCACCTCCGAGCTCACTCCGATCTCCATCACGGTGAAGAAGCAGTCAGTGACAGTGTCCCGCGATGAGCACCCGCGCCCCGACACCACGCCCGAGGCGCTGGCCGCGCTGCCCGTGCTGTTCAGGAAGGGGGGCGTTGTTACTGCCGGGAACTCCTCAGGTATAAACGACGGCGCGGGCTGCGTGCTCCTAGCCAGCGAGGAAGCAGTCCGCCAACACTCGCTCACGCCCCTAGCCCGCCTGCTCGGCTGGAGCTTCGTGGGGGTGGACCCCAGCGTCATGGGCATCGGACCCGTGCCGGCCATCAGGAACGTTTTGAGAGAAACCGGGGTGAAGCTGGAGGATGTGGACTTGGTTGAGATAAACGAAGCGTTCGCCGCCCAAACCCTGGCTTGCGCCAAGGAGCTGGGCCTGGACCGCAGCCGGCTCAACGTGAGCGGAGGCGCCATCGCCATGGGGCACCCGGTGGGCGCGTCGGGGGCGCGGATCATGGCGCATCTCGCGCATGAACTCAGACGCCGTGGCCTGAAGCGCGGCATCGGCTCGGCCTGCATCGGCGGCGGACAGGGCATCGCGCTGCTCATCGAGACAGTTTAA
>Px016066 Acetyltransferase-7  [Plutella xylostella=Diamondback moth]
ATGAACTACATAGTATTATCGTTACTCGTGCTTAGCCCAATCAAAAGCGTCATATCCGGAAACATATTTGAAGCGGTCAAGGATCAAAACCTACCACTGAAACAAAATGACGCTACAGTCAACAATTTCACTCAAGTGACAAGAAAACTTGGCTATGAAACAACCGTATTCGAGGTCACCACAGAAGATGGGTACATCTCTAAAATGTTCAGGATGCACAACCCGAATTGCACCGAAATCAAGAAGAAACCAATCATGTTGATTCATGGACTGTTGGAGAGTGCAGATGCTTATCTGGACCTTGGACCTGGAGCCGGCCTGGGGTATCTCACGTCTGATGCCTGTTACGACGTCTGGTTTCCGAACATCAGAGGGAACTACTACGCAAGAGCTCACAAGACTTTAAACCCGGACACAGACAGGGAATTCTGGCGGTTTTACGGACAAGAGATGGCTGTCTACGACATTCCAGCTTTCATCGACTTTGTTCTTGACAAAACGGGGCAGAAACAACTGAATCTAGTCACATTTTCACTCAGTGGAGGCCTTTTCTTTATGACCACTTCGGATAAGCCGGAATACAATGACAAGGTCAGCCTGTATATACCATTGGCTCCAGCTACTAGACTCAAGCATTCCAAGTCCACACTTCTCCGTCTACTCGCTACAGGTGGATCTATTTTGGATACTCTGAAGCCAGTCACGAGATTGGGCGAAGAAATCCTGTACAGAGGATCAGGTGTACAATCCCTTATGGAGCTGCTATGTTCTCTGCCGAACGTTTTGAAGGGTCCCCAAACAGTTTGCAGTGGTTTCATTGGTCTTCTGGACTCTTTTCACCCAGGTTCTATATCTGCGGAGACAGACAGCAGAGTTTACTTCCATTTCCCGGCTGGGACCTCTCTGAAGACACTATCTTGGCTGGGCCAGCTCATCGAGAAAAAAACTTACCAGAAGTTCGACTATGGAGCTAAGAAGAATATGGAGCTTTATCAATGCGAGACCGCGCCGCATTATGACGTGTCTAAAATGACAGTGCCTACCGTCACGTTCCATGGGAAGCATGACCATTTGGTGGACTCCAGAGATATGAAGTGGCTGCTTCGCCAGATGCCGAATGTTTTGGAGTACGTAGTGGTGGATGATCCGTTGTGGAACCACTTGGATATGGTGCACGGATCAGATGCACCGAAGTTGGTATATGCGAAGATTATGGATTATTTGAAGAAATACGAGTAG
>Novel03419 Acetyltransferase-8  [Plutella xylostella=Diamondback moth]
ATGTACCCGTGGGGACAGAAGCTCGCCTTCACTGTGGAGGAGACGGGGTACCTGCACGAACAGGCCACCAAGCCCGATACTGTCGGAGTGGCCCTAACCGACTCCCCGGCAGGCCTGGCAGCCTATATCCTGGAGAAATTCTCCACCTGGACCAACCCAGCCTTCAAGAAAGCAGGCGACGGAGAGCTACTGAACAAATTCGCACTAACACACCTACTGGATAACGTCATGATATACTGGGCCACGAATAGTATAACTACATCTATGAGGTTGTACGCTGAGCATTTCAGCAAGCGGTATATGGAGCATAAGATGGACCAAGTCCACACAACAGTTCCAACGTGGGGAATAAAGTTCAAGCACGAGCTAGGCTTCCAGCCAGACTGTATCCTGAAGCTGAAATACAAGAACTACCTCCACAGCACAATAGTAGAAGACGGCGGCCATTTTGCCGCGTTCGAACTGCCCGATGTAATGGCGGATGACATTTTTAAAGCTGTCAACACTTTCATAGAGTTCCATGAACAGAAGAAAAAGGAGGCGGCTGAAAACCCCATTGAGCCAGAACTACACAAGAAAGCCACAACCGTAT
>Px016464 Acetyltransferase-6  [Plutella xylostella=Diamondback moth]
ATGTCACAATGGTGGTCAAGAAGTAAACTATCTATTTATATTAAGAAGGATGAGTATGATAAGTACTATGGGAAGGAACATGGCTACCTGCTAATGAACCACAGCTATGAAATAGACTGGCTGATGGGTTGGCATTTCTGCGAAGGCATTGGTGTTCTAGGGAACTGTAAAGCATATGCAAAGAAAGCAATTCAGTACGTCCCTCCTATTGGTTGGATGTGGAAGTTTGCAGAGTTTGTGTTTCTGGAGAGGTCATTTGAAAAGGACAGGGATATTATTAAACACCAGATCACTGAAATCTGTGATTATCCTGATCCAATATGGCTATTAATGACGCCAGAAGGCACCCGTTTCACTCCCACGAAACACGAGGCGTCACTGAAGTTCGCCCAGGAGAAGAACCTCCCTCTCCTGAAGCACCACCTCACGCCGCGCACGAGAGGGTTCACCACCAGCCTGCAGTACTTCCGCGGGAAAATACCCGCCATTTACAACATACAACTGGCCTTCGATAAAGACAGTAAGACGCCGCCGACGCTCACCAGCCTTCTCTACGGCAAGCCGGTCCACGCACACATGTACATCGAGCGCATCCCCGTGGAGACCGTGCCCGAGGGCGAGGCGGAGGGCGCCAAGTGGCTGCACGACCTCTTTGTGGTTAAGGACAAAATGCAAGACTCGTTCATGAACACCGGCGACTTCTTCCTGCAGTCGGGCGTGCCTCGGGTGGAGCCCTTCGAGGTGGCCCCGCGCGTGTGGTCGCTGGTGAACACCCTCGGCTGGGTCGTGTTGACCCTCATACCGATGCTGTACTACCTTATTGGACTTCTGCTGAGCGGGAGGCTTTTGTATTTCTCGATAAGCTGCGCTATTTTTGGAGCATTTTACATTTTCCTCCAAAAATCCATTGCGATGTCAAAGATCAGCCAGGGCTCTTCGTACGGCGCTGAGAAGAAGTAA
>Px001684 Acetyltransferase-24  [Plutella xylostella=Diamondback moth]
ATGACTACAATTAGGCCATTCACTTGTGAAGATATGTTAAAATTTAACAATGTGAACTTAGATCCTTTGACTGAAACGTATGGGTTATCGTTCTACACGCAATACCTGGCTCACTGGCCAGAATACTTCCAAGTTGCGGAGTCACCAAGCGGCGAGATTATGGGATACATTATGGGAAAAGCTGAAGGTCATGGAGAGAACTGGCACGGGCATGTCACAGCACTGACTGTGAGTCCTGACTACAGGAGGCTTGGTCTAGCTGCCACTTTGATGAATATCCTCGAAGATGTGTCTGAGAAAAAAAATGCCTACTTTGTGGATTTGTTTGTAAGAGTTAGCAACAAAGTTGCCATCAACATGTACAAGAACCTTGGCTACATTGTCTACCGGACTGTGCTGGAATATTATTCAGGAGATCCTGATGAAGATGCTTATGATATGAGGAAGGCATGTTCCAGAGATGTGAATAAGAAATCAGTCATACCACTGACACATCCAGTGAGACCAGAGGATGTCGACTGA
>Px013465 Acetyltransferase-25  [Plutella xylostella=Diamondback moth]
ATGAACATCCGCTGCGCCCGCCCGAGTGACCTGATGAACATGCAGCACTGCAACCTGCTGTGTCTGCCCGAGAACTACCAGATGAAGTACTACTTCTACCACGGCCTGTCCTGGCCACAGCTCAGCTATGTCGCCGAAGATCAAAAGGGGCAAATCGTTGGTTATGTGCTTGCAAAGATGGAGGAGGATGGTGAGGACAACCGCCACGGACACATCACCTCTCTGGCCGTGAAGAGGTCGCACCGCCGTCTGGGGCTGGCTCAGAAACTCATGAACCAGGCTTCATTGGCTATGGTTGAATGCTTTCAGGCAAAATATGTGTCGCTCCACGTGAGGAAGAGTAACAGAGCAGCTCTGAACCTGTACACCAACTCCCTCGGCTTCAAGATCCTCGAGATCGAGCCCAAGTACTACGCGGACGGCGAGGATGCATACTCCATGATGCGCGACCTCAGCTCCTTCGCGGAGAAGCCCGAGCCACCACCTTCTACTGACGCTCTGGAGATCAAGTCTGATTCCTATGTCATTTCTCAATGTTGA
>Px013935 Acetyltransferase-26  [Plutella xylostella=Diamondback moth]
ATGTCTACAGCCTGTAAAGGTATCTTCATAGTGGGTGCCAAGCGCACGCCATTCGGCACGTTCGGGGGGGTGTTCAAGAACACGTCGGCCACGGAGCTGCAGACGCTGGCCAACGTGGCGGCGCTGAAGGAGGCGGGCGTCGCGCCGGCGCTCGTGGACACTGTCAATGTGGGGCAGGTCATGTCGGCCACCCAGACTGATGGTATCTACACTCCCCGCCACGCGGCCCTGAAGGCTGGCATCCCCATTGAGAAGCCAGTGCTGGGAGTCAACCGCCTCTGCGGGTCTGGGTTCCAGTCTGTGGTCAACAGCGCTCAGGACATCCTAACCGGGGCTGCCAAGATCTCCCTGGCCGGAGGAGTGGAGAACATGTCCCAAGCTCCCTTCGCAGTCCGTAACGTCCGCTTCGGTACCATGCTGGGTACCAACATTGCGTTTGAAGACACGCTGTGGGCCGGTCTGTCTGACTCCTACTGCGGTCTGCCCATGGGCATGACTGCGGAGAAGCTTGGAGCTCAGTTTGGCATCACCAGGGACGAGGTTGATGCGTATGCTCTAAGCTCACAGCAGAAGTGGAAGAAAGCGCACGACGCCGGCATATTCAAAGCCGAGATCGAACCCGTGACCCTCAAGATCAAGCGCAAGGACGTCACAGTGGACACGGACGAGCACCCGCGCCCGCAGACCACCATCGACTCGCTCAAGAAGCTGCCGCCCGTGTTCAAGAAGGAGGGGCTGGTCACTGCCGGGTCCGCTAGCGGTATCTGTGACGGCGCGGGCTCCATAGTCGTGGCCTCTGAAGAAGCCTGTAAATCCCTCAAGCCCATGGCCCGCCTGGTGGGCTGGGCCTACGTGGGAGTTGACCCCAGCATCATGGGCGTCGGACCAGTGCCAGCTATTGAGGCCCTGTTGAAGGCGACCAAGCTGACGCTGAATGATGTGGACTTGATTGAGATCAACGAAGCATTCTGCGCCCAAACCCTCGCCTGCGCCAAGGCACTGAAACTCGACATGTCGAAGCTGAACGTGAACGGAGGCGCCACCGCGCTGGGGCACCCGCTGGGCGCTTCGGGATCCCGTATTACTGCTCACCTCGTGCACGAGCTCAAACGCCGTGGACTGAAGCGCGGTATCGGCTCGGCCTGCATCGGAGGAGGCCAGGGCATCGCCATCATGGTATGCGCGACAGACGGCGGCCTCGTGGCCCGTCACTCGGCGCTGAAGGCCGGCATCCCGCAGGAGACTCCCGCGCTGGGGGTCAATCGGCTGTGTGGCTCCGGCTTCCAGGCCATCGTTAATAGTGCTCAGGACATCCTGACCGGCACAGCCCAGATCTCGCTCGCCGGCGGCGCGGAGAGCATGTCCTCAATGCCGTTCCTCGTCAGAAACACGCGCTTCGGAGTCCCCCTAGGAGCCAACGTAGACTTCGAAGACTCTCTGTTCAAGAGTACTCTGGACACGCATTGCAACTTCACCATGCCGCAGACTGCGGAGAATTTGGCGGAGAAATATGAACTGAAGAGGGGAGAGGTGGATGAGTTCGCTCTGGAGTCGCAGCGCAAGTGGAAGGCTGCATTCGACGCCGGCGCCTTCACCTCCGAGCTCACTCCGATCTCCATCACGGTGAAGAAGCAGTCAGTGACAGTGTCCCGCGATGAGCACCCGCGCCCCGACACCACGCCCGAGGCGCTGGCCGCGCTGCCCGTGCTGTTCAGGAAGGGGGGCGTTGTTACTGCCGGGAACTCCTCAGGTATAAACGACGGCGCGGGCTGCGTGCTCCTAGCCAGCGAGGAAGCAGTCCGCCAACACTCGCTCACGCCCCTAGCCCGCCTGCTCGGCTGGAGCTTCGTGGGGGTGGACCCCAGCGTCATGGGCATCGGACCCGTGCCGGCCATCAGGAACGTTTTGAGAGAAACCGGGGTGAAGCTGGAGGATGTGGACTTGGTTGAGATAAACGAAGCGTTCGCCGCCCAAACCCTGGCTTGCGCCAAGGAGCTGGGCCTGGACCGCAGCCGGCTCAACGTGAGCGGAGGCGCCATCGCCATGGGGCACCCGGTGGGCGCGTCGGGGGCGCGGATCATGGCGCATCTCGCGCATGAACTCAGACGCCGTGGCCTGAAGCGCGGCATCGGCTCGGCCTGCATCGGCGGCGGACAGGGCATCGCGCTGCTCATCGAGACAGTTTAA
>Px013936 Acetyltransferase-27  [Plutella xylostella=Diamondback moth]
ATGGCGCTGTCCAAAGTTGCCGCGAAAAGGACGCCATTTTGCCAATATGGCGGCGCGTTCCGAGGGTTGCCAGCCGCGCTCGCCTTCGCTGCGGCGGCAAAGAATGCCATGCAAACTGCCAGCATCGACCCCAGCATTGTCGATGCTACTATTGTCGGGAATGTTAATTTTCTAAGCCAATGCGACGGCGGCAAGACGGCTCGTCACTGCGGCCTCTACTCCGGGGTCCCCGTGGAGCGCCCCGCGCTGGCAGTCAACCTGGCGTGCGGGGCCGGCCTGCAGGCTGTTGTTAGTGGGTGCATCGAGCTCCTAACAACACCAGCCAGCGCAGTCCTCACCGGCGGCACAGAGATCATGTCATCACTCCCTCTCCTCGTCCGCAACGCAAGATTCGGAACCACACTCGGCGCACCCTACCAGCTAGAAGAGTACATCACTAAACAAGACAGGGACAGCTACAGTGGTCTGACCCTGCAGGAGTGTGCTGAGATGCTGGCCAAGGAACACCAGGTCACCAGGAAGGAGGTTGATGAGTTCGCGCTGCAATCGCATTTGAGGTGGAAGGCTGCTCAAGAGGCTGGTATATTAAAGGAGCAGATAGCACCAGTGTCAGTCACCATCAAGAACAAACAGCAGACCATAGAGACAGATGATGTGAGAGACGTCACTGAAGCGAGTTTGAGTGAACTGAGAGCGTCGGTGGAAGACGGGACTGTGGTCACTGAGGGGAATAGTTCTCGGCCAGCAGACGGCGCAGCAGCGATCATCCTGGCCGACGCCAGCGCCATCTCTCGTTACAACCTCACACCGCTAGCCCGAGTAGTTGCGTGGAGCCGCCGCGGGGTGGCGCCGGCGCGCGCGGGGGGGGCTGCGCAGGAGTGCGCAAGGGAGTTGTTGAGAGGGGGGAAAGGTGTGGATCTGATTGAGATAAACGAAACTTTCGCAGCGCAAGCCCTTATAGCGGCTAGAGACCTGCGGATGGACCGCGGCCGAGTGAACGTGAACGGAGGCGCGCTGGCCGTGGGCCACCCCACGGCCCACCGCCACCCCCACCGGCCGGCCGCCACCGGCGCCGCCATGACGGTTAACTTGGTCTATGAACTCAGGAGGCGCAATCTGAAGACTGCAGTAGCTACATCGAGCTGCGGAGGTGGCCAGGAGGCAGAGATCGCCCGCCAAGACCCGGGGCTCAAGCGGCACCCGCGCGAATCCCTCCGCGCCTTCCTTCTCTCGTCCCTCGCCGCGCCACTCGACGGGCACGGGCAGAAGCTGGTGCACCAGTTCTGTGACACGTATGAGTATGCGCGACACCATCCGGGAGACTTCGGCGAGGAAGAGTATCAGGCGTATAGTCGGCTGTTGCTGAAGCTGCTGGATACCCTGAAGCCCCTGGCTCGCCTGGTGGGATGGGCCTACGTTGGGGTGGACCCCAGCATCATGGGAGTCGGCCCGGTGCCAGCTATCGAGGCGCTGCTGAAGGCTACCAAGTTGACGCTGAATGATGTGGACTTGATTGAGATCAACGAAGCATTCTGCGCCCAAACCCTCGCCTGCGCCAAGGCACTGAAACTGGACATGTCGAAGCTGAACGTGAACGGAGGCGCCACCGCGCTGGGGCACCCCCTGGGGGCCTCGGGATCAAGGATTACTGCCCACCTCGTGCACGAGCTCAAGAAGGGGGGTGTTGTTACTGCTGGGAACTCTTCCGGTATAAACGACGGCGCCGGCTGCGTGCTCCTAGCCAGCGAGGAAGCAGTCAGCCAACACTCCCTCACTCCCCTCGCCCGCCTGCTCGGCTGGAGCTTCGTGGGGGTGGACCCCAGCGTCATGGGCATCGGACCCGTGCCGGCCATCAGGAACGTGTTGAGAGAAACCGGGGTGAAGCTGGAGGATGTTGACTTGGTTGAGATAAACGAAGCGTTCGCCGCCCAGACCCTGGCTTGCGCCAAGGAGCTAGGCCTGGACCGTAGTAAGCTCAACGTGAACGGGGGCGCCATCGCCATGGGGCACCCGGTGGGCGCGTCGGGGGCGCGGATCATGGCGCATCTCGCGCATGAACTCAGACGTCGCGGCCTGAAGCGCGGTATCGGCTCGGCCTGCATCGGCGGCGGGCAGGGCATCGCGCTGCTCATTGAGACAGTCTAA
>Px014822 Acetyltransferase-28  [Plutella xylostella=Diamondback moth]
ATGGATATTCAAGCAGAAACTTTAATTACGCTTGTCCAAGAGAGACCTGTTCTGTGGGATAAGACCGAAGACATCTATAAAGACAAAAACTTAAAGTTAGCAGCATGGCGTGAAGTATGTTTAATACTGAAACCAAACTTCGATGAACTGGATGAGGGTGTACCCAATGTTTTCTTTTATTTTGCCTTCTATCAAGATACCACCACAACACAACAATGTCGTCGTCCATTGTGCGCGCAGGCCACTCAAACTGATGGTATCTACACTCCCCGCCATGCGGCCCTGAAGGCTGGCATCCCCATTGAGAAGCCAGTGCTGGGAGTCAACCGCCTCTGCGGGTCTGGGTTCCAGTCTGTGGTGAACAGCGCTCAGGACATCCTAACCGGAGCTGCCAAGATCTCCCTGGCCGGAGGAGTGGAGAACATGTCCCAAGCTCCCTTTGCCGTCCGCAATGTCCGCTTCGGAACCATGCTGGGCACCAACATTGCCTTTGAAGACACGCTGTGGGCCGGTCTGTCGGACTCCTACTGCGGTCTGCCCATGGGCATGACTGCTGAGAAGCTCGGAGCCCAGTTCGGCATCACCAGGGACGAGGTTGACGCGTATGCTCTAAGCTCACAGCAGAAGTGGAAGAAAGCGCACGACGCCGGCATATTCAAAGGCGAGATCGAACCCGTGACCCTCAAGATCAAGCGCAAGGACGTGACAGTGGACACGGACGAGCACCCGCGCCCGCAGACCACTATCGACTCGCTCAAGAAGCTGCCGCCCGTGTTCAAGAAGGAGGGGCTGGTTACTGCCGGGTCTGCTAGCGGTATCTGTGACGGCGCGGGCTCCATAGTAGTCGCCTCTGAAGAAGCCTGCAAATCCCTCAAGCCTCTGGCCCGCCTGGTGGGCTGGGCCTACGTGGGCGTCGACCCCAGCATCATGGGCGTAGGTCCGGTGCCCGCTATCGAGGCTCTGCTGAAGGCTACCAAGCTCACGCTGAATGATGTGGACTTGATTGAGAAGAAGAATACAATTAGCTCGAGTCTACTCATACTTCATCTTGCCTCTCACCGAGTATACATAGTGGCGGGTAAACGTACGCCGTTCGGGCGATACGGGGGCCAACTGCGCTCCGTGCACCCGGCCGACCTCGCCGCCGCCACGTTCAAAGACGCGCTGGCCGCTGCCCGTGTCGCCCCAGCTAGCGTCGACACGGTCAATGTCGGGATTGTTAATACGGTATGCGCGACAGACGGCGGCCTGGTGGCGCGTCACTCGGCGCTGAAGGCCGGCATCCCGCAGGAGACTCCCGCGCTCGGGGTCAACCGACTCTGCGGGTCGGGCTTCCAGGCCATCGTTAACAGTGCTCAGGACATCCTGACCGGCACAGCTCAGATCTCTCTCGCGGGCGGCGCGGAGAGCATGTCTTCAATGCCGTTCCTCGTCAGAAACACCCGCTTCGGAGTCCCTCTAGGAGCCAACGTAGAGTTCGAAGACTCCCTGTTCAAGAGTACTCTGGACACGCATTGTAACTTCACCATGCCGCAGACTGCTGAGAATTTGGCGGAGAAATATGAACTGAAGAGGGGAGAGGTGGATGAGTTCGCTCTAGAGTCGCAGCGCAAGTGGAAGGCTGCCTTCGACGCCGGCGCCTTCACCTCCGAGCTCACTCCCATCTCCATCACGGTGAAGAAACAAGCCGTCACGGTGTCTCGCGACGAGCACCCGCGCCCCGACACCACGCCCGAGGCGCTGGCCGCGCTGCCCGTGCTGTTCAGGAAGGGGGGTGTTGTTACTGCTGGGAACTCTTCTGGTATAAACGACGGCGCCGGCTGCGTCCTGCTAGCCAGCGAAGAAGCTGTCTCCCAGCACTCCCTCACTCCCCTCGCCCGCCTGCTCGGCTGGAGCTTCGTGGGGGTGGACCCCAGCGTCATGGGCATCGGCCCCGTGCCGGCGATTAGGAACGTGTTGAGGGAAACGGGGGTGAAACTGGAGGATGTTGACTTGGTTGAGATAAACGAAGCGTTCGCCGCCCAAACCCTGGCTTGTGCCAAGGAGCTAGGCCTGGACCGCAGCCGGCTCAACGTGAACGGAGGCGCCATCGCCATGGGGCACCCGGTGGGCGCGTCGGGGGCGCGGATCATGGCGCATCTCGCGCATGAACTCAGACGCCGCGGCCTGAAGCGCGGCATCGGCTCGGCCTGCATCGGCGGCGGGCAGGGCATCGCATTGCTCATCGAGACAGTTTAA
>Px014893 Acetyltransferase-29  [Plutella xylostella=Diamondback moth]
ATGGCGTCGTACGCAACGAAGGTTTCCCTGAACGAGGTGGTGATTGTCTCTGCCGTGAGGACTCCCATTGGTTCCTTCAGGGGTAGCCTGGCGAGTCTCTCCGCGCCGGAACTGGGCGCCGTCGCTGCCAAGGCGGCGATAGAGAGAGCTGGCATTCCTAAAGAAGAAATAAAAGAGGTATATTTTGGAAATGTTGTCTCAGCTAATGTGGGTCAGGCTCCAGCGAGGCAAGTGTCCATGGGAGCCGGTCTTCCGAAGAGCACCATCTGCACCACCATCAACAAGGTATGCTCGTCCGGCATGAAGTCCATCATGCTCGCCGCACAGGGACTCCAGACTGGAGCCCAGGATGTCATGCTGGCCGGTGGGATGGAATCCATGTCCAATGTACCATATTACTTAAAGAGGGGAGAAACACCATACGGAGGTGTGCAATTAACTGATGGCATTGTTCATGATGGACTCACAGATGTCTACAACAAATTTCACATGGGAAACTGTGCTGAGAACACCGCCAAGAAAATGGGCATCACCAGAGAACAGCAGGATGAATATGCCATCAGCAGCTACAAAAGAAGCGCTGAAGCTTACAAGAACAAAGCCTTCGCTGATGAGCTGGTCCCAGTGCCTGTGCCTCAGAAGAGGGGAGCCCCTCCTGTCATATTTGCTGAAGATGAAGAATACAAACGAGTCAACTTTGAGAAGTTCACCAAACTAGCAACAGTATTCCAGAAAGAAAATGGCACAGTTACAGCTGGAAATGCCTCAACCCTGAACGATGGAGCTGCAGCTGTTGTTCTAATGACAGCCGATGCTGCTCAGAGACTGAATGTGACACCCATTGCTAGAATAGTTGGATTTGCTGATGGAGAGTGTGATCCCATTGACTTCCCCATTGCCCCTGCTGTGGCTATCCCTAAGCTGTTAGAGAAGACTGGTGTAAAGAAGGAGGAAGTAGCTTTGTGGGAGCTGAATGAGGCATTCAGTGTGGTTGCTGTTGCTAACCAGAAGATCCTGGATCTGGATGCTTCCAAGATAAATGTGCATGGTGGTGCTGTGAGCATTGGCCATCCAATCGGTATGTCTGGAGCCAGAATAGTGGTCCACTTATGTCATGCTCTTAAGAAGGGAGAGAAAGGTGTAGCAGCCATTTGCAATGGAGGTGGTGGTGCCTCTTCCATTATGATTGAGAAATTGCCAGAAGCTCCCATACAAGGCCTTCCAGTCATAACATTTTATACCAAAGACCCTTGCCAACTATGTGACATAGTCATGGAAGAATTGGAGCCTTACCAAGATAAAGTAACCATTCAAAAAGTTGATATTACTGAAAAAGAAAATGTGAGGTGGCTGCGATTGTACAGAAATGATATACCTGTATTGTTCCTCAATGGAAAATTCCTATGCATGCATCGACTGGACAAAAACGCTTTAGATAGGAGGTTAAAAGCGATTGAGGAGGAAATAGGTCATTAG
>Px017143 Acetyltransferase-30  [Plutella xylostella=Diamondback moth]
ATGTCGGCTAACGTGATATTCGGCTGCGTGATGGCGCTTCTCATCATTTTATTCACAATAAGTAGCATAGCAAGATATTATATTAAGTTTACCCTGTTCCTGGTGTGCTCCATGATATTCGCCACGGCGCCCATACCGCTCATGCTGATCAAACCCTTCAGTCCCAAGAATGCCTTGATCCCGGCGGCGCTGCTGCGGCTGAGCGCGCGCGTGCTGGGCATCCGCTGGACGGTGCGCGGGCTGGAGCACGTGGACAACTCGCGCGGCGCCGTCGTGCTCATCAACCACCAGAGCGGACTGGACCTCTATGTGCTGGCGGTGCTGTGGCCGCTGCTGGAGCGCTGCACGGTGGTGTCCAAGCGCTCCATCCAGTACGCGGCGCCCTTCGGCACGGCCGCCTGGCTGTGGGGCACGGTGTTCGTGGACCGCGGCGCCCGCAGCGCCCGCGACGCGCTCAACAAGCAGACTGACGCTATACAGCAGCAGAAGCGCAAGTTGCTCCTGTTCCCCGAGGGCACGCGTCACTGCGGCGACCGGCTGCTCCCCTTCCGCAAGGGAGCCTTCCACGTGGCCATGGACGCGCGCGCCGCCATCCAGCCCGTCGTCGTCTCCAAGTACCACTTCCTCGATTCGGAGAGGAAACGCTTCGGATCAGGTGAGGTGATAATAAGCCTGCTGCCGATCATCGAGACGGAGGGTCTGTCGAAGGACGACCTGGAGAGCCTGATGAAGAGGACGCAGGACGCCATGCAGGACGAGTTCACGCGCATCTCCGCCGAGACGCTCTCTAACCGCTACGCCACCGCCGCCGCCGGCAACTGA
>Px017144 Acetyltransferase-31  [Plutella xylostella=Diamondback moth]
ATGTGGGATACAGTGTTGCTAATCGTGATCACCTTCCTGGCCACCCTGCTCATAAAGAAGCTATCCAACACTGACAGTAAGCACGGGAACCATGATTTGAAAATCGGTGTGTACTACGCGTGCTGCCTTCTAGAGGCGGCCGTGGTCTGGCCTTTCTTCTTACTCCGGCCCAAGAATGTCCGGAACTGCACGATAAACGTGCCAAAAATGTGGGAAGTTATTGTTTATTTTGCATTGCTCACCACTGCAACTTACATTTTAAAACAATTATTTTCTGAAACACCAAATAATGTGAAGTTCCAGGCGAAATTTCTCTTATTTTACTTTGTATCATCGGTCATGGCATTACTTATGCTACCATTCTTCGTCTTCAACCCAAAAAATGTAAAAAATTCACTGGTAGCAGCCCAGATTATCAAGCATGTGACCAAAGTTATTGAAGTGAAATGGCATTTGCGGAACGGGAAGGTTTTAGCTGAAGATAGAGGGGCCGTTATTGTATCAAACCACCAATCTTCCATTGACATTTTGGGCATGTTCAACATTTGGCATGTGATGGACAAAGTGGCTGCGGTGGCCAGGAAGGAGCTGTTCTACATCTGGCCCTTCGGCCTCTCCGCGTACCTGGCCGGAGTGGTCTTCATAGACCGGAGCAACCCCAAGGATGCATACCGACAGCTGCAAGTCACCTCAGAAGTCATGATCAAGAACAAGACGAAGCTGTGGCTGTTCCCCGAAGGAACTCGCAACAAGGACTTCACCAAGCTGCTGCCGTTCAAGAAGGGCGCGTTCAACATCGCCGTGGCCGCGCAGGTGCCCGTGCTGCCCGTCGTCTACTCGCCCTACTACTTCATCAACACCAGGAAGAACATCTTCAATAAAGGCCACGTAATAATCCAGTGCCTGGACCCGGTGCCCACTACGGGCATGACCATGGAGGACGTGCCCGAGCTGATCCGGCGCGTGCGGGGCGCCATGGAGACCGCCTACCAGGAGCTCAGCAAGGAGGTGCTGAGCGCGCTGCCCGCCGACTACCCGCTCGCCGTGCAGAACTGA
>Px018069 Acetyltransferase-32  [Plutella xylostella=Diamondback moth]
GCCACTCAGACTGATGGTATCTACACTCCCCGCCATGCTGCCCTGAAGGCTGGCATCCCCATTGAGAAGCCGGTGCTGGGTGTCAACCGCCTCTGCGGATCTGGGTTCCAGTCTGTCGTCAACAGCGCTCAGACTACCAACTACCATCGCGCAATCTCCCCACCACAACCCTTGCAGGATATCCTAACCGGAGCTGCCAAGATCTCCTTAGCAGGAGGAGTGGAGAACATGCCCCAAGCTCCCTTCGCCGTCCGCAATGTCCGCTTCGGCACCATGCTGGGCACCAACATTGCCTTTGAAGACACCCTGTGGGCCGGTCTGTCGGACTCCTACTGCGGTCTGCCCATGGGCATGACTGCGGAGAAGCTCGGAGCCCAGTTTGGCATCACCAGGGACGAGGTTGACGCGTATGCTCTAAGCTCACAGCAGAAATGGAAGAAAGCGCACGACGCCGGCATATTCAAAGCCGAGATCGAACCCGTGACCCTCAAGATCAAGCGCAAGGACGTCACAGTGGACACGGACGAGCACCCGCGCCCGCAGACCACCATCGACTCGCTCAAGAAGCTGCCGCCCGTGTTCAAGAAGGAGGGGCTGGTCACCGCCGGGTCTGCTAGCGTACCTACATTCTTCCCGCAGGTATGCGCGACAGACGGCGGCCTGGTGGCGCGCCACTCGGCGCTGAAGGCCGGCATCCCGCAGGAGACCCCCGCGCTCGGGGTCAACCGGCTCTGCGGGTCGGGCTTCCAGGCCATCGTTAATAGTGCTCAGGACATCCTGACCGGCACAGCCCAGATCTCGCTCGCCGGCGGCGCGGAGAGCATGTCTTCAATGCCATTCCTCGTCAGAAACACACGTTTCGGAGTCCCCCTAGGAGCCAACATAGAGTTCGAAGACTCTCTCTTCAAGAGTACTCTGGACACGCATTGCAACTTCACCATGCCGCAGACTGCTGAGAATTTGGCGGAGAAGTACGAGCTGAAGCGCGGAGAGGTGGATGAGTTCGCTCTGGAGTCGCAGCGGAAGTGGAAGGCTGCCTTCGACGCCGGCGCCTTCACCTCCGAGCTCACTCCCATCTCCATCACGGTGAAGAAGCAGCCGGTGACAGTCTCCCGCGATGAGCACCCGCGCCCCGACACCACGCCCGAGGCGCTGGCCGCGCTGCCCGTGCTGTTCAGGAAGGGGGGCGTTGTTACTGCTGGGAACTCTTCCGGTATAAACGACGGCGCCGGCTGCGTCCTGCTAGCGAGCGAGGAAGCACTCTCCCAGCACTCCCTCACTCCACTAGCCCGCCTGCTGGGCTGGAGCTTCGTGGGGGTGGACCCCAGCGTCATGGGCATCGGCCCCGTGCCGGCGATCAGGAACGTGTTGAGAGAAACCGGGGTCAAGCTGGAGGATGTTGACTTGGTTGAGATAAACGAAGCCTTCGCCGCCCAAACCCTGGCTTGCGCCAAGGAGCTAGGCCTCGACCGCAGTAAGCTCAACGTGAGCGGAGGCGCCATCGCCATGGGGCACCCGGTGGGCGCGTCGGGGGCGCGGATCATGGCGCATCTCGCGCATGAACTCAGACGTCGCGGACTGAAGCGCGGCATCGGCTCGGCCTGCATCGGCGGCGGGCAGGGCATCGCATTGCTCATCGAGACAGTTTAA
>Px000251 Alcohol dehydrogenase-1  [Plutella xylostella=Diamondback moth]
ATGCCCCAGCCCCCTGCCCGCTTTATCGACCAGACCATCATCGTCACCGGCGCAGGGGCAGGCATCGGGCGGGCCACCGCCCTGCGTCTGGCTAGCGAGGGCGCGCGCGTCATCGCCGCCGACCTGTCTGCCGCCAATCTGGCGTCGCTGGTCGATGAGGCCGTGGGCGGAGAGATCGTGCCCGTCGCCGGCGACCTGACCCAGTCAAACTTCATCGACGCCATCGTGACGGCGGGCGGCGGACGGATCGACGGGGTGGCCAACATCGCCGGAATCTCGGACGGCTGGCGTCCCCCGGCGGAAATCGACGACGCGACGTGGCAGCGGGTGTTCGACCTGAACCTGACGGCGCCGATGCGGCTGTCGCGCGCCGTCCTGCCGCAGATGCTGGCCAAGGGACGCGGAGCCTTTGTCTTTGTCTCGTCAGAGGCCAGCTTCCGCGCCTCCTTGTCCGGCGCGGCCTACACCAGCTCCAAGCACGGCCTGAACGGCTTCGCCAAGTCCATCGCCTTCTACTATGGGACCGAGGGCATCCGCTCCAACGTCGTGGCGCCGGGCGGCGTTCTGACCAGCATGGATACGGTCTTCCACTCCGACTATGCCAAGGCCAAGACCGCGCCGATCCTTCAGACCGCCCCGACCTCGGTTGAGCCGGACGTCATTGTTCACTCGATCCTGTGGCTGCTGTCGGACGATTCGCCCAACATCAACGGCGTGATCCTGCCCTGCGACAGCGGCTGGACGACGATGTGA
>Px000252 Alcohol dehydrogenase-2  [Plutella xylostella=Diamondback moth]
ATGGCAAATCCCAAAACCTGGTTCATCACTGGCGCCAGCCGTGGCTTTGGCCGCATCTGGACCGAAGCCGCCTTGGCCCGTGGCGACAGGGTCGCCGCCGCCGTCCGCACACCATCCGCGCTGGATGATCTGGCGCAGAAGCATGGCGACCGCCTGTTTGTCGTGAAGATCGATGTCACTGACCGCGACGGCGTCATTCAGGCCGTATCGGATGTCGTCAGCCATTTCGGCCGCATCGACGTGGTGCTTAACAATGCCGGTTTCGGCTGCATGGGCGCCGTCGAGGAAGTCAGCCCCGAAGACGCCCGCGCCACCTTCGAGACCAATGTCTTCGGCTCGCTATGGGTCATTCAGGCGGTGCTGCCGCATCTGCGGGCGCAGGGCTTTGGCCATATCCTGCAACTGTCCAGCGTGGCGGGCGTCGTCGCCCTGCCGACCGCAGGCGTCTATGAGGCCGCCAAGTTCGCCGTCGAAGGTCTGGTCGAGGCGCTGGCCGCCGAGGTTGCCCGCTTCGGCGTCAAGGCGACCCTGATCGAGCCGGGCGGTTACGCCACCGACTTCCTGGAAGGCGCCAATATCCGCAACGCCGACCCCATCGCCGCCTATGATCCAGTGCGCGAGGATCTGGCCCGTCAGATCACCGCCGACCAGTTGGGCGACCCCCGCGCCACGGTTCCGGCCATTCTGAAGCTGGTGGATTCCGACACGCCGCCGCTGCGCCTGATCCTTGGCGACCTGCTGCCTCTGGTGAAGACGGTCTATGCCGACCGCATCCAGACCTGGGAGGCCTGGGACGATATCGCGCGGGCGGCAAAGACCCTCTGA
>Px000615 Alcohol dehydrogenase-3  [Plutella xylostella=Diamondback moth]
ATGAAACAGGATGGAAATCGCCCGGCGCGTGAGACGGAAGATGCTCAGTACAAACTACCGGACTTCAAGTACCCATCGGACACGTACGCGCACCCCGCGCCGCTGCCCACCGACGACCCCCGAGGCGCGGCGCTGGCGGCGGTCGACACTCCCTACAAGGCCATCGTGCAGGGGACCAAGTGGAAAGGAGACGTCAAAGTGTATGATGAGAAGTTTAATTTTGGGCGGACAAGGACCGGCCATTCCATTACACTGAGGGCTGAGGTGGAGTGTAAGGTGGCATACCTCACAGTGGAGAGTACAGAGGCGATCCCGATCCTCCTGAAGGGCGGCGTGGGCCACGACCACTTCACGGTGGTGGTGAAGGCCAAGCCGGAGCGGAGGCTGAAGGGCAGAGTGCGGGCGTACTGTCGCAAGGGACAGGGGAAGAGGTACCGTGGCGTTATAGTTATAAAGGCTGTTCCAAAAAGGGTGGCATACCTCACAGTGGAGAGTACAGAGGCGATCCCGATCCTCCTGAAGGGCGGCGTGGGCCACGACCACTTCACGGTGGTGGTGAAGGCCAAGCCGGAGCGGAGGCTGCAGGGGCGGAGGCTGAAGGGCAGAGTGCGGGCGTACTGTCGCAAGGGACAGGGGAAGAGGTACCGTGGTGTTATAGTTATACAGGCCGTTCCAAAAAGGGGTGACCTGAGCCAGCAAGACAAGAGATGTGTGTTCGTGACGGTCCACGACCTCGGCACCAACCACTCTTCGATGGTGGACTACGTGAACTGCCCCGCCATGTCTGAGATCAAGGAGCGCTCCTGCTTCATCCACATCGACGTGCCGGGACATGAGGAGAACTCGCCCGATCTGCCCGACTCTTACCAATTCCCCTCCCTCCAAACCCTGGGCGAGGACTTGATCACAGTCCTGGACTTCCTTCACATCCGCTACGCCGTAGGGCTCGGCGAGGGCGCCGGGGCCAACGTGCTGGCGCGCTGCGGGCTGGCCCACCCCCGCCGCCTGCTGGGCCTGATCCTCGTCAACTGCACCGCCTCCACCTCCTCCGTCGCAGACGCCTTCCGCACCCGCTTCTCAAGGTGGAAAGGGACAGACATATCACAGTCGGAGGAGGATTTTTTGATCTACCACAAGTTCGGACATCAAATCTCGATGGAGGGCGGCGACGCCATGGAGCGGGAGCGCATGCTCAGCGAGTACCGCTCGCGTCTGCGCGGGAACCTCAACACGCACAACATCAAGCTCTACGTCAAGGCCTTCATCAACCGCAAAGACCTGGTGCTGAAGGGCTGCCAGCCCGACATCCTGCTGATCACGGGCACGCTCAGCCCCTACTCCGCCGTCGTCGAGAAGATGTACAAGGAGATGGAGCACAAGGAGCGGGTCACCATACTGAAGGTGGAGCGAGTGGGCGATGTTTTGGCTGAGGCGAAGCGGACCAACGCGATGTGCACGTCCACTGCTCGCCTCGACGGAAAGACGGCCCTCGTCACCGGAGGCACCGCAGGCATGGGCCTCGAAATAGCCAAAGACTTCGCCAAGCGTGGGGCTAGAGTCATCGTCGTTTGCCCTTTCGAGAAAGAGGGCGTTAGCGGAAGGAAAGAAATCGTAGCCGCTTCAGGCAACGAGAATGTGGTGTATCAGCATCTGGATCTGGCGTCTCTGAAGTCTGTGAGGAACTTCGCACAGCATATCCTGGCTACTGAAGAGCGCCTGGATATCCTTGTCAACAATGCGGGCGTGGGAACCCCCACCACTGACGATACAGAAGATGGACTGAACTTCATCATGCAGGTCAACTATTTCGGCCACTTCCTGGCGACAATTTTACTCCTGCCGCTTTTGAAGAAATCCAAAGCGGGTAGGATAGTGAATACGGCGTCCATTTTACACAACCTAGGATTTAACCTTCGAGTGGATCAGCTGAATGCCAATCATTGGTCGAAAATCTGGATTTACGGAAAGAGCAAATTTTGTACGATACCGTTTTCTAGGGAGCTCACGAGAAGAATTAAAGACTCTAGTGTGATTGTCAACAGCGTGGATCCTGGTGCCGTGGGGACAGCTATTTTCCACAGCGTGCCTATTCCATTTGCTGGCGACATCGTGAGCTTCTTCTTTAAGCACTCGTTCAAGACTCCTCGCGAGGGAGCACAGACAGCCATACACGTGGCGGTAGACGACAGAGCTGGCAAGATCAGCGGGGAACTGTTCAAGAACTGTAAGCTGACTAGAGGAGTCAAATGGGCGTACAACGACGAGCTGGCTGCTAAGTTGTGGGAGGAATCTGTGAAGTGTGTAAAATTAACCAAAGAGGAACTCAAAGAATGTTTTCAATCTTTCGCATAA
>Px000656 Alcohol dehydrogenase-4  [Plutella xylostella=Diamondback moth]
ATGGTGCTCAACGATGCCCAACAGCACGGGCAGTGGGTCGTGAGTGCGGACAGCCGCCGTCAGCAGCTGAGTATTGCTCCTCTCGGACCTGCCGCCGTCCCGGCGCAGCACAGCCTGCAGCTTTGGCTGATTCCGACCGGACAGAACCCTGTCTCGCTGGGATTGCTGCATAGCAGCATACCGACGAAGGTGACCCTCAGGAACACAACGCTTCCTCCTGGCGCCACGATAGCGATAAGCCTTGAACCAGAGGGCGGATCACCCACTGGCTTGCCAACAGGCCCGCGAGATAAGATCATGAATAACAGTGCAAACAACGTTGTCGTTATCACCGGCGCCAGCAGCGGCATCGGTCAGGCCATTGCCCTGTATTTAGCGAACAAGGCCTTTTCGCTGGTGCTGGTGGCGCGCCGCCTCGACAGGATTAATGCCCTGGTGGATCAGATTATTCAGCAGGGCGGCAAGGCCATTGCCGTGAAGGCCGATGTCACCCGTCAGGAAGAGGTTCAGGCCGCCATCGATGCCGCTGTGACGGCCTACCAGCGCGTGGACGTACTGATCAATAACGCTGGTTACATGGCGATAGCCCCCATCAGCGAGCGCAAAACCGACGAGTGGGACAAGATGATTGATACTAACCTGAAGGGCGTGCTGTACGGCATTGCCGCGGCGTTACCGGTGTTCCAGCGTCAGGGTAGCGGACACTTTATTAACGTGGCTTCCGTTGCGGGTATCAAAGTGCTTGCCCCCGGCGGCGTCGTTTACAGCGCCACTAAATTTGCCGTTCGCGCCCTGAGCGAAGGGTTACGTCAGGAGGCGGGGAAAACCATCCGCACGACGCTTATTTCCCCCGGCGCCGTCGAAAGCGAACTGCAGTTCGGCAGTTCTGATAAAGACAGCCTGGCGTTTTTGCACGAATTCTATAAGCAGGCTATTCCGGCTGACGCCATTGCCCGAGCCGTTTTATTTGCCATTGAACAGCCTGGCGACGTTGATATTAATGAAATTGTGGTTCGTCCGACGCAGGAAGAATTTTAG
>Px000793 Alcohol dehydrogenase-5  [Plutella xylostella=Diamondback moth]
ATGTGGTGGCTGTGGCTAATACTGTCTTTGATCTTCATAAAACTGTACAACAAATCCGTGTGCGGATGGTGTTACGCGAGAAACATAATGACTGGTAAAGTGGTTATAGTGACGGGGGCCAATGCCGGTATCGGGTTTGAGACCGCCTTCAACATGGCCCGACGAGGCGCCAAGGTGTACCTCGCCTGTCGCGACGACGCACGAGGCGCTAAGGCCGTCGAAGAAATAGTTAGCAGAACCGGGAACAAACACGTCATTTACAAGCACTTGGATTTGGCTTCACTTAACTCCGTTCGGAGTTTCGTTGAAGACATCAAGAAGGCCGAGTACAGAGTGGACGTTTTGATCAACAATGCGGGTATGACCGGGTACGGTCTGAAGAAAACTGAGGACGGCATCGTCACAGAGATGCAGGTCAACCATTTCGGGCATTTTCTCCTGACCGTACTCCTTGTGCCGTTGCTCAAGAAGTCTGACGACGCTAGGGTAGTGGTGGTAGCGTCGACGCTGCACAGATTCGGAAGTATTGACTTCAAGACTATAAACAAGGAAGCTACATGGAAGATACCGTATTACGGAGCAATAAGACTGTACAGTACCAGCAAACTGTGCAATGTATTATTTAGCAATGAGCTGGCCAAAAGATTAGAAGGAACCACTGTAACTGTGAACAGCCTGCATCCGGGGCACGTCAGGACGTCTATCTACAAAAACCTGGACAGAGTGACAGAAACCGTCATGAACTTTTTGCTCTCGACCTTCTTCAAGAGCGCCGTGGAGGGGGCTCAGACCAGCATCTACCTGGCAGCGGCTGATGACCTCACTGGCACGACAGGAAGGTTCTTCGAGGAATGCAAGGAGGCGAGGATGTCGGTGAAGGCCGAAGACGAGGAATTGGCGGAAAAGCTTTGGAATTATTCCGCTGAGCTGGTCAAGTTAAAGCCGGAAGAAGCTATCTAA
>Px000920 Alcohol dehydrogenase-6  [Plutella xylostella=Diamondback moth]
ATGGATCGCTGGGCGAGCACGACGGCGGTGGTGACGGGCGCGAGCGCGGGCATCGGCGCGGCGGTGGCGCTGGCGCTGGCGCACAAGGGATTAGATGTTGTGGCCGCCGCGCGCCGCGAAGACAAACTTAAGGAATTGAAAAAAAAGTTTGAAAGTGAAAAAAAGAAAGAAAACAAAGCGCTTATACATCCGTTTGTCTGCGATATGTCTAAGCAGAAAGACATCGAGAGCCTGATGTCGTTTGCAAAGGACCTTAATGGCGATGGCGGGATAGATATCCTTGTGAACAATGCAGCCATATTGCCTACTGGAACTATTGCTGGTGTATCTATGGATAAAATAACAGAATGTTATATGATAAATGTGGTTGGAGTCATCGCAGCAACAAAACTCGCCGCTGCCGATATGGTTGCTAAAAAAATCAAAGGACATATCATTATGATAAACAGTATTTCCGGTCACAAGACGGTGACTACCGGCGACTTGTCTAAGACCAGCGTGTACAGTTCGAGCAAGCACGCCCTCACTGAACTCGTCGAGAACTTCCGTCTAGAGTTCAACTATACGAGGGCAAACATTCGCGTTACGAGCATATCCCCTGGAGCAGTGGACACGGAGATGCTCCGCAGCGTACAATACAGCGGCGCGCTGCCCATGCTGAAGCCGCGAGACATCGCCAACGCCGTCGTGTACGCACTCTCTGTACCCGACACTGTCAATGTACGTTTGGGACTGCAGAGCATATTCCCTGGAGCAGTGGACACGGCGATGCCCGAGACATCGCCGGCGCTCTATGTACCCGACTTTGAAGTGTAA
>Px001307 Alcohol dehydrogenase-7  [Plutella xylostella=Diamondback moth]
ATGCCTGAGGACCTGAAGAGCAGCTTCGAGTGGATCGAGGAGACCTTCGGCGGAGTCGACGTCATGGTGAACAACGCTGGACTGTTTATACACGGCAATATTACTGACGTAGGCAGTCACCCGCTGTCGGAAGACGAGCTGGTGTCAGTACTGGACGTGAACGTCAAGGGTCTGATGCTGTGCACGCGCCGCGCCGTAGCTTCCATGAAGAAGAGAGGCGTTGATGGACACGTCATTAATATTAATAGCTACAAATACAGAGCAACTTCAAAAAGGTGTCACACTCAGCAAATACAGCAACTTCAACTATATTTCTCCACCCGCAGCATAGCAGGACACTACGTGCCAACGAGTCCATTCTTCAACGTGTACTCGAGCACGAAGCACGCCGTCACCGCGTTCACCCAGTCGCTGTGTACTGAGCTGGCGGAGTACCGGAGCGGGATCCGGGTTACGGTAATGTTTGTCATCATCATCAGGAGCATATCCCCTGGTCTGACCCGCACGGAGTTGCTTCTGGATGACAAAGTACCAGGAGTGAAGGAAGCAGTGGAGCAGCTGCCAGCATTAGCAGCGGAGGACGTGGCCGATGCCGTGGTCTACGTCATATCGACCCCGGTCAATGTTAATCAAAACGAAAAAATACTGATTTCACCCAGAAAATGGAGTCTATTTTACACACTGATTGAGAATCCTGAGATGAAGTCCAATGAAAACTTAACAGATGTTAATTCCGATATTAATGCACCATTCAAAAATATTGATAAAGGAATGAGAGATGTAGAACGTAGACTGGAGGGGGTGTACATAGGGATTAACACTGAAGTTTATGTTGCTTTTGAAGATAAAAGTGAGATCATTGTGTATTTAGTATACCAGATACGCCAACATCTGCCAATAATTTGGGAGCTGTATGGAGTTTGGCGTAAGAACGTTGGTTTCGACAGGCCCCACCCTGACGCTGTTCTAGCAATGAGAAGGCGCGACCTGCGAGGCCTTCGCTTGGTCACTGCCACTGTCCTTTCAAATCGTACTACTACCTTCGAAATGGAAAACTATATTGCCATTTTCCAGCTATTAAAACTATATCGTTACAGAGACAGGGAGGTGGACATCCCAATAAAGATGGTGTACCACATGAGCATGAACTTATTTGATTGGCTGAACTCCGTCGGTGTTTTGAATGTCTGCTCGAGCTACGGCTACCGGCAAGCCGACGGGAAGTTTGATGGCGTAGTGAGAGAGATGGCTGATGGCCGTAGCGAATTTGCTGCTACGTCAATGTTCGTTATAAAGGACCGGATGGAAGTGGTCAACTACGTGACCGCCCCCAGTCCAGGAGGGACTCTACTGTTCATATTCAAGAAGCCACCTCTTGCTACTGTCGCCAACATTTACGCGCTGCCATTCAGCAGAGGCGTCTGGTATTCTTTGCTCGCACTCATCACTGTATCTGCTGTAGCATTGACGATAGCGTCTTTCGGTGAAACTAGAGCTGCTGAACATGAGATTCCTATGACTTTTAGCCAAAGACTGTCGCAAGGATTCCATGACACATTTTGTTTGGTGTTCCAACAAGGCGCTATGATCTCTCCTGTGGCAGCTAGCAGTCGGCAAGTCTTGCTCATAGGTTTATTATCATTTATGTTCCTCTACACTGCGTATTCGGCCAATGTCGTGGCTTTGCTTCAATCAGCCACCAATGAAATAAATAGCGTTGAAAGCATACTGAACTCTCCATTAGAGATTGGTGCCGATGATATACTGTACAACAAACAAGTTTTCGTGCACACTATTAAGATACCTACATTATACAAAAAGATCAGGTGGATCTTAAAGGTGGAAAATATTTGTCGACAGTATGAGACGCGTCCGATTCACCGGGAACTGTATTTGAAGAAGGGAGTGCCGCGTGGAGACGATTTCTTTATCCCGATAGAAGAAGGCATACGCAGAGTTAGAAAGGGTCTCTTTGCATTCCACGTGCAGACCACTGGGGCTTACGACCGCATTCAGAAAACCTTCATGGAGAACGAAAAGTGCAATCTTGGAACCGTCAAGTTCATATCGTACCCGTATCCCCACTTCGGCATTACTAAGACATCGCATATCAAAGAACCTGTCAGGATTGGGGTAGCCCGTCTAATGGAGTCCGGAGTGCAGAGCCGCACGACGCGCCGTGTCATGGCGACGAAGCCCACGTGCGCAGGCGCAGCCATGTTCACGCCCGTCAGCCTGCTCTACGTCACGCCCGTCTTCAAGCAGCTGCTCATCATCTATGCTGCTGCCGTCGCCATCCTGGTGCTCGAGATTTTTGTGCATCGACAGGATGATGTTGCAGAAGAAAATGTTGACAATGTTGTCTATTTAGTGGATATCCGTGGTGCAGACATAAATGTTTTGAAGAAGGCAGACAAAGTGAATGCATTAGTAAATCCAGCCAGGTGGATCTTACTGTATGAAGTAAAATCTAGGAAACCTAAAGAAGAAATTGAATTGTTGCTTGCCGATGTTTATATAGCAGTAAATACGGAAGTGTATGTAGTCTTTATGTACTCCGACCATTTTCAAGTATTCCTTGTATACAAAAGACGTCCGGACTTGCCAATCATATGGGAAGACTACTCCATTTGGCACAATTTAACAGGATTCGATAGGCCGCACCCAGCCATTGCCTTGGCTTTGAGAAGGAAATGCCAGAACAAAATGGACATCCGCGCTTCTGCTGTTATCGCCGGCAACGACTCTTTGGCTAATATGCCTAATTATCAAAAGCGACATGTGAACACAATGACTAAGATCAGCTACTGGATGACTGTTCATCTATTCGAGTGGCTCAACGCCACTGGACACGTCCATATCATCAAATCTCCAGAGAAAATAAAGCACAATGGCACCTTAGACGGCATTGCAAAGGATTTATATTATGGTTACAGCGATTTTTCGGGCCGTGAGATCCTGTTCCTCGGCTTGTTATCCTTCATGTTTCTCTTCACTGCGTATTCGGCCAACATAGTGGCGCTTCTGCAATCAGCCACGAATGACATCAACAGCGTGAAGAGGTTATTGAACTCGCCATTGACTTGCGGCGCTCAGGATACGGAGTTTAACAGGGTCATGTTTGAGAAAGAAGACCGTCCAGTTTATCGATCGTTTTGGTTGAAAAAAGCAGTGCCGCAAGCAGAACAATTCTTTCTGAGTGTTGAAGAAGGCATACGGCGAATGAGAGAGGGCATGTACGCATTTGTTGTAGACCCGACCGCCGGCAACGACCAAGTCAAAGCCACATTCTATGAGCTGGAGAAATGTAATATCGGCACGTTTAAATACACACAGTCTATAAGACCCCACGTCGGGGTAGCCAGACGCTCGCGGCTTAAGGAGATACTGAGGATTGGAGTGGTCCGTATAATCGAATCCGGAGTACAATCACGTTCGTCGCGGCGCGTGCTCTCCTCCATCCCCCCGTGCGGGGTAGGCACGGCCATGTTCACTGCAGTCAGCCTCACTCATGTAGCACCGGCGTATAGGTGGATAGCCACCCTGTATGTCGTCGCTGTGGGGCTTTTGGGGCTGGAGATTGCTGTGTATAGGCGTAGTAGGGGATGA
>Px002013 Alcohol dehydrogenase-8  [Plutella xylostella=Diamondback moth]
ATGTCGGTGGAGACCCAGGAGTACATCAACGGCATGCGGCCCGGCCCGCTCACGAGCGAGATCCCAGAATGCATGCGGGACAAATACACGGTGGTCCAGGGAGCGATGGACCTGATAGTGTTTCTGTTGGTGGTAGTGCGGCATATAGTGAGGGCGATATGGCAGTCGATAGTGGGGGCGCCAAAGAAGGAGCTGAAGGGGGCGGTGGCGGTGGTGACGGGGGGCGGGGGGGGGGGCGGCCGCGCCGCGCCGCCGCGCCCCCCCCNNNNCAGCCTCATCGCGCTGCGCCTCGCCCGCCTGGGCTGCAAGGTCGTGCTGTGGGACATCAATAAGCAAGGGTTGGAAGACACGGTGAAGCTGGTGAAGGGCATCGGCGGCGACTGCTGCGGCTACACGGGGGGACCGGGCAGCCGCGACGCCGGCCGCCCGGTGGACCGGGCCAGCCGCGACGACATCTACCGGGTGGCTAAGAAGGTGCACGAGGAAGTCGGCAGGGTGACCTTACTCATCAACAACGCGGGCGTGGTGTCGGGGCAGTACCTGCTGGACACGCCCGACCACCTCATCCAGAGGACCTTCGACGTCAATGTGCTGGCGCATTTCTGGACGGTAAAGGCCTTCCTGCCCATCATGGTGGAGCACAACTCCGGCCACATCGTGACCATCGCATCCATGGCGGGCCACGTGGGGGTGGCCAAGCTGGTGGACTACTGTTCTTCCAAGGCCGCGGCGTGCGGGTTCGACGAAGCCCTGAGGCTGGAGCTCGAGGTCCGAGGAGCTACGGGAGTGCATACGTCGCTGATTTGCCCCTACTTCATCCGGTCTACTGGCATGTTCGATCAGGTTAATTCTAGGTTCGTGCCTCAACTGAACTCCAACGACGTGGCAGACCGCGTGGTGCTGGCCATTCGCACCAACGAGACGCTGGCCGTCATGCCCGGATACTTCCGACTCTTCATGCCCTTCAAGTGGTTGGTCCCATGGCCGTGTATATCTGAGTTCCTGCGTGGTCTGGTACCGGACGCGGTGCCGATAAACTCTGCGCACGCGCCGCAGCCGGCCGCGCCCCCCGCGCCCGTGCTGCCCCCCAGCAAGCCCGACTCGCGACCAATGACGTTGCTGCAACCCTCGCGCCACGACCGCCGCGTCTGA
>Px002029 Alcohol dehydrogenase-9  [Plutella xylostella=Diamondback moth]
ATGGACTTCAACAACAAAGTCGTAGTAATCACGGGCGCGAGCTCCGGAATCGGGGCCTCAGCTGCCGTCCTGTTCGCGAGACAATCGGCCAAACTTGTCCTGGTCGGCCGGAATGAAGAGAATCTCAACAAAGTCGCGGCACAGTGCGAGACGGCCCGCGGAATTAGACCCCTAGTCGTGCGAGCGGAACTAGACACGGACGCAGACGTCGAAGCAATCGTATCGAAAGCAATAGAAGAGTTTGGAGCTATCAATGTGCTGGTGAACAACGCCGGCGTCGGCGTCTGCGGCAGCGTGCTCGACGGCATCGCCCCCTACGACAAAGTCATGGCCACAAACGTGAGAGCCGTGTACTTACTGACCAGCTTAGCCGCGCCCCATCTCATCAAAACTAAAGGCAATATCGTTAATGTATCCAGTGTTGCTGCTTTCAAACCGATCAAGGATGCTGATTATCTTCCGTACTGCGTTTCCAAAGCCGCGCTTGATCAGTTCACGAAGTGCGTGGCGCTAGAGATGGCCCAGCACGGCGTGAGAGTCAACTCTGTGAACCCGGGAGGAACTAGGACGCCCTTCGCAGAGAACGCCGGCTTCACAAAGGCGCAAGTTGAAGAATTATATAAAGCCCGCGATAAAAACTACCCGCTCGGTAAAATGGCGGAAAGTGAGGAAGTGGCTGACCTGATTGTTTATCTGGCCAGCGATCGCGCGCGCAGTATCACCGGCGGCGTCCACGTCATCGATAACGGTGAATCATTGATGTGA
>Px002053 Alcohol dehydrogenase-10  [Plutella xylostella=Diamondback moth]
ATGAGTTTCAAAGACAAAGTAGTGATAGTGACCGGAGCCAGCTCCGGCATCGGAGCGGCGACGGCCGTGAGCTTCGCGGGACAAGGAGCCAACGTAGTGCTGGTAGCAAGAAACCAAGCCAAGCTCGACAATGTCACCAGCTTGTGCTTCGAAGCTGGCAAGAAACCTCTAGTCATCAACGCTGATGTCGTCAAAGAAGACGACGCGAAGAGGATTATAGAAGAAACGCTCAAAGCGTACGGTAAAATCGACGTGCTGGTCAACAATGCTGGTAAAAACACCACAGTCACCTTCGGAAGCCAAGACACGATGGCGGCACTGGATGACGTCATGACGCTGAACTACCGCGCGGTCGTTCACCTCACGTACCTGGCCCTGCCGTACCTGCTCCAGTCTCAAGGGAACATCATCAACGTGTCTAGCATCGCGTCAACCAAAACCTTCCCGAACGGCTGGGCGTACTGCCCGTCCAAAGCCGCTGTCGATAGCTTCACGAAGTCTCTAGCTCTGGAACTAGGTCCTAAAGGCGTCCGAGTGAATGCTGTCAACCCTGGGCCGGTGAAGACGGATATAATCGACAACATGGGGATACCCGGGTCGGTGTCTGACAAGGTTTGGGAGAGCATGAAGGCAATGACTGCGCTGCACCGAGTGTCGGAGACCCAGGAGGTGGCTGATGTGATTCTGTTCCTCGCCAGTGATAAGGCTAGGGGTGTGACTGCGTCCAGGTGGATCACTGATAACGGAGCTCAGGCAATGTGA
>Px002054 Alcohol dehydrogenase-11  [Plutella xylostella=Diamondback moth]
ATGAGTTTCAAAGACAAGGTGGTGATAGTGACTGGCGCCAGCTCTGGTATAGGAGCAGCTATAGCCATGAGTTTTGCGGAACAAGGAGCCAGTGTAGTCCTAGTTGGTAGGAACCAAGCCAAGCTCGACGGTGTCACCAGTAAATGCATCAGAAACGGCACCAAGCCTCTCGCCATCAACGCTGACGTGACCACTGAAGCAGATGTTAAGAGGATCATTGACAAAACTGTTCAGACTTTCGGACAAATTGACATTCTTATTAATAATGCTGGCATAGCAAGCACAGTCTCTTTTGGCAGAGAAGAAACGATGAAAGAGTTTGATCGTATAATGGCAGTGAACTTCCGCGCCGTCGTACATTTGACACAACTGGCCACACCCCACCTGATAAAGACTAAAGGAAATATCGTCAACATATCCAGCGTAGCTTCCCTCCGGAACTTCGATAAGGCGTGGATCTACTGCTCGACTAAGGCTGCTCTAGACCACTTCTCAAGGTCTATGGCATCGGAGCTGGCCAAGAAAGGCGTAAGGGTTAATACAGTTAATCCCGGTCCTGTTAAAACGGATATAATTGTGAACATGGGCTTGACTGATACTGACTTCTATTGGGACCTGATGAAGGGAGCGACAGCTTTGAATAGGATCTCGGATCCGAGCGAGATAGCTGATGTGGTTTTGTTTCTGGCGAGCGAGAAGGCGAAAGGGGTGACTGGGTCGACCTGGGTCGCTGATAATGGAACTTTGGTCAAGTAA
>Px002240 Alcohol dehydrogenase-12  [Plutella xylostella=Diamondback moth]
ATGGACAAACTCAAAACGACACAAGAAGAAATTGAAAAAGAGTACAAAGTGAGCACCAAGATCGTCCAAGTGGACTTCAGCGAGGGTGACCACATTTACGAGAGCATTGCGAAGGACATCGCGGACTTGGAGATCGGGACCCTGGTCAACAATGTCGGCGTGTCTTACGCGTACCCAGAGTATTATCTGGACGTGCCTGATTGGGACAAGTTGATGAGCACGATCATCAAGGCCAACATAGTGTCGCTGACGAAGGTGACGGGGCTGGTGCTACCCGGGATGGTGAAGCGGGGGAAGGGGGTCGTCATCAACATCGGCTCGGCCTCGTCCATCATACCGAGCCCGCTGCTGACGGTGTACGCCGCTTCTAAGGCATACGTAGACAAGTTCTCCGAGGGCCTCAGCATGGAGTACTCCAAAAAGGGCATCATCGTCCAGTGCATCATGCCAGGGTTCGTCTGCTCCAACATGTCAGGCATCCGCCGGAGCACATTCTTCGCGCCCACCGCCAAGGACTTTGTCAAATCAGCGCTGAACCTCGTCGGGACCGCCTCCCGCCACACCGGCTACCTCCCGCACTCCATCTTTGTCAAGGCGATCACCACCATCCACAGTTTGACAGGGTCCTTCGGCGTTTGGCTCGTCACCCGGTCCATGGAGAACAGCCGCAACAGAATCCTGAAAAAGTACAAGAAAAATTAA
>Px003079 Alcohol dehydrogenase-13  [Plutella xylostella=Diamondback moth]
ATGCAGTCCACGTTACGAAGAAACAATGACTCTCAATGTCAGAGCTCAATGAATCTAGCTAGTCGCGTCGGACACAACTCTTATCAGTCGAGCGGCTATCGCGAAGCAAGCAAAATGTTTATGTCACTGATTCTTATAAATATTCTATTTCTTTTATTACTGAAACTGTACACTAAATTGACGTGTGGAATATGTACGAGCAGCCAGCACATGGTGGGTAAGGTGGTGATCGTGACGGGGGGGAATGCGGGCATCGGGCTGGAGACGGCGAGGAGCCTGGCGGAGCGCGGGGCGCGGGTGCTGCTGGCGTGTCGCGACCCCGCGCGGGGCGCCGCCGCGCGCGACCTGCTCGCCGCCACCACCGGCAACCAGGACGTCCACTACCGCCCCCTCGACCTCGCCTCCCTCGCATCCGTGCGACAGTTCGTCGACCACATACTCAAGACTGAGAAAAGACTGGACGTCCTCATCAACAACGCCGGCAGCACTGGCTTCGGATTCACCAAGACGGAAGACGGGCTGGTCACCGGCATGCAGGTCAACCACTTTGCGCCGGTGCTGTTGACCAGCCTCCTGCTGCCACTGCTGAAGGCATCAGCCCCTAGCAGAATCATCAACGTATCCTCTTTACTGCACACGCAGGCGCGGCTGCGCGTCGACAACCTCAACATGGAGAAGGAGACTGAAGACTCATTCAGAGACTCTGACGTCTACTGCAACAGTAAACTGTGCAATATCCTGGTGGCTGTGGAACTGGCGAGGCAGCTCGAGGGTACGGGGGTCACGGTGAACGCGCTGCACCCGGGGTACGTCAAGACAGACATACTGAAGAAGTCCACAAAGAACCCGTTTCTTTACGCGCTGGTGTGGCTGTCGACCATGATGACGAAGGACCCGTGGGAAGGCGCGCAGACCTCCATATTCCTGACCGTCTCGCCTGAAGTGGAGGGTGTCAGTGGGTGCTACTTCAGTGATTGTCACATCGCTAATGCGTCAAGAAAAGCTCAAGACCGGGAACTGGCCAAAAAAGTTTGGGAGAGATCTTTGGAACTCGTGAATGGTGATAAACTTAAGTGA
>Px003560 Alcohol dehydrogenase-14  [Plutella xylostella=Diamondback moth]
ATGTCGCGGCGACACGTAGACGACATGTGCCTAGACAGGTTCTGCGACAATTTGTCGCCTAGTGAATACGAGGCTTTAAGTTGGAAGAATAAGCTGTCGGAATTTTCAACCAACTTTCCTGCAATTTCATTTTCCGTCAACGACGAAGTAGAAGACATTTGGCAACACTCCGCCCCGCGCTACGAGAAAGGTTCAATCAAGATCCCACGGGTGCTATTGGAGGATAGACTTCACATGACCAATGCGTTGTTTGGAAGCTTTTTAGGCATCGGCGCTGCAGCAGCCAAGGCATTCAGTAGACTATCAGCTGGACTTGCTCTGGTCGATAAAAGCGAAAATGGGTTGAAGAAAACTTTGGAGCAATGCGAGAAAGCAGACCAAGACCACCTCATCATTGTTGCTGATCTGAGCAAGTCAAGTGAAGTGTTGAGTGTCGTGCCGCGGACGGTGGCGCACTTCGGGAGGATCGATGTGCTCGTCAACTGTGCCGGCATCATGTCTGAAGAGAAAATGACAGATGAAGATGTTTCAGCCAACTTCGACGCGGTCATCGGCATCAACTTACGGACTCCGGTGATCCTCACAAATAAAGCCACTCCTTACTTGATCGAGACGAGAGGAAGCATCGTCAACATATCCAGCATCAGGTCAACTAGACCGTGCGACAAGCGATCCATGTACTGCGTGAGTAAGGCGGGGTTGGAGATGTTCACTAAATGCGTGGCTCTAGACCTGGCGGATCGCGGGGTGCGAGCCAACTCCATTCACCCGGGGGTGTTCAGCTACAACCCGGAGGCTACTCCTGATGCTCACTACGCGGCGTCCAGCAAGAAGTTTCCCTTCGGAGTGACCGAGCCGGAGGAGGTGGCTCAACTGGTGGTGTTCCTGGCCAGCAGTGAGACGGCCAGGACCATCACTGGAGCTGCGTACTACATTGATGGAGGACAGTCGCTGATGGAGACGCGCAGTTTGGCCGGCAAGTTCTAA
>Px004151 Alcohol dehydrogenase-15  [Plutella xylostella=Diamondback moth]
ATGGAAGGAAAAGTCATAATTATTACCGGGGCCAGCTCCGGGATCGGCGCAGCTACAGCCATCTACTTCTCGAAACTATCAGCTAAATTGGTTCTTGTTGCGAGAAACCCTACCAATCTGAGAAGAATAGCTCTTTACTGTGAAAAATCTAGTGGAACAGCTCCTTTGACACTCACGGCTGACGTCACTGAAGAACTAGACAACGAGAGAATCATAAGGGAAACAGTTGAACACTTTGGGAAGCTGGATGTGTTGATAAACAACGCCGGAGTAATTGGAATGGGCGGCATCAAGACCTCCACAATGGAAACATTCGACACGGTAATGTCAACAAACATAAGAGCTGTTTATCATTTGACTAAATTAGCCGTGCCTCATCTGATTACCAGCAAGGGCTGCATTGTGAATATATCTTGTATTGCCGGCTCAAAACCCAATACATCAACACTAGCCTATAACATATCGAAAGCGGCGCTCGATCATTTCACCAAATGTGTTGCGTTGGAATTGGCACCAGATGGCGTTAGAGTGAATTCGATAAATCCTGGATTGGTGAAAACGAATTTGTTGAAGAATATTGGTTTGAATGAGGACCAGCTAGAGATGTTTGTGAAGAATGTCCTCGGTAATACACCACTAAAGAAACAGGTGGAAGGCGATGAGGTGGCTGCCTTGATAGAGTTTCTGGCAAGTGACAAAGCCAAGAGTATAACTGGAACATGCTACGTCATAGACGGCGGTAGTTTGCTGAAGTAA
>Px005070 Alcohol dehydrogenase-16  [Plutella xylostella=Diamondback moth]
ATGAGTTTCAAAGACAAGGTGGTGATAGTGACCGGCGCCAGTTCGGGCATCGGGGCGGCCACCGCCGTGGAGCTGTGTCGCCAGGGAGCGGCCGTGGTGCTGGCGGCGAGGAACCAGGCCAAGCTGGCGGAGGTGCGCGCGCGCTGCGCCGCCGCCGGCCCGCTGCCGCTGCTGCTGCCAACAGACCTCGTCAACGAGGCCGATCTCAAGAACCTCGTCGACAAAACTGTGGAGAAATACGGGAGGATCGACGTCTTGATCAACAACGCTGGATTCGGCATCAAAGAGCCCTTCGAATCCGAAAAAGCCGTGCAAGTATTCGATGACATACACAACCTTAACCTGCGCGCTGTCGTGCAGCTAACCCACCTCGCGATGCCACACTTAATCAAAACCAAAGGCAACATCGTGAACATATCGAGCGTGGCCGCTCTCAAGACCTTCCCTAGCTCCTGGGCATACTGCACCGCCAAGGCCGGCTTGGACCACTTCTCCCGCTGTATCGCGGCCGAACTGGCCCCTAAAGGGGTGAGAGTCAACGTGGTGAACCCAGGACCCGTCAGGACTGACTTCATAGAGAACATGGGTCTGGAGGATGTGGAGCAGTTCTTCGACCACATGGCTCAGATGACGGCGCTGAAGCGGGTGTCGGAGCCCCAGGAGATAGCTGATGTGATCGTGTTTCTGGCCAGCGACAAGGCGAAGGGGGTCACGGGCGCCAACTGGATGGCAGACGACGGGGCTATGGTCAATACTCAATGA
>Px005076 Alcohol dehydrogenase-17  [Plutella xylostella=Diamondback moth]
ATGAGTTTCAAAGACAAGGTGGTGATAGTGCCCGGCGCCAGTTCGGGCATCGGGGCGGCCCCCGCCGTGGAGCTGTGTCGCCAGGGAGCGGCCGTGGTGCTGGCGGCGAGGAACCAGAGCAAGCTGGCGGCGGTGCGCGCGCGCTGCGCCGCCGCCGGCCCGCCGCCGCTGCTGCTGCCGACAGACCTCGTCAATGAGGCAGACCTTAAGACCCTCGTCGACAAAACTGTGGAGAAATACGGGCGGTTCGACGTCTTGATGAACAACGCTGGCTTCGGTTCGGAAACCCCGTTCGAAGCGCCGGACGCAGTGAAAGTTTTCGACGATATTATCGGCTTGAATTTGCGCGCTGTCGTCCAGTTAACCCATCTGGCGTTGCCGCATTTGATTAAAAGCAAAGGCAATGTGGTGAACATATCCAGCGTCGCTGCTCTCAGTCCGATAAAGGACATGTTTGCGTACTGCACCGCTAAGGCCGGCTTGGACCACTTCTCCCGCTGTATCGCGTCAGAACTGGCTCCTAAAGGGGTGAGAGTCAACGTGGTGAACCCGGGACCAGTGAGGACTGACTTCGTGGAGAATATGGGCAAGGAAGAGGTTGGGAAGTTCTACGAAAATATAGGCCAAACGATGCCGCTAAAGAGAGTCTCGGAGCCGGAAGAAATCACAGATGTTATTTTGTTTTTGGCCAGTGAAAAGGCTAGGGGTGTCACTGGGGCCAGCTGGGTAACCGACGACGGGTACATGATCAAGTAA
>Px005077 Alcohol dehydrogenase-18  [Plutella xylostella=Diamondback moth]
ATGAGTTTCAAAGACAAGGTGGTGATAGTGACCGGCGCCAGTTCGGCCAGCGGGGGGCCCCCCGCCGTGGAGCTGGGTCGCCAGGGAGCGGCCGTGGTGCTGGCGGCGAGGAACCAGAGCAAGCTGGCGGCGGTGCGCGCGCGCTGCGCCGCCGCCGGCCCGCCGCCGCTGCTGCTGCCCACAGACCTCGTCAACGAAGCAGACCTTAAGAACCTCGTCGACAAAACTGTGGAGAAATACGGGAGGATCGACGTCTTAATCAACAACGCTGGCTTCGGCGCAAAAGTCCCGTTCGAATCCGCAGACGCGATTAAAGTTTTCGATGAAATCATGGGTTTGAACCTGCGCGCTGTGGTCCAATTGACCCATCTGACACTGCCGCATTTGATCAAGAGCAAAGGTAACATCGTCAATATATCCAGCGTCGCTGCGCTGAAGAATATTCAAGACTCGTTCGCGTACTGCACCGCTAAGGCCGGCTTGGACCACTTCTCCCGCTGCATCGCGGCTGAACTGGCTCCTAAAGGGGTAAGAGTCAATGTGGTGAACCCAGGTCCAGTTAGAACTGACTTCGTGGAGAATATGGGCGTTAATGAAGTCGGCAAATTCTATGAAAATATAGGCCAAATGATGCCGCTGAAGAGAGTATCAGAGCCGGAAGAAATCGCAGATGTTATTTTGTTTTTGGCCAGTGAAAAGGCTAAGGGGGTCACTGGGGCCAGCTGGGTAACCGACGACGGGTACATGATCATGTAA
>Px005441 Alcohol dehydrogenase-19  [Plutella xylostella=Diamondback moth]
ATGGAAATCTCATTCAAAAACAAACGGGTGCTGGTGACCGGAGCTGGACAAGGAATCGGCCGCAGCATAGCCATCGAGCTATGGCGGGCCGGAGCTCAAGTAGTGGCGGTCTCCCGCACCAAGTCTCACCTGGACTCCTTACATCACGAGTACCCGGCCATCCAGATAGTGTCAGTGGACCTCGGCAACTGGGACGCGGCCAGGAAGGCCATCGACCAGCTCGGACACTTTGATGCCCTGGTCAATAATGCCGCTGTAGGACTAACTGAGGATTTCTTGACGACTACACCGGAGAATTTCGATTTGCTAATGAATGTCAACGTTAAAGCGATGCTGAATGTGAGCCAGGTGGTTGCGAAAAAGATGATCGACGCCAAAAAAGGTGGAGCTATCGTCAATATTTCCTCTCAAGCCTCCAAGTCCACCCTCTTACATAACCTCTGTTACCAGGCCGCTCTATGGGGCCACGCAACCTACTGCGCGTCAAAAGGCGCCGTGGACGCGTTGACCCGCGTCATGGCTCTGGAGTTGGGCCCGCACAACATCCGCGTCAACACCGTCAACCCCACCGTCATCATGACGGAGATGGGCAAGCTGGGCTGGTCCGACCCGGCCAAGGCCGCCGGCATGCTGGCTAAGATACCTTTGGGAAGATTCGGCGAGGTGTCCGAGGTGGTGAACGCGGTGCTGTTTCTGCTGAGCGACAAGGCCAGCATGATCAACGGAGTGGAGCTGCCCATCGACGGCGGCTTCTTGGCCTGCTGA
>Px005442 Alcohol dehydrogenase-20  [Plutella xylostella=Diamondback moth]
ATGGAAATCTCATTTAAAAGCAAAAGAATTTTGGTCACTGGTGCCGGTAAAGGTATCGGTCGAGGTATAGCTATAGAATTATGGCGTGCTGGTGCAAATATAGTAGCCCTATCAAAGACTAGGTCACATCTGGAAAGTCTTCAACAAGAATATCCATCCATAGACATAGTGGACGTAGATATTGCAGATTGGGAGAAGACAAGAAGAGTGGTTGAATCTTTAGGCACGTTTGATGCACTCGTGAACAATGCAGCTATTGCCATTTGTGAACCATTCCTGAATGCTTCAGTTTCAAGCTATGATAAAACCTTTGATATCAATGTAAAAGCAGTACTGAATATAAGTCAAGTTGTCGCCAGAAATATGATTGATAATAAAGTACAGGGTGCCATTGTCAACATATCATCGCAAGCATCTAAGGCTGCACTGAAAGACCATGCCATTTATAGTGCATCTAAAGCTGCACTGGACGGCCTCACTCGTGCAATGGCGCTGGAGCTGGGTCCTCATGGCATCCGCGTGAATGCTGTGAACCCCACAGTCATCATGACGGAAATGGCCAAGGTTGGCTGGTCAGAACCTGCCCGAGCCAATGAGATGAAAGCCAAAATTCCCCTGGGAAGGTTTGGTGAAGTATCAGAAGTGGTGAATGCGGTGGTGTTCCTTTTGAGTGAGCGCTCCAGCATGATCACAGGGGTCGAGCTGCCCATCGACGGCGGCTTCCTCGCCACATAA
>Px005443 Alcohol dehydrogenase-21  [Plutella xylostella=Diamondback moth]
ATGAATAAGTTCAAAGGAAAGCGGGTTCTTGTAACGGGTGGCTGCCAAGGTATTGGACGCAGCATAGCTATCGAGCTATGGAAGGCAGGAGCGAACGTGGTGGCACTGTCCAACCAGCCAGCTCAGTTGGCCTCCCTGAAGCAACAGTACCCGAGCATAGACACGGTAGCTGTGGACCTCTGTGATTGGTCCAAGACCAGAGAGGTCGTGTCTGCACTAGGGGCCTTCGATTGTCTTGTGAACAACGCTGGCATTGCCATCATTGAGTCCTTTCTTGACTGCAAGCCAGCAAGTTTCGATAAAACTATTTCAGTGAACACCAAAGCGGTTCTTAACATATCTCAAATAGTGAGCAAAACAATGATCGATAGAAAAATAAAGGGATCTATCGTTAACATATCTTCACAGGCTTCCATTGCAGCGCTAAAAGACCACGCGGCGTACTGCGCGTCCAAAGGCGCCGTGGACTCCCTGACGCGCGTGATGGCGTTCGAGCTGGGCCCTCACGGCATCCGCGCCAACACCGTCAACCCCACCGTGGTGCTCACAGACATGGGCCGGCAAGTGTGGGCCGCACCCGAGAAGAGTAAGGGCATGCTGGATAAGATACCGCTGGGCAGATTCGGCGAAGTGTCTGAAGTAGTAAATGCCGTACTATTCCTACTGAGCGATGACGCGAGCATGATCAATGGCGTCCACCTACCCGTAGACGGGGGCTTCCTAGCTACATAA
>Px005994 Alcohol dehydrogenase-22  [Plutella xylostella=Diamondback moth]
ATGCAACTCGGCACCTACATCCCAGCTTATCTGGAGGTGGCACAGAAGATCGCAAGCAGCTTCGTTCCGGAGCCTCAGAGCATCCCCCCCATCAACCAGAGCCTGCAGTGGGGACCAGGCAGGAAGGATAGAGACAGCATCCGACCTTTCCATGTTAGATTTTCGGATGAGATGGTAAAAGACTTGTTATATCGCATCAACCATCGCCGTAAAATAAGACCCTCACTGCAAGGGTCAGGAAACCACTATGGGCCAAACTCTGCGCTGGTGAAACAAGTATTGGACCACTGGAGTCAAAAATACGATTTCAAAGAACGTGCCAAGAAACTAAACCGGCATCCTCAATACATAACCAATGTTAACGGCCTGGACATCCACTACATACATGTTCAGCCTTCAGGGAATAAACGCGTTGTGCCAATCCTGCTCATCCACAGCGTAGAATCCAACAGTCTGCAATTCAGCAACTTAATCGACCATATGATTGGAAGTGGTGGCGATTTTGAATTCGAAATTATTGCCGCTGACATGCCTGGCTTTGGCTATTCACAGGCTACAAACAAACAGGGTCTCTACGAGTACCACATCGCCGTCATACTTAACAACTTGATGCAGAGGCTCGGTCATAGCCAGTACTTCCTACACGCTGAAGGATGTGGTACTTTTGTTGCGTGTGCCATGGGAGTCTTATACCCTGACACTATCCAGGGATTCCACAGCGGTTTCCCCGTCAGCATACTGCCAAAGACTCTGATCAAGTACGGGTTAGGGGCAATATTCCCCAGTGCCTTTGGTATTAGTGAGAAGGATGAGAAGAAGATGTATCCTTTGCTGAAAAAGACGGTGCTGTTCTTGCTCAAGAACTTGTCGTATTTGATTGAGTACGCTACACGGCCTGATCAAGTCGGAATCGGTCTGGACGAGTCTCCAACTGCGTTGGCCGCTTGGTTCATACAAGTCTATACATTTGGAGCTAATGGCCGTGGACAAAACTTGAATCCACCTGATGGCAATATCTTCAAAAACTATGATATTGATGATATTTTGGACTATTTGACGGTAGTTTGGGACCAGCAGTCTGCCACGACTAGCGCGCGATTTATTAAGGAACTGGTGGACTTTAAGGATGAAGTTAATTTTGATATGTATTTATCACCTGACTATGTCCCATTCGTCGCCAACAAGAGAAACGATGATATTCTCTTCGAATCGAACGACCTAATAAAAGATAAATTCCCCAATTTGGTACAGTCTAATACGATCGATGGTGGACATTTTGCCGACATAACGAACCCTGAAGGTGTGGCCGACTCTATCAGGTCAGGAGTTGTTGCTATGGAGAACTATGAGGGCAGAAGGAAAGTTGTTATTGTGACGGGGTCAAGTTCCGGCATAGGAGCCGCTATTGCCATACAGTTCACTAAAGAAGGAGCAAACGTCACTATTGTCGGACGCAACGAAGTCAAACTGAACAAAGTGGCCGAGCAGTGTGAATCCTTCGGTGCCAAGTGTGTGAAAATCATTGCTGACGTGGCCAGCGATGACGCAGCCAAGAGAATTGTCACAGAAACAGTCGAGAAGCTGGGACAGCTTGACATCTTAGTAAACAATGCTGGCATAGCCAAAACCGCGTTTCTTTTGGACGAAAACGCTGTCGAAACCTTTGATTTAGTGATGAACACCAACTTCCGCTCTGCTGTCGTCATCACGCACCATGCTGCCCCTCATATTATAAAAACTAAGGGGAACATCATCAACATATCCAGTATAGGGGGACTCCAGGCTACAGCCACAGCTAACTTTATGCCGTACTGCGTGTCGAAGGCTGCGATGAATCACTTTACTAAATTCACTGCGAAAGAACTTGCACCGCACGGTGTTAGGGTCAACGTGGTCAATCCCGGCCCTGTCAAGACTGACATAGCTGAAAATGCTGGCTACGTGCCTCAAGCTCAAGATTACTTCTGGCAGAAGATGAAGGAAGGCACGGCATTGAAGAGAGTCAGTGACCCTGAGGAGATTGCCGACTTAGTTCTGTTCTTGGCAAGTGACAAAGCCAAGGCCGTCACTGGGTCTTCGTATGTGTCTGATAATGGCATGATGATAGTTTAA
>Px006125 Alcohol dehydrogenase-23  [Plutella xylostella=Diamondback moth]
ATGAACTTCGCCGGAAAAGTAGTTGTAATAACCGGTGCGAGCTCCGGCATCGGCGCGGCCACGGCCGTGCTGTTCTCGCGGCTGGGCGCGCGCCTGGCGCTCACCGGCAGAAACTTCGAGAACCTGCAGAAGGTGGGCCGCGACTGCGACCAGAAAGCCGCTCCTTTACTCGTGCCCGCTGATCTTACCAAGGAGGCCGACATCGAGACCATCGTCAACAAGACCATAGACCACTACGGACAGCTAGACGTGCTCGTCAACAACGCCGGGATCATTGAGACCGGAACTATTGAGACCACCAGCCTGGCCCAGTATGACCGCCTCATGAACACTAATGTGCGTTCCATCTACTACCTCACCATGTTAGCCACGCCCCACCTCCTCAAGACTAAAGGCAACATTGTTAATGTCTCCAGTGTCAACGGAATCAGATCTTTCCCTGGTGTCCTCGCATACAACATCTCTAAAGCAGCCGTTGACCAGTTGACGAGGTGTGTTGCTCTGGAATTAGCCCCTAAAGGGGTTCGCGTGAACTGTGTGAACCCTGGCGTCATTCTCACTGAGCTTCAGAAAAGAGGGGGTTTGAATGAGCAGCAGTATGCAGCCTTCTTGGAGAGAAGCAAGGAGACTCATGCCCTCGGGCGGCCGGGGAAGCCTGAAGAAGTTGCCAATACTATTGCCTTCTTGGCCAGTGAGATGGCCAGTAACATCACAGGAGCTAGTCTGCCAGTAGACGGTGGCCGTCATGCTATGTGCCCCCGGTAA
>Px006319 Alcohol dehydrogenase-24  [Plutella xylostella=Diamondback moth]
ATGTCCCTGATCATAGCGTCCGTGGCGGTGGCCGCCGCGGCCCTGCACTGGTACCTCAACAGGCACAAGCCCATCAAGCACATTCTCAAAGAGCTGAAGCACGACCTCGACACCCAGGGCGCCGGCCTCGGCGGACTCATCGACGACTGGTGGAACAAAGGGAGAAACAACATACAGCTGCCCGATGCAACGAGGAGGATAGCAATAGTGACTGGGGGAGCGAGAGGCATCGGCACAGAAGTCGTGCGCGGCCTGCTCAAGGCGAATATGACCGTTGTTATCGGGATCAGAAGGCCCAAATTGGCGGAGCAAATGGCTAAGAACTTCGAGAATGGGGGCAATTTGCAAGCAGTCGAATTGGATCTGCAGTCACTGAAGTCTGTGAAGTCATTCGCTGAAAATATCCTGAAGAAATACCCAGTGATTCATTTGTTAGTAAACAATGCGGGAATTATGTTTGGTGATTATAAACTGACGGAAGATGGGTTTGAATCACAGTTAGCTGTAAATCACCTTGGACACTTCTACTTGACGCACCTTCTGTTGCCAGCTTTGAAGAGGGGTGGATCTATTGGCGAGTTCTCCAGGGTAGTGAATGTGACGTCATGCGCCCACCACCCAGGGACCATTTACTTTGACGACATAAATATGAAGAAGTACTATGATTCTGCTTCAGCATATTTTCAATCTAAATTAGCTCAGTTAATGAGCGCCAGATACATTAACAAACTAATGGAAGAAGAGAACAGTCCTGTGAGGTGTTACTCAGTTCACCCGGGCATAGTGAAGACAGATCTATTTAACGGAACCATGTTCCAGCGGCTCTTCCCCTGGGCTATGGACATGTTCTTCAAGACCCCAGAAAAAGGGGCAGTCTCTATTCTCTATGGCTGTTTTGAAAAGAGTTTGGACAAGCAAGGAGGCCTCTACATCAGCAACTGCCGGGAAGGAATCAGCAACAGTTTTTCCAAAAATGTCGACAATCAGAGAAGACTACATGAATTATCATGCAAGTTAATAGGTGTTGATGTAGCAAAGTATGGAAAAGACTTATGTTAA
>Px006402 Alcohol dehydrogenase-25  [Plutella xylostella=Diamondback moth]
ATGGTGAAGGCTCGCAAATACGTCGTCAAGAACCACTTCAAGGGGGTCCCCAAACGCGAAGACTATGAGCTAGTGGAGTATGAAGTACCTGCCCTGAAGGACGGGGAATGCCTCGTGAAGACCGAGTGGATCAGTGTGGACCCGTACCAGCGCGCGTACAACCCCAATGTCCCCACGCCATACGACCAGTTTGGCTACCAAGTGGGCGTGGTGGTCGAGTCTAAGCACAAGAAGTACCCAGTGGGAGCCCGCGTGGTGTCACACAAGGGCTGGGCGGACTACACCGTCATCAGCGAGAAAAAAACCAACCCACAAGATAGTGACTATCTGCTCCCTGACCTAAAAGGACTGTCGAATTCCGTGGGCATCGGCGCAGTGGGTATGCCTGGAGCGACAGCGTACTTTGGGCTGCTAGAGCTGTGCAAGCCCAAGGCTGGAGAGACTGTTGTCGTGACAGGCGCGGCTGGTGCCGTCGGTTCTATAGTGGGTCAGATCGCTAAGATCAAGGGCTGCCGAGTTATTGGCTTCGCCGGGTCTGACGACAAGGTCGAATGGCTGGAAAAGGAGCTCGGCTTCGACAAAGCCATCAACTACAAGAAGGCTGACATCGCCAAGGCTCTGAAAGAGGCCGCGCCGAAAGGAGTCGACTGCTACTTCGACAACGTTGGAGGAGAGATCAGCAGCGTCATCATCAGTCAGATGAACCTATTCGGGCGCTCCGCTGTCTGCGGTTCTATCAGCAGCTACAATGAAGACGCGAGTAAACAGCCGAAGGCGACCATCCTGCAGCCGTCGATTGTTTTTAAACAGTTGAAGATCGAGGGATTCATAGTGTCGCGGTGGCTGGCGCGCTGGCCTGAGGCGTTCGCCGACCTGATTGGCTGGATCCACGAGGGGAAGCTCAAGACCCGCGACCACGTCACGGAGGGATTCGAGAATGTGTTTGATGCCTTCGTCGGCATGTTGGCGGGAGAGAACACGGGGAAAGCCGTCGTCAAAGTGTAA
>Px006403 Alcohol dehydrogenase-26  [Plutella xylostella=Diamondback moth]
ATGAAGTCTATCTACTCCCTCTGCTTAGTGACCGGTGCGGCTGGTGCTGTCGGCTCCATCGTGGGGCAGATCGCCAAGATCAAGGGCTGCCGGGTCATCGGCTTCGCGGGCTCCGACGACAAAGTGGAGTGGCTAGAAAAGGACCTCGGTTTCGACAAGGCCATCAACTACAAAACCTCCGACGTGGCTTCCGCTCTGAAAGAGGCTGCTCCTAAAGGCGTCGACTGCTACTTCGACAACGTTGGCGGAGAGATCAGCAGCGTCATCATCAGTCAGATGAACATGTTCGGGCGCGTGGCTCTGTGCGGCTCCATCAGTTCTTATAACGAGGACGCGAGCAAGATGCCCAAGGCGTCGATTCTGCAGCCCTCGATTGTGTTCAAGCAGCTGAAGCTGGAGGGCTTCATAGTGTCGCGCTGGTTCGACCGCTGGCACGAGGCTTTCGCCGAGATCGTGCAGTGGATCCACGAGGGGAAGCTAGTAGTCAGGGAGCATGTCACGGAAGGCTTCGACAATATCTACGACGCGTTCATCGGAATGCTGGCTGGAGAGAACACCGGCAAGGCCGTGGTTAAGGTGTAA
>Px006694 Alcohol dehydrogenase-27  [Plutella xylostella=Diamondback moth]
ATGGCTTCAGTAGAGAGTAGCAGTAAAAATGGCGCAGCAACGAATCTTATCAATAAAGCACCATGGACGGACGAGCAAGGCATAGGCCTGAAGATCTACGAGGGTCTGGTGACCTTCATGGAGGTACTCATGCTTTTCACCAAGATGTTCCTGAGCTGGCTGCACTCGGCCTACCGGTTCATAGTGCCGCCCGAGCCCAAGGATGTGAAGGGAGAGATTGTGCTGTATTCCAACCTCACGACTGTAATTCCCGAAGGTGTAGTCAGAGATCACAGGCGCAGGCNNNNNNNNNNNNNNNNNNNNNNNNNNNNNNNNNNNNNNNNNNNNNNNNNNNNNNNNNNNNNNNNNNNCGGGCTCGGCGCCGTGGTGGTCTGCGTGGACATCAACCCCGACGGCAACCAGGGCACCCTCGAGCTGGTCAAGGCCAACAAGGGGATCGCGCATCGATATGAATGCGACGTGACTGACCGCTCAGCCATCGCGGCCATGGCCGAGCGAGTGCGCCGCGAGGTCGGTGACGTCACCATCCTCGTCAACAACGCCGGCATCATGCCCTGCAAGTCTCTCCAGCAGCACTCGGAGAAGGAGATCCGGACCATGTTCGATGTTAATGTGCTGGCGCATTTGTGGCTCCTCCAAACATTCCTGCCGTCAATGATGGAGAAGAACCACGGGCACATCGTGGCCATGTCTTCCATGGCGGGGGTGGTCGGGATCCGCAACCTGGTCCCGTACTGCGCATCCAAGTTCGCGGTCCGCGGGCTGATGGAGGCGCTTCATGAGGAGCTGAGGGAGGATAAGAAGGATTATAGTGGGATAAAGTTCACAGTGATCTGCCCCTACATGGTGGACACGGGTCTGTGCAAGAACCCCAAGATCAAGTTCCCGACGCTGATGAAGATCGTGTCTCCTCAAGACGCCGTGGACAAGATCGTGGACGCCGTCAGACGGAACTACCCCGAGATCACTGTGCCGAGCTCGCTGTATTATATTAACCAGTACCTGCGTGTGCTACCTCGCTCCGTGCCGCTGCACCTCAAGGACTTCCTGGACTCGGGCGTGGAGGCTGACTGCTGA
>Px006696 Alcohol dehydrogenase-28  [Plutella xylostella=Diamondback moth]
ATGTCGGAGACACACACTAGAGTTAGTCTAGGGGCCGAGCAAGAACCACCGACGACGTACGAGAAAACCATAGACGCGTTGAAGCTGACGGGAGAGATACTGTGGACCATCGTGCAGATATGGGTCGCCATATTCCAGTCCGTGTACGCCGTGTTCTTCCCCATGGAGCCCAAGGATGTCTCGGGAGAGATTATATTGATCTCAGGCACAGGCCACGGCATGGGTCGTGAGATGGCGCTGCGGTTTGCTCGACTCAAGGCCACCGTCGTCTGCGTCGACATCAACCCCAAGGGCAACCAGGAGACCGTCGACATGATCAAACAGGAGAAGGGAAAAGCGTTTAGATATGAATGCGACATCTCGGACCGCGCCGCCGTGTTCGCCCTGCAGCAGAAGGTGTCCCAGGAGGTGGGGTCAGTGACCGTGCTGGTGAACAACGCCGGCATCATGCCCTGCCGGCCCTTCCTGGAGACCACGGAGAAGGAAGTACGGCTGATGAACGAGATTAATGTTATGGGCGGGATTTGGATGCTGCAAGCCTTCCTGCCTCCAATGCTGGCTCGCAACCGCGGGCACATCGTGGCGATGGCGTCGATGGCCGGCATGGTGGGCTCCAAGAACCTGGTGCCCTACTGCGGCACCAAGTTCGCGGTCCGGGGCATCATGCAGGCGCTCGCCGTGGAGCTCAGACAGGAGGAGAAAGACTATTCTGGGATCAAAATGACGACAGTGTGCCCCTACATCGTGAACACGGGGCTGGCCCACAACCCCAAGATCCGGTTCAAGGACCTCATGAAGCCAGTGGAACCCTCGGACGCTGCCGAGCAGATAGTGAACGCCATGCGACGTGAGCTGGTGGAAATCACTGTGCCTGGTGACCTGTGGTACTCTTCTTACAAGTTCCCGCAGCTGCTGCCGGCCCGCGCCGTGGCCATCCTGCAGGACTTCACCAAGACCGGGGTGGAACCGCACGCGCCCAACCAGTTCGAATAA
>Px007202 Alcohol dehydrogenase-29  [Plutella xylostella=Diamondback moth]
ATGGGTGTGTTTGAAGCTCGTGACAAAGTATTTGTGGTGACCGGCGCGGCCGGGGGGATCGGCGCAGGAGTGGTCAGAGCCTTTTTGGAAGAGGGAGCGAAGCATGTAGCCATTTTAGACGTTGCGGAAGAGGCCGGCAAGGAGTTTGAAAAGGAATTACTACAAAAGTACGGGTCTGACAAGGCGAAGTTTTTCAAATGTGACGTCACCAATGATGATCAGCTTTATACTGCGTTTGAAGAAACTAAAAAGAACTACGGCTTAAACACTGTAATCAATAATGCAGCCATAATGAATGATAGTTTCCGCTCGTACAAGAAACAAATCGAAATTAATGTGACAGCTGTGATAACGAGTACGCTGAAGGCCATAGACATTATGCGGAAAGACAAGGGTGGGAATGGTGGAACAGTCATCAATATCTCTTCAATAGCCGGCCTCAGTCAGTCGCATTTCCTACCTATTTACTTTGCGACTAAAAGCGCTGTCATACAGTTCAGCAACTGTATCGGGATGGAGCCCAACTACAAGGTGACTGGGGTGCGCGTGGTGACCGTCTGCTTCGGGGTCACTGACACGTCGCTGCTCCACGTGCAGAAGATTGGCACCATCGATGATGATAGGACTGGGGAGTTCAATACCGCTGTCGATCACGCCTATAAGCAAAAATTGGAGTCAGCGGTGAATGGCGTGGTGGCTGCATACAAGGCTGGCGCCAGTGCTAGCACGTGGCTGGCTAACCGAGACCGCCCACCAGTGGACATCACGCAAGATGTTAAAGACGCTTACACTGTCATGTCTACACAGATGGCTTTAGCTGTTAAGGAGGCACAGTAG
>Px007258 Alcohol dehydrogenase-30  [Plutella xylostella=Diamondback moth]
ATGGAAGAAAGGAGTCTAAAAAATAAAGTTGTGGTAATAACTGGAGGTGCTACGGGCATCGGTCTACAAATAGCTGACAACTACCTCAAACATGGCGCCAAACTGACCATCTTACTCGACATCAATGAGAAACATGGAGCAGACGCCGTCAAAACCCTGACAACCAAACACGGGCGCAACAAAGCGGTCTTCATAAAGTGTGACGTTACGACAGACATGGATACCGTCTCTAAGAAGATTCTCGACACGTACAAAACCGTGGACGTTCTGGTGAACAACGCAGGTATACTAGACGAGCAGGCTTGGAAGAAATGCATAGACATAAACGTGACTTATCTCATCGGTTGGGCCATGAAGTTTTGGGACCACATGCGAAAGGACAATGGGGGGAAAGGAGGCACTATTGTCAACCTGGCCTCCATATACGGGTACCGTGTGGAGCCCTACCTCCCCGTGTATCAGGCGTCAAAGTTCGCAGTTCTCGGCTTCACCAGGTCTCTTGGCCACAGAGACAACTACAAGAAGACAGGAGTGAGGGTCGTGGCCATCTGTCCAGGATTCACGGAGACCAATCTTACGGTTTCGCCGAAAACTTGGGATGATGTGTTCTTTTCCGTGGATTTTACGAAGTATCTGAACGCGCAGGCTTGGCAGAAGGTGGAGGCGGTGGGTAAGGCTGCAGCTGATGTTTTTGAAACTGCAGAAAGCGGCAGTGCTTGGCTGATTGAAGGAGGAAGGCCGATTGTTGAAGTTGTTAATTGA
>Px007377 Alcohol dehydrogenase-31  [Plutella xylostella=Diamondback moth]
ATGGACTTTTCCGGTAAAGTAGTTGTGATAACTGGAGCCAGCTCCGGCATCGGCGCCGCCTGCGCGGCCGCCTTCGCGCAGCACTCCGCCGCGCTCGTGCTGGTGGGCAGAAACCGCCCCAACCTGGAGCGCGTGGCGCAGCAGTGCCGGAAGCTGGCGGGGGCGGAGCCGCTGGTGCTCTGCGCTGACGTCAGCGTCGACGCCGACGTGGAGCGGATCGTGGCCGACACCGTGGACAAGCTCGGCCGCATCGACGTGCTGGTGAACAACGCGGGCATCACGTCGGTGGGCGGGCTGGGCGCCGGCGTGGCGGCCCTGGACGCCGTCATGGCCACCAACACGCGCGCGCCCTACCTCCTGGCCGGCCTGGCGCTGCCGCACCTCGCGCGCAGCCGCGGCAACGTCGTCAACGTGTCCAGCTGCCTGTCCACCAAGCCCAACACCATGCTGATGCCGTACTGCATGTCTAAAGCCGCACTAGACATGTTCACGAAGTGCCTGGCTCTAGAGGCGGGTCCGCAGGGCGTGCGGGTGAACGCGGTGAACCCCGGGCCGGTGCGGACGGAGATCTTCCGGCGCGCGGGCGTGTCCGCGGCGGACAACGAGCGGCTGTACGCGGGGTTGGAGGGCGCGCTGCCGCTGGGCCGCGTGGCGGACGCCGCGGAGGTGGCGGACCTGGTGGTCTACCTCGCCAGCGCCAGCGCACGGAGCGTCACCGGCGCCTGCTACCCCATCGACTGCGGACTGCTGCTCGGGGAAAATACTACGATTTAA
>Px007878 Alcohol dehydrogenase-32  [Plutella xylostella=Diamondback moth]
ATGTTCCAGGGCCTAGTAGGTTTGGTAACGGGAGGTGCATCCGGCCTCGGTAGGGCCACCGTGGAGCAGCTACTGAAGCAAGGAGGCCGCGTGGTGGTCTGTGATCTGCCCTCCAGTGGGGGCCAGGAACTTGTCAAGCAGTTGGGTCAGGATGCTGCATTTGTTCCCGTTGATGTGTCATCAGAGCAAGATGTGAAGAATGCCCTGCAAGTGACGAGGGACAAGTTCGGCCGCCTCGATGTGGCCGTCAACTGCGCCGGGGTCGCCACTGCCTGCAGAGTCTACAATTTCAAGAAAGACATCCCGTTTGACCTCAAAATGTTCCAAAATACTGTCAATGTGAACCTTATAGGAACATTCAATGTGATCCGTCTGGCTGCCGGCATGATTGGCAAGAATGCACCCAACGGCGACGGACAGAGAGGCGTCATCGTCAACACTGCGAGCGTCGCCGCTTATGACGGACAGATCGGGCAAGCAGCATATTCAGCATCCAAGGCGGGTGTCGTCGGCATGACGCTGCCGATAGCCCGGGACCTGGCCAAGCAGGGCATCAGGGTCGTCACTATCGCACCAGGTCTATTCCGCACACCACTTCTGGAGCAGCTGCCAGAACCAGCGATCAAAGAGCTCGAGTCAAACATCCCGTTCCCTTCGCGCCTCGGCCACCCTAACGAATTCGCACTTCTAGTCCAGAGCATCATCGAGAATCCCATGCTAAACGGAGAAACCATTAGGCTCGACGCCTCTATAAGGCTGAAGTAA
>Px008765 Alcohol dehydrogenase-32  [Plutella xylostella=Diamondback moth]
ATGGTGCATAAATATGTGTTGTATGCGGCTGTGCCCATATCGGTGGTGGTAGCTATAGGATTGATTCGCAAGTGGAGGTCTAGCAAGTGGGGCAAATGTTTGACCAACACCTGTCTCAGAGGGAAGACGTTTCTGATCACCGGCGCCAACAGCGGCATCGGGCTGGAGACGGCCCGCGCGCTGGTGAAGAGGAAGGCCAGGATCATCTTCGCGTGCCGGGACCTGGAGAATGCCAAGAAGGCCATCGCCGAGATCAGGAAGGAACAGCCGAATGGAGGAGAGATGATCCCCATGCATTTAGATCTAGCATCCTTTGATTCCATTGAGAAGTTTGTGGAAGTGGTGAAGGCTGGTTTCCACAAAATAGATGTCCTCATCAACAATGCCGGTGTGGCCGTGCCTCTGAACCTAGATCTGAAGACTAAGGAGGGATTTGAAATACATTTTGGAGTCAACCACTTGGGACACTTCTACCTAACCAACTTACTACTTGATTTGTTGAAGAGAGCTACACCTAGCAGGGTTGTCATAATATCATCAACTCTTCACGAGTCAGGGAAAATCAACTTTGATGATCTGAACCATAAGACTGAGATAGCGGAGGCACAGTCGGGGAAGAAGAAGTCTCGTCACAACCCTGGGTACAATGACTCCAAGCTGATGAATGTGTACTTCGCCCGCGGTCTCGCTGACCGGCTGAGGGGCTCCGGCATAGACGTCAATGTATGCTGCCCGGGATTCACTTACACTAATCTTTTCAGATATTCAGTAAAGTGGTACCACTACCTTATTTTCTCACCAGTTGCTTTGTTCTTCATGCGATCAGCTAGCCAGGGAGCCCAAACCGTCATCTTCTGCGCGTCAGACCCGAGCATCGAGGGCAAGTCGGGCAAGTTCTACCGGGACTGCACGGAATACGCGTCCAAGCACCAGTTCAGCAAGGAGGTGGAGAGCCGCCTGTGGACCGTCAGCGAGGAACTGGTGAAACAGAGGAAGCCTCTGTGA
>Px008771 Alcohol dehydrogenase-34  [Plutella xylostella=Diamondback moth]
ATGGTTGCAGGTATTGTTACAGGGCGCCTTGCGTTCGTTACAGGTGCCGGGTCGGGCATCGGCCGAGCGGCGTGCCAGGTGTTGTCCCGTGAGGGCGCCACAGTGATAGCGGCTGACAGAAACTATGACCAGGCCGTGGAAACTATAAAGAAGCACACCTCCCTGGCTCATGGGTCAAATGGTATTGGTGATCACAGTGCACTAGAATTGGATGTTTCTGACTCGAAAGCAGTGCAGAATGCTCTAGAACAAACATTGAAGTTGTATAAGAAGCCTCCCACCATCGTCATCAACTCGGCCGGCATCACGAGGGACAACTGGATGCTCAAACTGTCCGAGGCTGACTATGACAGCGTACTTGATGTCAATTTGAAGGGCACATTCCTGGTGATGCAAGCGTTTGCAAGAGCTATGACAGAAGCTGCCGTCACCTCTGGGTCCATTGTCAACATTTCCAGTATTGTTGGGAAGTATGGCAATATAGGTGAGCTTTTACTTCAGTTAGCAATCATAGCTAGGCCTACCCTGGGCAGTCAGCGGCAGACGCTAAACTGGATGGCTCATTCCTTTCATTCACAGTGA
>Px009165 Alcohol dehydrogenase-35  [Plutella xylostella=Diamondback moth]
ATGCTAATCGCAAAATCGTGGTCCCGCACCGAGATCTTCTACTGGCTGCTACCCTACCTACTCCTGATCGCCGCTGTTGCCCTAGTACTCTTCCTGATCGTGGTCTACGCTCTGCACCTGTACGCTAAGTACTCTTGCGGCATGTACGCTGAGGAGACCAGGATGGAGGGCAAGACGGTGGTGGTGACGGGCTGCACTAGCGGGATTGGCAAGGAGACTGCGAAGGAGCTGGCTAAGAGAGGAGCGAGGGTTGTGATGGCGTGCCGGAATATGGAGGCGGCAGAGAAAATTAAAGACGAAATAATCGAGAGCACGAAGAACAACAAGGTCTTCGTCAAGAAGCTGGACCTCACCTCCTTCGCGTCTATCCGTGAGTTCGCCGCTGACGTCATCAAGACGGAACCACGACTCGACGTGCTGATCCACAACGCCGGCTACGCAGAGACCTTCCTCAAGGGAGTCACTATGGACGGCCTGGAAATGACCATGCAAACCAACCACTACGGACCTTTTCTCCTCACCCATCTCCTCATAGACTTGCTGAAGAAAAGCGCTCCGTCTAGAATCGTCGTTGTCGCATCTTCGCTGTATCGTTTAGCGTCCATCAACCTTGAAAATCCTAACCCTCTGTCGTCATTACCGGCGTATGTCTACTACCAGTCGAAAGAAGCTAATATCCTCTTTACGCGCGAGCTAGCGAGACGTTTGGAAGGCACTGGGGTGACGGCCAACTGTCTGCACCCAGGGTTGATCGACACTGGTATCTGGAGAAGCGTCCCCGCGCCTTTGAGCTGGGGTTTGTCGCTGATAAACAAGATGTTCTTCAAAACCCCCGAACAGGGTTGTCAGACGACGGTCATGTTGGCGGTGGATGAGAAGTTGGAAAATGTGACTGGGAAGTACTTCTCTGACTGCCAGGAGAGTACTGTGTCAGCGTCAGTAGCCGAGCCGGGTAGAGCCAGGAAACTGTGGGAGATCTCTGAAGGCATTGCAAAGTTGGAAATCACTGACCCTAAAATCTGA
>Px009370 Alcohol dehydrogenase-36  [Plutella xylostella=Diamondback moth]
ATGGCCAAGGCAAGGAAGTACGTCGTCAAGAACCACTTCAAGGGAGTCCCGAAGCGGTACGACTTCGACATCATCGAGTATGAGCTGGCCCCTCTGAGGGAGGGCGAGATCCTCGTGAAGACGGAGTGGATCAGCGTGGACCCCTACATCCGCGCCTACAACGCGGCTCGCAGCGTGCCCTACGACCAGTTCAGCTTCCAAGTGGGCCAGGTCCAGGAGTCCCGTGACAGGGAGTTCCCCGTCGGCTCCCGGGTGGTCTCCCACCTCGGCTGGCGCGACTACACCATCCTCAGCAAGGACAAGACCAGCAAGTACTACGACCCCAGACATCCGCACTACAAGCTACCGGACCTCAAGGGCTTATCGCCGTCTCTAGCGGTCGGTGCTGTGGGCATGCCTGGAGCCACCGCATACTTGGGTCTGCTGGAAATCTGTCAACCGAAGAAGGGAGAGACTGTAGTGGTGACCGGTGCGGCTGGTGCCGTCGGATCCATCGTGGGGCAGATCGCCAAGATCAAGGGCTGCCGGGTTATTGGCTTCGCCGGCTCCGACGACAAAGTGGAGTGGCTAGAAAAGGACCTCGGTTTCGACAAGGCCATCAACTACAAAACCTCTGACGTGGCTACGGCTTTGAAAGAGGCCGCTCCTAAAGGCGTGGACTGCTACTTCGACAACGTTGGCGGAGAGATCAGCAGCGTCATCATCAGCCAGATGAACATGTTCGGGCGCGTGGCTCTGTGCGGCTCGATCAGTTCTTACAACGAGGACGCGAGCAAGATGCCCAAGGCGTCGATCCTGCAGCCCTCGATTGTGTTCAAGCAGCTGAAGCTGGAGGGCTTCATAGTCTCGCGCTGGTTCGACCGCTGGCACGAGGCCTTCGCGGAGATCGTGCAGTGGATCCACGAGGGGAAACTCGTGGTCCGGGAGCATGTGACGGAAGGCTTCGACAATATTTACGACGCATTCATCGGCATGCTAGCCGGAGAGAACACCGGCAAAGCCGTGGTTAAGGTGTAA
>Px009624 Alcohol dehydrogenase-37  [Plutella xylostella=Diamondback moth]
ATGGATCAGCTTCGCTTCGACGGTCGTGTGGCGGTGGTGACGGGCGCGGGCGGCGGGCTCGGCAAGGCCTACGCTCTGCTGCTGGGCTCGCGAGGCGCCAAGGTGGTCGTCAACGATCTCGGGGGCGCCCGGGATGGCGCTGGCAAATCTGCTAACTTCGCCGATGCTGTTGTTAAGGAAATTCAGGACAAAGGTGGAGTTGCTGTGGCAGACTATAACTCAGTAGTTGAAGGTGAAAAAATCATCAAAACAGCTTTAGATAACTTTGGCCGAATTGATATCCTTATCAACAATGCTGGTATCCTTCGTGATAGAAGTTTTGCCAAGATATCTGAGCAGGACTGGGACCTGATCCAAGCGGTGCACGTGAAGGGTGCGTTCAAGACCACACAGGCAGCATGGGAGACCTTCAAGAAGCAGAAGTATGGCCGCGTCGTCATGACCTCCAGCAATGCGGGGCTCTTCGGGAACTTCGGGCAGGCCAACTACAGTGCCGCAAAGATGGGTCTAGTAGGCCTCATGAACACCCTCGCCATCGAGGGTGCCAAGTACAACGTGAAGGTGAACACCATCGTGCCCACGGCCGCGTCGCGCCTCACCGAGGACATCCTGCCGCCCGAGATGTTCGAGGCCATGAAGCCCGACCTCATCGCTCCCGTTGTGGCATACATGGTGCACGAGTCGTTCCCGGACTCGGGCAACATCATCGACTCCACGCTCGGGTTCGCCACCAAGACGCACCTGGTGCGCGGCGACGGCGCTCCACTCAGGAGCAAACCCTCAGACCCGGTGACCATAGAGTCGGTGAAGCAGCACTGGGCGGACGCAGTCAACATGAGCGGCGCCAAGCACGTCGAGAAACTCACTGATGTCACACTCGACTTGGTGCAGAAACTGCAGGACTTCGACGAGAGAGTGAAGTTGGACGCGAAGGTGGGTCGCGAGTCGTACTGGACCACATACAACTACAACGCCAAGGACCTCTTCACATATGCGCTCGGAGTCGGCGCATCCGTACGCAACCCGAGCGACTTACGCTTCTTATACGAGTCGCACGAGCAGTTCGCGGCGCTGCCCACGTTCTTCATCCTCGCGGGCATGTGCCTGCAGGCGCCCGTGCTGCCCGCCGCCATGCCGCCCGGCAAGCACGCCGACTTCACCAACTCACAAGTAGCGGTAGGAGCGGCGATGCCCACGTTCTTCATCCTCGCGGGCATGTGCCTGCAGGCGCCCGTGCTGCCCGCCGCCATGCCGCCCGGCAAGCACGCCGACTTCACCAACTCACAAGTAGCGGTAGGAGCGGCGCTGCCCACGTTCTTCATCCTCGCGGGCATGTGCCTGCAGGCGCCCGTGCTGCCCGCCGCCATGCCGCCCGGCAAGCACGCCGACTTCACCAACTCACAAGTAGCGGTAGGAGCGGCGCTGCCCACGTTCTTCATCCTCGCGGGCATGTGCCTGCAGGCGCCCGGGCTGCCCGCCGCCATGCCGCCCGGCAAGCACGCCGACTTCACCAACTCACAAGTAGCGGTAGGAGCGGCGCTGCCCACGTTCTTCATCCTCGCGGGCATGTGCCTGCAGGCGCCCGGGCTGCCCGCCGCCATGCCGCCCGGCAAGCACGCCGACTTCACCAACATCCTACACGGGGAGCAATACCTGGAGTTCGTGGGCGACTACCCGGGCACGGACGGGGAGTTCACGACGCGCACCTACGTGGCCGACGTGCTGGACAAGGGAACCGCGGCCATCGGGATTGTTAACACTTTAGGTAGCCAATCAGGTATTTGGGGCGTCTGTCTCTACCGCACGCAACAGCACATATTCGTGGTGGGGCAGGGCGGGTTCGGCGGGCCGCGCGCCTCCGCCGCCGCCGGGCCCGTGCAGCCCGTGCCCAAGAGGAAGCCTGATGCTGTGGTGGAGCAGACCACTGCTGAGGACCAGGCTGCCATCTACAGAATCCCCGTGCCCAAGAGGACGCCTGATGCTGTGGTGGAACAGACCACTGCTGAGGACCAGGCCGCTATCTACAGGTTTCAGCACATATTCGTGGTGGGGCAGGGCGGGTTCGGCGGGCCGCGCGCCTCCGCCGCCGCCGTACCCGTGCAGCCCGTGCCCAAGAGGAAGCCTGATGCTGTGGTGGAACAGACCACTGCTGAGGACCAGGCTGCCATCTACAGGTTTGTGGGGCACATATTCGTGGTGGGGCAGGGCGGGTTCGGCGGGCCGCGCGCCTCCGCCGCCGCCGTCCCCGTGCAGCCCGTGCCCAAGAGGAAGCCTGATGCTGTCGTGGAGCAGACTACTGCTGAGGACCAGGCTGCTATCTACAGGTATTTGGGAAGTCTCTCTCTCTCTCTCTACCGCACGCAGCAGCACATATTCGTGGTGGGGCAGGGCGGGTTCGGCGGGCCGCGCCCCTCCGCCGCCGCCGTCCCCGTGCAGCCCGTGCCCAAGAGGAAGCCTGATGCTGTCGTGGAACAGACCACTGCTGAGGACCAGGCTGCTATCTACAGGTTGTCCGGAGACCTGAACCCGCTGCACATCGACCCCTCAGTGGCGGGCGCCATGGGACACCCCAAGCCCATCCTGCACGGACTCTCCTCGCTAGGGTTCTCCGCACGCCATGTGCTGGCCAAATACGGCGGCAACGACCCCCAGAACGTGCGCGCTGTGAAGGCTCGCTTCAACAAGACGGTGCTGCCGGGACAGACGCTCGTCACGGAGATGTGGCTCGAGGGCAAGCGAGTGCACTTCCAGACCAAGATCAAGGAGAACGGGAACGTCGCTATTGGCGACCAAGATCAAAGAGAATGGAAACGTCGCTATTGGTGGTTAGTAGTTCATGATTCGTTATCGACGGGGCTGCCGGGGCAGACGCTCGTCACGGAGATGTGGCTGGAGGGCAAGCGCGTGCACTTCCAGACCAAGATCAAGGAGAACGGGAACGTCGCTATTGGTGGGACGGTGCTGCCGGGGCAGACGCTCGTCACGGAGATGTGGCTCGAGGGCAAGCGCGTGCACTTCCAGACCAAGATCAAGGAGAACGGAAACGTTGCTATTGGCGGAGCCTACGTGGACCTCAAGAACGTAGTGACATCGGGCACGGCCGCGCCCGCCGCCGAGCCCGTCTCGTCCGGCGCCGCGCTCAAGAGCGACGCCATCTTCAAGAAGATCCAGGATGCCATCAAGGACAACCCCGCCAAGGCTAAAGCCATCAATGCGGTCTACCAGTACAACATTACTGAGAACGGAAAAACTGTTAAACAGTGGACTCTTGACCTCAAGACCCCAGCGGCCTACGAAGGAGCACCAAAGTCCGGCAAAGCCGACACGACCATGACAGTAGGAGACTCAGTGCTAGTTGACATCGCAGCCGGCACCCTAAAGCCACAAGTGGCCTACTTGAATGGGAAACTGAAGATCAGCGGCAACCTTATGCTGGCTCAGAAGCTAGGGCCCCTGCTCCAGAGCGAGTCCAAACTGTAA
>Px010122 Alcohol dehydrogenase-38  [Plutella xylostella=Diamondback moth]
ATGGGACCGAAGAGGTCCATCAAAGACTTAAAAAACAAGCATGTTGTCATCACCGGTGGATCGAGTGGAATCGGCAAAGCCAGTGCTTTGGAAGCAGCGAAACTAGGAGCGAACGTGACCATCATTGGCCGGGACGTCCAGCGCCTCAAGAATGCTGTCAATGAGATAATCCAGAAGGTAGCACCCGCAAACAATCAAAACATTCAATATGTTGCTCTGGACATCACATCTGGGTATGATTCAGTTGAGAAGTGCTTCTCAAACATTGAAGCTACTCTAGGTCCAATATTCATGTTGATAAATTGCGCTGGAATGTGCATATGTGGTGTGTTTGAAGACATGAAGGCAGATGATGTGAAGCACATGATGGATTTGAATTTCTTTGGTACGGCCGACCCCACCAAGTATGTGTTATCTGCAATGAAAAAGAGGAATGAAGGCCGCATTGTGTTTGTGACTACTGAAGCTGCATTAATGGGCATCTATGGATACAGTGCTTATGGCGCCTCAAAATGGGCTGTCCGTGGTCTGGCCGAGGCCATAAACATGGAGGCTATTGGCACCAATGTGCAGGTGACGTTGGCATTCCCGCCTGACACTGAGACTCCTGGCTTCGAGAAGGAGGAGCTTACCAAGCCGACTGTCACCAAACTTATATCTGGATCGGGGGGCTTGTGGAAGCCTGATGATGTTGGCAAAAAGATAGTCCATGATGCTATGGCTGGCAAGCTGTACTCAACTTTTGGCAGCACCGGAAAGATGTTAGAAATTCTGAATTGCAATGGCATTTCTTCAATTTGGCAAGTTTTGACCCAGTGTGTGTTCATGGGAGGGCTACGATTTATCATGGTATTTGTCTTGACCAATTTCTATGCCATTGTTAACAATGACCTCGCTGAAAAACTAATATCACCAAATGTGAAGGTTGAAGAAAATACTTGCACTGAAGAGAAGAACAAAGATAAATAA
>Px010402 Alcohol dehydrogenase-39  [Plutella xylostella=Diamondback moth]
ATGGAGCTGAAGGGCAAGGTGGCTTTGATAACTGGCGCCGCAGCGGGCATCGGGCTGGCCTACAGTGAAGAGCTGCTGAAACAAGGAGCAAAGGTTTCCCTTTGCGATATTGATTCTGAAATCGGCGAGTCAGTGTCTGACGAGCTCGGGGCGAAGTATGGCCGGAAGAACGTGCTGTTCTGTCAGTGTGACGTCACTGACTACCCACAGTACGAGGAGGCTTTCGCAATGACCATGAAGGTGTTCAACCGACTGGACATCGTCATCAACAACGCGGGAGTCATGAACGATCGGTTTTGGGAGCTAGAAGTCGATGTCAACTTGAACGGCGTGATCCGCGGCACGCTGCTGGCGTACCGCTTCATGGGCAAGGACCGCGGCGGCGCAGGCGGCACCATCGTCAACACCGGCGCGATGGCTTTCACACGGCCACAGGTGTCCACGCCCATCTACACTGCGACTAATTATGCTGTGGTTGGACTTACTAGGGCTTATGGGGACCAATACCACGTGAGCCTAACAGGCGTCCGCACCCTCGTCCTCTGCCCGGGGCTCACGGACACGGGGCTCGTGAAGGACATCCGCAAGCAGCTCATGAGCAGCGAGTATGAGGCCGCGTGGCAGCGCGACAACGGCAGTTGTAAGATGCAGAGTGCAGAGCACGTGGGTCGCGCGCTGGTGGAGGTCCTGGGCAAGGCGCAGAGCGGCTCCGTGTGGATGGTGGAGAACGGACAGCCGGCGCGGGAGTGGCGCGGTTAA
>Px010527 Alcohol dehydrogenase-40  [Plutella xylostella=Diamondback moth]
ATGAGTTTCAAGGGCAAGGTGGTGATCGTGACGGGCGCGTCATCAGGCATCGGCGCCGCCACCGCGCGCCAGCTGGCCACTGCTGGAGCAGACCTGGTGGCCGTCGGCCGCAACCAGAACCACCTCAACCAGGTCGCCATGGACTGCGCGACCCTCGGCAAGATGCCCCTCCTCGTCGTCGCTGACCTCACCAAAAAGGACGACGTCAAACGCGTCATCGACAACACCATCAATCAATACGGGAAACTTGATGTGCTCATAAACTGCGCTGGCTTCGGATCCCTCGCCTACTTCGACACTGAAGACGCTATGAAAGACTTCGACCGCACCATGGATTTGAACCTTCGCGCTGTCGTCAACTTGACCCACGCTGCTGCACCGCATCTGGCGGCGACTAAAGGCAACGTGGTGAACGTGTCTAGCGTGGCTGCTATTAACAACATGGCCGCTGAATGGCCGAACCTATGGTCCTACTGCGTGGCCAAGGCTGGGGTAGACCAGTTCACTAGATGCATCGCTTGGGTGCTCGCGCCGAAAGAGATACGGGTTAACAGCGTCAACCCAGGGCCTGTCAGGACAAGGTTTTTGGAGAATGTCGGCTGTAAGGACATCGAGCAGCAGTGCTTGGAGAAGCTGGCTGGCCACACGGTGCTGAACAGAGTGTCGGAGGCTGAGGAGGTGGCTGATGTCATAGTGTTTCTGGCCAGTGACAAAGCCAAGGGTGTGACTGGCGCCAGCTGGTTGGTCGATAACGGATATGATCTGTGTTGA
>Px010797 Alcohol dehydrogenase-41  [Plutella xylostella=Diamondback moth]
ATGATTGACATCATGTGGGTGATGCTTAATACAATGTATGCCATACTGCAAGCAGTTTATGAGTTCATAAGACCACCGCAAATGAAGTCTGTGCAATTAGAAAGAGCACTGGTCATAGGTGCAGGAAGAGGAGTTGGCCGTGAAATAGCCATACAACTGGCCAGTCTGGGAGCTACAGTACTGTGTGTGGACAAGAATAAGAGTAACAATGATGAAACCATACAGGCCATTAAAGACATCAATGGTGCTGTATCAGGATACACATGTGATATAACCAACAGGGATAGTGTGAAATCAGTTGCTGAGGAAATTAAGAAGGATGTTGGCGATGTCTCTATGCTGTTCTACTGCTGTGGTATACCCAGCCCCAGATCCTTGCTCACTCAGCCTCCGCAAGATATACATGACACTTTGGATTTAACACTTACATCTTATTTTTGGGTGATAGACCAATTTTTACCAGACATGAAGTCTAAAAACCACGGACATATAGTGGCGCTCACATCGTGTGCTGGCCTCAGTCACATCAAAGACCAGATGCCCTTGAGTGTTGCTCAATTCGCTGTGCAAGGCCTTGCCGAGTCTCTGATGGAGGATCTGAGAATCCACAAGCGGGCTGGAGTCCACGTAACACTAGTACATATTTATCCATTCATTGTTGACGTCAATGGGCGCAATGGACGCAATGGGGATTTGAGATTGAGAATACCTAGCTACTTTGGCACAATCACTCCGCAGTTGGCAGCCAAGTCGATACTGGAAAGCGTACGACGGAATTACCCTGAAGCATCTGTGCCTAAACATCTGCTTTACTTGGGACATTTGCTACGTATATTGCCTAGAAAAGCGACAGTTCTCATCAGAGAATTATTAGATACAGGTGTCGATTTCGCATGA
>Px010853 Alcohol dehydrogenase-42  [Plutella xylostella=Diamondback moth]
ATGTGGTTTTGGTTTATTTCATTAGCATTATTTGCTTGGCTTGCTAAATATTACTATAAATTCACCCACGGTATTTGTAAAAGCAACGCTCGACTGACGAACGAAGTGGCTGTAGTAACTGGAGCCAACTCCGGCATTGGATATGAAACCGCGAAAGACTTGGCCAACAGAGGAGCTAAAGTTATTTTAGCATGTCGCGATCAAACAAAGGGAATAGCAGCGATAGATGCTATCATAAAGGAAACTGGAAACAAGGAGGTATATTTTCAACCATTGGATTTATCATCTTTAGCCTCAGTTCGGAACTTTGCCAAAGCGATCGAGGCTCAGGAAACCAGGCTGGATATTCTCGTCAACAATGCTGGAACAGGAAAGTTGGACAACTCTCTAACAGAGGATAAACTCCCCATCGAGATGCAAGTGAATCATTTTGGTCCGTTCTTGCTGACAGTCCTGCTGCTGCCTCTGCTCAAGTCCTCTGGCTCCAGCCGTATTGTTAATGTGTCATCTGTAATGCACTACTTTGGGAACATAGACTTGGACAAAATTCATTTGCCAGCTAAAAATGCTTTTAATCACTCAAGGGTATATGCCAACAGTAAACTGGCTAATATACTGTTTACCAAGGAGCTTCATCAACGCCTGTCCGGGTCCAGAGTGGCCGTGAACTGCCTGCACCCTGGCGCCGTCAATACAGAGATATTCCGGAATCAACCACGCTTTGTGAGAAGTATTTTTAGGTTTTTCTTCAAAACCCCCTGGGAAGGGGCTCAGACCAGCATCTACCTGGCAGTCTCTGAAGAAGTGGAAGGAGTCAGTGGCAAGTACTTTGTGGACTGCGAAGAAGCAACAGTGTCATCAAAAGCGAGGAATTCACTTTTAGCCACCCGGCTATGGGAGAGGACTGAAACTCTTGTGTCTAGATATATGGAGTAA
>Px010869 Alcohol dehydrogenase-43  [Plutella xylostella=Diamondback moth]
ATGAGTGTAAAAGTAGCTGTCGTGACCGGGTCTAATAAGGGCATAGGTTTCGCGATCGTCCGCGGCCTTTGCAAGCGTTTCGACGGTGATGTTTACCTCACAGCGCGCGATGTCGGTCGCGGGAAGAAGGCTGTTGCCGATCTCGAAAAAGAGGGTCTAAAACCTCATTTCCACCAGCTGGACGTTACCCAACCGAAGAGTATCGAGACCTTCCGTGATTATTTGAAGGAAAAATACGGCGGGATCGATGTGTTGGTAAACAACGCTGCCATCGCATTCAAAGCCGATGCGACAGAACCCGTATCGGTCCAAGCGAAGGAAACGTTGTTCGTAAACTACTTCTCTCTGGTTTCCACGTGCGAGATCCTGTTTCCTCTGCTTCGTAAGGGCGCCCGAGTGGTGAACGTGTCAAGTTCCGCCGGCCACTTGTCTAGGATCCCCAGTGAAGCTTTGAGAAACCAGCTGAAAGACCCTAATCTGACTGTTGAGAAGCTATCGGCTCTGATGCAGCAGTTTGTGGACGCAACGGTGGCTGGCACTCATGCTGCTGAGTGGGGCAATTCCACTTATGTAGTCTCTAAAGTTGGTGTGTCGGCCTTGACCAGAGTCCAGCAACGGCTTCTCAATGATAAAGATGATGGCTGTGACAGTTTACCTTTAGCTCTCGACCTATCCTTCCAAGACTGGAAGTGTGACCTGAAGAGCAAGCAGCCGCGGCGCGCGCCCGGCGCCCACGAGAGGGCGCTGCTGGCGCTCATCAGGAGTGAGGAGGGGGAGGACCCGCTTGAGTCCACACACGACGACTCGTCACCGAAAGCGGACTCCGTGGAATTGAAGGCGGAACCCGCCGAGCAGTCGGACTCGAGCAGCCAGCGCTCCACGCCCGAGCCACCGGCGCAGAGGCGGAAACGGAAGAAGAATAGTGACGGTACTCGCCTGTTGCTTATTATACTTTACTAG
>Px011607 Alcohol dehydrogenase-44  [Plutella xylostella=Diamondback moth]
ATGAGGATTATATGGAATCAGAATGAGAAGACCACAGTGACCTTAATAAAAGGAGCGTGTAGCAATGCGCTCGGCCTCAACTTCCAGGACCTGATCGTGAGGCAGGGCGCCATCGACTCGCCGCCCAAGACGCCCTTCATCCTCGGCTTCGAGTGCGCCGGCGAGGTGGAGCAGGTCGGCGAGGGAGTCACCAACTTCAAGGTCGGCGACCAAGTGGTAGCCCTCCCCGAGTACAAGGCCTGGGCGGAGCTGGTGTCAGTGCCTGCTCAGTATGTCTACGCACTGCCCTCCAACATGACTCCTCTGGACGCCGTGGCCGTGACCACCAACTACGTGGTGGCTTACTTGCTGCTGTTCGAGATGGCCAACCTGGCCGCTGGGAAGAGTCTGCTGGTGCACTCGGCTGGAGGCGGCGTGGGCCAGGCCGTGGCGCAACTGGCCAAGACGGTGAAGGATGTCACCGTGTTCGGAGTCTGCTCCAAGAGCAAGCACGAGGCTCTGAAGGCCAACAACAACAACATCGATCACCTGCTCGAGCGAGGCAGCGACTACACCAGCGAAGTGCGCAAGATCAGCCCGGACGGCGTGGACATCGTGCTGGACTGCCTGTGCGGCGAGGAGTGCAACCGCGGCTACCAGCTGCTCAAGCCCATGGGACGGTACATACTCTATGGGTCGTCCAACATCGTCACCGGGGAGACCAAGAGCTTCTTCAGTGCTGCGAGGGCTTGGTGGCAAGTGGACAAGGTGTCGCCCATCAAGCTGTTCGACGAGAACAAGTCGCTGGCGGGGCTGAACCTGCGCCACTTGCTGTTCCAGCACGGGCGCGCCGAGTACGTGCGCCGTGCTGTGGAGGCGGTGTTCGCGCTGTGGGCCGAGGGGAAGGTCAAGCCGCTGGTGGACTCTACTTGGGCGCTTGAGGACGTGGCCGAAGCCATGCAAAAGATGCACGACCGCAAGAACATCGGCAAGCTGGTGCTCGACCCGTCGCTGGAGCCGAAGCCGAAGCCAGCCACCCCAGCCAAGGAGAAGAAGTCCGGCAAGGACAAGAAGCCAGCCAAAGAGAGCTCCGAGGAGAAGAAGGACAAAGAGGCCAAGGAGGAGAAGCCAGCAGAGAACGGAGAGAAGAACGGAGAGAAAGCCGGTGAGGAAGCGCTGACCAATGGCAATGGTAACAGCGACGAAGCTGGTATGTTGGGGAGAAAGAGAGATGTTACAACTTTCCTAGCATATGGCGGTGCCAATGATTGA
>Px013246 Alcohol dehydrogenase-45  [Plutella xylostella=Diamondback moth]
ATGTTTTCTTCGATAAAAGCTGCAGCTAACATTTCTTTGAGGCCGTACAGTGTTAATGCCTCTGATGTTTGCTCCAGACTTAAAGGGAAAGTGGCAATAGTAACGGCATCAACAGATGGCATAGGCTACGCCATCGCCCACCGGCTAGGCAAAGAAGGCGCTTCGGTGGTCGTCAGCAGTAGAAAAGAAGACAATGTGAGGAGTGCGGTGGAGAACTTGAAGAAAGAAGGCATAGCAGTAGAGGGAGTCGTGTGCCACGTGGGCAACGCGGAGCAGAGGAAACTTTTATTTGAAACAGCCAAAAGCAAGTTTGGAGGTCTTGATATCCTGGTCTCAAATGCAGCAGTCAACCCTTCAGTGTCGCCAATTTTGGAGACTGAAGAGAAGGCATGGGATAAAATATTTGAAATCAACGTAAAATGCTCATGGCTGCTGGCTAAAGAGGCTTACCCGCATCTGTTGCAAAGGGGAGGCGGAAATATTGTTTTCGTTTCTTCTATCGCTGCCTACCAACCAATGCAGCCTTTAGGCGCATACAGTGTGAGCAAGACAACGTTACTGGGCCTTACAAGAGCATTGGCCACTGAAATAGTTCACGACAACATCAGAGTGAATGGTGTCGCCCCTGGCATTGTGGCTACTAAATTCGCATCAGCTATTACCACTTCAGAAGCTGGTAAGGAGCAAAGTCTATCGATTGTCCCGATGCGGAGGTTCGGCAAACCGTCAGAGATTGCGGGGACTGTCGCATTTTTGGTGTCAGATGATTCCAGCTACGTCACGGGCGAAACCATTTCTACAGCTGGGGGTGCTTATGCACACCTGTGA
>Px013262 Alcohol dehydrogenase-46  [Plutella xylostella=Diamondback moth]
ATGTGGGTGCCGAACCTGCCCACGGCCATCATCAGCGCCGTCACCGCCACCGCCGGAGGCCTCTGCATCTACAAAGACATCCACAGCGGTCCTCCGTACGACAAGGATGTGCGCGCAGAGAACAAGACCGTCATTGTGACGGGCGCTAGTTCCGGCATCGGCCGCGAGGCAGCGCTGGAGTTCGCCAACCGAGGGGCCAAGGTGTTCATGGCATGTCGCGACATGTCGCGCTGCGAGGCGGCGCGGCGCGACATCGTGCTGCAGACGGAGAACAAGTTCGTGTACTGCCGGCGCTGCGACCTCGCCAGCACCAGCTCCATACGGGACTTCGTGCAACGGTTCAAGTCGGAGGAGCCGGCGCTGCACGTGCTGGTGAACAACGCGGGCGTGATGCAGGCGGCGCGGCGCGTCACAAGGGACGGGTTTGAAGAGGACCTCGGCGTCAACCACATGGGACACGTCCTGCTGACTAATCTACTGTTGGATACTTTGAAGGGAGTAAAACTTATGGATGCCGGTCGTTTTGTTCACACCAACATTCGCCCACAGAAGTCCGAGCCGAGTCGCATAGTGATAGTCTCCAGCAAGTCTCACACAAAGGGCAAGATCCACACTGAGGACCTGAACCTGGAGGCGGGCAAGTACGACGCGCGCGCCGCCTACGACCAGAGCAAGTTGGCTAATGTGCTGTTTGCGCAGGAGCTGGGGCGGAAACTGCTCACAACGCAAGTGTCAGTGGCAGTAGTGGACCCGGGGCTGACAGACACGGACATCACGCGACACCTGCCCATGAGCAAGAGTATAACCCGCTTCATCATCTACCCGCTGTTCTGGCCGACCATGAAGATTCCTCGCAAGGGAGCCCAGGTCATCGTGCACGCCGCACTCGACCCGAGTGTGAAAAGTGCTAAAGGAGATTATTATGCGGACATGGAACGAAAGGAGCTGTGCGCGGAAGCGCAAGACTTTGAGATGGCGCAGTGGCTGTGGAAGGTCAGCGAAAAATGGACCAAATTACAAGAGCATAAGAACGCTATTGCCGAATCAATGGCGGCCTCTAAAGCTGCTTAG
>Px014075 Alcohol dehydrogenase-47  [Plutella xylostella=Diamondback moth]
ATGATTGACATCATGTGGGTGATGCTAAACACAATGTATGCCATACTGCAAGCAGTTTACGAGTTCATAAGACCACCGCAAATGAAGTCTGTGCAATTAGAAAGAGCACTGGTAATAGGTGCAGGAAGAGGAGTGGGCCGTGAAATAGCCATACAACTGGCCAGTCTGGGAGCTACAGTACTGTGTGTAGACAAGAATAAGAGTAACAATGATGAAACCATACAGGCCATTAAAGAAATCAATGGTGCTGTATCAGGATACACATGTGATATAACCAGCAGGGATAGTGTGAAATCAGTTGCTGAGGAAATTAAGAAGGATGTTGGCGATGTCTCTATGCTGTTCTACTGCTGTGGTATACCCAGCCCCAGATCCTTGCTCAATCAGCCTCCGCAAGATATACATGACACTTTGGATTTAACACTTACATCTTATTTTTGGGTGATAGACCAATTTTTACCAGACATGAAGTCTAAAAACCATGGACATATAGTGGCGCTCACATCATGTGCTGGACTCAGTCACATCAAAGACCAGATGCCATTGAGTGTTGCTCAATTCGCTGTGCAAGGCCTCGCCGAGTCTCTGATGGAAGATCTGAGAATCCACAAGCGGGCTGGAGTCCACGTCACATTAGTGCATATTTACCCTTTCATTGTTGATGTCAATGGGCGCAATGGACGCAATGGGGATTTGAGATTGAGAATACCTAGCTACTTTGGCACAATCACTCCGCAGTTGGCAGCCAAGTCGATACTGGAAAGCGTACGACGGAATTACCCTGAAGCATCTGTGCCTAAACATCTGCTTTACTTGGGACATTTGCTACGTATATTGCCTAGAAAAGCGACAGTTCTCATCAGAGAATTATTAGATACGGGTGTCGATTTCGCATGA
>Px014456 Alcohol dehydrogenase-48  [Plutella xylostella=Diamondback moth]
ATGTTCGAGGCAATGCTGCCCCATATTATTGAGTCGTGGGAGTCGCCGAGTGAGCCGAGCCTGTCGACCATTCCCAACGAGCGCGTGGTCATCCGTTTCCGGAACGGAAACAGCTACGAAGGCCCCGTCTACATGAAACGCATGCACGGCAATGGACGATTCCAATGGGCTGATGGTACTATTTACATGGGAAATTTCGAAAACAACGTTATAACAGGCCTCGGAAAAATACAATTCAAAGACGAGACATGGTATGAGGGTGAGTTTGCCGACAACATCAGGCACGGGGCCGGTCTGTTCGTGGACTCGCGTCAGCAGCGCTCCTACAGCGGCGCCTGGAGCCTCGGCGCCAAGCACGGCCGCGGCGTCATACACTATGGGAAAGACAATTTCTACGACGGAGACTGGGACAATAACACCCGCAGTGGATTCGGGACCCGCGAATACTGCTTATCAAGTGGATACAAAGGGGAATGGGAAAACAATGTGATGGAGGGTAAAGGGTTAATGATATGGCCGAACCACGACTTTTACAGGGGTGACTGGAAAAACGGGAAGATGTGGGGCTACGGTGTTTATACGTGGGATGCCTACAAGAACATGTCCATGGCGCATCCCACACTGAGCATGTACCGCGGCGACTGGGAACGCGGTATGAGGAACGGATACGGAATACTCGAATTGGGATTCTCTCTAGGATCCCACTACAAAGGAGAATTTAAAGACAATAAAAAGCATGGAGTAGGAAAATTCATCACCAACAACGGTTTCATCATACAAGACAGACATTTGTTCAATAACGATACTATGGCGTCGTTTGCTTCGGAGAAGGAATCCGACTATATTAGCTACTCCAAAAACGAAAGAACACCAATTGTACTCAATATGTGTGACGGTACAGTGGGATTAACTTACCATATAAATGAAGCCCTTACAAATATTGCTAAGGACGAAAACATTAGAGCTGATATTATTAATGAATACATAGAAAACAATATGGGTGATTGCAAGCTCGAACCGAGCTACGTTCGTAGACAAACGGACATTCCCTTAAATCTTGAAGACTTCGTGCAGTTTGAAGTCAGATCCTTACAGAATGCCTTGCAATGCTACCAAGAAGAACTTCAACGAATTTATAACCAGTACGCAACTATTTGCAATACTGAAGAAATTGGTTTTACCCCTATTTTAATCCGATTGTATTTATGGCAATTATTCTACGATTGTAACATTCACGATAAGGGACTGACTCTTGAAATCTTTAACGAAAATACAATGAGATCAACACATCCGACCGCGAAAAAGCCCCCGCAAATTATATTTACCAAAAACACGTATAGTCCTGGAGTGAAAGTGGAAAATTGGGACTACAGTCGTTTTGCTGAAGTTAAAGACAACTATGTATATCGCGACCGTCTAAGCAATCAAGTGAGCACATACTGTCGACTCGGTACTCATGACCAGCCGTTTACTACTGAAACTAGGGAAATGCTCGCTCAGATTCACACTAAAACTGACCCTGTGTACACCTTCAAGCCACTCGTGAACTTTACATCTTATCCGTGTACTGATACGCCTGGTAGAAACAAATTAATGAAGAATGCTAATTTGGCTCAACTACCTCCCGACTACGGCGTTATGGATTATATTTCAACACACCAAGATGACTTTAGGAACCCTTACCCATGTGTTATGAAACCGTCCCAGTTGCATTGGTTTTTGGTGTTTATAAATGGATTTCTTTACGTTAATGGATTTTATATACCCGGAGTGGCTCCAGTGGCGTTCAAAAAGGGCCAAAAAATTGAAGTTAAAGCTGTTAAGATGACTAGCACCCACACTCAACTTCCGTATGAATACTATTCACTGAGATTTTGTTTGCCGAAAAATGGTACAATTGTGTATAAATCTGAAAACCTGGGTGAAGTATTGCGTGGGGACCGAATAGTAAACACTCCCTATGAAGTTCACATGGCAGAGAATATTAAGTGCCGACTACTCTGCCATAAGAAAGATGAACCTATTAACTGGAGTGTGGAAGAATCTGAAAAAGTAGCTAGTCGTATTGAACACAAATATTATGTGCATTTGTTGATAGATAATTTGCCAGTTGCCACCAGATATATAAATCCTGAAACTTCAGATACATCCATTGAACAAGGATACCGACTTGGATTCATGGCAAAGGGAAAAGCTTACATCAATAACCATCTAAAATTCTTACTGAAATACCACAAATATAACCATGATTCTTATCGGGTTGTTGGCTTTGAAGTTGAAGCTTTATCAGTAGATAAAGATGAGATGGTGTTCATAGATGACTCCTGCCTATTGCCATCTGAACGGCAAATATATGGTGTTGATGCCAAGCCACAACTAGTCAATGAAGAATCTGGTACTAGACTGTTTTTCACATATTCCGTGGAATGGGGAGAGTCGGACATCAGCTGGGCTTCCCGGTGGGACATCTACCTGGGAATGGGAATGAAAGATGTACAAATTCATTGGTTTTCTATCATCAACTCTTTAGTAGTGCTATTCTTTTTATCAGGTATACTCACTATGATCATGGTGAGGACACTAAGAAAGGATATTGCCAAATACAACTCGGATGACATTTTGGATGACATGGTGGAGGAGACGGGTTGGAAGCTGGTGCATGGGGATGTGTTCCGTCCTCCGCCTCAGAGAATGCTGTTCGCTGCTGTTATTGGGAGTGGCATACAAGTTTTTCTGATGTCACTCATAACCATCTTTGTTGCAATGCTTGGGATGCTGTCACCGGCCAGCCGTGGGGCTCTGATGACTGCTGCCATCCTCCTATATGTGTTCATGGGATTGATCGCGGGCTACTACTCCGCGCGACTATACACCACCCTGAAGGGCAAGCAGTGGCGGCAGGCGGCCTTCCTCACTGCCACCATCTATCCAGCCGTTGTCTTTGGCACCTGCTTCTTCCTCAATTTCTTCATTCTCGGCAAACATTCCAGTGGGGCGGTTCCATTCTCCACAATGATGGCACTTCTCTGCCTCTGGTTTTGCATATCACTGCCATTAGTATATTTAGGATACTACTTTGGATGTCGCAAACAACCTTTCCAACATCCAGTGAGAACCAACTTCATACCTAGAAAGGTCCCGGAACAAGTGTGGTACATGAATATTTATGTTTGCATAATAATGGCCGGGATTCTCCCGTTTGGAGCAGTATTTATTGAATTATTCTTTATATTAAATGCTCTTTGGGAGAACCAATTTTACTATCTATTTGGATTCCTGTTCCTCGTATTCTGGATACTTGTGGTGTCGGTGTCGCAAATATCCGTCGTGATGGTGTACTTCCAGCTATGTGGAGAGGATATAATGGATACCAAAGTAGCAGTCGTCACAGGAAGTAATCGTGGTATTGGATTTGAGATTGTAAAAGGTTTATGCCGTAAATTCGATGGTGTTGTGTACCTCACAGCTAGAAATGAAGAAAGAGGAAGACAAGCTGTGAAACAGTGTGAAGAATCTGGACTCCATCCCGCCTTCCACCTCCTAGATGTCACCAGTGAAGAGAGCTTACAACAGTTTGCCGAACACATCACAAGAAATCACTCTGGCATAGATGTATTGGTGAATAACGCTGGCATATTGGACTTCGATAAATCAGTTTCAAATTATGAAGACAGTAAAAGACTCATAGATACAAATTTTATGAGCTTACTCACAGTGTCGAAAATACTATATCCACTTTTAAAAAACAATGCCCGTGTTATTAACATCAGCAGTGATTGGGGTTTGTTATCTAACATTAAAAAACAAATTTGGCTCGATACATTAGTCAAAGAGGATCTAACAGTAGATGAAATTCTGCAGTTTGTGAATGACTTCCTGCAGGCGGCGAATAATGGGAAGATTCCATTTATTTCCTATGCTGGGCATTATGGTGACTACAAAGTATCAAAAGTGGCAATGTCAGCTTTAACATTTGTGCAACAGAGACAGTTTTTAAGAGAAGGAAAAGATATATCAATAAACTGTGTTCACCCAGGTTTTGTTAAAACGGATATGACTAAAGGCATGGGGGACTTCACTCCGGAGCGAGGTGCCCACGCCCCCCTGTACCTGGCCATGGACGCCCCACAGACTCTCAAGGGAACATTTATGTGGCACGACTGCCATCAAGTCAACTGGGACGACTGA
>Px014730 Alcohol dehydrogenase-49  [Plutella xylostella=Diamondback moth]
ATGACTGAACGTATCGCATTAGTGACGGGTGGTAGCCGTGGTTTGGGTAAAAACGCGGCGTTGAAGCTGGCGGCAGACGGAACGGGAATTGTTCTGACGTACCACAGCAATCAGCAGGACGCGCTGGAGGTTGTTCGCGAAATTCAGGAAAAAGGCGTGAATGCTGCAGCATTACAGCTCAACGTCGGTGATATTGCCAGCTTCGATAAGTTTGCTCAGCAGCTTCAGGAAATCCTTAAGGCCGTCTGGCAACGCGACACCTTTGATTATTTATTGAACAATGCCGGGACGGGTTTATATGCACCCTATACCGACACAACGGAAGCCCAGTTTGATGAGGCGATGAATATTCATTTCAAAGGGCCTTTCTTCCTGACACAGCGCCTGCTGCCTCTGCTGAATGACGGAGGCCGGATCCTCAACGTCTCCAGCGGGCTGGCCCGTTTTACCCAGCCAGGCTCCGGTACCTATGCAGCGATGAAAGGGGCGATGGAAGTGTTGACCCGCTATCAGGCGAAGGAGCTGGGTGCGCGTGGTATCTCCGTCAATATTATCGCGCCGGGCGCGATAGAAACCGACTTTGGCGGTGGACGCGTTCGCGACAACGCGCAGCTTAATCAGATGCTGGCATCACAGACGGCGCTGGGGCGGGTGGGGTTGCCGGACGATATCGGCGATGCCATCGCGACACTGCTCAGCGATAAGCTGGGCTGGATGAATGCGCAACGTATTGAGGTGTCAGGCGAATCCCCCTTCGCTATTCTCAGAGGGAGAAAAACGATGCGAGTAATCATGTTTGACAGGCAGTCGATATTTATTCATGGAGCGATACACGGTCTGCAGGAGTTAATTCCTGAAATAAATATAACGGGCGCTTGTCAGGCGGACGATTTATGGGGGCAAATATCTGCTTCACCGTCTGCTATCGTGATGATTGACGGCAATTTGATCCAGGAAGAGGAGAGTGCTTTCCTGGAAGAGCTTATGGATTCCTTCCCGGCGATACGGGTGATTATGGTTCTGGCAAGAAAAGAGGCCAGATGGGTTGAGCAGCTCATGCAGCGAAACGTGATGGCCATTATCCCCCGTAACGCTAACCCCGAACGGTTTGCCGCCGTGCTGGATTCCGTGTCCAGAGGGATGGTCTGCTTTCCCGGGGAGTGGGTTAGCCAGCAATCATCAGCACAGCCGTTACTCTGTTTAAGCGAGCGTCAGCGCGAGGTACTCAAACTGCTGGCAGCGGGGGAGTCAAATAAAGAGATTGGCCGCAATCTCAACATCAGCGCGGCCACGGTAAAAGCGCATCTGGAAGCACTTTTTCGGCGGCTGGAGGTGAAAAACCGGACCCAGGCGGCCATGTACTATACCCGGGCGATAGCCTGA
>Px015568 Alcohol dehydrogenase-50  [Plutella xylostella=Diamondback moth]
ATGAGTTTCAAAGACAAGGTGGTGATTGTGACTGGAGCCAGCTCTGGTATAGGAGCAGCTATAGCCATGAGTTTTGCAGAACAAGGAGCCAGAGTAGTCCTGATAGGCAGGAACCAAGCCAAGCTCGACGGTGTCACCAGTAAATGCATCAGAAACGGCACCAAGCCTCTCGCCATCAACGCTGACGTCACCACAGAAGCAGATGTTAAGAGGATCATTGATAAAACTGTTCAGACTTTCGGACAAATTGACATTCTTGTGAATAACGCTGGCATTGCAAGCACAGTGTCTTTCGGTAGAGATGAAACGATGAAAGAGTTTGATCGTATAATGGCAGTGAACTTCCGGGCTGTCGTACATTTGACACAACTGGCCACACCCCACCTGATAAAGACTAAAGGAAACATCGTCAACATATCCAGCGTAGCTTCTCTCCGGAATTTCGACAAGGCGTGGATCTACTGCTCGACAAAGGCTGCTCTAGACCACTTCTCAAGGTCTATAGCATCGGAGCTGGCCAAGAAAGGCGTAAGAGTTAATACAGTTAATCCCGGTCCTGTTAAAACGGATATAATTGTGAACATGGGCTTGACTGATACTGACTTCTATTGGGACCTGATGAAGGGAGCGACAGCTTTGAATAGGATCTCGGATCCGAGCGAGATAGCTGATGTGGTTTTGTTTCTGGCGAGCGAGAAGGCGAAAGGGGTGACTGGGTCGACCTGGGTCGCTGATAATGGAACTTTGGTCAAGTAA
>Px015569 Alcohol dehydrogenase-51  [Plutella xylostella=Diamondback moth]
ATGAGTTTCAAAGACAAGGTGGTGATAGTGACCGGAGCCAGCTCCGGCATCGGAGCGGCGACGGCCGTGAGCTTCGCGGGACAAGGAGCCAACGTGGTCCTGGTGGCAAGAAACCAAGCCAAGCTCGACAATGTCACCAGCTTGTGCTTCGAAGCTGGCAAGAAACCTCTAGTCATCAACGCTGATGTCATCAAAGAAGACGACGCGAAGAGGATTATAGAAGAAACGCTCAAAGCGTACGGTAAAATCGACGTGCTGGTCAACAATGCTGGTAAAAACACCACAGTCACCTTCGGAAGCCAAGACACGATGGCGGCCCTGGATGACGTCATGACGCTGAACTACCGCGCGGTCGTTCACCTCACCTACCTAGCCCTGCCGTACCTGCTCCAGTCCCAAGGAAACATCATCAACGTATCCAGCATCGCGTCAACCAAAACCTTCCCGAACGGCTGGGCATACTGCCCCTCCAAAGCCGCTGTCGATAGTTTCACGAAGTCCCTAGCTCTAGAACTAGGTCCTAAAGGCGTCCGAGTGAATGCTGTCAACCCTGGGCCGGTGAAGACGGATATCATAGACAACATGGGGATACCCGGGTCGGTGTCTGACAAGGTGTGGGAGAGCATGAAGGCAATGACTGCGCTGCACCGAGTGTCGGAGACCCAGGAGGTGGCTGATGTCATTCTGTTCCTCGCCAGTGATAAGGCTAGGGGTGTGACTGCGTCCAGGTGGATCACTGACAACGGAGCTCAGGCCATGTGA
>Px005642 Alcohol dehydrogenase-52  [Plutella xylostella=Diamondback moth]
ATGGGGGTCACATGCAAGGTGCTCCTGAACAGACCTCGTGTAGGATTCCATACACCCGGCGGACCAGTCATTGGGGTTGTAAGGTACACAGTAGATAAACCCACAAAGTTCACCGAAATAGTGTTGTCAGTGAAAGGCGAAGGGAAATGCAACTGGACTACCTCAGTCAATAACCGAACAACCCACTACAGCGGAAGAGAGAAATATGTTGATATGAAAAAAATGTTACAAGTGACAAATACCAGTGAAAGAGAGCTTGAAGTAGCTACTGGTGAGTACGAAGAAAAGTTCTGCTTCTATTTACCGAATCATATACCGTCTTCATACAGGGATAGTGTTGGATCCATATCGTATCGGGTCCAAATCAAGTTCGTGAGGCCCGGTGTGTTTCAGTTCAACAAAAAGTTCTACAGAGACATCATGTTACTATTTCACTATCCTACAGAAGGCTTTTTCAGACCCGGCTACTTTATAACTGGGATAGTGAAGTACACGGTCGACGAGGATACTGAGTACAAGAACATACAACTATCACTAAAAGGCGAAGGAAGATGCGAATGGAAAGAGAAAATTGCAAACACTGCCACCACCGCGAAGGAAAATATTCACTATACCTTGGCAGGGCCCTACTTGAGCTACGAAGGAAAAGAAACAATCCTCAATATAAAAACAAGTATTTTGAACAAGGAAAACGGTAAAGGTGATTCAGTGGTGGTGCCCGCTGGTCTGTATGAGCACTCGTTTGATTTCCATCTTCCGCCCCATCTCCCTCCATCGTTTAAAGACAAGCATGCCCTTATAACATATTGCATCAAAGTGAAATTCTACCGACCTGGCTTCTTTAAGTTCACGAAAAAATTCTACACGGAAATTTTGCTGAAGGGCCTGGCAGTCCCCCCCGCACCCCCCGCGCCTGTTATCTTCAAAATCGAGAAGACGCTACTCAAACTGTTTTCATCCAAGAAAAAAATACACGTGAAAGCTGAACTACAAAACCCCCAGGCCATTGCTGGGGAGCCAGCAGAAATAAACTTTAACGTATCGAATGAAACTAAAGTGATAATACCCTGTATTGCTGTCGAGCTGATTGAACGTACCATGTACACTGCATCTTGTGGCACGAAAAAAAAGAAATACAGGACTATCGGAGAAGCTAAAACGCCGAGCGTCGCTGACAAATCAACTGCTGACTTGGTACTATCAGTGCCTTCATCACCGGAAATATTCAGCATTCTTAACTCGAAAGTGGTGCAAAGGAAATACAAGTTGAGAGTTACAGTGAAGTTGCCGCTACCATACATGAATGCCTCAATAAAGATTCCGATAGAGTATGATACATATAGGCAAAGAGCTCCAGTTCCTGCTATAGATGAGGTGAGTGATGCCCCGCCGTCGTACTGGCAAGTCATGGCTGAAGACCATGGACAGGAGACCAGCAAATAA
>Px015697 Alcohol dehydrogenase-53  [Plutella xylostella=Diamondback moth]
ATGACACAGACTTTAAGCCAGCTTGAAAACCGTGGCGCTTTCATTGAACGTCACATTGGGCCGGATGCTCAGCAACAGCAGGAGATGCTGAAAACGGTTGGCGCGGATTCATTAAACGCACTGATCGGCCAGATCGTGCCAAAAGACATCCAGCTTGCCACGCCGCCTCAGGTGGGAGAAGCCACCACGGAATTCGCCGCACTGGCGGAGCTGAAGGCCATCGCTGGCCTTAACAAGCGCTATAAGTCTTACATTGGCATGGGCTACACCAACGTGCAGTTACCGCCGGTTATCCTGCGTAATATGCTGGAAAACCCGGGCTGGTACACCGCCTATACCCCGTATCAGCCGGAAGTGTCCCAGGGCCGTCTGGAAGCGCTGCTGAACTTCCAGCAGGTGACGCTCGACCTGACCGGGATGGATATCGCTTCCGCCTCGTTGCTGGATGAAGCGACCGCAGCAGCTGAAGCTATGGCGATGGCAAAACGCGTCAGCAAGCTGAAAAATGCCAACCGCTTCTTCGTGGCGGCGGACGTGCATCCGCAGACGCTGGACGTGGTGCGTACCCGTGCGGAAACCTTTGGTTTTGACGTGATTGTTGACGACGCTGACAAAGTGCTGGATCACCAGGACGTCTTTGGTGTGCTGTTACAGCAGGTGGGTACCACCGGCGAAGTGCATGATTACAGCGCACTGATTGCCGAGCTGAAATCCCGCAAAGTGGTGGTCAGCGTTGCCGCTGATTTTATGGCGCTGGTGCTGCTGACGGCTCCGGGCAAACAGGGTGCGGATATTGTATTCGGCTCGGCCCAGCGTTTCGGCGTGCCGATGGGCTACGGCGGACCGCACGCGGCATTCTTTGGCGCGAAAGATGAATTTAAACGTTCCATGCCAGGCCGCATTATTGGCGTATCGAAAGATGCCGCCGGTAACACCGCGCTGCGCATGGCGATGCAGACTCGCGAGCAGCATATCCGCCGCGAGAAAGCGAACTCTAATATCTGTACTTCTCAGGTTCTGCTGGCAAACATCGCCAGCCTGTACGCCGTCTTCCACGGCCCGGTTGGGCTGAAACGCATTGCCAGCCGCATCCACCGTCTGGCGGATATTCTGGCCTGTGGCCTGCAGCAGAAAGGCCTGAAGCTGCGTCATGAGCACTACTTCGACACGCTGTGCGTTGACGTCGCAGATAAAGCGGCGGTGCTGGCACGTGCGGATGCCGCACAAATTAACCTGCGCAGCGACATTCATCACGCCGTGGGCATCACCCTTGATGAATCCACCACGCGCGACGATATCGTCAACCTGTTTAATGTCGTGCTGGGTGACGCGCACGGTCTGGATATTGATGCGCTGGACAAAGAGGTCGCGCATGACAGCCGCTCTATTCAGGAGAGCATGCTGCGCAATGACGCTATCCTGACGCATCCTGTGTTCAACCGTTATCACAGCGAAACCGAGATGATGCGTTATATGCACTCTCTGGAGCGCAAAGATCTGGCGCTGAACCAGGCGATGATCCCGCTGGGCTCGTGCACCATGAAGCTGAACGCCGCGGCAGAAATGATCCCTATCACCTGGCCTGAGTTCTCCGAGCTGCACCCGTTCTGCCCGCCAGAGCAGGCTGAAGGGTATCATGTCATGATCAACCAGCTTTCCGACTGGCTGGTGAAACTGACCGGTTATGACGCGCTCTGCATGCAGCCGAACTCCGGCGCGCAGGGTGAATATGCGGGGCTGCTGGCAATCCGTCACTATCACGAAAGCCGTAACGAAGGCCACCGTGATATCTGCCTGATCCCGAGCTCTGCCCACGGCACCAACCCGGCGTCTGCCCAGATGGCGGGCATGGAAGTGGTGGTCGTGGCGTGTGATAAGAACGGTAACATCGACCTGGCCGACCTGCGCGCGAAAGCCGAGCAGGCGGGCGATAAGCTCTCCTGCATCATGGTGACCTACCCGTCGACTCACGGCGTGTACGAAGAAACCATCCGCGAAGTGTGTGAAGTGGTGCATCAGTTCGGCGGTCAGGTGTACCTCGACGGCGCGAACATGAATGCTCAGGTGGGCATTACCTCTCCGGGCTTCATCGCCGCGGACGTGTCGCACCTGAACCTGCACAAAACCTTCTGCATCCCACACGGTGGTGGCGGTCCGGGCATGGGGCCTATCGGCGTGAAAGCGCATCTGGCGCCGTTCGTGCCGGGTCACAGCGTCGTGCAGATAGAAGGTATGCTGACCCGTCAGGGCGCGGTCTCTGCTGCACCGTTCGGTAGCGCTTCAATCCTGCCAATCAGCTGGATGTACATCCGCATGATGGGCGCGGAAGGGCTGAAACAGGCAAGCCAGGTCGCGATCCTGAATGCTAACTATATTGCGACTCGCCTGAAGTCGGCTTTCCCGGTGCTTTACACCGGTCGCGATGGGCGTGTGGCACACGAGTGCATCCTCGATATTCGTCCGCTGAAAGAAGCGACGGGTATCAGCGAACTGGATATCGCCAAGCGTCTGATCGACTACGGCTTCCACGCACCAACCATGTCGTTCCCGGTTGCGGGTACGCTGATGGTGGAGCCAACGGAGTCTGAAAGCAAAGCCGAGCTGGACCGCTTTATTGACGCGATGCTGGCCATCCGCATGGAGATAGACCGCGTGCAGGACGGCGAATGGACGCTGGAAGATAACCCGTTGGTTAACGCTCCGCACACCCAGCACGAGATGGTGGCCGAGTGGAATCACGGTTATTCCCGTGAACTGGCTGTCTTCCCGGCAGGCGTGGCGAATAAATACTGGCCGACCGTGAAGCGTCTTGATGACGTATACGGCGACCGTAACCTGTTCTGCTCCTGTGTGCCGATGAGCGAATACCACCGCGGCATTGGCAAAGCCACCGCGCTGCAACTGGCTCGCGAAGGTTATACCGTGGTGGTGAACTATCACCACAATATCAAAGCCGCAAAGGACGTCATCAATCAGATCGTTGAGGCGGGTGGAAAAGCATTTGCCCTGCGTGCAGACATTAGCGATGAAGCGCAGGTCATGGCCATGTTTGACAGCCTCGATCGCGAAGGTGAGCCCCTTACCGCGCTGGTCAATAATGCAGGCATTCTGTTTGAGCAATCCACTATTGAGAATCTGTCCGCTGAACGCATTAACCGCGTGCTGAGCACCAACGTCACGGGCTATTTTCTCTGCTGCCGTGAGGCGGTAAAGCGCATGTCGCACAAACATGGCGGCAAGGGTGGCGCGATTGTCAATGTCTCCTCTGCCGCGTCTCGTCTGGGCGCGCCGGGGGAGTATGTCGATTACGCGGCCTCCAAAGGCGCGGTAGATTCCCTGACTACCGGATTATCGCTGGAGGTAGCGGCGCAGGGTATCCGCGTAAACTGCGTGCGGCCCGGGCTGATTTATACCGATATTCACGCGTCTGGTGGGGAGCCGGGGCGGGTGGATCGCGTGAAATCGTTACTGCCGATGCAGCGCGGCGGCCAGCCGGAAGAGGTCGCGCAGGCGATAGTCTGGCTGCTGAGCGAGAAGGCGTCATACGTGACGGGCAGTTTTATTGAACTGGCGGGCGGGAAATAA
>Px015714 Alcohol dehydrogenase-54  [Plutella xylostella=Diamondback moth]
ATGAAAGATGTCGTCATAGTGGGTGCGTGGCGTACAGCTATCGGCTGTTTTCAGGGAGCGCTCGCGCGTCACTCGGCGGTTGACCTGGGCAGCGTGGTGGTCAAAGCGCTGGTGGAACGTAGCGGGGTCGCCGCACACGAAATTGATGAGGTGATCCTGGGGCAGGTTCTCACTGCCGGAGCCGGGCAAAACCCTGCGCGCCAGGCGGCCCTGAAAGGCGGTCTGCCCAACACCGTATCCGCCATCACCATCAACGACGTCTGTGGTTCAGGACTCAAAGCGCTTCATCTCGCTACGCAAGCCATTCAATGCGGTGAAGCGGATGTGGTTATTGCTGGCGGACAAGAGAATATGAGCCGTGCGCCGCACGTTCTCACCGACAGTCGTACCGGTGCGCAGTTAGGTAACAGTCAGTTGCTCGACAGCCTGGTGCATGACGGGCTGTGGGATGCGTTCAATGACTATCATATGGGCGTGACGGCGGAAAACCTGGCGCGCGAGTACGGTATCAGCCGTGAATTGCAGGATGCTTACGCGCTCAGTTCCCAGCAAAAGGCGCGTGCTGCGATTGATTCTGGTCGTTTTCGCGACGAGATTGTCCCGGTCAGCACGCAGCGTCAGAACGGCGAGGTGGTTGTCGTGGATACTGACGAACAGCCGCGCACTGACGCCAGTGCTGAAGGCCTGGCAAGACTCAATCCTGCTAAAGCCCTGGAGCTGGATCTCCCTGTCCTGGCCCGCATCAAGGCTTTTGCCAGCGTGGGTGTTGATCCTGCACTGATGGGGATCGCACCCGTCTACGCTACCCGTCGCTGTCTGGATCGCGCAGGGTGGCAACTCTCCGATGTGGATCTGATTGAAGTGAACGAAGCGTTTGCCGCGCAGGCGATCTCGGTCGGCAAAATGCTGGAGTGGGATCCGCTGCGGGTTAACTGCTTCGAGATTGGTCACCGCGATGCGCTGTACGTCGGTAAAGGGGCGAAAGAGGTGGTTTTTGCCAGCATCGACGGCGGTAAGCCCGCGAAGTTTTACTATAACTGCGCCCCTGCGCATACCTCATACCCGACAAAAAAAGTGACGCCTGAGGACGCAGCGCCCGTAACGCTGGGCGATAACCTCACCAGCAACCGTCGCACCATCAATAAATATTTCGTTCCGGATGTGCTGGAAACCTGCCAGCTCAGCATGGGGCTGACTGAACTGGCTCCGGGCAACCTGTGGAATACCATGCCGTGCCATACCCATGAACGCCGCATGGAAGTCTACTTCTACTTCAACATGGACGACGATGCCTGCGTGTTCCACATGATGGGGCAGCCGCAGGAGACGCGCCATATCGTCATGCATAACGAGCAGGCGGTGATTTCACCAAGCTGGTCTATTCACTCTGGCGTAGGGACCAAAGCCTATACCTTCATCTGGGGTATGGTCGGCGAAAACCAGGTCTTCGATGACATGGACCACGGCAAAGTGGCGGTGGTTTCCGGTTGCGACACCGGCCTGGGTCAGGGGATGGCGTTAGGTCTGGCGGAAGCGGGTTGTGACATCGTCGGGATTAATATCGTTGAACCCACAGAAACGATTGAGCGCGTGACTGCGCTGGGGCGTCGTTTTCTTAGCCTGACCGCCGACCTGCGTAAAATTGACGGCATTCCGCAACTGCTTGAGCGCGCGGTGGCGGAATGGGGCCATATTGATATTCTGGTCAACAATGCGGGTCTGATCCGTCGTGAAGACGCGATTAATTTCAGCGAGACTGACTGGGACGACGTCATGAACCTGAATATTAAGAGCGTATTCTTTATGTCTCAGGCGGCGGCAAAGCACTTCATCGCGCAGGGAAAAGGCGGCAAGATCATTAACATCGCCTCGATGCTCTCCTTCCAGGGCGGCATCCGCGTGCCGTCTTATACGGCGTCAAAAAGCGCGGTGATGGGCGTGACCCGCAGGAAAAATATGACATCTATCAATGACTCTACCCTGATGCCCGCTGCGCTGCGCGATACCCGACGCATGAACCAGTTTGTCTCCATTGCCGCAGCTGTAGCAGGTTTGCTGTTCGGCCTGGATATCGGCGTCATCGCCGGGGCGCTGCCGTTTATTACCGATCATTTTACGTTGAGTAATCGCCTGCAGGAGTGGGTGGTGAGCAGCATGATGCTTGGTGCGGCTATCGGTGCGCTGTTTAACGGCTGGCTTTCGTTCCGCCTCGGGCGCAAATACAGCCTGATGGTTGGCGCCGTCCTGTTTGTTGCGGGGTCAATTGGCTCTGCATTTGCGACCAACGTAGAGGTGCTGCTGCTTTCCCGCGTGCTGCTCGGCGTGGCAGTGGGGATCGCCTCCTACACGGCACCGCTTTATCTCTCTGAGATGGCAAGTGAGAATGTGCGCGGCAAGATGATCAGTATGTATCAGCTGATGGTGACGCTGGGCATCGTGCTGGCGTTCCTGTCCGATACGTACTTCAGCTACAGCGGCAACTGGCGCGCCATGCTCGGCGTGCTGGCGTTGCCTGCGGTGGTGCTGATTGTATTAGTGATCTTCCTGCCTAACAGCCCGCGCTGGCTGGCGCAAAAAGGGCGTCACGTCGAGGCGGAAGAGGTGCTGCGGATGCTGCGCGATACTTCTGAAAAAGCGCGTGAAGAGCTGAACGAAATCCGCGAAAGCCTGAAGCTGAAGCAGGGGGGCTGGGCGCTGTTTAAGGTCAACCGCAACGTGCGCCGCGCGGTGTTCCTCGGCATGTTGCTGCAGGCGATGCAGCAGTTCACCGGGATGAACATCATCATGTACTACGCGCCACGCATCTTCAAAATGGCCGGTTTTACCACCACTGAGCAGCAGATGATTGCCACGCTGGTGGTGGGGCTCACCTTTATGTTCGCCACCTTTATTGCGGTATTCACCGTCGATAAAGCCGGGCGTAAACCGGCGCTGAAAATTGGCTTTAGCGTGATGGCTCTCGGTACGCTGATCCTCGGCTACTGCCTGATGCAGTTTGATAACGGCACGGCCTCAAGCGGTCTTTCCTGGCTTTCTGTCGGGATGACCATGATGTGTATTGCCGGTTACGCGATGAGCGCCGCACCTGTGGTGTGGATCCTGTGCTCCGAAATTCAGCCGCTCAAATGCCGTGACTTTGGGATCACCTGTTCCACCACCACCAACTGGGTGTCGAACATGATCATTGGTGCGACCTTCCTGACGCTGCTGGATGCCATTGGCGCTGCGGGAACCTTCTGGCTCTACACGGTGCTGAACGTGGCGTTTATTGGCGTGACCTTCTGGCTGATTCCGGAAACCAAAGGTGTGACGCTGGAACATATTGAACGCAAACTGATGGCCGGGGAAAAACTGCGTAATATCGGCGTGTAA
>Px016235 Alcohol dehydrogenase-55  [Plutella xylostella=Diamondback moth]
ATGGATTTCAAGGACAAAGTTGTGATCGTGACGGGAGGCAGCAGTGGGATAGGCGCAGCTAGCGCGAGACTGTTCGCGAGTCATGGGGCCCTGGTAGCCATCATCGGAAGAAATGTACAAAGGCTAGACGCCGTTGCCAAAGACTGTGAAACCAAATCTGGCAATCTTCCCCTTCGAATAGCATTAGACCTAACCAGCAAAGGGGCTTGCGAAGAAGTGGTGAAAGCAACAGTTGAAAAATACAAAAGGATAGATGTTCTAGTGAATTGTGCCGGCAAAGGCAACATGGCGTCGCTATTCGACGACAACATCGACGGATTCGACGAACTCATAGCGTTGAACCTCAAAGTGCCGTACAGACTGACCCAGCTATGCGTCCCGTACTTGATAAAGACTAAAGGTAACATAGTGAATGTTTACGAAGCGCCAGTCAGGTCTCGACCAGGCATGCTGCAATTCAGTATGGTTAGAGACGCCCTGGACAGATTCACAAAAGCCGGAGCGGCGGAATTAGTAGGAGAAGGAGTAAGAATGAACGGAGTAAGAACGTGTATGGTTCGCTCGAATTTCCTCCAAAACTACAACATACCTGATGATCAGAGAGATGTGGTGATAAATAATCTGGCAGAGCAAGTGATGCCGTTCAAAAGGCCGATAGAGGCGGAGGAAGTGGCTCGGCTGATCGTGTTTACGGCTAGTGATATGTGTGCCAGTTTGAATGCTACTAGTTTGTGTGTGGATGGGGCTGCGTCTAGTTTTTAA
>Px016370 Alcohol dehydrogenase-56  [Plutella xylostella=Diamondback moth]
ATGGCAACACGTATTGAATTTCACAAGCATGGTGGCCCTGACGTACTCAACGCGGTGGAGTTCACCCCTGCCGCGCCTGGCGAAAACGAAGTGCAGGTTGAAAACAAAGCCATCGGCATAAACTACATCGACACCTATATTCGCGGCGGGCTCTACCCGCCTCCGTCGATGCCGAGCGGACTGGGCACCGAGGCGGCCGGCGTCGTCGTCAAAGTGGGCAGCGCGGTTAAGCATATTAAAGAAGGCGACCGCGTGGTGTACGCGCAATCTCCGCTGGGCGCTTACAGCTCCGTCCACAACGTCCCGGCGGATAAAGCCGCCCTGCTGCCCAACGCCATCTCCTTTGAGCAGGCGGCGGCCTCCTTTCTGAAAGGGTTAACCGTTTACTACCTGCTGCGCAAAACCTATGAAATTAAACCCGACGAGCAGTTCCTGTTTCATGCCGCGGCGGGTGGCGTCGGGCTCATCGCCTGTCAGTGGGCAAAAGCGCTGGGCGCAAAACTGATCGGCACCGTGGGCAATGCCCAAAAAGCCCAGCGCGCGCTGCAGGCGGGCGCCTGGCAGGTGATTAACTACCGTGAAGAGAGCATTGTCGAACGGCTGAAGGAGATCACCAGCGGCAAAAAGGTGCGCGTGGTGTATGACTCGGTNNNNNNNNNNNNNNNNNNNNNNNNNNNNNNNNNNNNNNNNNNNNNNNNNNNNNNNNNNNNNNNNNNNNNNNNNNNNNNNNNNNNNNNNNNNNNNGTGAGCTTCGGGAATGCGTCAGGTGCTGTCACCGGCGTGAATCTCGGCATCCTGAACCAGAAAGGCTCGCTGTACGTCACGCGCCCTTCCCTGCAAGGCTACATCACCAACCGGGAAGAACTTGAGGAAGCCAGCAACGAGCTGTTCTCGCTGATCGCCAGCGGCGTCATTAAGGTGGATGTGGCAGAAGCGCAGAAATACCCGCTAGCCGACGCGCAGCGCGCGCATGAGGTGCTGGAGAGCCGGGCAACGCAGGGATCGAGCTTGTTGATTCCCTGA
>Px016991 Alcohol dehydrogenase-57  [Plutella xylostella=Diamondback moth]
ATGCAGGCTTTGATCTTAGAACAGCAGGACGGCAAAACGCTTGCCTCAGTGCAGGCGGTAGAAGAGAGTCGCCTGCCGGAAGGCGAAGTAACCGTCGACATCGACTGGTCCAGTTTAAATTATAAAGATGCGCTGGCGATTACCGGGAAGGGTAAAATCATCCGAAATTTCCCTATGGTGCCGGGTATTGATTTCGCTGGCCGGGTACATACCAGCGAGGATCCGCGCTTCCATCCGGGCCAGCAGGTCCTGCTCACCGGCTGGGGCGTAGGTGAAAATCACTGGGGCGGGCTGGCCACGCAGGCGCGCGTGAAGGGCGACTGGCTGGTGCCGATGCCGAAAGGTATGGATGGCCGCAAGGCGATGATCGTCGGCACGGCAGGCTTTACCGCGATGCTGTGCGTGATGGCGCTGGAAGACGCAGGCATCCGCCCTGAATCGGGGGAAGTTGTCGTCACCGGTGCCAGCGGGGGCGTGGGCAGCACGGCAGTGACGCTACTGCACAAGCTGGGCTATCAGGTTGCGGCGATTTCCGGTCGGGAAAGTACCCACGATTACCTGCGCCAGCTCGGTGCAAACCGCATTCTCAGCCGTGACGAATTCGCCGAAACCCGTCCACTGGAAAAACAGGTCTGGGCGGGCGCGGTGGATACCGTCGGTGATAAAGTGCTGGCAAAAGTCCTGGCGCAGATGAACTACGGCGGCTGCGTGGCCGCCTGCGGGCTGGCGGGCGGATTTGCCCTGCCAACCACCGTGATGCCATTCATTCTGCGTAACGTCCGCCTGCAGGGCGTGGATTCCGTGATGACACCTGCGGCTCGTCGTACTGAGGCATGGGAACGTCTGGTGCGCGATTTGCCGGCATCTTTCTACACCCAAAGCGCCACGGAGATTACGCTCAGCCAGGCACCGGACTATGCCAGTAAGATCATGGATAACCAGTTCCACGGTCGCGCGCTGGTGAAAATCGCCTAA
>Px017415 Alcohol dehydrogenase-58  [Plutella xylostella=Diamondback moth]
ATGGATTTCTCTGACCAAGTCGTGCTGGTAACAGGAGCGAGTGCGGGCATCGGGAAAGCTATTGCTGAGTTGCTGGCTGAACATGGAGCCACGCTGGCTCTAGTAGGGAGAAATGCTGAGAACCTCAGAATGGTGGCAGAGAAGTGTCGAGGGGTGAAAGGAAAAGACGTATTGGAGGTTGTAGCGGATCTCGCCACTGACGATGGATGTGAGCAGATTGCCAAGGCCACTGTTCAAAGATTTGGAAGGCGATACGAAGCTCGCGCGAAAAAGATCGAAGACAATATTTTAGGTCAGTTTGATAAGAATTTTGTTTTCTATTGCAGGCTAGATGTTCTAATAAACAACGCGGGTATGGGAGCACGGACGTGCATCCAGCGCGCAGAAATGAAGACTTTTGATGAGGTCTTCAACACCAATGTGCGAGGGGTTTACAACCTCACCCGCTTGCTTGTACCAGAGCTTATAAAGACTAAAGGAAATATCGTCAACGTCTCCAGTGTCAGCGCTTATATGACTTCTGTTGGGTCTTTGCCATATAGCATGTCAAAGGCTGCTTTGGACCACTTCACAAGATGCATAGCATTGGAGTTGGCACCCCTTGGAGTGAGGGTCAATACAATCAGCCCTGGAGTAACTCGTACGACGTTCGTGCAGCGTCTAACAGGCTACGACACGTCCCAGTACGAGTCATGGCTCAGTGACGCAGCGCGAGGGATCCCTCTGGGCCGCGTCTGTGATGCAGCGGAGATCGCGAGGATGGTGGCGTGTGTGGCGTGGTCTGGAGCCAGCGCGGTCACCGGCGCCATTCTACCAGTAGACGGGGGGCTGGCGCTAGCTGGCGTTGGACACAGCGATATCATGACACGGCAAATGAAATAG
>Px017481 Alcohol dehydrogenase-59  [Plutella xylostella=Diamondback moth]
ATGACTACGCAAATCACCACCGCCCTGATCACGGGTGCCTCTTCCGGGATCGGTGCCGTCTATGCCGATCGCCTTGCCGCGCGCGGTGCCAACCTGGTCCTGGTCGCCCGCCGCGAGGATCGGCTGAAAACCCTCGCCGCCGACCTGCGCGCGCGCTACGGCGTGGCCGTCGCTATACTGGTGGCCGATCTCAGCGATGAAGCCGGGATCCGCGCGGTGGAAGAGGAACTGCGCAGCAATACCGCCATTGATACGCTGGTTAACAACGCGGGCACCGCGCAGATGGCGCCGTTCCTCGCGGGCGAGGTGGCGCAGCATCAGGCCATCAATACCCTCAACACCACGGCGCTGATGCGGCTGACCTACGCCATTCTCCCGCGACTGGCGCGGAACAATCGCGGCACGCTGATCAATATCGCCTCGGTGTTATCGCTCCATGTCCGTGCGGGCAGCGCGCTCTACAGCGCCACCAAGGCCTGGGTACTGAGCTTTACCCGCGGACTGCAGGAAGAATTTGCCGACAGCAACGTGCGCATTCAGGCCGTGCTGCCCGCCGCGACCGCGACGGAGATCTGGAGCCATTCTGGCGTCACGGTGGACGATCTGCCGGAAGGATCGGTGATGACCACCGACGATATGGTGGATGCGTCACTGGCGGGTCTGGATCAGGGCGAACCGATCACCATCCCGCCGATGCATGACGTCAGCCTGTGGGACCGCTACGAAGCGGCGCGCCTCGAGCTGTTTAACAGCGCGCGCACCGGCATCCCGGCTCCGCGCTACCCCGCGCTGTTCAAACAGTCGCAGCTGCTTCGTCAGCTCTTTCTGGGTGATGGGTGCAGCCGCCCGCAGCAAATCGCCAAAGCGGACAGGCGTGTTAATCACAATAAGACGATAAAGGATCGGGATTGCCCATTTGCCGGAAATCAGGTTTACAAACTGCGTCATCGGGCAGTGCTTTCTCCAGTGACATTTCAGGAGAAGAACATGGGTCGTTTAACCGATAAGTATACGTTGATTACCGGCGGCACCAGCGGCATCGGTCTTGCCACCGCGCAGGCGTTTATCGCCGAAGGCGCCCGCGTCGCCGTGACCGGACGCAACCCGGACACCCTCGCCGAAGCTGAGCGCATTCTGGGCGATAAGGCCTGGGTGATCCCGACCGATGCGGGCGATATCACCTCGCAAAAAGCGCTGGCGGAAACCCTCGCCGCCCGCTGGCCGCGCCTGGACGCGGTGTTTCTCAACGCCGGCGACGTGACGCACGCGCCGCTGGAAGCCTGGCAGGAAGAGGCCTGGGACCGTCTGATGAACATCAACCTGAAGGGGCCGTTCTTTTTAATCCAGGCGTTGCTGCCGCTGCTGAACAACCCGTCCTCGATAATCCTCTGCGGCTCCGTGAGCGCGCGCATCGGCCTGCCCACCAGCAGCGTGTATGCCGCGAGCAAGGCCGCCCTGCTGTCGCTGGCGCGCACGCTGTCGGCGGAGCTGCTGCCGCGCGGGATCCGCGTCAACGGCCTGAGCCCCGGTCCGGTGGAGACCCCGGCGTTTACGAAAACGGGCTTAAGCGACGAGGCGCTTAACGCGATGATGGCGGAAATCATCAAGCTGGTGCCGCTCGGCAGAATGGGCTCGACGACGGAGCTGGCAAAAGCCGCGCTCTATCTGGCCTCCGACGAGTCGAGCTACACGGTGGGAACGGAGCTGCTGGTGGACGGCGGCATGGGAAGTCTGTAA
>Px017695 Alcohol dehydrogenase-60  [Plutella xylostella=Diamondback moth]
ATGTCCTTCTTCATTGTATTCAGTTGTATCGTTATTATACTCATAGTTGTGAGTGTCTATCAGAAGCTAACCAATGCTTACTGCAAGTCTAAAGTGTCTTTGAAAGGCAAGACTGCAATAGTAACCGGCGGGACGGCGGGAATGGGACTCGAAATAGCCAAAGATTTCGCCAGAAGAGGTGCCCGTGTCATCATCGTCTGCCCGTTTGAACATGAAGGCGAGAACGCTAGAGAAGAAATTGTAAGAGAAACCAAAAATGAAGACATTGTCTTCCAACATTTGGATTTGGGCTCGTTGAGATCAGTTCGGAAATTTGCAAATAACGTACTCAAAACTGAAGAAAGACTCGACATTTTAATGAACAACGCCGGCGTCGGAATACCAGCCGATATACTGACAGACGACGGGTTGCATCTCATCATGCAAATTAACTACTTCGGACACTTTCTCTTGACCATACTACTACTGCCGCTTTTGAAGAAAACCGGTCAGAGCAGAGTGATAAACACAGCGTCTGTCCTGCACTACATCGGAACCTTTGACAAGCATAGATGGAACTGCACCGGACAATACCTGGTCCGGGTTTATGGGAACAGCAAGTATTGTTTGATACCATTTTCGCGTGAGCTGACGAAAAGGCTCAAAGGCACCGGTGTAGTTGTCAACTGCGTGGACCCTGGGGCTGTTGGAACTCGGATATTCGACAGCATACGCGTACCACTGCTTGGTATCATAGCTAGGGTTGGCTCCCACTGCATTTTCAAAACGGTAGTGGAAGGTGCTCAGACGGCAATTTATGCGTCTGTCGATGAAGCAGCCGGGTCGGTGAGCGGGGAGCTCAGACGGCAATTTATGCGTCTGTCGATGAAGCAGCCGGGTCGGGGAGCGGGGATGCTCAGACGGCAATTTATGCGTCTGTCGATGAAGCAGCCGGGTCGGTGA
>Px018005 Alcohol dehydrogenase-61  [Plutella xylostella=Diamondback moth]
ATGAACTTCGCCGGAAAAGTAGTTGTTATAACCGGTGCGAGCTCCGGCATCGGCGCCGCCACGGCCGTGCTGTTCTCGCGGCTGGGCGCGCGGCTCGCGCTCACCGGCAGAAACTTCGAGAACCTGCAGAAGGTGGGCCGCGACTGCGACCAGAAAGCCGCTCCTTTACTCGTGCCCGCTGACCTCACCAAGGAGGCCGACATCGAGACCATCGTCAACAAGACCATAGACCACTACGGACAGCTGGACGTGCTCGTCAACAACGCCGGGATTATTGAGACTGGAACTATCGAGACCACCAGCCTGGCCCAGTACGACCGCCTCATGAACACCAATGTGCGTTCCATCTACTACCTCACCATGTTAGCCACGCCCCATCTCCTCAAGACTAACGGCAACATTGTTAATGTCTCCAGCGTCAACGGAATCAGATCGTTCCCTGGTGTCCTTGCATACAACATCTCTAAAGCAGCCGTTGATCAGTTGACAAGGTGCGTTGCTCTGGAATTAGCCCCCAAAGGCGTTCGCGTCAACTGTGTGAACCCTGGCGTCATTCTCACTGAGCTTCAGAAAAGAGGTGGTTTGAATGAGCAGCAGTATGCGGCCTTCTTGGAGAGAAGCAAGGAGACTCATGCACTTGGGCGGCCCGGGAAGCCAGAAGAAGTTGCCAATACTATTGCATTTTTGGCCAGTGAGATGGCCAGTAACATCACAGGAGCTAGTCTGCCAGTAGACGGCGGCCGTCATGCTATGTGCCCACGGTAA
>Px007526 Aldehyde oxidase-1  [Plutella xylostella=Diamondback moth]
ATGATGGAGGCGCGGCACGAGGCGGGCGGCGTCGTGCCGTGGTCGCCGCCCGCGCCCAACTGGAACGCGTGGACCGCGTGCAACATCGACGAGGGTCCCCTGGCCACACGCAGTCTGGAAGACATCAGCGCGGATCTGGAGCAGACTCACCGCAGTATGACGCAGAACAGTCAGATATACCAGGAAAGCCTTCGCGATCGCGAGCAGCTGCCCATATTTGCGATGCGGTCAACACTAATGGAAGCCATCAACGACAACCCCGTCATCATCATCAGAGGAAACACGGGTTGCGGGAAGACCACGCAGGTATGCCAGTTCATCCTGGACGACTACATAGCCTCTGGCCAGGGCGCGTGGGCCAACGTGTGCGTGACGCAGCCGCGCCGCATCTCCGCCGTCAGCGTGGCCGAGCGCGTGGCCAGCGAGCGCGCCGAGGAGCTGGGCCACTCCACCGGCATCAATAGCCAGGCTGCGTGGGCCAACGTGTGCGTGACGCAGCCGCGCCGCATCTCCGCCGTCAGCGTGGCCGAGCGCGTGGCCAGCGAGCGCGCCGAGGAGCTGGGACACTCCACCGGCATCAATAGCCAGGCTGCGTGGGCCAACGTGTGCGTGACGCAGCCGCGCCGCATCTCCGCCGTCAGCGTGGCCGAGCGCGTGGCCAGCGAGCGCGCCGAGGAGCTGGGACACTCCACCGGATACTCCGTGCGATTTGAGTCCGTGCTGCCTCGTCCTTACGGCTCAATATTGTTCTGCACCGTCGGTGTTCTGTTGAGGAAGTTGGAAGGTGGACTTAGAGGAGTCAGCCACGTGTTGGTTGATGAGGTGCACGAGCGAGACGCCGACACGGACTTCGCTCTCATTCTGCTGCGAGACATGGCACATACCTACCCGGACCTGCGTATCATCCTCATGTCTGCTACAGTTGATACCACACTGTTTACTAAGTACTTCGGCAATTGTCCCGTCTTCGAGATAGGGTGTAGTTCCCTGCGAGACATGGCGCACACCTACCCGGACCTGCGCATCATCATTATGTCTGCTACAGTGGACACCACGCTCTTCACCAAGTACTTCGGCAACTGTCCTGTATTCGAGATCCCCGGTCGCACGCACCCAGTGACCCAGTACTTCCTAGAAGACTGCATAGAGCTGACCAAGTTCACGCCGCCGCCGGACACCAGGAAGCGCAAGGCCAGCGGCAAGCGCCCAAGAAACGATGATGAGGACGACGATGATGAAGTGACGCAGTACTTCCTAGAGGACTGCATAGAGCTGACCAAGTTCACGCCGCCGCCGGACACCAGGAAGCGCAAGGTCAGCGGCAAGCGCGCACGGAACGACGATGAGGATGATGATGACGAAGGCGTAGGCGTGGACGACGAAGAGGACATGAACAAGACGTGCGAGCTCGGGCCCAACTACTCGCCCGCGACCAGGAATGCTATACAACAGATCTCCGAGAAGGACCTAAGCTTCGAGCTCATCGAAGCCATCCTCCTCTACATCCGTTCCCTCGGCTCCGACGGCGCGGTGCTAGTATTCCTCCCCGGCTGGAACCTGATCTTCGCGCTCATGAAGCAGCTGCTCGCGAGCCGCGTGTTCGGGGACCAGAGCCAGTACCTGGTGCTGCCGCTGCACAGCCAGATCCCGCGCGACGAGCAGAAGAGGGTGTTCGTCACGCCGCCACCGGGGATCATTAAGGTGATCCTATCAACGAACATAGCCGAGACGTCGATCACGATCAACGACGTGGTCTACGTCATAGACTCGTGCAAGGCCAAGATGAAGCTGTTCACGTCACACAACAACATGACGTCATACGCCACCGTTTGGGCCAGTAGAACCAATTTGGAACAGCGCAAGGGGCGCGCGGGCCGCGTCCGCCCCGGCTACTGCTTCACTCTATGCTCCAGCAAGCGATACTCGCGCCTCGACGAGCATCTCACCGCGGAGATGTTCCGCACCCCGCTGCACGAGCTGGCCCTCAGCATCAAGCTCCTTCGCCTGGGCGCCATCGGCCACTTCCTGTCGAAGNNNNNNNNCTCCTTCCCGCCGAGCCCCCCGGCCCCCCCGCCACTGGACGCCGTCATCGAAGCCGAGGCTCTGCTGCGCGAGCTCGGCTGCCTCGACTCGGAGGACGCGCTCACGCCGCTCGGCGCCATACTCGCCAAGCTGCCTATAGTCTCTGGCACATACGGGCCGGATGTGTCCCTGAACGAGTACATCCGGTCGGTGCTGGACCTGCGCGGCACCAAGGCCATGTGCCAGGAGGGCGGCTGCGGCGCCTGCGTCGTGGCGGTGGCGGCGCGGGACGCGGGCGAGCGCCGGGTCATAGCGGTCAACTCCTGCCTAGTGTCAGTGCTGTCCTGCCATGGCTGGGAGGTGACCACGGTGGAGGGTCTCGGCAACAGGACCGATGGCTACCACGCGATCCAGCAGAGACTGGCCAACTTCAACGGAACCCAGTGCGGGTACTGCACGCCTGGATGGGTCATGAACATGTATAGCTTGTACGAATCCAAGAAAGGGAAGCTAACAACAACAGAAATCGAGAACTCCTTTGCCGGAAACCTCTGCCGCTGCACCGGCTACCGACCCATCGCTGATGCCTTCAAGACCTTCGCCACTGATGCGGACCAGCGCCTGCTAGACAAGGTCTGTGATCTGGAAGACCTGGGCATGTTCAAGGCATGTGGAGTCAAATGCTCCTACGGAAACTGCAAGCATAAAGCCGAAAAGAAAACTGATGCTCTAGTCGGCAAGCTGAATTTCAACAACAAACATCCAGAACAAGATGAGAAAGAAGATTGGTGCGTTCTGGAGAAGAGTGATAATAAAATGATAGAGATTGATTGCGGAACGCACAAGTGGTTCAAAGCGTTTTCATTGGCTGATGTTTTTAAAGCCATGGGTGATGGTTCGGACTATAAGTTGATTGCAGGGAACACTGGGCAGGGTGTATACCACGTCACGGATTACCCACAAAGAGTGATCGACATATCAAACGTGCAGGAAATTAAAGGACATTCGATAGACGTGAACTTAATATTGGGAGGTGGTATGGCTCTTTCTGACATGATGGAGCTTTTCAAGAAATTGTCCGAAGAAAACGAAGACTTCTCGTACCTGAAGCAGTTTTATGACCACATGGATTTGGTGGCGCATATTCCTGTGAGGAATATTGGTACGATCGCCGGGAACCTGTGTCTGAAACATTCGCACAACGAGTTCCAGTCAGATTTATTCTTACTGCTAGAAACTGTCCGCGCGATGATCACCGTAGCTAACGGCGAGCATAGACAAAAGACGATATCAATGATGGATTTTCTAAACACTGACATGAGGGGTGTTATTATTATAAACGTCATGCTTCCACCGCTGTCGCATTGCTGTGCAGTGAGGACTTACAAGATAATGCCGCGATCGCAAAACTCGCATGCGGCAGTCAACGCTGGCTTCCTCTTCAAGTTCAACCAACAAACCAACTTAATAGAACGAGCCAGCATAGTCTTTGGCTCCATTCACCCTAAGTTCAACCACGCGGTGAAAACCGAAGCAGCTTTAGTTGGGAAAGACTTGTACACCGATGCAACGTTGCAACTAGCGTTGAAGACGTTGAGTGAAGAGTTGGATCCAGAAGAAGCTCCCCCTGAGCCTTCGGCTGAATACAGGAAGATGCTGGCCATTGCGTTGTTTTATAAGGCAATCCTCTTCCTCTGCCCAGACGACAGACTAGACAAGCGGTACAGATCAGGAGGAGATGTCATCAAACGAGCCACCTCACAAGGAACCCAATCATTTGACACAGACAAATCTGTATGGCCGTTGACGCAACCAATACCCAAGATAGAAGCCTTAGTACAGTGTGCCGGAGAATCGGTGTTTGCTAATGATATGAAAACTGATGTCAATGAAGTTTTTGCAGCCTTCGTGACAGCTGATGTACCTTCTGGAAGTGTTATTGAAGGTTTTGATACAACTGAGGCTCTTAAACTTCCAGGTGTCGTAGCATTTTACTCGGCCAAAGATATACCCGGCAAAAACTCGTTTATGCCAACCAAAGTCCCACTCGTCTCCGAAGACGAAGATACTTTGC>Px003730 Aldehyde oxidase-2  [Plutella xylostella=Diamondback moth]
ATGGATTATGTGCAATTTACTGTGAACGGCAGAAAATGTAAAGTGAACAACGAGTCTCGGCCCACCCAATCCCTGAACAGCTACATCCGGGATGTCCTGGGGCTCCCCGGGACCAAGTCCATGTGTCGCGAGGGGGGGTGCGGGTCTTGTGTCGTCAGCGTCAGTGCGCTGAGACCTTCGGGGGAGGTTGAGACCTTCGCTGTGAATTCTTGCTTAGTCCTCGTATACTCCTGCCACGGCTGGGCCATCACGACCGTGGAGGGGCTCGGCAACCGGCGCGACGGCTACAACGACATCCAGACCCGCATGAGCAAGTTCCACGCGACCCAGTGCGGGTACTGCACCCCTGGATGGGTCATGACTATGGACAGCTTGCGGGACAAACATCTCACTATGGAGGAGCTTGAGAAGTCATTCGCGGGTAACACCTGTCGATGCACCGGATTTCGACCGATCATGGACACTATGAAGTCTTTCGCCGTAGATGCCGACCCAAGTCTACTGGCCAAAGTCAAAGATATGGACAGCCAGTGCTGCCAGAAAAACCGTTGTTGTGAAACAAAATGTTCGGAGTCCAGCGAGGAAGCTGAATGGGAAGTGTGCGATGCACTGAAAGATGCTCTGCCACTGCTACCGGTTCAATTGGACTTCGGATCGACAATCTTCCACAAAGTTTATGAGGAAGACCATATCTTCGAGATACTGAAAGAGGAAGACTATAAAGATTGCATGTTTATTGTAGGAAATACAGGAAAAGGTGTATTGGAAAGTTTTAACTATCCTCGTGTATTAATCGATATTAGTGATGTTAAATCCATGAACGGGTATTTTAAGGACCAAAATTTGGTGATAGGTGCTAATTCAAGACTTGAAGATGCTATAACATGGTTTAAGGAGATTAGTAGTAATGACCCAGCTTTTGCTTATTTGGGTCAGTTTGCTTCACATATTGAACTAGTGGCCAATGTTCCTGTAAGACAGATTGGATCTTTTGCTGGTAATCTGATGATGAAGAAGCGAGTGAAAACATTCCAGTCTGATATTTTCTTGCTTTTGTCATGTGTCCGTGCTACATTGACTATTCGTCACAAGAAAGATGGTTCAAAATCTATATCGATGGTCGATTTCTTATCGTACAATATGGAGGGTTCACTCATAGTAAACATAGAACTGCCACCACTTGGCGATGAATATCAATTCATGAGCTATAAGGTTATGCCAAGAAGTCAAAATGCATTAGCTGTAGTAAACGCTGCATTTCTGCTACAAATCAACAAATCTTCAAACGCTGTACAAGACGCAAGCATAGCATATGGGAACATCCGTACTGACTTTTACTATGCAAAGAAAACTGAAAAATATTTGAAGGGAAAAAATGTATTTACGAACAAAGTACTACAAAGAGCCATTCAGACACTGAGTTCTGAACTGGTGCCTGAAATAATATTGCATGAACCAAGTCCTCAGGCAAGGAAGAAATTAGCTGTGGGATTGTTTTATAAGTTCATTCTTAACATCAGCGACAGTCGTATTCTGTCTCCTACGTATCGATCTGGAGCTGAACTAATCAAAAGGCCATTGTCCTCTGGGACCCAAGACTACCAACTTAACGAAGATGTCTTTCCATTAAACCAACCGGTGCAGAAGCTGGAAGCACCATTACAATCTGCTGGAGAAGCCATTTTCACTAACGATGTACCTAAAATTCCCCATGAAGTATTTGGAGCATTTGTTTTGTCTACCATTCACTCTGGTGAAATTGATACTATTGACGGATCAAATGTTATGAAAGTGAAAGGAGTACTGGCCGTGTACACAGCCAAGGACATACCTGGAAAGAACTCATTTACCTTACCTGGATTACCACTAATCACAGCAGAAGAAGAACTACTTGCATCCAATAAAATATTGTTTTATGGCCAGCCAGTTGCCATTGTTGTAGCCAACAACCGATTCTTAGCTGAAAGCATGGCTAAACAAGTAAAAGTTACCTATAAAAATGTTAGCACTGCAGCTCCGGTATTGACAATTGATCAAGCAAAAAAAGATAGTTCGAGATACAAACCTAGCGATGTATCTATAAAGCCCGTATCAAGAGGTGTTGACGTAACAAAGGTTATAAAAGGAGTATTTGAGTTAGGAGGCCAGTATCACTACTATATTGAACCTCTAAGTACAGTGGTCATACCAGTAGACAACAGGCTGGAAGTTTATGACACTACGCAGTGGGTTGATCTCACTCAAACTGCTATTGCACAGACTTGTGGCATTAGAGAAAGCGACATTGTGGTTAAAGTTCCAAGAGTTGGTGGTGGTTTTGGTGGAAAAATTACTCGAAATGGGCAAGTGGCAGCCGCATGTGCTGTAGTGGCAAAAAATATGGACAAACCCTGTCGGTTCATTCTTCCTATGCAGACTAATATGGCCATATCTGGCTCGAGGCTGCCAAGTCAATTCGATTACGAGGTTGGTGTTAACGATAACGGGAAAATTCAATATCTTGATGTTACTATCGTAGAAGACCAAGGATGTTCCACTAACGAAGATATTTTGAGTTATGCTATGGAGAGCTTTACTAATTGTTATGATAAAAATACTTGGAATGTAAAAACTGCAAACTGTCTGACCGATACACCATCCAACACTTTTATGAGAGGACCAGGTGCTGCAGAAGGCATAGCCGCGATTGAGCATGTCATGGAACACATTGCTTTTGAAACTAACAGGAACCCTGTAGACGTACGTTTGGAAAATATGAGATCGAGTGACAATGATATACCAACGCTTATAGAAGATCTCAAAGTAAAAGCTGACTACGTCAACAGGGAAAAGGCAATAAGAGAATTCAACGCTGCAAATAGATGGATGAAAAAGGCTATTAACATCAATGTTATGTCTTTCCCCGTGGTTTACTATGGCAATTATGGCGCCTATGTATCGATATATCAAGGTGATGGTAGCGTCTCAATCTCATGTGGGGGCATTGAAATGGGCCAAGGTATTAATACCAAAGCTGCACAAGTTTGTGCTTACACTTTAGGCATACCATTAGATCTGGTCAATATTCTGCCAAGTTATTCATTTGTGAATCCAAACAACGTGTTTTCCGGCTCTAGCATCACGAGTGAAAGTGTATCATACTCCATAATCAAATCTTGCAATATTCTCAAAGAGAGACTAGAACCCATCAAGCAGGAGATGGGTGGCAACCCTTCTTGGTTAGAGCTTATAAAGAAAGCGGGTACTAAACAGGTGAACTTATCAGCTGGATACATGATGAAAGATACTGAGCCAGATCTGAAACCATACAGCGCTTTTGGTGTCCATATTATAGAGACCCAGCTAGATGTCTTGACAGGCAGATTTGAGATTTTAAGATCTGACATTTTGGAAGATGTTGGTCTCAGCGCGAATCCAGATATTGATGTAGGACAGATTGAAGGTGGTTTTATGCAAGGTATTGGATACTTTGTGTGTGAGAAGTTGGTATATGATTTAAGTTCCGGTAAATTGCTGACAAACAGATCTTTGAACTATCACGTACCACTAGCCAGGGACATCCCTGCTGACTTCAGGATAAACTTACGTTATAACTCCAAGAACACAACAGGAGTTTTAGGATCTAAAGCGGTGGGCGAGATGGGCGTGTGCCTCGGGTGCGGCGTCATGTTCGCCCTGAGGTCCTGCATCTACGCGTCTCGGTACGACTCGGGTTATGAACACACTTGGATCAATATAGATATACCATATGACACTGAGTCAATACTCAAGGCGTTGGACGTTAAAGAAGAGGAATTTATCCTTAATCAGAGGGGGTAA
>Px007519 Aldehyde oxidase-3  [Plutella xylostella=Diamondback moth]
ATGGATTGTATTGAGTTTTCAGTGAACGGACGGAAATGTCGAGTGACCTCCTCCCTGCCTCGGGAGACGACCCTGAATGCCTACCTCCGCTACCACCTGGCCCTGCCCGGCACCAAGTCCATGTGTCAGGAGGGCGGCTGCGGCGCCTGTATCGTGAGCGTGCGGGCTGCCGGGGCTAGCGGGGAGGTGGAGGTGTTTGCTGTTAATTCTTGCCTAGTGCTAGTGTTCTCGTGCCAGGGCTGGGACATCACGACGGTGGAGGGGGCGGGGGGCCGAGCGGGGGGGTACAGTCAGGTGCAGAAGAGAATAGCCGCCTTCAACGGCTCACAGTGCGGGTACTGCACGCCTGGATGGGTCATGGCTCTTACGAGTCTACTCGACAAGCACCTTACAATGGAAGAGCTAGAAAAGTCATTCGGAAGCAATACCTGTCGATGCACCGGTTTCCGTCCAATATTGGACACAATCAAGTCTTTTGCAATAGACGCTAGCCCAGAGTTGAAGACCAGGGTTGCAGCGATCGAAGACATTGAAGATATCCCGTATTGTAAGAAAGCTAATAGGATATGCGATAGAAAATGCTCTGAAGCTAGTAACGATAGTGACTGGAGCATTGTATGTGCTCCGAAAGAGGTCCCTCGGAAAGCAATAGAGTTGGACTTTGGGAAGACCAAATTCCATAAGGTCTTTGATGAAGAGCATGTTTTCGATATTTTGAAGAGGGAGGGGTATGATTCGTATATGTTCGTCAGTGGGAATACTGGGAAAGGTTTATTAGAAAGCTATGAATACCCGCGAATATTAATAGATATCAGTGATGTAAGATCCCTAAAAGGGCATTTAATAGACCAAAACTTAATTATTGGCGCAAACACTAATTTAGAAGACGCCATGGAGATTTTTAAAGAAGGCAGCAGGAAGCCAGAATTCGCTTACTTGGAAGCATTTGTTGAGCATTTTGAGAAGATCGCTCATATTCCAGTTAGAAAGATCGGATGCTTGGCTGGTAACTTGATGATGAAGAAGGCAGTTCCCACTTTTCAATCTGACGTTTTCTTACTGTTCTCATGCGTTAGAGCAACGGTCACTATTCGTTATGCAAATGGGACAAGAATTTCAGTACCAATTGTGCAGTTTCTGAAGTCTTCATCTGTAGCCATGCTCTTGGTCAGCATTGAGTTGCCTCCTCTGAGTCCTAGACACATATTTAAAAGCTACAAAATAATGCCAAGACACCAAAACGCGTTAGCTATCGTCAATGCAGCGTTTATGCTGAAACTATCAGATGGCGATTCTGAAATTGAGGCAGCCAGCATTACTTATGGAAACATACGTCCTGATTTCTACCATGCTTCCTACACTGAGGAGTTCCTGAAAGGAAAAGATGCATTTGACAATAAAACAGTACAAGGGGCCATAAAAATGTTGAAACATGAGATTCTGCCAGACGATTGTCCTCCGGAAGCTTGCCCAGAAGCTAGAAAGAAATTGGCTATCGGTTTATTTTATAAGTTCATCCTGAGCATCACGCCTCACAGTCAAATTTCTCCTTGCTACAAAACTGGAGGTGAACATATCAAAAGACCACTATCCCAAGGAATGCAAGATTTTCAAACTGACCCTTCGTTGTATCCTCTGAACCAGCCGGTTACAAAACTAGAAGCACAAATACAGGCGTCAGGAGAAGCTCAATACGTAAATGATATACCACCACTACCGAGGGAGGTTTTCGGGGCCTTTGTGTTATCGACTGTTCATATTGGTGAAGTAGACCATATTGATGCCTCGGATGTTCTTGAAACAGAAGGAGTAGTAGCTTTGTACACACCGAAAGATATTCCTGGTATAAACTCATTTACCAAACCCGGCTTTCAACTCTTGACCGAGAACGAAGAGATCCTAGCAACAAAGATTAAATACTACGGACAACCCATTGCTATAATAGTAGCAACCACAGCAGAATTGGCTCAGAGAGAAGCAAAGAAAGTCAAAGTCACTTATAAGAATGTTAGTACAGAAGATCCAGTTCTTACAATTGAACAAGCGAAGAAGGACAGTAAAAGATTGATACCCAGTGATGCTGCCATTGAGCCAGTAAGAAGAGGGACTAATGTTCAGAAAGTCGTGAAAGGAGTGTTTGAACTAGAAGCACAATACCATTACTATTTAGAACCTGTGACCTGTGTGGTGATACCAGTTGATAATGGTCTGGAAGTCTACGATTCTACCCAGTGGATCGACTTGACCCAGATTTCGATAGCTCAGTGTTTGAAAATGAATGAATGCGATATCCAAGTGAAAGTCCGCCGTTTAGGAGGGGGGTTTGGGGGAAAAATTACCCGCAACGCCCAAGTGGCGACCGCTTGCGCGCTTGTAGCAAAGATCCTGGACACCCCTTGCAGATTCATCCTGCCTATACAGACCAATCTGACGATTTGTGGAAAGAGATTGCCTTGCCAAACCGAATATGAGGTTGGTGTTGATAAAGATGGTAAGATCCAGTATTTAGAAGCCAGCATATTTGAGGATCAAGGTTGTTCCCGAAATGAAGACATATTAAGTTACACAGTCGATGGGTTCCCTAATTGTTACAACAAAGACTTTTGGAGGGTTAGAAGTGCTAATGTTCTTACGGATCTATGTTCCAACACGTTCATGAGAGCACCAGGTGACTTAGAGGGCATAGCAACAATAGAACATATAATGGAGCATATAGCCTTCGAAGTAGAGAAAGATCCGACCGAGGTGCGACTAGCAAACATGCGGAACGAAGACAAAGATATACCAGAACTCATAGAAAAAATGAAAATGTTAACCGAATATGAGAAGCGGTTCCGAGCTATTAAAGAGTACAACCAGACAAACCGATGGATGAAAAAGGCGATCAAAATCAACGTCATGTTATTTCCAGTTATGTATTACGGAAACTACAGTGCCTTCGTATCCATTTACAGAGGCGACGGTACAGTTACCGTTTCGACGGGAGGAGTAGAAATGGGACAGGGCATCAACACAAAAGCCGCTCAAGTCTGTGCGTTCACTTTAGGAGTGCCTTTGCACTGTGTCTCTATAATTCCGAACCATTCGTTTGTTTGCGCGAACAATGTGTTTTCCGGTTCGAGTATAACAAGCGAGAGCGTTTGCTATTCAATTATCAAGGCTTGTGAGATACTGAAGAAGCGTTTGGAGCCAGTGAGGCAGAAGCTGGCGAATCCGTCTTGGTTCAAGTTGATCCAGCAGGCCGGGGCTGATCAAGTAGACTTGACGGCAGAGTATATGATGAACGATATGGAACCAGATTTAAAGTCTTATAGCGCGTTTGCTGTGAACGTGATAGAGACTCAGATGGATGTCTTGACAGGAAGGTTTGAAATACTGAGGGCTGATGTGTTGGAAGATGTCGGGTTGAGTGCCAATCCACAGGTTGATGTGGGCCAGGTGGAAGGAGCATACGTTCAAGGCATCGGGTACTATACAAGTGAGAAGATGGTGTATGATCTGAAGACCGGGAAGTTGCTGACTAATCGATCTCTGAACTACCACGTGCCGCTAGCGTTGGACATACCCGCGGATTTTAGGATCAGTCTGCGATACAACTCCAAGAATCCTAAAGGAGTTTTAGGTTCCAAAGCGGTGGGAGAGATGGGTGCGTGCACAGCAGTAGGAGTGATATTCGCTTTAAGGGAATGTATCCAGGAGTCGAGGAGAGATTCCGGATACGCACATCAATGGATCAATATCGGTAAAAGGGGTCTCGTTTAA
>Px000496 Aldehyde dehydrogenase-1  [Plutella xylostella=Diamondback moth]
ATGTCCGCCCGAAGTGTGTCTTACCTCATTGAGGACCCCAAATACTCCTTCTTGAAGGAGTTGGGCCTCGAAAAGAAGAATCCCGGCGTGTTCCATGGGAAATGGACGGCTTCTGGAGAAACGATCCAGTCGTTCAGCCCAGCCAGCGGCAAGGTGATCGCCGAGGTGCAGGCCGGCACGCCCGCTGACTACGAACAATGCGCGGCGGCGGCGCAGGCGGCGTGGCACTCCTGGGCCGAGCTCCCCGCGCCGGCGAGGGGCGAGGTCGTGAGGCAGATCGGTGATGCGCTGAGGGAGAAGCTGCAGCCGCTGGGACAGCTCGTGTCGTTGGAGATGGGTAAGATCCTGCCGGAAGCGATAGGTGAAGTGGTCGAGTACATCCACGTGTGCGACCTCGCGCTGGGTTTGTCCCGGACGCTCCCTGGCAGCATCATCCCCTCGGAGCGGCCCGGACACGTCCTGCTCGAGAAGTGGAACCCTCTGGGGGTCATCGGCATCATCACCGCGTTTAACTTCCCCGTCGCTGTGTTCGGGTGGAATAGCGCTATTGCTATGATCTGCGGCGACGCTAGCGTGTGGAAGCCGTCAGAGACCACGTCGCTGGTCGCGGTGGCCGTCACCAAGATCGTGGAGTCGGTGCTGCAGAAGAACAACATCCCCACGGCCATCGCCTCGCTGTGTGTGGGAGGGAAGACCATCGGCGAACAGCTGGTTAAAGACGAGCGCATGAAGCTCGTGTCCTTCACTGGCAGCACCGCTGTCGGACAGCAGGTGGGAGTAGAAGTGCAGCGTCGCTTCGGGCGTCACCTGTTGGAGCTCGGCGGCAACAACGCCATCATCGTCAACGAGGACGCCAACCTGGACCTCCTCCTCTCCGCCGCGCTCTTCGCCTGCGCCGGCACCGCGGGACAGAGGTGTACCACTACCAGGAGACTGCTCATTCATAAGAAGGTGTACAGCCAAGTAGTGTCCCGCCTCACGAAGGCGTTCGCCGGCGTGGTGAGCAAGATCGGGGACCCGTTGCTGCCAGAGACGCTGATTGGTCCGCTGCACACGCCGGCCGCCGTGGAGAACTACAAGAGAACTGTTGCCGAGGTGGTCAAGGCTGGCGGGAAGATCGAGTTTGGAGGGAAAGTGATCGAGCGCGAGGGCTACTTCGTGGAGCCGACCATCGTGACGGGCCTGCCCCACGACTCCCCGCTGGTGAAGAGCGAGTGTTTCGCCCCTATTGTCTACTGCATAGAGGTGCCGGACCTCGACACCGGGATCCAGTACAACAACGAGGTGGAGCAAGGACTGTCTTCTAGTCTGTTCACTGAGAACCTCGGAGATGTCTTCAAGTGGATCGGCCCGCACGGCTCCGACTGCGGCATCGTGAACGTCAACATCCCGACCAATGGGGCCGAAGTGGGCGGGGCCTTCGGGGGCGAGAAGGCGACGGGGGGCGGCCGCGAGTGCGGCTCCGACTCGTGGAAGAACTACATGAGGCGCTCGACCGTCACCATCAACTACTCCGGAGCCATCAAACTGGCGCAGAATATCAAGTTTGGCGATGAATAA
>Px002733 Aldehyde dehydrogenase-2  [Plutella xylostella=Diamondback moth]
ATGAGTCCACCGGCCGTGAGCGACGCGGGGCACACTCCGTATTCTGAGGCCCATGTGGTGGACTTGCATGGTGTGGTGGACCTCCATGGTGCAGTGGACCTCCAGAGTGTAGTGACCGATAGTGCGCCGGCTGTTCTGGATATTGTCGTTGAGCCGAAACTTAAAATGGATGGTGACGGTATTGCCGTTCAAAAAGCGCGTGACACTTTCAACAGCGGTCGCACTCGCCCCGTAGAATGGAGGAAGGAACAGCTCCGGAACCTCTTTCGTATGTACGAGGAGAACCGAAACGCTATGATCGATGCGCTTCACAAGGACCTGCGCAGGAGCAAGATGGAGGCCACCCTGCTCGAGGTGGAGTACCTGATCAACGATCTCAAGGATACGCTGCACAACTTGGACGAATGGGTTAAGCCTACTAGGCCGTCGAAAGGCTTCATCAACATCATGGACGACGTGGTGATCCACAACGACCCGTACGGAGTGGCGCTGGTGATCGGCGCTGCATCTGCTCCGTCCAAAGGCTTCATCAACATAATGGACGACGTGGTGATCCACAACGACCCGTTCGGCGTGGCGCTCGTCATTGGTGCGTGGAACTATCCGCTGCAGCTGCTGCTGCCGCCCATGGCCTGGGCGGACGCAGTGATAGTGGTAGAAGGCGGCCCGGAGGAGACCACCGAGCTGCTGAAGCAGAAGTTCGACTACATCTTCTACACGGGAGGCACTAATGTGGGCCGCATCGTGTACCAGGCCGCCACGAAGCACCTGACTCCGGTGACGTTGGAGCTTGGGGGGAAGAGCCCCGTCTACATCGACAACACAGTCGACATCAACATAACAGCTAAGCGAGTCCTCTGGGGCAAGTACATAAACGCAGGGCAGACCTGCATAGCTCCGGACTACGTCCTCTGTAACAAGGAAACTCAAGAGAAGTTTCTCGAAGCCGCCAAGAAGGTACTAAAGGAGTGGTATGGAGAGGACGCTCAGAAGAGCCCCGACTTCTGTCGCATCGTCAATAGCAGGCACTTCGGTCGTCTCCAAGCCATTCTGGATACAGACAAGAGCAAAGTGGCCATCGGAGGCAAATACGACCTTCAGGACAAGTACATAGAGCCCACAATCATTGCCAACGTGAAACCGGGTGACAAGGTTATGGAGGACGAAATATTCGGGCCCATCCTACCCATAGTGCCCGTCGAAAACGCGTACGAAGCCATTAAGTTTATCAATGAAAGAGAGAAGCCGCTAGTGATGTACCTTTTCACTGCGGACAAGAAGATTCAGGATAGTTTCATGAAGAACACGAGCAGCGGCGGCATGTGTGTCAATGATACCATGATGCAGATGGGAGTTGACACACTTCCGTTCGGCGGGGTAGGCAACAGCGGTATTGGCGCCTACCACGGGAAGGCAACGTTTGACACCTTCACACACAAAAAGAGCTGTCTCGTGAAGAACTTCTCACCTATTGGCGAGAAATTGGCCTCCGGCCGCTACCCCCCCTACTCGGACGGCAACTTGTCGTTCATCACGACGCTGATGCGCAAGCGCCACGGGCCCTCGCTCAAGTACCTGCCCTACTTGCTCGCCTTCGCTCTCGGCGCCGGCCTGTCGTACGGGGTGGTCGCTTTGAACAAGATTTTTTTGGGCGTGATTGTAGCCATGGCTTCAGCTCGCAACGGCGTCCAAGTCGCTGAGAACTCCGGCTACAATCAGAACGGTGGCTTCCAAGGTTCCATAGACCCAGGATTTGGAAGGCCCACATATGGAAACGGAAACAACGGCCAAATTGTTGACCCCGGATTCTACCGTCCCTCGGTCGGTCAACGTTCAGTGATAGTGGACCAGGGATACCTGCCACCAGGTTCAGTGATAGTGGACCCGGGGTTCCAGCCACCAGGTTCAGTGATAGTGGACCCGGGATATCCGCCACCAGGTTCAGTGATAGTTGATCCGGGGTCACCATATCCATCAGAACTTGATCCTGGATTTAATCCACCTCCAGGTCAGTTGTACAGGTTTTGTTTGAATAAACAGTGCGAAATTTTATCATTGAACTACACGGAAATGTACCTGCTTAACATACTGAACTATTACAATTAA
>Px010263 Aldehyde dehydrogenase-3  [Plutella xylostella=Diamondback moth]
ATGCATATACATTCTCTATACCGCCTAAACCCCACTTGTCCCCTCCACCCAACCCCACCCCAATCTAACCTACCTCCTACCCCCACAGGAGAGGCGAAGGAGTGGATCCCGGACCTGGTGGCCCGGGCCAAGGCGCTGAAGGTGAACGCGGGCCACGTGCCCGGGACGGATGTTGGACCCGTCATCTCCGTGCAGGCCAAGGACAGGATTAACAGGCTGGTGGAGTCTGGTGAGTCCAGAGATATCTAA
>Px011640 Aldehyde dehydrogenase-4  [Plutella xylostella=Diamondback moth]
ATGCCACCTGTAGCGATCCCAGATGAGGCTCCGAAGAAGAGCCTCCGAGTGGCCATCATCGGGCAGAGCACGTTCGCTGCGGAGGTGTTCAAGCTGCTGCAGAAGGATGGCCATGAGATCGCCGGGGTCTTCACCATCCTCGACAAGGGCAACCGAGAGGATCCCTTGGCAACAATCGCAGCACAAAACGGCAAACCTGTGTTTAAATACAAGACATGGAGAGTGAAAGGACAAATCATACCAGAAGTCTTAGAACAATACAAATCTGTGAAAGCGGACATCAACGTGCTCCCGTTCTGCTCACAATTCATCCCGATGGAGGTTATCACGCTCCCGCAGTACCAGAGCATCTGCTACCACCCGTCGCTGCTGCCGCGGCACCGGGGCGCCTCGTCTATCAACTGGACGCTAATAGAGGGCGACACTCGTTGCGGCCTGTCCATCTTCTGGGCGGACGACGGGCTGGACACGGGCCCCGTGCTGCTGCAGAGGAGCTTCCCCGTCACGTTGGACGATACGGTTGATAGCATCTACAATAAGTACCTGTATCCTGAAGGCATAAAGGCGCTAGCACAGTCGGTGAACATGGTGGCAAACGGCACCGCCCCCAAAGTGCCGCAGACTGAAGAGGGCGCCACTTACGACCCCGCGCTGTTCAAACCAGAATTACATAGAATAGACTGGTCGAAGCCAGGCGTGTCTCTCCACAACTTCATCCGTGGTTTAGATTCCTCCCCTGGTGCGACCACATACATCCACCCCCAGGGCGCCACCGACCCTGGTTCAGACCCTACAGTTGAGATGAAACTGTATGGGTCTTCTCTGTGGGAGGGCGAGTATGAAGCTGAGGGTAGAGAGGTGGTGATTCCGGGGTTGAAGACGCCGGCGGTGGTGCATGAGGATGGGATGCTGATTACGGCTAATGATGGGGTTAAGATCAACATCCAAAGACTAAAAGTGAACGGCAAAATGATAAACGCGCAAAACTTCTTCAAAACAAACGAAAACAAAATAACCTTAGAACTGACAGCCGAAGAAAAGAAATTCGTCGAAAACGTACGAGACGTTTGGAAAGCAATACTTAGAATAGACATAGAAAACGACACTGACTTTTTCGACTGCGGCGCTGGTTCTATGGACGTGGTCCGTTTAGTCGAAGAAATTAAGGAAATAGCTGGTTTAGAACTGCAAAACGAAGATGTCTACATGAACACAACATTTGAAGAGTTCTTTAACACAGCCGTTTTGAAAGCAAGAGGCGGTTCTGCTACTAAAGAAATCACGTATGATGGAGTAGAATTAGAAGTGAATAAAATGCGGATAAAATTTCCCACACAGTTGTTTATAAATGGTGAATTCGTGAACTCCGAGAGCGGTAAGACGCTGACACTAGTGAATCCTGCTGACGAGACTGAGATCTGTAAAGTGCAGTCCGCTTCGGCCAAGGATGTGGATAAAGCGGTGAAAGCGGCGAAAAAGGCTTTCGATCAGGGAGAATGGTCGAAAATAAGTGCACGGGAGAGAGGGCAGCTGTTGTTTAAACTAGCAGACCTGATGGAGAAGCACAAGGAGGAGCTAGCGACCATAGAGTCGATAGACTCGGGCGCCGTCTACACTCTGGCTCTGAAGACGCACGTGGGCATGTCCATAGACACGTGGAAGTACTTCGCCGGATGGTGTGACAAGATCCAGGGGTCTACTATACCGATCAACCATGCGAGACCTAATAGAAACCTAACATTCACAAAGAAGGAGCCAATCGGCGTGTGCGCCATCATAACTCCGTGGAACTACCCGCTCATGATGCTGTCGTGGAAGATGGCCGCCTGCCTCGCCGCCGGCAACACCGTCGTCATGAAACCAGCTGCTGTATGTCCACTAACAGCGCTCAAGTTCGCCGAGCTGTCAGTCCGTGCGGGCATCCCGGCCGGAGTCATCAACATCGTGTGTGGCAGCGGCGCCGTTTGCGGGCAGGCGCTGGCCGACCACCCGCTAGTGAGGAAACTCGGCTTCACTGGCAGCACGCCTGTAGGTCAACAAATAATGAAGTCATGTGCAGTTTCAAATCTCAAGAAAGTATCTTTAGAACTCGGAGGCAAGTCTCCACTGGTCATCTTCGAAGACTGCGATCTAGAAAAGGCAGTTAGAATAGGTATGAGCTCCGTCTTCTTCAACAAGGGAGAGAACTGCATAGCCGCCGGCCGTCTGTTCGTCGAGGAGCGAATCCACGACGAGTTCCTGAAACGGGTCGTGGAAGAAACCAAGAAGATCAGCATCGGAGACCCGCTGAACAGGGGCACGGCGCACGGACCACAGAACCACAAGGCGCATATGGATAAACTTATTGAGTTCTGCGAGCGCGGCGTCTCCGAAGGCGCTACGCTAGTCCTGGGCGGCGCGCGCGTGCCTCGCCGCGGGTATTTCTTCGCTCCCACCATCTTCACTGACGTCACCGACGACATGTGGATAGCCAAGGAGGAGTCTTTCGGACCCATCATGATTATTAGCAAGTTTAGTAGCAAAAACATAGACGACGTGATCCGCCGCGCCAACAACACCGAGTACGGCCTCGCGAGCGGCGTCCTGACCCGTGACGTCACTCGAGCCATGACCTTCGCGGAGAGAATAGACGCGGGCACCGTGTTCATTAACACGTACAACAAGACTGATGTAGCCGCGCCGTTCGGAGGATTCAAGCTGTCGGGCATGGGGAAGGACCTTGGTCAAGAAGCTCTCAACGAGTATCTCAAAACGAAGTGTGTTACTTTAGAATACTAG
>Px013663 Aldehyde dehydrogenase-5  [Plutella xylostella=Diamondback moth]
ATGGAGAACGTTGAAGTTCAGGCTCCGAAAAAGAGCCTCCGAGTGGCCATCATCGGGCAGAGCACGTTCGCGGCGGAGGTGTTCAAGCTGCTGCAGAAGGACGGCCATGAGATCGCCGGGGTCTTCACCATCCTCGACAAGGGCAACCGAGAGGATCCCTTGGCAACAATCGCAGCACAGAATGGCAAACCTGTGTTCAAATACAAGACTTGGAGAGTGAAGGGACAAATCATACCAGAAGTCCTAGAACAATATAAATCTGTGAAAGCGGATATCAACGTGCTCCCGTTCTGTTCACAATTCATCCCGATGGAGGTGATCACGCTCCCGCAGTACCAGAGCATCTGCTACCATCCGTCGCTGCTGCCGCGGCACCGGGGCGCCTCGTCTATCAACTGGACGCTAATAGAGGGCGACACTCGTTGCGGCCTGTCTATCTTCTGGGCGGACGACGGGCTGGACACGGGCCCCGTGCTGCTGCAGAGGAGCTTCCCCGTCACGTTGGACGATACGGTTGACAGCATCTACAATAAGTACCTGTATCCTGAAGGTATAAAGGCGCTAGCTCAGTCGGTGAACATGGTGGCAAACGGCACCGCTCCCAAAGTGCCCCAAACGGAAGAGGGCGCCACTTATGACCCGGCGCTTTTCAAACCAGAATTACATAGAATAGACTGGTCAAAGCCAGGCGTCGCCCTCCACAACTTCATCCGTGGTTTAGACTCGTCCCCTGGTGCGACCACCTACATCCACCCCCAGGGCGCCACCGACCCTGGTTCAGAGCCTACAGTAGAGCTGAAGCTTTACGGATCTTCATTGTGGGAGGGCGAGTATGAAGCTGAGGGTCGGGAGGTGGTGATTCCGGGGTTGAAGACGCCGGCGGTGGTGCATGAGGATGGCATGTTGATTACTGCGAATGATGGGGTTAAGATCAACATCCAAAGACTAAAAGTGAACGGCAAAATGATAAACGCGCAAAACTTTTTCAAAACAAACGAAAACAAAATAACCTTAGAACTCACAGCCGAAGAAAAGAAATTCGTCGAAAACGTACGAGACGTTTGGAAAGCCATACTTAGAATAGACATAGAAAACGACACAGACTTTTTCGACTGCGGCGCTGGTTCTATGGACGTGGTCCGTTTAGTCGAAGAAATAAAGGAAATAGCTGGTTTAGAACTGCAAAACGAAGATGTCTACATGAACACAACATTCGAAGAGTTCTTTAACACAGCCGTTTTGAAAGCAAGAGGCGGTTCTGCTACTAAAGAAATCACGTATGATGGAGTAGAATTAGAAGTGAATAAAATGCGGATAAAATTTCCCACACAGTTGTTTATAAATGGTGAATTCGTGAACTCCGAGAGCGGTAAGACGCTGACACTAGTGAATCCTGCTGACGAGACTGAGATCTGTAAAGTACAGTCCGCTTCAGCCAAAGATGTGGATAAAGCGGTGAAAGCGGCGAAAAAGGCTTTCGATCAGGGAGAATGGTCGAAAATAAGTGCACGGGAGCGGGGACAGCTGTTGTTTAAGCTAGCAGACCTGATGGAGAAGCACAAGGAGGAGCTAGCGACCATAGAGTCGATAGACTCGGGCGCGGTATACACTCTGGCGCTGAAGACGCACGTGGGCATGTCCATAGACACGTGGAAGTACTTCGCCGGATGGTGCGACAAGATCCAGGGGTCTACTATACCGATCAACCATGCTAGACCTAATAGAAACCTAACATTCACAAAGAAGGAGCCTATAGGCGTGTGCGCGATCATCACCCCGTGGAACTACCCGCTCATGATGCTGTCGTGGAAGATGGCCGCCTGCCTCGCAGCCGGCAACACCGTCGTCATGAAGCCCGCTGCTGTATGTCCACTAACAGCGCTCAAGTTCGCCGAGCTGTCAGTCCGTGCGGGCATCCCGGCCGGAGTCATCAACATCGTGTGTGGCAGCGGTACTGTCTGCGGGCAGGCGCTGGCTGACCACCCGCTTGTGAGGAAACTCGGCTTCACTGGCAGCACGCCTGTAGGTCAACAAATAATGAAGTCATGTGCAGTTTCAAATCTCAAGAAAGTATCTTTAGAACTCGGAGGCAAGTCTCCACTGGTCATCTTCGAAGACTGCGATCTAGAAAAGGCTGTTAGAATAGGTATGAGCTCCGTCTTCTTCAACAAGGGCGAGAACTGCATAGCCGCCGGCCGTCTTGTCACCGACGACATGTGGATAGCCAAGGAAGAGTCGTTCGGCCCCATCATGATTATCAGCAAGTTTAGTAGCAAAAACATAGACGACGTGATCCGCCGCGCCAACAACACCGAGTACGGCCTCGCGAGCGGCGTCCTGACCCGTGACGTCACTCGAGCCATGACCTTCGCGGAGAGAATAGACGCGGGCACCGTGTTCATTAACACGTACAACAAGACTGATGTGGCCGCGCCGTTCGGAGGGTTCAAGCTGTCGGGCATGGGGAAGGACCTTGGTCAAGAAGCTCTCAACGAGTATCTCAAAACGAAGTGTGTTACTTTAGAATACTAG
>Px000042 Aldehyde reductase-1  [Plutella xylostella=Diamondback moth]
ATGGAGCACCTGTGGTCTGGTCACACGTGGACATTGGAAGCCAACGCATCAGACGAGGAGCTAGAGTCAGCGGTGGCCGATGCCCTGGCTGCCGGCTACCGGCACTTCGACTCGGCGCGCGCCTACGAGAACGAGGCGGCGCTGGGCCGAGCGCTCAACAAGTGGATCGGAGGGGACAAGGCCAAGCGACGGGAACTGTTTGTTGTCACCAAGTTGCCGCCTGGAGGCAACCGTCCAGACCTAGTCCAGGAGTACTTCGACAAATCCTACGCTGACCTCGGTCTGGAGTACATCGACCTGTACCTGATGCACACGCCCTTCGCCTTCGAGCATGTGCCCGGCGACCTGCACCCCAAGAACCCCGACGGGACCATGCGTGTGGACCTGACTACTGACCTCATCGCGGTGTGGAAGGTCATGGCTGTGGTGTATAACAACTCAAGCGTAAAGCCGTACGACGACACGCGGCAACTTACACAAAATACAGATGCAAATTGTGAGATAAAGATGAACAGTGAATATCGCAGCGATGCTGTTTACAAGGAGTGTAGCTTCACGCAGCCGGGGCGGCGGGCCAAGTCACTGATGCAGAGTTACATATTAGAGGTGTCCCGGCAGAAGTTGAGGCGTATTTGCAAGCCTTACGGTCGGAGAAAGTTTGTGCCGAATAGAGAGAAGGTGGTCCAGTCTAGACTGTACAATATGCTGAAGACTCTGGATAAGGTCCAGCAGGAAGTTCCGCCGCCCATGGACCAGTTCGAGCTGCCGGAGATGGTGGATGCGCTGGCAGCCGCCACCGCGCCCTGGACCGACGCCGCCACCCTCAAGTCAAAAGACGTCCTGCGGGAACCTCTGTGGAACAAACTGCCCAGTCTGTTCTGCAGCTGCCCGTGCTTCGGCAGGGCCCGAGCGGACGATGTGCCGTGGGATGCGCCGCCCGCCGCCGCAGACTCCTACGAGACCATAGAGCTGAAAGAAGACGCGTCCGACAAATCAGAAAAGAAAAAATCTGGATCCCATACCCAGGATATGTTGCGTTCCCACCTACATGAGCATCGCAACAATGCTCTGCGCCACAGGAACCTGCCGGCCACGCCGCTGCGCCCGCCGGGCCGGGACCTCTGCGAACAATGCCTCGAGCCGCCCGGGCCTCTACACAGACCTCGTACCATCAAGGAGAAACGCAAAAAACTATTCAGCTTCTTCAGAACTAAGCGGACCAAACGCGGCACCAAACTCATAAGGAACCTTTACAAGAGATATTCTAAGAACAGTATTGAGGTCCACTCTGAAACGTTATCGAAATCGCTGTCTCATTTGACGTCTAACCCGAGTGTGCCGAACATCACGGCTCTATGGCGGGAGCCGCGGGAGCGCCGGAGCACGCTGCAGGTGGTGGCGGCGTGGCTGCCGCGGCGGCGGCGGCGCGCGCGGCATGACGTCGTGGTGCTACATCCATACTGCCCCGAGCGGTATAAGAACGCGGGCACGGAGGTGCCGCATGCTGTGTTTTCGCGCCGGACAGAAAGACCTAAGCTATGTGGGCCCGGCGAGGCGCTTCAAAAGCTGAAAGAGTCCGGGCGCGTGCGTCACGTGGGCGTGTCGAACGTGAACGCGCAGCAGCTGCAGCGCTTGACGGCGGCTGGACGGCCCGCGTGCCTGCAGATAGAGATGCACGCGCTGTGCCAGCAAGAGGAGATGATCGCAGCCGCTGCAGCGCTGAATATACCGGTGGTCGCATACTCGCCGCTTGGGTCGAAAGCGCTCGCCGATGCACTGGCAGCTAAGACTGGTCGCGAGTACCCGGACCTGCTGACCCTCCCAGCGGTGCGGGCGGCGGCGGCGGCGCACGGACGCTCGCCCGCGCAGGTGCTGCTGCGGTACGCACTGCAGCGGGGCTTCGCGGTCATACCGAAGAGCACTAACCCGCAGCGGATACTACAGAACATATCGCTATGGGACTTCAGCCTGTCTGAGTCTGAAATGGCATCCCTGCGCGCGCTGGACCGCGGCGCCGCCGGCCGCATCTGCGACTTCTCATTCTTCCCCGGCGTGGAGAAGCACCCCGAGTTCCCCTTCAACAAGTAA
>Px001117 Aldehyde reductase-2  [Plutella xylostella=Diamondback moth]
ATGTCTACAGCCGGTAAAGTGATCAAGTGCCGTGCGGCCGTCGCCTGGGCGGCCGGCAAGCCGTTGTCGATCGAGGAGATCGAGGTGGACCCGCCCAAGGCCGGCGAGGTGCGCGTGAAGATCGTGGCGACGGGGGTGTGCCACACGGACTCGTACACGCTGTCGGGGCAGGACCCCGAGGGCGTGTTCCCCGTGGTGCTGGGCCACGAGGGCGGCGGCGTCGTGGAGAGCGTCGGCGCCGGCGTCACCACTGTCAAACCCGGCGACCACGTCGTCCCCCTCTACGTGCCTCAGTGCAAGGAGTGCAAGTTCTGCCTCAACCCAAAAACCAACCTCTGCCAGAAAGTCCGCATCACCCAGGGTCAAGGCGTGATGCCCGACGGCACCAAGCGCTTCCACTGCAAGGGGCAGGACTTGTTCCACTTCATGGGATGCTCCACCTTCTCAGAGTACACAGTTGTGGCTGAAATTTCAATCTGCAAAGTGGCTGATGCGGCAGCCTTAGACAAGGTCTGCCTGCTGGGCTGTGGAGTGCCGACTGGATATGGAGCTGCTTTGAACACTGCTAAGGTGGAGCCCGGCTCAAACTGTGCCATTTTTGGTCTCGGAGCAGTTGGTCTTGCTGTAGCACTTGGTTGCAAAGCAGCTGGAGCCAAGCGCATCATCGGTGTGGACATCAACCCAGCCAAGTATGAAGTGGCCAAGAAATTTGGTGTGAATGAGTTTGTCAACCCCAAGGACCATGAGAAGCCCATCCAGCAGGTCCTGGTGGACCTGACTGATGGGGGCCTGGACTACACCTTTGAGTGCATTGGTAATGTGAACACCATGAGGGCTGCCCTGGAGGCGTGTCACAAGGGCTGGGGAGTGTCGGTCATCATTGGTGTGGCGGCGGCCGGACAGGAGATCTCCACCCGTCCCTTCCAGCTTGTGACGGGTCGCACATGGAAAGGAACAGCTTTCGGAGGCTACAAGAGCCGCGACAGTGTTCCCAAGCTGGTGGAGGACTACCTCAACAAGAAGCTGCCTCTTGATGAGTTTGTGACCCACAATGTGAAGCTGGACGAGATCAACGAAGCCTTCCACCTCATGCATGAAGGAAAGTCCATCAGGGCTGTCGTCCTCCTGTGA
>Px001508 Aldehyde reductase-3  [Plutella xylostella=Diamondback moth]
ATGGAAGCTGTAGTATTTGACGGCAAAGCCCTTTCTCTGAAGTACGTAAAGGACTTCCCTGTTCCGAAAATCGTCAATGACAATGACGTCATCGTCAAGGTGGCCTACTCCGGAGTTTGTGGGACTGATCTGCACATTATACAGGGTGAGTTCCCAGCGCTGAAAGAGCGTCCCCTGCCCCTAGGCCACGAGTTCAGCGGCACGGTACATGAGGCGGGGAAGAAGTGTCAGCTGAAAAGAGGGCAGAGGGTCGTGGTCGATCCTAACAGGGCGTGTGGTCTCTGCGACTTCTGTCGTAAAGGCAACTACCAGTACTGTCTGACGGACGGCATCAACAGCACCGTCGGGATATTCAAAGATGGCGGCTGGGCGCAGTACGTCAAGGTGCCTATGGAACAGGTGTACGCTCTGCCTGATAATATTAGTTTGGAACAAGCGGGTCTCTGCGAGCCCTACGCGTGTGTGGCGCACGGGTTCAACCGCGCGGCGCCCATCCCCGTGGGCAGCCGGGTGCTGGTGCTGGGCGCTGGGATCATTGGCAACTTGTGGATCACGACGCTGCACCTGCAGGGCCACCGCGACGTCACCGTCTCCGAGATGAACCAGACCAGGCTCGACATCGTCAAGAAGCTGAAAACTGACTTCAGATTGGTGACTCCAGACGTTTTGGAGAAGGAAACCCTTCAGTATGATATCATCATTGACTGCACAGGTGTGGGAGTGGTGGTTGAGAAGAGTATGAAGTATTTATCTCCTGGAGGCAAATATGTGGTGTTCGGGTGTTGTCCGCCGACCCACAAGGCGTCCATCAACCCATTCGACCTGTACAACAAGGAGCTCACCATCATCGGAGTGAAGATCAACCCGTACACCTTCCCCACCGCCATCGGCTGGCTGGCGGCGCTCGGGACCAGATACTTGGAGTACAAGAATTTGGGAATTAAGACTTTTAAGCTCTCCGAGTATAAGAAGGCTCTGGACGAACTCAAGACAGGAGCTATATCGAAGGCTATCTTTAAGATTGATTAA
>Px007202 Aldehyde reductase-4  [Plutella xylostella=Diamondback moth]
ATGGGTGTGTTTGAAGCTCGTGACAAAGTATTTGTGGTGACCGGCGCGGCCGGGGGGATCGGCGCAGGAGTGGTCAGAGCCTTTTTGGAAGAGGGAGCGAAGCATGTAGCCATTTTAGACGTTGCGGAAGAGGCCGGCAAGGAGTTTGAAAAGGAATTACTACAAAAGTACGGGTCTGACAAGGCGAAGTTTTTCAAATGTGACGTCACCAATGATGATCAGCTTTATACTGCGTTTGAAGAAACTAAAAAGAACTACGGCTTAAACACTGTAATCAATAATGCAGCCATAATGAATGATAGTTTCCGCTCGTACAAGAAACAAATCGAAATTAATGTGACAGCTGTGATAACGAGTACGCTGAAGGCCATAGACATTATGCGGAAAGACAAGGGTGGGAATGGTGGAACAGTCATCAATATCTCTTCAATAGCCGGCCTCAGTCAGTCGCATTTCCTACCTATTTACTTTGCGACTAAAAGCGCTGTCATACAGTTCAGCAACTGTATCGGGATGGAGCCCAACTACAAGGTGACTGGGGTGCGCGTGGTGACCGTCTGCTTCGGGGTCACTGACACGTCGCTGCTCCACGTGCAGAAGATTGGCACCATCGATGATGATAGGACTGGGGAGTTCAATACCGCTGTCGATCACGCCTATAAGCAAAAATTGGAGTCAGCGGTGAATGGCGTGGTGGCTGCATACAAGGCTGGCGCCAGTGCTAGCACGTGGCTGGCTAACCGAGACCGCCCACCAGTGGACATCACGCAAGATGTTAAAGACGCTTACACTGTCATGTCTACACAGATGGCTTTAGCTGTTAAGGAGGCACAGTAG
>Px007258 Aldehyde reductase-5  [Plutella xylostella=Diamondback moth]
ATGGAAGAAAGGAGTCTAAAAAATAAAGTTGTGGTAATAACTGGAGGTGCTACGGGCATCGGTCTACAAATAGCTGACAACTACCTCAAACATGGCGCCAAACTGACCATCTTACTCGACATCAATGAGAAACATGGAGCAGACGCCGTCAAAACCCTGACAACCAAACACGGGCGCAACAAAGCGGTCTTCATAAAGTGTGACGTTACGACAGACATGGATACCGTCTCTAAGAAGATTCTCGACACGTACAAAACCGTGGACGTTCTGGTGAACAACGCAGGTATACTAGACGAGCAGGCTTGGAAGAAATGCATAGACATAAACGTGACTTATCTCATCGGTTGGGCCATGAAGTTTTGGGACCACATGCGAAAGGACAATGGGGGGAAAGGAGGCACTATTGTCAACCTGGCCTCCATATACGGGTACCGTGTGGAGCCCTACCTCCCCGTGTATCAGGCGTCAAAGTTCGCAGTTCTCGGCTTCACCAGGTCTCTTGGCCACAGAGACAACTACAAGAAGACAGGAGTGAGGGTCGTGGCCATCTGTCCAGGATTCACGGAGACCAATCTTACGGTTTCGCCGAAAACTTGGGATGATGTGTTCTTTTCCGTGGATTTTACGAAGTATCTGAACGCGCAGGCTTGGCAGAAGGTGGAGGCGGTGGGTAAGGCTGCAGCTGATGTTTTTGAAACTGCAGAAAGCGGCAGTGCTTGGCTGATTGAAGGAGGAAGGCCGATTGTTGAAGTTGTTAATTGA
>Px013789 Aldehyde reductase-6  [Plutella xylostella=Diamondback moth]
ATGGAAGCTGTAGTATTTGACGGCAAAGCCCTTTCTCTGAAGTATGTCAAGGACTTCCCTGTTCCGAAAATCATCAATGACAATGACGTCATCGTCAAGGTGGCCTACTCCGGAGTTTGTGGGACTGATCTACACATTATACAGGGTGAGTTCCCAGCCCTGAAAGAGCGTCCTTTACCCCTAGGCCACGAGTTCAGCGGCACGGTCCACGAGGCGGGGAAGAAATGTCAGTTGAAAAGAGGACAGAGGGTCGTGGTCGATCCTAACAGGGCATGCGGTCTCTGCGACTTCTGTCGTAAAGGCAACTACCAGTACTGTCTGACGGACGGCATCAACAGCACAGTCGGGATATTCAAAGATGGCGGCTGGGCTCAGTACGTCAAGGTGCCTATGGAACAGGTGTACGCTCTGCCTGATAATATTAGTTTGGAACAAGCGGGTCTCTGCGAGCCCTACGCGTGTGTGGCGCACGGGTTCAACCGCGCGGCGCCCATCCCCGTGGGCAGCCGGGTGCTGGTGCTGGGCGCCGGGATCATTGGCAACCTGTGGATCACGACGCTGCACCTGCAGGGCCACCGCGACGTCACTGTCTCCGAGATGAACCAGGCCAGGCTCGACATCGTCAAGAAGCTGAGTAAGTGCTTCTATATTTTTATCCTCCTCAGCAAATTATTTGACATATTCATAAATTCCTATGGTTTATTCACCACAAAAAAGAGTTATTCAATAACAATACAATAA
>Px013954 Aldehyde reductase-7  [Plutella xylostella=Diamondback moth]
ATGGAAGCGCTAGTATTCGACCTGAAGACCAAAGTGCTGAAACATGAGAAGAAGCACCCGATGCCTGAAATTGTGAAGGACGATGACGTCATCGTGAAAGTGGCTTACTCTGGAGTCTGCGGCACTGATCTGCATATTATGGCGGGTGAGTTCCCGGCGCGTTCGGACCGCCCCTTCACCCTGGGTCACGAGTTCAGTGGCGTGGTGCACGCGGCCGGCCCCGCCTCCGCCTTCAGGGCTGGACAGAAGGTCGTTGTGGACCCAAACCGCCCCTGCAACCTATGCAACCACTGCCGGCGCTCAAAGTACCAGTTCTGCGCTGCCCGCGCCAACATCGGGGTGTGGGTGGACGGCGGCTGGGCGCAGTACTGCGTGGTCTCCAGCCTGCACGTGTTCCTGCTGCCTGATGGCGTCAGCTTGGCTCAGGGTGAGAGGGTGTTGCTTGAATGTGCTGTCGTTTGGCGCGTGTCATAA
>Px007187 Aldehyde reductase-8  [Plutella xylostella=Diamondback moth]
ATGGCGGCGGCGGCCACGGAGGCTCCGAAATGGAAGCTCAACAACGGACTGGAAATACCAGCTCTTGCCCTCGGCACTTACCTGGGGTTTGATGAGCACGGCGTGATGACCAGCACCAACAAGCAACTGCGCGACACCGTGGTCTCCGCCCTGCGCCTCGGCTACCGCCACATAGACACGGCTGCGGTCTACCAGACCGAGGCGGAGATAGGAGAGGCTATTGCGATGTGTGTCGCTAACGGGACAGTGAAGAGGGAGGATGTGTTTGTTACTACTAAGCTATGGAACACGCGGCACGGGCGGGTGCGCGTGGCGGAGGCTCTGAGGGACTCCCTGAAGAAGATGAGACTGGACTACGTAGACCTCTACCTGATGCACTGGCCTGTCGCTCTTAATGAAGACTACAGTTTCGCATCCATAGACTACCTGGACACGTGGCGCGGCCTCGAGGACATGCAGAGACAGGGGCTGGCGCGCTCCATAGGGCTGTCCAACTTCAACCGGCAGCAGGTCGCCAGGGTTATTAAGGAGGGGAGTGTGAAGCCGGCTGTGTTGCAGATTGAGGCGCACCCACAAATCGTGCAGCAAGACCTAGTCTCCTACGCCCAATCCGAAGGCCTCATCATCATGGGGTTCAGCCCGTTAGGCTCCCTGGTCTCCCGCTTCGGTATGGAGGCCGGCGGGCCGCGGGTCGACGACCCCACGCTTGTTGAGATAGCGGCTAAGTACAACAAGACCACGCCGCAGGTGCTGCTGCGGTGGCTGATTGAAAGAAAAATCATACCGATACCGAAAACAGTGAAGCAGAGCCGCCTAGTGGAAAACCTGAACATCTTCGACTTCCATCTGACGCCGGCAGAGGTCGCCACTATCAGTGCCTTCGACTCCAACAAGAGATTCACGTTCCCTTCCTTCTGGCAGAACCACCCTCATTATCCTTTCGAAAAGATAAAGAACCCCATTCGAGATCCCTTCGGCAGGAAGTAA
>Px002824 Aldehyde reductase-9  [Plutella xylostella=Diamondback moth]
ATGGCGCGGGTCGTGTTTCTTTGTCTTTTATTAAGTGTTTTGGCTGTGGCGCAAGCCGCAGACCAAACTGCCGGCAAGGCGCCTCGCCTGCCGCTGAACGACGGGCGCTCCATCCCGGCGCTCGGACTGGGCACCTTCCTCGGCTTTGATGAGGTTAGTCACTACATTAAAATTAAAGGCCAGAAAGCGGCTAAAGAACGCGAGGTCGAGAACGCGGTGTCCTGGGCGCTGAACGCTGGCTACAGACTCATAGACACGGCGTCACTATATAACAATGAACACTTGGTGGCCAGCGGAATTGAGGAGTCAGGGGTGAAGAGGGAAGATGTGTTTATTGTTACTAAGCTAGGAACACCAGAACAGCGTGACGTGCTCGGCTCGCTGAGGAAGTCTCTGCAGCGACTCAACACCAGCTACGTGGACCTGTACTTGATACACTTCCCTATCGCTTTCAAGGCGGACCTCAAGACCTACGACGTCATCGACTACCTAGACACCTGGCGGGCCATGGAGGAGGCCCACGCCCAGGGCCTGGCGCGGTCCATCGGAGTCTCCAACTTCAACGTCACTCAGATGCAGCGGCTGCTCGACAACTGTAGAGTGAAGCCGGCTGTGTTGCAAGTCGAGGAGGCCCATGCCCTCGGCCTGGCGCGGTCCATCGGCGTGTCCAACTTCAACGTCACTCAGCTGCAGCGGCTGCTCGACCACTGTCGGGTGAAGCCTGCTGTGTTGCAGGTCGAGGTTAACCTCAACCTAGCCCAAGAAGCCCTCCTCAACTTCACCCGCCAGCACGATATCCAGGTCATGGCCTACTCCCCGTTCGGCTCGCTATTCGACTCTAACCCCGCCCCGCCGCCACCCCGGGTGGGAGACGAGACATTAGTGAACATAGCTGGGAAATACAAGAAGACTACGCCTCAAGTGGTGCTGAGGTATTTGATACAACGCGGCGTGGTCCCGATCCCGAAGTCTGTGCGCAAAGAGAAGATAGAACAGAACATCGACGTGTTCGACTTCGAATTGACCCCCGAGGAGATGGACACGCTGAGTAAATTCAACAAGAACTACCGCTTAGTGTGGCCCACCTTCTGGCAGGACCATCCCTACTACCCCTTCGAGCAGAGTGACAAGCCCGGCCCCAACCCCTTCGAGGGGGTCAAGGAGTAA
>Px004110 Aldehyde reductase-10  [Plutella xylostella=Diamondback moth]
ATGGGTGAAGTGCCAAAGATAAAGTTGTACAATGGACACACTATCCCGGCATTCGGCCTGGGCACATGGAAATCGCAAACCGGGGAAGTGGAGCAAGCAGTGAAAGACGCCATCGACATAGGGTACCGGCACATCGACTGCGCACACATCTACAAGAACGAGAAGGAAGTAGGGGAAGGGTTGAAGAAGAAGTTTGAGGAGGGAGTGGTTAAACGGGAAGATCTCTTCATCACGTCCAAGCTCTGGTGCACGTTCCACCGCCCCGACCTGGTGGAGGGCGCGCTGCGGACCACGCTCGCGGACCTCGGGGTTCCGTACCTCGACCTGTATCTGATCCACTGGCCGCAGGCTTATAAGGAAGAGTCCGACCTGTTCCCGACAGATGCCAATGGCAAGGTTCAGTACTCCTCATCAGACTACGTGGACACCTGGCGCGCCTTGGAGCGGCTGGTGGAGGGCGGGCTGGTCCGCAGCATCGGGGTCTCTAACTTCAACAAGCGCCAGCTGGATAGGGTGATGGCGGCCGCTAAGATCAAGCCGGCTGGGATGCAGATTGAAATCCACCCGTACCTGAACCAAAACAAGATGGTCGAGTACTGTCGCTCGCTGGACATCGTGGTGACGGCCTACAGTCCGCTGGGCTCCCCCGACAGACCCTGGGCCAAGCCAGGGGACCCCCAGCTGTTGGATGACCCGAAGTTGAAGGCCATTGCCGAGAAATATAAGAAGTCTATCGCTCAAGTGCTTATTAGATACGCCATCGACCGCGGCCTAGTCGTGATCCCGAAGTCGGTGAACAAGGCTCGTCTGACGCAGAACTTCCAAGTGTTCGACTTCCAGTTGTCAGCAGCTGACATCCAGCAGATCGGCGCCCTGGAGTGCAACGGACGGCTGTGCAGCATGGGAGAAAAGAAGAAGAAGACGTTGCGTGTCACCGTATAG
>Px006008 Aldehyde reductase-11  [Plutella xylostella=Diamondback moth]
ATGTCTGGCACTGTGGTCGCGCGCTCGGCGCTCTGTGCAGCGCTGCTGACTACTGCCGCTCTAGCTGGGGTGCTATCATCAGGAAGTGTACCAAAAGCTCCATACTTGGAGCTGAACGACGGGCACCGGCTGCCGCAGCTCGGCCTCGGCACGTGGCTCGGAAACAGCTCACAGGGTCGCATAAAGCCGCAAGGGCACGAGGTGCAGCAGGCAGTGGAGTGGGCCATCGCCGCGGGCTACCGGCACATCGACACAGCTAGGGTCTACGGCACGGAGCCCCAAGTCGGCGCCGCCATCAGGGAAGCAGTGCGGCGAGGAGATGTGAAGAGGGAAGACCTGTTTGTCACCACTAAGCTGTGGAACGACCGGCACGCGCGCGAGGCGGTGGTGCCGGCGCTGCGGGAGTCGCTGGCGGCGCTCGGCCTGGACTATGTCGACCTCTACCTCGTGCACTGGCCCATCGGACAGTTCAGTATAGTAAAGTTTATCACCATGGTGAAAGGATTAGCCAGTAAGATTAGCATCAATCACCAACTGTCCAGGGTGCTCTTTAAACACCACTCTCTCCCGCAGCCCAACGGCAGCTACGACCTGACGGGCCACCTCAGCACCTGGCGCGGCATGGAGGAGGCGCGGCGACTCGGCCTCGCGCGCTCCATTGGGCTCTCCAACTTCAACCAGAGCCAGATCGAGGGCATCCTAGCCGGCTGCGAGGTCAAGCCCGCCGTGCTGCAAGTCGAGATGAACCTGAACCTGCAGCAGGAGTCTCTCCACGCGTACTGCGCCTCACGCGGCATCGTGGTGACGGCCTACACGCCCTTCGGCTCGCTGCTGAAGGGCGGCGCGGGGGCGGGGGCGGGGGCGGGCGCCACCAGGGTCGACGACACCGCGCTGGTGGAGATGGCGGGGAGGTACAACAAGACCGTGCCGCAGATCGTGCTCAGATACTTGATGGAGCTAGGAGTAGCAGCGATACCGAAGACCATAACCAAGCAGCGAGTAGAACAGAACATCGACATCTTCGACTTCCACCTAACCGGCGCCGACCGCGCCGCGCTCCGGGGCCTCGACGCGGGGCTCCGGACCATCGCCGGGGGGAGATTTGTGGTCAATCGCGGTGAGCCGCAACCTTCACCTGAGGCACTAGACGGCACCCTATAG
>Px010761 Aldehyde reductase-12  [Plutella xylostella=Diamondback moth]
ATGGCGAGTCGACCGGTGTTGTCCGCCATCTTGGTTCTAGCCACTGTTGTCGCCGCCGTGTGCGCTGAAGTAGCAGGAAAGGCGCCGTCACTAGAATTAAACGATGGAAAGAAAATACCACAGTTCGGCCTCGGGACATGGCTCGGGTTCCAGAAAGCGGGCGGCCCAGTCAAGCCGACCGGCACAGAAGTGAAGGCGGCCGTGGAGTGGGCCATCGACGCGGGCTACAGACACATCGACACGGCCTTCATCTACGACACCGAAGGGCAGGTCGGGGCCGCCATCAAGGAGAAGATCAGACAAGGAGTGGTGAAGAGAGAAGACCTGTTTGTTACCACTAAGCTGTGGAACGACAAACACGCTCGCGACGCGGTGGTGCCGGCGCTGCGGGAGTCTCTGAAGAAACTGGATCTCGAGTATGTAGACCTCTATCTGATACACTGGCCCATTGGACATTATCCCAACGTGACCTACGACGACACAGACTACGTGGACACGTGGAAGGGCATGGTGGAGGCGCGCGAGCTGGGGCTGGCACGGTCCATCGGCGTCTGCAACTTCAACCAGGAACAGCTGGAGAGGCTCATGGCGTCCAGCCCTGTGAAACCGGCTGTGCTGCAAGTTGAGTTGAACCTGAACCTGCAGCAGCCGGAGCTCCGCGCCTTCTGCAAGTCGAAGGGCATCGTGATGATGGCGTACACCCCGTTCGGCTCCCTGTTCCCGGACAAGGCGGCGGCGGACGCGCCCCCTCCGCGCGTTTCTGACCCCGAGCTGAAGACGATAGCGGATAAGTACAAGAAGACTGTGCCGCAAGTTGTGCTGAGATATCTGGTCGAGCTGGGTGTGATTCCGATACCGAAGTCCATTACCAAGAAGCGTGTGGAGGCCAACATCGACATATTCGACTTCTCGCTCACTCCTGAAGAGAAGGCGAAGTTGAAGAGCTACGACAAGCATTACCGGACCATCGCTGTGAAATTCTGGGCCAGTTCTAAAGACTATCCGTTTGAGAAGAACTAA
>Px011184 Aldehyde reductase-13  [Plutella xylostella=Diamondback moth]
ATGCGAGTGAGCCATAGTAGTTATTACGAAAGCGGGTATTGCAACTACCAGGGTCGCATAAAGCCGCAAGGGCACGAGGTGCAGCAGGCAGTGGAGTGGGCCATCGCCGCGGGCTACCGGCACATAGACACAGCCAGGGTCTACGGCACGGAGCCCCAGGTCGGCGCCGCCATCAGGGAAGCAGTGCGGCGAGGAGAGGTGAAGAGGGAAGACCTGTTTGTCACCACTAAGCTGTGGAACGACCGGCACGCGCGCGGCGCCGTGGTGCCGGCGCTGCGGGAGTCGCTGGCGGCGCTCGGCCTGGACTATGTCGACCTCTACCTCGTGCACTGGCCCATCGGACAGTTCCCCAACGGCAGCTACGACCTGACGGACCACCTCAGCACGTGGCGCGGCATGGAGGAGGCGCGGCGGCTCGGCCTCGCGCGCTCCATAGGGCTCTCCAACTTCAACCAGAGCCAGATCGAGGGCATACTGGCCGGCTGTGAGGTCAAACCCGCCGTGCTGCAAGTTGAGATGAACCTGAACCTGCAGCAGGAGTCTCTACGCGCGTACTGCGCCTCTCGCGGCATCGTGCTGACGGCCTACACGCCCTTCGGCTCGCTGCTGAAGGGCGGCGCGGGGGCGGGCGCCACCAGGGTCGACGACCCCGCGCTGGTTGAGATGGCGGGGAGGTACAACAAGACCGTGCCGCAGATTGTTCTTCGATACTTGATGGAGCTAGGAGTTGCAGCGATACCGAAGACAATAACCAAGCAGCGAGTGGAACAGAACATGGACATCTTCGACTTCCACCTAACCACCGCGGACCGCGCCGCGCTCCGGGGCCTCGACGCGGGGCTCCGGACCATCGCTGGAGGGAAGTGGGCGGATTCCCCGCAGTACCCGTTTGAGAGGAGTGAGGAGTGA
>Px012956 Aldehyde reductase-14  [Plutella xylostella=Diamondback moth]
ATGGGTGAAGTTCCAAAGATTAAGTTGTACAATGGACATACTATCCCAGCATTTGGCCTCGGTACATGGAAATCGCAAACCGGGGAAGTGGAGCAAGCAGTGAAAGACGCCATCGACATAGGGTATCGGCACATCGACTGCGCACACATTTACAAGAACGAGAAGGAAGTGGGAGAAGGGTTGAAGAAGAAGTTTGAGGAGGGAGTGGTTAAACGGGAAGACCTCTTCATCACGTCCAAGCTCTGGTGCACGTTCCATCGCCCCGACCTGGTGGAGGGCGCGCTGCGGACCACGCTCGCGGACCTCGGGGTTCCGTACCTCGACCTGTATCTGATCCACTGGCCGCAGGCTTATAAGGAAGAGTCCGACCTGCTCCCGACAGACTCTAACGGCAAGGTTCAGTACTCCTCATCAGACTACGTGGACACCTGGCGCGCCCTGGAGCGGCTGCGGGTGGAGGGCGGGCTGGTCCGCAGCATCGGGGTCTCGAACTTCAACAAGCGCCAGCTGGATAGGGTGATGGCTGCGGCTAAGATCAAGCCTGCTGTGATGCAGATTGAAATCCACCCGTACCTGAACCAAAACAAGATGGTCGAGTACTGTCGGTCGCTGGACATCGTGGTGACGGCCTACAGTCCGCTGGGCTCCCCCGACAGACCCTGGGCCAAGCCAGGGGACCCCCAGCTGTTGGATGACCCGAGGTTGAAGGCCATCGCTGAGAAATATAAGAAGTCTGTCGCCCAAGTGCTTATTAGATACGCGATCGACCGGGGCCTAGTCGTAATCCCGAAGTCGGTGAACAAGGCTCGTCTGACGCAGAACTTCCAAGTGTTCGACTTCCAGTTGTCAGCGGCTGACATCCAGCAGATCGGCGCCCTGGAGTGCAACGGACGGCTGTGCAGCATGGGAGAGTAA
>Px006402 Aldehyde reductase-15  [Plutella xylostella=Diamondback moth]
ATGGTGAAGGCTCGCAAATACGTCGTCAAGAACCACTTCAAGGGGGTCCCCAAACGCGAAGACTATGAGCTAGTGGAGTATGAAGTACCTGCCCTGAAGGACGGGGAATGCCTCGTGAAGACCGAGTGGATCAGTGTGGACCCGTACCAGCGCGCGTACAACCCCAATGTCCCCACGCCATACGACCAGTTTGGCTACCAAGTGGGCGTGGTGGTCGAGTCTAAGCACAAGAAGTACCCAGTGGGAGCCCGCGTGGTGTCACACAAGGGCTGGGCGGACTACACCGTCATCAGCGAGAAAAAAACCAACCCACAAGATAGTGACTATCTGCTCCCTGACCTAAAAGGACTGTCGAATTCCGTGGGCATCGGCGCAGTGGGTATGCCTGGAGCGACAGCGTACTTTGGGCTGCTAGAGCTGTGCAAGCCCAAGGCTGGAGAGACTGTTGTCGTGACAGGCGCGGCTGGTGCCGTCGGTTCTATAGTGGGTCAGATCGCTAAGATCAAGGGCTGCCGAGTTATTGGCTTCGCCGGGTCTGACGACAAGGTCGAATGGCTGGAAAAGGAGCTCGGCTTCGACAAAGCCATCAACTACAAGAAGGCTGACATCGCCAAGGCTCTGAAAGAGGCCGCGCCGAAAGGAGTCGACTGCTACTTCGACAACGTTGGAGGAGAGATCAGCAGCGTCATCATCAGTCAGATGAACCTATTCGGGCGCTCCGCTGTCTGCGGTTCTATCAGCAGCTACAATGAAGACGCGAGTAAACAGCCGAAGGCGACCATCCTGCAGCCGTCGATTGTTTTTAAACAGTTGAAGATCGAGGGATTCATAGTGTCGCGGTGGCTGGCGCGCTGGCCTGAGGCGTTCGCCGACCTGATTGGCTGGATCCACGAGGGGAAGCTCAAGACCCGCGACCACGTCACGGAGGGATTCGAGAATGTGTTTGATGCCTTCGTCGGCATGTTGGCGGGAGAGAACACGGGGAAAGCCGTCGTCAAAGTGTAA
>Px006403 Aldehyde reductase-16  [Plutella xylostella=Diamondback moth]
ATGAAGTCTATCTACTCCCTCTGCTTAGTGACCGGTGCGGCTGGTGCTGTCGGCTCCATCGTGGGGCAGATCGCCAAGATCAAGGGCTGCCGGGTCATCGGCTTCGCGGGCTCCGACGACAAAGTGGAGTGGCTAGAAAAGGACCTCGGTTTCGACAAGGCCATCAACTACAAAACCTCCGACGTGGCTTCCGCTCTGAAAGAGGCTGCTCCTAAAGGCGTCGACTGCTACTTCGACAACGTTGGCGGAGAGATCAGCAGCGTCATCATCAGTCAGATGAACATGTTCGGGCGCGTGGCTCTGTGCGGCTCCATCAGTTCTTATAACGAGGACGCGAGCAAGATGCCCAAGGCGTCGATTCTGCAGCCCTCGATTGTGTTCAAGCAGCTGAAGCTGGAGGGCTTCATAGTGTCGCGCTGGTTCGACCGCTGGCACGAGGCTTTCGCCGAGATCGTGCAGTGGATCCACGAGGGGAAGCTAGTAGTCAGGGAGCATGTCACGGAAGGCTTCGACAATATCTACGACGCGTTCATCGGAATGCTGGCTGGAGAGAACACCGGCAAGGCCGTGGTTAAGGTGTAA
>Px009370 Aldehyde reductase-17  [Plutella xylostella=Diamondback moth]
ATGGCCAAGGCAAGGAAGTACGTCGTCAAGAACCACTTCAAGGGAGTCCCGAAGCGGTACGACTTCGACATCATCGAGTATGAGCTGGCCCCTCTGAGGGAGGGCGAGATCCTCGTGAAGACGGAGTGGATCAGCGTGGACCCCTACATCCGCGCCTACAACGCGGCTCGCAGCGTGCCCTACGACCAGTTCAGCTTCCAAGTGGGCCAGGTCCAGGAGTCCCGTGACAGGGAGTTCCCCGTCGGCTCCCGGGTGGTCTCCCACCTCGGCTGGCGCGACTACACCATCCTCAGCAAGGACAAGACCAGCAAGTACTACGACCCCAGACATCCGCACTACAAGCTACCGGACCTCAAGGGCTTATCGCCGTCTCTAGCGGTCGGTGCTGTGGGCATGCCTGGAGCCACCGCATACTTGGGTCTGCTGGAAATCTGTCAACCGAAGAAGGGAGAGACTGTAGTGGTGACCGGTGCGGCTGGTGCCGTCGGATCCATCGTGGGGCAGATCGCCAAGATCAAGGGCTGCCGGGTTATTGGCTTCGCCGGCTCCGACGACAAAGTGGAGTGGCTAGAAAAGGACCTCGGTTTCGACAAGGCCATCAACTACAAAACCTCTGACGTGGCTACGGCTTTGAAAGAGGCCGCTCCTAAAGGCGTGGACTGCTACTTCGACAACGTTGGCGGAGAGATCAGCAGCGTCATCATCAGCCAGATGAACATGTTCGGGCGCGTGGCTCTGTGCGGCTCGATCAGTTCTTACAACGAGGACGCGAGCAAGATGCCCAAGGCGTCGATCCTGCAGCCCTCGATTGTGTTCAAGCAGCTGAAGCTGGAGGGCTTCATAGTCTCGCGCTGGTTCGACCGCTGGCACGAGGCCTTCGCGGAGATCGTGCAGTGGATCCACGAGGGGAAACTCGTGGTCCGGGAGCATGTGACGGAAGGCTTCGACAATATTTACGACGCATTCATCGGCATGCTAGCCGGAGAGAACACCGGCAAAGCCGTGGTTAAGGTGTAA
>Px000515 Carboxyl/cholinesterase-016b  [Plutella xylostella=Diamondback moth]
ATGGTGGTCGTTAATGTAACTGAAGGGGCATTAGAAGGAGAAGTGTTAGACAATGTAATTGGTGGAAAATATTACAGTTTTAAAGGAATTCCGTATGCTGCTCCACCAATCGGTGATCTGAGATTCAAGCCACCGCAGCCTCTTAAACCATGGAGTGGCGTAAGAAGCGCACTAAAGCATGGGCCTAATTGCCACCAGTACGATAATTTGATGAAAATGGTGATACCAGGCAGTGAAGACTGCTTGTATCTAAACGTTTACACTAAAGACATCAAGCCAAGCAAGCCTCTACCAGTCATGATCTTCATTCACGGAGGGGCTTTCGTCAGCGGATCAGGAGACTCCGACTGGTACGCACCAGATTTTCTTGTTGACAAAGATGTAGTATTAGTAACAATCAACTACAGGCTAGAAATACTAGGTTTTCTTTGTCTAGACTTAGAAGAAGCACCTGGCAATGCTGGCATGAAAGATCAAGTTGCTGCCATGAGATGGGTTAAGAAGAATATCCACAATTTTGGTGGCGATCCTGAAAATATTACTATTTTTGGTGAAAGTGCTGGAGGAGCATCGGTTTCATTCCATCTAGTTTCTCCTATGAGTAAAGGGTTATTTAAAAGGGCTATTGTGCAGAGTGGTAATTCTAATGCTGGCTGGACCACAGCACCCTTTTATAAAGAGAAAGCAAGAAATCTCGCACGTCTATTGGGAAAAGACGACACCGATGATGACAGAGAACTTCTCGAGTTTTTTAAATCACAGCCCATTGATAACCTTATCAATAAAATCCCCAATATTGCATTCTTTGAAAAAGAGAAGCCTTGGATCAGCCTTCACTGGTTGATTGTAAGTGAAACACAATTTGGAAATAATGAGAGGTTTTTCACTGGCAAATGTACGGACATACTTTCGAATGGTATCCATGAAGGTGTTGAAGTTATTATAGGTCATACAGCTGATGAAGCTCTTATGTATTTTTCAACGAAAAGACCACTAGAAGAAATTATAAATGCAGCAAACAATTATTTGGAAAGTTTTGTTTCCGATGAATTTGCATGGAATGTTTCAATTCCAAAACAACTGGAGATCGGTGAAAAAGTAAAAAAATACTATTTCGGAAATGAGAAAATCACACGAGAGAACCTTGGACCATTAGTCAGAATCGTGTCAATGGTTATATTCATGTACCCCGCAGTGCAGATGGTTAAAGCTATTGCTGCAAAAAAATCTAAAGTTTATTTCTATCAATTTAATTGCCACACAGAAAGAAATATCTTTGAAAAGCTATTGAAGATAGAACACATTCTGCCTGGGAAGAAATCTGTCCTTCATGCAGATGATTTGTTTTATTTGTTCAACACAGATTTAAATGAACCCATAGACAAGAGCAAACCAAGCTACAAATGCATTGATACTGTTTCCAAACTTTGGACCAACTTTGCGAAATATGGAAATCCTACTCCAGATGATTCGTTAGGAGACAAGTGGGTCCCATTTACTCTAGAGAAGCAAGACTATCTGGAAATCAACGAGAAACTGTTATCAAGGTCATTCCCTGACAAAGAAGAAATTGAGTTCTGGGAGAGTTTATATCGACAAGATTTGCCTCAGTATTGTGCTATTAAATAA
>Px000089 Carboxyl/cholinesterase-006a  [Plutella xylostella=Diamondback moth]
[truncated: 260,965 more chars]
