# Supplementary material for: A reference gene set for sex pheromone biosynthesis and degradation genes from the diamondback moth, Plutella xylostella, based on genome and transcriptome digital gene expression analyses
Source: BMC Genomics. 2017 Mar 1;18:219. doi: 10.1186/s12864-017-3592-y (PMC5333385; doi:10.1186/s12864-017-3592-y)
Supplement: Additional file 7: — cDNA sequences of assembled genes. (XLS 38124 kb) [file 12864_2017_3592_MOESM7_ESM.xls]

Query id	Query length	Hit1_gi	Hit1_acc	Hit1_length	Hit1_qStart	Hit1_qEnd	Hit1_hStart	Hit1_hEnd	Hit1_alignLength	Hit1_identity	Hit1_positive	Hit1_percentIdentity	Hit1_score	Hit1_eValue	Hit1_description	Hit2_gi	Hit2_acc	Hit2_length	Hit2_qStart	Hit2_qEnd	Hit2_hStart	Hit2_hEnd	Hit2_alignLength	Hit2_identity	Hit2_positive	Hit2_percentIdentity	Hit2_score	Hit2_eValue	Hit2_description	Hit3_gi	Hit3_acc	Hit3_length	Hit3_qStart	Hit3_qEnd	Hit3_hStart	Hit3_hEnd	Hit3_alignLength	Hit3_identity	Hit3_positive	Hit3_percentIdentity	Hit3_score	Hit3_eValue	Hit3_description	Hit4_gi	Hit4_acc	Hit4_length	Hit4_qStart	Hit4_qEnd	Hit4_hStart
c80300_g1	233	511011155	EPB92367.1	377	2	232	118	194	77	77	77	100	377	5.04E-42	hypothetical protein HMPREF1544_00665 [Mucor circinelloides f. circinelloides 1006PhL]	511008821	EPB90077.1	336	2	217	50	121	72	51	62	70.83333333	259	2.40E-25	hypothetical protein HMPREF1544_03053 [Mucor circinelloides f. circinelloides 1006PhL]	661183604	CDH53853.1	331	2	217	87	158	72	49	59	68.05555556	242	6.30E-23	yml018c-like protein [Lichtheimia corymbifera JMRC:FSU:9682]	661183603	CDH53852.1	357	2	217	113
c62182_g1	2020	357631583	EHJ79052.1	1446	1108	1965	1088	1373	295	203	217	68.81355932	914	2.71E-104	hypothetical protein KGM_15509 [Danaus plexippus]	512918065	XP_004929040.1	1477	1108	1950	1102	1386	292	219	232	75	908	2.08E-103	PREDICTED: RIMS-binding protein 2-like [Bombyx mori]	270008372	EFA04820.1	855	1108	1824	507	720	239	146	163	61.08786611	702	1.63E-77	hypothetical protein TcasGA2_TC014870 [Tribolium castaneum]	642926858	XP_008195042.1	1337	1108	1824	989
c58838_g1	1623	357613306	EHJ68428.1	625	766	1512	379	623	249	114	165	45.78313253	638	1.88E-71	hypothetical protein KGM_07062 [Danaus plexippus]	357610750	EHJ67135.1	614	766	1512	368	612	249	113	164	45.3815261	630	1.88E-70	hypothetical protein KGM_14289 [Danaus plexippus]	512895679	XP_004923729.1	682	772	1527	428	669	252	108	167	42.85714286	594	9.04E-65	PREDICTED: uncharacterized protein LOC101737713 [Bombyx mori]	357607579	EHJ65595.1	587	778	1524	359
c104535_g1	256	4850247	CAB42546.2	260	1	255	90	174	85	85	85	100	450	8.77E-54	14-3-3-like protein [Pisum sativum]	357465085	XP_003602824.1	206	1	255	90	174	85	83	85	97.64705882	443	2.06E-53	14-3-3-like protein [Medicago truncatula] >gi|355491872|gb|AES73075.1| general regulatory factor 2 [Medicago truncatula]	593268187	XP_007136271.1	259	1	255	90	174	85	84	85	98.82352941	446	3.47E-53	hypothetical protein PHAVU_009G032500g [Phaseolus vulgaris] >gi|593268189|ref|XP_007136272.1| hypothetical protein PHAVU_009G032500g [Phaseolus vulgaris] >gi|543176851|gb|AGV54448.1| 14-3-3 protein [Phaseolus vulgaris] >gi|561009358|gb|ESW08265.1| hypothetical protein PHAVU_009G032500g [Phaseolus vulgaris] >gi|561009359|gb|ESW08266.1| hypothetical protein PHAVU_009G032500g [Phaseolus vulgaris]	13928452	BAB47119.1	259	1	255	90
c70607_g1	7485	512904821	XP_004925791.1	508	5460	6983	1	508	508	460	489	90.5511811	2489	0	PREDICTED: UTP--glucose-1-phosphate uridylyltransferase-like isoform X3 [Bombyx mori]	512904817	XP_004925790.1	513	5460	6971	10	513	504	459	484	91.07142857	2474	0	PREDICTED: UTP--glucose-1-phosphate uridylyltransferase-like isoform X2 [Bombyx mori]	512904813	XP_004925789.1	522	5460	6965	21	522	502	458	483	91.23505976	2472	0	PREDICTED: UTP--glucose-1-phosphate uridylyltransferase-like isoform X1 [Bombyx mori]	262530080	ACY69181.1	508	5460	6983	1
c63683_g1	2483	512902049	XP_004925279.1	235	1556	2032	45	203	159	81	111	50.94339623	448	2.67E-47	PREDICTED: uncharacterized protein LOC101741292 [Bombyx mori]	357615417	EHJ69643.1	332	1556	2017	144	297	154	65	98	42.20779221	379	1.00E-36	hypothetical protein KGM_02595 [Danaus plexippus]
c84419_g1	290	512899519	XP_004924665.1	405	128	229	372	405	34	25	31	73.52941176	146	3.94E-09	PREDICTED: protein Wnt-11b-like [Bombyx mori]	357605894	EHJ64818.1	405	128	229	372	405	34	24	30	70.58823529	137	5.99E-08	putative Wnt11 protein [Danaus plexippus]
c76873_g1	215	512939631	XP_004934288.1	330	19	210	111	174	64	29	39	45.3125	136	3.39E-08	PREDICTED: uncharacterized protein LOC101739201, partial [Bombyx mori]
c83496_g1	227	524876640	XP_005095031.1	3493	3	224	830	903	74	39	46	52.7027027	218	1.32E-18	PREDICTED: uncharacterized protein LOC101847325 [Aplysia californica]	405975735	EKC40283.1	2315	6	224	1485	1557	73	37	44	50.68493151	206	5.34E-17	Collagen alpha-5(VI) chain [Crassostrea gigas]	405952598	EKC20391.1	1809	6	221	668	740	73	36	46	49.31506849	199	4.28E-16	Collagen alpha-6(VI) chain [Crassostrea gigas]	524892586	XP_005102820.1	1865	6	221	1221
c60601_g2	2375	328700311	XP_003241214.1	287	339	905	93	287	196	95	128	48.46938776	487	6.07E-64	PREDICTED: putative nuclease HARBI1 [Acyrthosiphon pisum]	641647537	XP_008178724.1	292	339	905	104	292	193	87	126	45.07772021	432	2.39E-62	PREDICTED: putative nuclease HARBI1 [Acyrthosiphon pisum]	641666920	XP_008183898.1	362	339	911	166	361	198	97	126	48.98989899	466	6.84E-62	PREDICTED: putative nuclease HARBI1 [Acyrthosiphon pisum]	478267740	ENN83098.1	306	339	827	104
c58978_g1	738	290563279	NP_001166762.1	170	248	502	77	154	92	59	68	64.13043478	196	1.54E-15	cuticular protein hypothetical 15 precursor [Bombyx mori] >gi|223671062|tpd|FAA00482.1| TPA: putative cuticle protein [Bombyx mori]	290559917	NP_001166763.1	170	248	502	77	154	92	57	67	61.95652174	187	2.89E-14	cuticular protein hypothetical 14 precursor [Bombyx mori] >gi|223671060|tpd|FAA00481.1| TPA: putative cuticle protein [Bombyx mori]	389608345	BAM17982.1	175	230	502	72	166	97	58	67	59.79381443	184	6.77E-14	cuticular protein PxutCPH14 [Papilio xuthus]	357613285	EHJ68417.1	182	365	502	82
c61597_g3	1389	512927699	XP_004931400.1	1927	78	263	1865	1927	63	43	52	68.25396825	186	9.68E-12	PREDICTED: HEAT repeat-containing protein 5B-like [Bombyx mori]
c11725_g1	516	484855718	EOB13546.1	608	2	514	194	364	171	158	164	92.39766082	817	3.49E-103	PRE-mRNA splicing helicase [Nosema bombycis CQ1]	684156359	XP_003073052.2	1474	194	514	805	915	113	39	58	34.51327434	140	2.02E-07	pre-mRNA splicing helicase [Encephalitozoon intestinalis ATCC 50506] >gi|591388719|gb|ADM11692.2| pre-mRNA splicing helicase [Encephalitozoon intestinalis ATCC 50506]
c53633_g1	826	357625365	EHJ75831.1	147	259	693	2	146	145	138	144	95.17241379	728	4.14E-94	multiprotein bridging factor 1 [Danaus plexippus]	112984062	NP_001036824.1	146	259	693	2	146	145	136	144	93.79310345	725	1.16E-93	multiprotein bridging factor 1 [Bombyx mori] >gi|2285788|dbj|BAA21658.1| Multiprotein bridging factor 1 [Bombyx mori]	389610049	BAM18636.1	146	259	693	2	146	145	137	143	94.48275862	719	7.82E-93	multiprotein bridging factor 1 [Papilio xuthus]	195135125	XP_002011985.1	145	262	693	2
c70861_g1	6590	564474891	AHB86312.1	1548	248	4891	1	1548	1548	1538	1543	99.35400517	8075	0	apoptotic protease-activating factor-1 [Plutella xylostella] >gi|575878306|gb|AHH02583.1| Apaf-1S [Plutella xylostella]	357613546	EHJ68576.1	1483	248	4873	1	1480	1551	816	1086	52.61121857	3931	0	putative apoptotic protease activating factor-1 long isoform 4 [Danaus plexippus]	317108135	NP_001186937.1	1433	2246	4876	625	1429	887	424	589	47.80157835	1979	0	Apaf-1 protein [Bombyx mori] >gi|310769189|gb|ADP21242.1| Apaf-1 [Bombyx mori]	641673160	XP_008186216.1	1345	266	2392	12
c46337_g1	269	389614733	BAM20390.1	349	11	205	278	343	66	31	41	46.96969697	162	1.80E-11	modifier of mdg4 [Papilio polytes]	163838692	NP_001106229.1	344	2	208	275	344	70	26	38	37.14285714	129	5.72E-07	Mod(mdg4)-heS00531 [Bombyx mori] >gi|47169616|tpe|CAE54311.1| TPA: Mod(mdg4)-heS00531 [Bombyx mori]	357609191	EHJ66339.1	49	92	205	12	49	38	20	28	52.63157895	120	6.23E-07	hypothetical protein KGM_03725 [Danaus plexippus]	512885021	XP_004921525.1	63	44	205	7
c43212_g1	983	484856244	EOB14040.1	418	1	573	219	418	200	155	161	77.5	545	1.77E-62	WD-repeat protein [Nosema bombycis CQ1]	484856245	EOB14041.1	109	829	981	1	51	51	49	50	96.07843137	261	1.33E-24	hypothetical protein NBO_41g0017 [Nosema bombycis CQ1]	685880668	XP_009264767.1	709	385	897	286	462	177	46	82	25.98870056	158	6.57E-09	hypothetical protein EROM_070190 [Encephalitozoon romaleae SJ-2008] >gi|396081655|gb|AFN83270.1| hypothetical protein EROM_070190 [Encephalitozoon romaleae SJ-2008]	401826875	XP_003887530.1	709	385	912	286
c34107_g1	306	512897401	XP_004924143.1	572	2	109	451	486	36	34	35	94.44444444	179	2.59E-13	PREDICTED: POU domain, class 6, transcription factor 2-like [Bombyx mori]	357615452	EHJ69664.1	604	2	109	483	518	36	34	35	94.44444444	178	3.78E-13	hypothetical protein KGM_18821 [Danaus plexippus]	195361091	XP_002045473.1	131	2	106	6	40	35	31	34	88.57142857	163	2.53E-12	GM18812 [Drosophila sechellia] >gi|194127467|gb|EDW49510.1| GM18812 [Drosophila sechellia]	642938226	XP_008193771.1	200	2	109	79
c8474_g1	564	91176519	ABE26649.1	1270	14	547	1070	1245	185	87	115	47.02702703	360	5.88E-36	pol polyprotein [Nosema bombycis]
c24548_g1	495	197209904	NP_001127716.1	366	191	436	260	341	82	62	73	75.6097561	340	2.47E-35	neuropeptide receptor A18 [Bombyx mori] >gi|195947006|dbj|BAG68417.1| neuropeptide receptor A18 [Bombyx mori]	357605452	EHJ64639.1	380	23	436	201	343	143	80	98	55.94405594	332	5.41E-34	neuropeptide receptor A18 [Danaus plexippus]	549137435	BAO01068.1	428	176	436	291	377	87	48	59	55.17241379	236	1.11E-20	neuropeptide GPCR A18 [Nilaparvata lugens]	157104810	XP_001648580.1	224	173	436	92
c59422_g2	1448	484854726	EOB12875.1	483	189	1013	208	482	275	274	275	99.63636364	1240	2.24E-163	hypothetical protein NBO_346g0001 [Nosema bombycis CQ1]	484856760	EOB14532.1	674	189	1013	399	673	275	274	275	99.63636364	1235	5.60E-160	hypothetical protein NBO_26g0017 [Nosema bombycis CQ1]	300707870	XP_002996128.1	597	264	1013	347	596	250	165	206	66	817	1.32E-98	hypothetical protein NCER_100831 [Nosema ceranae BRL01] >gi|239605399|gb|EEQ82457.1| hypothetical protein NCER_100831 [Nosema ceranae BRL01]	530540491	EQB59845.1	692	291	1013	451
c70100_g2	1707	512910871	XP_004927277.1	576	417	851	1	155	155	51	85	32.90322581	183	2.00E-11	PREDICTED: uncharacterized protein LOC101740282 [Bombyx mori]
c70831_g1	3277	512905529	XP_004925967.1	998	105	3092	1	994	1010	650	797	64.35643564	3315	0	PREDICTED: anaphase-promoting complex subunit 1-like [Bombyx mori]	357621364	EHJ73222.1	1203	60	3092	1	1006	1025	646	784	63.02439024	3315	0	putative anaphase promoting complex subunit 1 [Danaus plexippus]	646696946	KDR08910.1	1685	87	2582	1	820	895	303	459	33.8547486	1165	4.09E-133	hypothetical protein L798_00564, partial [Zootermopsis nevadensis]	380024060	XP_003695825.1	2022	84	2600	64
c103143_g1	415	646691363	KDR07103.1	312	82	276	187	246	65	32	46	49.23076923	144	1.38E-08	hypothetical protein L798_03477 [Zootermopsis nevadensis]	646711994	KDR16963.1	299	85	276	174	232	64	30	44	46.875	137	1.17E-07	hypothetical protein L798_09252 [Zootermopsis nevadensis]	357628477	EHJ77795.1	341	67	336	62	147	91	28	51	30.76923077	122	9.84E-06	hypothetical protein KGM_20434 [Danaus plexippus]
c87770_g1	202	546680277	ERL90583.1	223	8	202	13	78	66	30	42	45.45454545	147	2.42E-10	hypothetical protein D910_07930 [Dendroctonus ponderosae]	27368148	AAN87272.1	884	8	202	17	82	66	29	40	43.93939394	144	5.89E-09	ORF1 [Drosophila melanogaster]	322784634	EFZ11502.1	112	5	202	8	72	67	26	41	38.80597015	129	3.41E-08	hypothetical protein SINV_02983 [Solenopsis invicta]	159574	AAA29354.1	882	5	199	7
c98572_g1	252	530543208	EQB62141.1	121	10	240	28	104	77	28	45	36.36363636	152	4.59E-11	hypothetical protein NAPIS_ORF00283 [Nosema apis BRL 01]	530542320	EQB61453.1	85	10	252	5	85	81	27	43	33.33333333	135	7.32E-09	hypothetical protein NAPIS_ORF00973 [Nosema apis BRL 01]	530542138	EQB61289.1	458	49	243	31	94	65	22	40	33.84615385	139	3.12E-08	hypothetical protein NAPIS_ORF01137 [Nosema apis BRL 01]	530542546	EQB61654.1	153	10	240	28
c62796_g1	2750	357619999	EHJ72348.1	539	316	1860	24	539	516	416	464	80.62015504	2139	0	hypothetical protein KGM_06855 [Danaus plexippus]	512930574	XP_004932093.1	522	316	1860	4	522	519	391	453	75.3371869	1957	0	PREDICTED: facilitated trehalose transporter Tret1-like [Bombyx mori]	91091050	XP_975260.1	510	364	1839	14	501	500	235	317	47	1092	4.95E-135	PREDICTED: facilitated trehalose transporter Tret1 [Tribolium castaneum] >gi|270014061|gb|EFA10509.1| hypothetical protein TcasGA2_TC012760 [Tribolium castaneum]	607355945	EZA50493.1	534	454	1842	43
c64380_g1	2285	283483977	NP_001164469.1	345	1040	2056	6	345	340	268	296	78.82352941	1303	6.47E-171	flavone synthase I [Bombyx mori] >gi|214011179|gb|ACJ61346.1| flavone synthase I [Bombyx mori]	357625676	EHJ76039.1	314	1112	2056	1	314	316	253	277	80.06329114	1246	9.27E-163	flavone synthase I [Danaus plexippus]	557762670	XP_005181049.1	402	1043	2056	12	398	388	171	221	44.07216495	808	2.60E-96	PREDICTED: 1-aminocyclopropane-1-carboxylate oxidase-like isoform X1 [Musca domestica] >gi|557762672|ref|XP_005181050.1| PREDICTED: 1-aminocyclopropane-1-carboxylate oxidase-like isoform X2 [Musca domestica]	498952718	XP_004523386.1	403	1043	2056	12
c5026_g1	324	484857580	EOB15319.1	89	14	157	1	48	48	45	47	93.75	218	1.10E-20	hypothetical protein NBO_6g0070 [Nosema bombycis CQ1]
c65627_g1	1560	512891359	XP_004922669.1	444	183	1433	27	443	417	315	367	75.53956835	1715	0	PREDICTED: NADH dehydrogenase [ubiquinone] complex I, assembly factor 7 homolog isoform X1 [Bombyx mori] >gi|512891363|ref|XP_004922670.1| PREDICTED: NADH dehydrogenase [ubiquinone] complex I, assembly factor 7 homolog isoform X2 [Bombyx mori]	357618883	EHJ71686.1	274	612	1433	1	274	274	197	236	71.89781022	1105	1.83E-145	hypothetical protein KGM_12875 [Danaus plexippus]	321461519	EFX72550.1	430	234	1424	31	430	404	186	257	46.03960396	941	1.62E-118	hypothetical protein DAPPUDRAFT_308204 [Daphnia pulex]	170044535	XP_001849900.1	428	189	1400	18
c24792_g1	279	593330193	XP_007138523.1	129	17	277	1	87	87	78	83	89.65517241	410	2.58E-49	hypothetical protein PHAVU_009G216400g [Phaseolus vulgaris] >gi|561011610|gb|ESW10517.1| hypothetical protein PHAVU_009G216400g [Phaseolus vulgaris]	571513938	XP_006596982.1	182	2	277	49	140	92	79	85	85.86956522	412	5.61E-49	PREDICTED: uncharacterized protein LOC100527056 isoform X1 [Glycine max]	388503566	AFK39849.1	129	17	277	1	87	87	79	82	90.8045977	407	7.74E-49	unknown [Lotus japonicus] >gi|388506620|gb|AFK41376.1| unknown [Lotus japonicus]	351722102	NP_001238000.1	161	17	277	1
c60241_g1	715	512909732	XP_004926993.1	475	83	688	1	201	202	161	176	79.7029703	754	3.75E-94	PREDICTED: CCR4-NOT transcription complex subunit 11-like [Bombyx mori]	357606761	EHJ65202.1	465	122	688	4	191	189	129	160	68.25396825	689	1.18E-84	hypothetical protein KGM_07331 [Danaus plexippus]	340710095	XP_003393632.1	454	119	625	11	192	187	57	100	30.48128342	211	2.48E-16	PREDICTED: UPF0760 protein C2orf29-like [Bombus terrestris]	676420331	XP_009043670.1	452	119	613	11
c59230_g1	1666	512910781	XP_004927255.1	277	3	248	196	277	82	80	81	97.56097561	234	1.14E-18	PREDICTED: homeobox protein XHOX-7.1-like [Bombyx mori]	357603007	EHJ63591.1	305	3	248	226	305	82	71	72	86.58536585	220	1.19E-16	hypothetical protein KGM_02240 [Danaus plexippus]
c69625_g1	2553	357617204	EHJ70651.1	779	113	2413	1	767	772	425	545	55.05181347	1456	0	hypothetical protein KGM_02874 [Danaus plexippus]	512904879	XP_004925806.1	799	89	2437	14	799	793	417	540	52.5851198	1434	0	PREDICTED: nucleolar complex protein 3 homolog [Bombyx mori]	498980148	XP_004529278.1	826	218	1849	214	764	553	224	336	40.50632911	883	1.39E-101	PREDICTED: nucleolar complex protein 3 homolog [Ceratitis capitata]	557769421	XP_005184384.1	843	86	1849	232
c53831_g1	2204	512923637	XP_004930400.1	346	177	1211	1	344	345	250	294	72.46376812	1327	7.87E-175	PREDICTED: sulfotransferase 1C4-like [Bombyx mori]	357627905	EHJ77427.1	325	246	1208	2	322	321	244	276	76.01246106	1301	2.67E-171	hypothetical protein KGM_04480 [Danaus plexippus]	389609119	BAM18171.1	287	351	1208	1	286	286	210	245	73.42657343	1124	2.51E-145	sulfotransferase [Papilio xuthus]	646702907	KDR11875.1	340	204	1202	6
c43585_g1	385	484853825	EOB12163.1	138	83	385	31	131	101	98	100	97.02970297	523	1.25E-65	hypothetical protein NBO_508g0014 [Nosema bombycis CQ1]	300709109	XP_002996722.1	126	14	385	7	126	126	61	89	48.41269841	311	7.56E-34	hypothetical protein NCER_100139 [Nosema ceranae BRL01] >gi|239606044|gb|EEQ83051.1| hypothetical protein NCER_100139 [Nosema ceranae BRL01]	530542892	EQB61945.1	105	17	343	1	104	109	45	64	41.28440367	219	1.95E-20	hypothetical protein NAPIS_ORF00472 [Nosema apis BRL 01]	392512587	CCI73920.1	132	14	385	7
c80398_g1	224	405954463	EKC21897.1	1770	3	224	1256	1329	74	56	66	75.67567568	286	1.18E-27	WD repeat-containing protein C10orf79 [Crassostrea gigas]	676470664	XP_009058922.1	1755	18	224	1214	1282	69	50	60	72.46376812	253	2.46E-23	hypothetical protein LOTGIDRAFT_233795 [Lottia gigantea] >gi|556101592|gb|ESO90244.1| hypothetical protein LOTGIDRAFT_233795 [Lottia gigantea]	524896004	XP_005104481.1	840	3	224	330	403	74	52	62	70.27027027	245	2.19E-22	PREDICTED: WD repeat-containing protein 96-like [Aplysia californica]	443706272	ELU02415.1	1579	3	224	1073
c45157_g1	510	511005147	EPB86495.1	153	80	499	1	140	140	140	140	100	755	6.55E-100	40S ribosomal protein S11 [Mucor circinelloides f. circinelloides 1006PhL]	384490939	EIE82135.1	153	80	499	1	140	140	129	135	92.14285714	708	7.93E-93	40S ribosomal protein [Rhizopus delemar RA 99-880]	384484993	EIE77173.1	153	80	499	1	140	140	129	135	92.14285714	708	9.65E-93	RPYS18 protein [Rhizopus delemar RA 99-880]	671694574	CDS09299.1	152	80	499	1
c68500_g1	2190	357605939	EHJ64841.1	586	239	1984	1	583	583	453	510	77.70154374	2388	0	putative AMP dependent coa ligase [Danaus plexippus]	512915602	XP_004928429.1	591	242	1999	3	591	589	446	513	75.72156197	2367	0	PREDICTED: probable 4-coumarate--CoA ligase 1-like [Bombyx mori]	546678471	ERL89079.1	602	188	1978	5	599	600	314	410	52.33333333	1549	0	hypothetical protein D910_06456 [Dendroctonus ponderosae]	478255711	ENN75921.1	602	188	1978	5
c46392_g1	803	512903448	XP_004925622.1	373	28	690	1	222	222	211	217	95.04504505	871	1.09E-112	PREDICTED: RNA-binding protein MEX3D-like [Bombyx mori]	646722533	KDR23491.1	483	28	690	1	238	238	172	183	72.26890756	726	2.19E-89	RNA-binding protein MEX3B [Zootermopsis nevadensis]	307214953	EFN89798.1	242	28	663	9	240	232	169	182	72.84482759	698	2.71E-88	RNA-binding protein MEX3B [Harpegnathos saltator]	383860805	XP_003705879.1	418	28	690	1
c67966_g1	1606	512902208	XP_004925319.1	608	83	652	197	386	191	153	167	80.10471204	750	7.13E-88	PREDICTED: protein DEK-like isoform X3 [Bombyx mori]	512902200	XP_004925317.1	636	83	652	225	414	191	153	167	80.10471204	750	1.32E-87	PREDICTED: protein DEK-like isoform X1 [Bombyx mori]	512902204	XP_004925318.1	635	83	652	225	414	191	153	167	80.10471204	748	2.15E-87	PREDICTED: protein DEK-like isoform X2 [Bombyx mori]	357602648	EHJ63475.1	987	83	412	215
c4016_g1	788	662202651	XP_008474630.1	1176	121	597	296	463	170	44	76	25.88235294	144	1.77E-07	PREDICTED: uncharacterized protein LOC103511678 [Diaphorina citri]
c70385_g1	3307	512922262	XP_004930077.1	1030	119	3244	1	1030	1042	872	942	83.68522073	4536	0	PREDICTED: superkiller viralicidic activity 2-like 2-like [Bombyx mori]	357606471	EHJ65082.1	1036	119	3244	1	1036	1044	869	937	83.23754789	4497	0	hypothetical protein KGM_17243 [Danaus plexippus]	557757002	XP_005178234.1	1024	119	3244	1	1024	1045	734	852	70.23923445	3816	0	PREDICTED: superkiller viralicidic activity 2-like 2-like [Musca domestica]	572315037	XP_006623181.1	1035	137	3244	21
c68476_g2	2493	512895528	XP_004923693.1	435	118	1356	11	435	436	265	326	60.77981651	1154	2.27E-146	PREDICTED: atrial natriuretic peptide receptor 2-like [Bombyx mori]	357613839	EHJ68742.1	333	121	1056	23	333	312	234	272	75	1117	2.22E-142	guanylate cyclase [Danaus plexippus]	646703489	KDR12137.1	625	205	1932	20	597	594	233	350	39.22558923	923	1.03E-109	Atrial natriuretic peptide receptor B [Zootermopsis nevadensis]	347972121	XP_313853.4	720	208	1959	107
c51445_g1	1526	343481903	AEM44817.1	897	1	1521	206	714	512	206	312	40.234375	917	6.26E-110	unknown [Pectinophora gossypiella]	270015743	EFA12191.1	1272	1	1524	446	951	517	192	286	37.13733075	740	4.02E-83	hypothetical protein TcasGA2_TC004344 [Tribolium castaneum]	270017042	EFA13488.1	1276	1	1515	527	1033	510	178	277	34.90196078	724	5.92E-81	hypothetical protein TcasGA2_TC004227 [Tribolium castaneum]	270015859	EFA12307.1	1141	1	1518	578
c67334_g1	2142	357627491	EHJ77170.1	3494	28	2121	1368	2099	740	335	452	45.27027027	1178	2.92E-137	putative vacuolar protein sorting-associated protein [Danaus plexippus]	512925317	XP_004930809.1	3511	28	2121	1328	2072	745	347	460	46.57718121	1152	1.02E-133	PREDICTED: vacuolar protein sorting-associated protein 13A-like [Bombyx mori]	242014105	XP_002427738.1	3427	148	1980	1341	1977	659	184	302	27.92109256	419	2.04E-39	vacuolar protein sorting-associated protein, putative [Pediculus humanus corporis] >gi|212512179|gb|EEB15000.1| vacuolar protein sorting-associated protein, putative [Pediculus humanus corporis]	270001713	EEZ98160.1	3280	22	1983	1308
c58209_g1	1629	357610306	EHJ66920.1	884	124	723	15	220	232	78	113	33.62068966	196	6.78E-13	hypothetical protein KGM_12809 [Danaus plexippus]	512897937	XP_004924275.1	693	124	213	16	45	30	24	29	80	152	1.28E-07	PREDICTED: uncharacterized protein LOC101739815 [Bombyx mori]
c66743_g1	2054	641652680	XP_008178491.1	376	919	1761	80	323	288	112	157	38.88888889	516	2.03E-55	PREDICTED: putative nuclease HARBI1 [Acyrthosiphon pisum]	641654603	XP_008179271.1	381	919	1758	80	323	289	106	141	36.67820069	441	4.14E-45	PREDICTED: putative nuclease HARBI1 [Acyrthosiphon pisum]	641676500	XP_008187441.1	398	919	1758	82	316	288	104	151	36.11111111	438	1.44E-44	PREDICTED: putative nuclease HARBI1 [Acyrthosiphon pisum]	641647396	XP_008178178.1	380	919	1758	80
c87570_g1	232	511003879	EPB85265.1	110	1	231	24	100	77	77	77	100	397	8.89E-48	PHD finger-like domain-containing protein 5A [Mucor circinelloides f. circinelloides 1006PhL]	661178648	CDH58625.1	111	7	231	27	101	75	69	74	92	369	1.29E-43	phd finger-like domain-containing protein 5a [Lichtheimia corymbifera JMRC:FSU:9682] >gi|671686572|emb|CDS11132.1| Putative PHD finger-like domain-containingFT protein 5A [Absidia idahoensis var. thermophila]	384485328	EIE77508.1	110	10	231	27	100	74	69	72	93.24324324	363	1.15E-42	PHD finger-like domain-containing protein 5A [Rhizopus delemar RA 99-880]	313239650	CBY14545.1	116	1	231	29
c80032_g1	448	511000539	EPB82071.1	358	3	431	1	143	143	143	143	100	555	2.51E-67	hypothetical protein HMPREF1544_11199 [Mucor circinelloides f. circinelloides 1006PhL]
c62971_g1	1607	484856231	EOB14027.1	505	64	1602	1	505	513	475	492	92.59259259	2325	0	cytosol aminopeptidase [Nosema bombycis CQ1]	684156635	XP_003073859.2	485	76	1602	1	480	519	253	322	48.74759152	1109	7.84E-143	leucyl aminopeptidase [Encephalitozoon intestinalis ATCC 50506] >gi|591388852|gb|ADM12499.2| leucyl aminopeptidase [Encephalitozoon intestinalis ATCC 50506]	685882095	XP_009265479.1	502	76	1605	17	497	520	247	318	47.5	1105	5.83E-142	leucyl aminopeptidase [Encephalitozoon romaleae SJ-2008] >gi|396082372|gb|AFN83982.1| leucyl aminopeptidase [Encephalitozoon romaleae SJ-2008]	19074788	NP_586294.1	486	76	1485	45
c101621_g1	222	512885021	XP_004921525.1	63	27	173	1	49	49	25	36	51.02040816	145	1.24E-10	PREDICTED: uncharacterized protein LOC101736695, partial [Bombyx mori]	389614733	BAM20390.1	349	12	167	278	329	52	22	33	42.30769231	122	3.23E-06	modifier of mdg4 [Papilio polytes]
c14723_g1	380	524878602	XP_005095984.1	56	39	206	1	56	56	48	53	85.71428571	271	9.51E-29	PREDICTED: 40S ribosomal protein S29-like isoform X2 [Aplysia californica]	75029827	Q4PM47.1	56	39	206	1	56	56	49	52	87.5	270	1.37E-28	RecName: Full=40S ribosomal protein S29 [Ixodes scapularis] >gi|67083965|gb|AAY66917.1| ribosomal protein S29 [Ixodes scapularis]	149287094	ABR23446.1	56	39	206	1	56	56	49	52	87.5	270	1.74E-28	40S ribosomal protein S29 [Ornithodoros parkeri]	30267905	AAP21827.1	56	39	206	1
c66524_g1	1983	512890457	XP_004922518.1	672	827	1921	274	634	374	140	192	37.43315508	558	7.11E-59	PREDICTED: zinc finger protein 208-like [Bombyx mori]	357620875	EHJ72907.1	976	848	1921	541	913	390	136	195	34.87179487	533	1.21E-54	putative nuclear transcription factor, X-box binding protein [Danaus plexippus]	512901083	XP_004925048.1	691	872	1921	274	658	406	117	185	28.81773399	424	2.52E-41	PREDICTED: zinc finger protein 16-like [Bombyx mori]	357620161	EHJ72458.1	471	827	1507	255
c64576_g2	777	512917738	XP_004928961.1	670	482	769	1	103	103	57	71	55.33980583	267	3.94E-23	PREDICTED: uncharacterized protein LOC101747215 [Bombyx mori]	357631747	EHJ79216.1	677	482	775	1	111	111	62	72	55.85585586	261	2.20E-22	putative Ataxin-7-like protein 1 [Danaus plexippus]
c104393_g1	409	511004801	EPB86160.1	391	3	407	251	385	135	135	135	100	603	2.26E-74	hypothetical protein HMPREF1544_07062 [Mucor circinelloides f. circinelloides 1006PhL]	671692080	CDS06814.1	369	12	407	238	359	140	56	74	40	173	2.29E-12	hypothetical protein LRAMOSA09339 [Absidia idahoensis var. thermophila]	661181209	CDH56353.1	471	12	407	341	461	140	56	73	40	168	1.76E-11	hypothetical protein RO3G_01370 [Lichtheimia corymbifera JMRC:FSU:9682]
c60094_g1	1642	512924748	XP_004930671.1	347	214	966	94	347	254	153	199	60.23622047	835	1.88E-103	PREDICTED: pyrroline-5-carboxylate reductase-like [Bombyx mori]	563354944	AHB50506.1	280	139	960	3	276	275	139	200	50.54545455	747	2.49E-91	pyrroline-5-carboxylate [Mayetiola destructor]	557782726	XP_005190974.1	280	139	966	3	278	281	136	199	48.39857651	727	2.32E-88	PREDICTED: pyrroline-5-carboxylate reductase 3-like isoform X1 [Musca domestica] >gi|557782728|ref|XP_005190975.1| PREDICTED: pyrroline-5-carboxylate reductase 3-like isoform X2 [Musca domestica] >gi|557782730|ref|XP_005190976.1| PREDICTED: pyrroline-5-carboxylate reductase 3-like isoform X3 [Musca domestica]	195389140	XP_002053235.1	280	139	966	3
c61374_g1	1388	379698952	NP_001243948.1	333	89	1135	7	332	361	169	228	46.81440443	638	1.67E-75	uncharacterized protein LOC100862793 precursor [Bombyx mori] >gi|349500666|dbj|BAL03044.1| hypothetical protein [Bombyx mori]	357631520	EHJ78990.1	463	77	1135	167	462	363	154	210	42.42424242	618	5.65E-71	hypothetical protein KGM_15390 [Danaus plexippus]	389608999	BAM18111.1	213	539	1135	7	212	210	117	147	55.71428571	445	1.14E-48	unknown unsecreted protein [Papilio xuthus]	380030644	XP_003698953.1	138	887	1132	55
c102044_g1	308	484854226	EOB12476.1	301	13	294	199	294	98	41	53	41.83673469	128	8.20E-07	hypothetical protein NBO_431g0001 [Nosema bombycis CQ1]
c79154_g1	311	66824907	XP_645808.1	79	81	263	20	79	61	43	47	70.49180328	218	7.11E-21	hypothetical protein DDB_G0271110 [Dictyostelium discoideum AX4] >gi|60473949|gb|EAL71887.1| hypothetical protein DDB_G0271110 [Dictyostelium discoideum AX4]	66800135	XP_628993.1	79	84	263	20	79	60	40	42	66.66666667	207	2.64E-19	peptidoglycan-binding lysin domain [Dictyostelium discoideum AX4] >gi|60462440|gb|EAL60661.1| peptidoglycan-binding lysin domain [Dictyostelium discoideum AX4]	66804981	XP_636223.1	79	108	263	28	79	52	34	42	65.38461538	195	2.09E-17	peptidoglycan-binding lysin domain [Dictyostelium discoideum AX4] >gi|74852217|sp|Q54HI1.1|Y9443_DICDI RecName: Full=Putative uncharacterized protein DDB_G0289443; Flags: Precursor [Dictyostelium discoideum] >gi|60464584|gb|EAL62720.1| peptidoglycan-binding lysin domain [Dictyostelium discoideum AX4]	66800133	XP_628992.1	79	108	263	28
c869_g1	322	290559913	NP_001166757.1	207	142	270	7	50	45	29	34	64.44444444	130	1.81E-07	cuticular protein hypothetical 20 precursor [Bombyx mori] >gi|223671072|tpd|FAA00487.1| TPA: putative cuticle protein [Bombyx mori]
c66811_g1	1784	52782740	Q8MU95.1	488	851	1651	26	304	284	125	180	44.01408451	624	1.12E-122	RecName: Full=Beta-1,3-glucan-binding protein; Short=BGBP; AltName: Full=Beta-1,3-glucan recognition protein; Short=BetaGRP; Flags: Precursor [Plodia interpunctella] >gi|22347756|gb|AAM95970.1| beta-1,3-glucan recognition protein [Plodia interpunctella]	206725497	NP_001128672.1	489	851	1651	26	305	285	126	175	44.21052632	617	2.95E-122	beta-1,3-glucan recognition protein 3 precursor [Bombyx mori] >gi|198041269|dbj|BAG70413.1| beta-1,3-glucan recognition protein 3 [Bombyx mori]	378725088	AFC35297.1	490	851	1651	24	306	289	120	176	41.52249135	591	5.47E-120	beta-1,3-glucan recognition protein [Antheraea pernyi]	389612273	BAM19645.1	473	851	1651	17
c60603_g1	4000	357617609	EHJ70885.1	750	114	2123	6	684	692	202	323	29.19075145	651	2.23E-68	putative pol-like protein [Danaus plexippus]	307170050	EFN62498.1	786	39	2123	14	741	747	222	363	29.7188755	638	2.25E-66	RNA-directed DNA polymerase from mobile element jockey [Camponotus floridanus]	125901787	ABN58714.1	1222	72	2123	7	705	720	192	317	26.66666667	627	1.73E-63	pol-like protein [Biomphalaria glabrata]	512887376	XP_004921914.1	769	42	2126	5
c102210_g1	210	511004180	EPB85557.1	330	2	208	257	325	69	69	69	100	346	5.61E-38	hypothetical protein HMPREF1544_07646 [Mucor circinelloides f. circinelloides 1006PhL]	511003321	EPB84727.1	331	2	208	258	326	69	49	60	71.01449275	259	1.79E-25	hypothetical protein HMPREF1544_08526 [Mucor circinelloides f. circinelloides 1006PhL]	384485527	EIE77707.1	330	2	208	257	325	69	42	57	60.86956522	240	7.57E-23	hypothetical protein RO3G_02411 [Rhizopus delemar RA 99-880]	501750067	CCG85000.1	170	2	208	98
c70051_g1	2671	512931779	XP_004932386.1	542	2137	2649	372	542	171	165	168	96.49122807	891	2.00E-105	PREDICTED: tyrosine-protein kinase Dnt-like [Bombyx mori]	357611065	EHJ67290.1	553	2137	2649	383	553	171	162	168	94.73684211	881	6.00E-104	putative tyrosine-protein kinase drl [Danaus plexippus]	322794828	EFZ17775.1	478	2137	2661	304	478	175	126	150	72	720	1.20E-81	hypothetical protein SINV_12024 [Solenopsis invicta]	607367126	EZA61280.1	514	2137	2661	340
c51679_g1	1085	114052208	NP_001040461.1	163	369	857	1	163	163	133	147	81.59509202	732	2.91E-93	SCF apoptosis response protein [Bombyx mori] >gi|95102984|gb|ABF51433.1| SCF apoptosis response protein [Bombyx mori]	357608127	EHJ65839.1	121	369	731	1	121	121	99	113	81.81818182	560	5.29E-68	SCF apoptosis response protein [Danaus plexippus]	91086065	XP_973996.1	159	369	848	1	159	160	102	127	63.75	559	2.40E-67	PREDICTED: protein SYS1 homolog [Tribolium castaneum]	332373174	AEE61728.1	159	369	848	1
c46563_g1	505	379698946	NP_001243944.1	341	148	501	178	294	118	52	75	44.06779661	263	1.72E-24	glycosyltransferase [Bombyx mori] >gi|347446515|dbj|BAK82122.1| glycosyltransferase [Bombyx mori]	307174938	EFN65178.1	357	148	504	188	305	119	49	67	41.17647059	223	4.82E-19	UDP-GlcNAc:betaGal beta-1,3-N-acetylglucosaminyltransferase 5 [Camponotus floridanus]	307211407	EFN87534.1	358	148	504	189	306	119	48	67	40.33613445	221	9.22E-19	UDP-GlcNAc:betaGal beta-1,3-N-acetylglucosaminyltransferase 5 [Harpegnathos saltator]	328779723	XP_001120247.2	356	28	504	187
c76175_g1	234	300791167	ADK33993.1	80	2	157	29	80	52	36	44	69.23076923	203	1.93E-23	reverse transcriptase [Spodoptera frugiperda]	512906190	XP_004926134.1	845	2	169	118	173	56	36	39	64.28571429	180	3.18E-20	PREDICTED: uncharacterized protein LOC101743931 [Bombyx mori]	242022144	XP_002431501.1	909	2	157	190	241	52	33	39	63.46153846	178	3.44E-19	enzymatic polyprotein, putative [Pediculus humanus corporis] >gi|212516795|gb|EEB18763.1| enzymatic polyprotein, putative [Pediculus humanus corporis]	242022148	XP_002431503.1	805	2	157	86
c64617_g1	5091	390365748	XP_003730886.1	1381	424	4248	17	1303	1317	559	793	42.44495065	2615	0	PREDICTED: uncharacterized protein K02A2.6-like [Strongylocentrotus purpuratus]	291241768	XP_002740782.1	1320	412	4185	9	1262	1284	529	780	41.19937695	2537	0	PREDICTED: uncharacterized protein K02A2.6-like [Saccoglossus kowalevskii]	390339862	XP_003725106.1	1122	424	3552	17	1078	1085	456	654	42.02764977	2192	0	PREDICTED: uncharacterized protein K02A2.6-like [Strongylocentrotus purpuratus]	528499882	XP_005173220.1	1054	1279	4185	13
c79391_g1	775	66823911	XP_645310.1	691	3	743	361	608	250	148	184	59.2	695	6.57E-83	ricin B lectin domain-containing protein [Dictyostelium discoideum AX4] >gi|74876227|sp|Q75JP7.1|CUPI_DICDI RecName: Full=Putative calcium up-regulated protein I [Dictyostelium discoideum] >gi|60473327|gb|EAL71273.1| ricin B lectin domain-containing protein [Dictyostelium discoideum AX4]	66816031	XP_642032.1	655	120	746	355	568	219	98	146	44.74885845	497	1.24E-54	ricin B lectin domain-containing protein [Dictyostelium discoideum AX4] >gi|74856858|sp|Q54Z20.1|CUPJ_DICDI RecName: Full=Putative calcium up-regulated protein J [Dictyostelium discoideum] >gi|60470172|gb|EAL68152.1| ricin B lectin domain-containing protein [Dictyostelium discoideum AX4]	330843968	XP_003293912.1	617	3	758	286	533	257	108	151	42.0233463	415	1.65E-43	hypothetical protein DICPUDRAFT_158837 [Dictyostelium purpureum] >gi|325075707|gb|EGC29563.1| hypothetical protein DICPUDRAFT_158837 [Dictyostelium purpureum]	330794356	XP_003285245.1	618	3	758	286
c62805_g1	2596	3252836	AAC24190.1	634	543	2447	1	630	643	439	512	68.27371695	2180	0	potassium coupled amino acid transporter [Manduca sexta]	6594619	AAF18560.1	633	543	2447	1	630	638	426	500	66.77115987	2137	0	amino acid transporter/amino acid-gated channel for sodium/potassium ions [Manduca sexta]	512909923	XP_004927040.1	640	543	2447	1	638	645	450	521	69.76744186	2128	0	PREDICTED: sodium-dependent nutrient amino acid transporter 1-like [Bombyx mori]	195963341	NP_001124343.1	625	543	2273	46
c105231_g1	249	511001086	EPB82583.1	644	181	249	480	502	23	23	23	100	126	2.07E-06	hypothetical protein HMPREF1544_10667 [Mucor circinelloides f. circinelloides 1006PhL]
c66827_g1	4522	357614088	EHJ68900.1	404	1999	3093	1	363	365	276	317	75.61643836	1264	1.68E-156	hypothetical protein KGM_11437 [Danaus plexippus]	512889921	XP_004922407.1	407	1867	3093	1	407	410	315	355	76.82926829	1257	1.72E-155	PREDICTED: peptidyl-prolyl cis-trans isomerase FKBP8-like isoform X1 [Bombyx mori]	512889925	XP_004922408.1	395	2008	3093	1	359	362	281	317	77.62430939	1247	3.43E-154	PREDICTED: peptidyl-prolyl cis-trans isomerase FKBP8-like isoform X2 [Bombyx mori]	646703534	KDR12172.1	432	2011	2934	92
c54696_g1	4625	512915562	XP_004928419.1	581	2289	3890	34	565	540	237	324	43.88888889	1062	4.31E-125	PREDICTED: uncharacterized protein LOC101746992 [Bombyx mori]	641666824	XP_008183865.1	504	3009	3842	226	499	278	124	175	44.60431655	591	3.17E-62	PREDICTED: uncharacterized protein LOC103309651 [Acyrthosiphon pisum]	391341193	XP_003744915.1	565	3108	4316	72	471	407	136	221	33.41523342	580	3.77E-60	PREDICTED: RNA-directed DNA polymerase from mobile element jockey-like [Metaseiulus occidentalis]	391329519	XP_003739219.1	3548	2688	4127	119
c4664_g1	372	188572548	ACD65180.1	113	21	359	1	113	113	91	100	80.53097345	469	5.93E-58	putative 60S ribosomal protein RPL34 [Phoronis muelleri]	149287152	ABR23475.1	118	21	359	1	115	115	91	102	79.13043478	463	7.40E-57	60s ribosomal protein L34 [Ornithodoros parkeri]	632795328	AHZ34346.1	114	21	356	1	112	112	89	100	79.46428571	459	2.61E-56	ribosomal protein L34, partial [Cerebratulus lacteus]	524876116	XP_005094777.1	114	21	359	1
c68173_g2	1316	512888847	XP_004922154.1	454	79	1311	1	417	418	291	342	69.61722488	1565	0	PREDICTED: zinc finger protein ZPR1-like [Bombyx mori]	357613554	EHJ68581.1	436	91	1311	4	399	408	250	319	61.2745098	1345	1.18E-180	putative zinc finger protein [Danaus plexippus]	91087291	XP_975557.1	444	94	1314	4	412	412	257	312	62.37864078	1318	1.82E-176	PREDICTED: zinc finger protein ZPR1 [Tribolium castaneum] >gi|270009543|gb|EFA05991.1| hypothetical protein TcasGA2_TC008817 [Tribolium castaneum]	350407578	XP_003488131.1	446	91	1314	12
c56130_g1	1203	347971982	XP_313774.4	450	611	1180	243	441	203	51	97	25.12315271	140	1.44E-06	AGAP004475-PA [Anopheles gambiae str. PEST] >gi|333469116|gb|EAA09044.4| AGAP004475-PA [Anopheles gambiae str. PEST]	270003425	EEZ99872.1	601	620	1180	397	584	197	52	83	26.39593909	138	3.25E-06	hypothetical protein TcasGA2_TC002654 [Tribolium castaneum]	666916241	AIG51915.1	251	614	1180	46	244	211	54	90	25.59241706	134	4.11E-06	ionotropic receptor, partial [Helicoverpa armigera]	270003426	EEZ99873.1	319	620	1180	115
c70717_g1	10452	357622315	EHJ73841.1	4003	26	10450	313	3857	3579	2610	2957	72.92539816	9798	0	hypothetical protein KGM_10507 [Danaus plexippus]	498979893	XP_004529221.1	4252	2111	3352	1664	2049	419	202	261	48.21002387	730	8.49E-74	PREDICTED: FERM, RhoGEF and pleckstrin domain-containing protein 2-like isoform X1 [Ceratitis capitata]	557757910	XP_005178685.1	4353	2102	3352	1733	2133	436	221	276	50.68807339	717	3.25E-72	PREDICTED: FERM, RhoGEF and pleckstrin domain-containing protein 1-like isoform X1 [Musca domestica]	170060053	XP_001865632.1	3443	6518	8551	2250
c70595_g1	4285	91081779	XP_973526.1	655	320	2134	45	654	614	271	393	44.13680782	1375	1.33E-169	PREDICTED: ATP-binding cassette sub-family G member 1 [Tribolium castaneum] >gi|270005045|gb|EFA01493.1| hypothetical protein TcasGA2_TC007047 [Tribolium castaneum]	345479546	XP_001607392.2	665	320	2134	56	661	612	268	386	43.79084967	1304	3.99E-159	PREDICTED: ATP-binding cassette sub-family G member 4-like isoform X2 [Nasonia vitripennis]	157119334	XP_001653360.1	723	272	2134	93	722	641	276	398	43.05772231	1287	5.13E-156	abc transporter [Aedes aegypti] >gi|108875355|gb|EAT39580.1| AAEL008629-PA [Aedes aegypti]	644999341	XP_008215521.1	686	320	2134	56
c65353_g1	1970	364023571	AEW46860.1	520	348	1361	184	520	338	210	260	62.13017751	1159	3.97E-148	seminal fluid protein CSSFP011 isoform 1 [Chilo suppressalis]	364023573	AEW46861.1	594	348	1361	258	594	338	210	260	62.13017751	1163	1.13E-147	seminal fluid protein CSSFP011 isoform 2 [Chilo suppressalis]	357630663	EHJ78631.1	405	345	1361	68	405	339	217	256	64.01179941	1137	2.02E-146	putative aldose reductase [Danaus plexippus]	669296862	AII21971.1	334	417	1349	25
c62083_g3	4384	662223162	XP_008485861.1	760	1323	3116	155	759	619	190	310	30.69466882	574	3.47E-58	PREDICTED: uncharacterized protein LOC103522538, partial [Diaphorina citri]	391336237	XP_003742488.1	511	528	1766	5	409	414	128	212	30.9178744	510	1.44E-51	PREDICTED: RNA-directed DNA polymerase from mobile element jockey-like [Metaseiulus occidentalis]	662203903	XP_008475308.1	659	795	2138	5	456	456	143	234	31.35964912	512	6.54E-51	PREDICTED: uncharacterized protein LOC103512325 [Diaphorina citri]	512915562	XP_004928419.1	581	972	2564	33
c69090_g1	2531	357613995	EHJ68842.1	176	1986	2351	25	176	152	82	89	53.94736842	328	1.76E-31	hypothetical protein KGM_16540 [Danaus plexippus]	668452327	KFB41280.1	194	2163	2342	67	126	60	40	53	66.66666667	243	8.36E-20	AGAP013096-PA-like protein [Anopheles sinensis]	270007818	EFA04266.1	232	2172	2339	57	112	56	43	50	76.78571429	241	2.59E-19	hypothetical protein TcasGA2_TC014556 [Tribolium castaneum]	347971125	XP_003436694.1	778	2169	2351	74
c56371_g1	2181	530233838	NP_001268823.1	573	337	2061	1	573	575	470	533	81.73913043	2409	0	uncharacterized protein LOC101744278 [Bombyx mori] >gi|378466182|gb|AFC01231.1| DnaJ-17 [Bombyx mori]	357631548	EHJ79018.1	571	337	2061	1	571	575	447	523	77.73913043	2374	0	putative DnaJ-like protein, subfamily C, member 11 [Danaus plexippus]	332029626	EGI69515.1	561	349	2061	1	558	574	313	426	54.52961672	1622	0	DnaJ-like protein subfamily C member 11 [Acromyrmex echinatior]	646715325	KDR18967.1	575	349	2061	1
c61111_g1	2112	114051021	NP_001040322.1	480	282	1730	1	480	483	450	470	93.16770186	2448	0	G protein pathway suppressor 1 [Bombyx mori] >gi|87248505|gb|ABD36305.1| G protein pathway suppressor 1 [Bombyx mori]	357628382	EHJ77730.1	474	309	1730	1	474	474	451	465	95.14767932	2442	0	G protein pathway suppressor 1 [Danaus plexippus]	91078490	XP_968588.1	487	273	1709	2	486	485	379	430	78.1443299	2071	0	PREDICTED: COP9 signalosome complex subunit 1 [Tribolium castaneum] >gi|270004016|gb|EFA00464.1| hypothetical protein TcasGA2_TC003322 [Tribolium castaneum]	646718894	KDR21197.1	510	294	1640	16
c24603_g1	609	112983018	NP_001037078.1	186	7	564	1	186	186	186	186	100	958	1.27E-129	apolipophorin III precursor [Bombyx mori] >gi|1381798|gb|AAB02853.1| apolipophorin-III precursor [Bombyx mori] >gi|2150106|gb|AAB58735.1| apolipophorin-III precursor [Bombyx mandarina] >gi|33359232|gb|AAQ17038.1| apolipophorin III [Bombyx mori]	1381796	AAB02852.1	186	7	564	1	186	186	182	184	97.84946237	943	2.42E-127	apolipophorin-III precursor [Bombyx mori]	1381794	AAB02851.1	186	7	564	1	186	186	180	182	96.77419355	928	4.20E-125	apolipophorin-III precursor [Bombyx mandarina]	114058	P13276.1	189	19	564	1
c68759_g1	3420	357631072	EHJ78778.1	625	268	2100	13	625	616	409	492	66.3961039	2022	0	hypothetical protein KGM_11885 [Danaus plexippus]	157118981	XP_001659278.1	633	538	2100	105	633	536	183	312	34.14179104	961	2.18E-112	hypothetical protein AaeL_AAEL008502 [Aedes aegypti] >gi|108875488|gb|EAT39713.1| AAEL008502-PA [Aedes aegypti]	568256527	ETN65031.1	643	355	2100	51	643	602	201	340	33.38870432	946	3.21E-110	hypothetical protein AND_003203 [Anopheles darlingi]	158299870	XP_553055.2	643	355	2100	51
c54478_g1	822	259511814	B3STN6.1	268	88	822	2	246	245	242	244	98.7755102	1236	1.93E-169	RecName: Full=Spore wall protein 25; Flags: Precursor [Nosema bombycis CQ1] >gi|157382910|gb|ABV48890.1| hypothetical spore wall protein [Nosema bombycis]	484852850	EOB11674.1	137	88	432	1	115	115	114	115	99.13043478	617	1.43E-77	putative spore wall protein 2 [Nosema bombycis CQ1]	530542912	EQB61964.1	323	184	534	157	269	117	41	64	35.04273504	159	1.34E-09	hypothetical protein NAPIS_ORF00461 [Nosema apis BRL 01]	300708315	XP_002996339.1	230	184	630	27
c88488_g1	259	357621389	EHJ73239.1	628	1	231	39	115	77	41	57	53.24675325	244	2.77E-22	hypothetical protein KGM_03554 [Danaus plexippus]	512892616	XP_004922975.1	596	1	234	40	117	78	40	60	51.28205128	232	1.10E-20	PREDICTED: probable WRKY transcription factor protein 1-like [Bombyx mori]
c62260_g1	1716	321464808	EFX75813.1	304	532	1434	42	304	304	92	145	30.26315789	373	5.39E-37	hypothetical protein DAPPUDRAFT_107456 [Daphnia pulex] >gi|321464868|gb|EFX75873.1| hypothetical protein DAPPUDRAFT_107527 [Daphnia pulex]	4099805	AAD03793.1	260	547	1305	1	255	259	86	125	33.2046332	331	9.50E-32	Tc1-like transposase [Anopheles gambiae]	642093702	CDQ80598.1	267	532	1188	50	267	221	77	119	34.84162896	327	3.51E-31	unnamed protein product [Oncorhynchus mykiss]	321457779	EFX68859.1	288	667	1434	42
c98036_g1	322	641657272	XP_008180283.1	626	3	317	376	479	105	54	81	51.42857143	294	8.62E-29	PREDICTED: zinc finger BED domain-containing protein 1-like [Acyrthosiphon pisum]	512910194	XP_004927108.1	267	3	317	1	104	105	47	75	44.76190476	249	8.52E-24	PREDICTED: zinc finger BED domain-containing protein 4-like [Bombyx mori]	307196027	EFN77752.1	507	6	311	264	364	102	43	77	42.15686275	242	6.61E-22	Zinc finger BED domain-containing protein 4 [Harpegnathos saltator]	328725706	XP_003248584.1	529	15	320	271
c57775_g1	819	339243749	XP_003377800.1	509	18	524	321	484	169	88	122	52.07100592	463	1.94E-50	conserved hypothetical protein [Trichinella spiralis] >gi|316973354|gb|EFV56955.1| conserved hypothetical protein [Trichinella spiralis]	307176423	EFN65994.1	239	3	491	69	231	165	82	115	49.6969697	428	6.52E-48	Retrovirus-related Pol polyprotein from transposon TNT 1-94 [Camponotus floridanus]	669326631	KFD66840.1	254	3	509	77	246	170	81	116	47.64705882	422	8.38E-47	hypothetical protein M514_20984 [Trichuris suis]	198461510	XP_002135843.1	208	3	497	32
c66643_g1	1977	459352854	AGG55003.1	382	718	1845	1	382	382	207	278	54.18848168	885	3.72E-109	thiolase 5, partial [Heliothis virescens]	512909736	XP_004926994.1	399	724	1887	1	396	396	207	282	52.27272727	835	2.17E-101	PREDICTED: 3-ketoacyl-CoA thiolase, mitochondrial-like [Bombyx mori]	357606764	EHJ65205.1	400	724	1893	1	398	398	177	260	44.47236181	705	2.10E-82	acetyltransferase 1 [Danaus plexippus]	350408306	XP_003488365.1	398	718	1878	5
c63932_g1	2699	512900146	XP_004924821.1	656	465	2405	1	648	661	449	521	67.92738275	2252	0	PREDICTED: serine/threonine-protein kinase PLK4-like [Bombyx mori]	357603652	EHJ63864.1	628	579	2459	1	627	640	430	497	67.1875	2111	0	polo-like kinase 4 [Danaus plexippus]	157123022	XP_001659987.1	769	468	2330	3	590	634	288	394	45.42586751	1299	1.92E-162	serine/threonine protein kinase [Aedes aegypti] >gi|122105604|sp|Q16W24.1|PLK4_AEDAE RecName: Full=Serine/threonine-protein kinase PLK4; AltName: Full=Polo-like kinase 4; Short=PLK-4; AltName: Full=Serine/threonine-protein kinase SAK [Aedes aegypti] >gi|108874547|gb|EAT38772.1| AAEL009360-PA [Aedes aegypti]	170035956	XP_001845832.1	761	459	2330	2
c64702_g4	1478	298204347	ADI61822.1	996	93	1433	548	995	448	346	392	77.23214286	1854	0	endonuclease-reverse transcriptase [Bombyx mori]	357624224	EHJ75084.1	472	108	1433	32	471	442	241	324	54.52488688	1353	2.25E-180	endonuclease-reverse transcriptase HmRTE-e01 [Danaus plexippus]	255068805	CBA11992.1	990	108	1433	546	985	442	243	322	54.97737557	1368	8.08E-176	endonuclease-reverse transcriptase HmRTE-e01 [Heliconius melpomene]	357606073	EHJ64905.1	985	108	1433	545
c66165_g2	924	512937090	XP_004933680.1	1015	1	924	681	986	310	230	255	74.19354839	1217	5.11E-156	PREDICTED: serine-protein kinase ATM-like, partial [Bombyx mori]	357605105	EHJ64464.1	2410	37	924	2087	2368	296	206	232	69.59459459	1059	9.38E-128	putative mutated in ataxia telangiectasia [Danaus plexippus]	405950015	EKC18024.1	535	4	924	184	507	326	177	223	54.29447853	908	2.57E-115	Serine-protein kinase ATM [Crassostrea gigas]	646714123	KDR18216.1	2066	4	921	1733
c71189_g1	557	357614335	EHJ69027.1	269	228	557	17	126	110	71	86	64.54545455	389	5.08E-43	hypothetical protein KGM_09792 [Danaus plexippus]	512937473	XP_004933775.1	260	228	557	4	113	110	72	88	65.45454545	388	6.64E-43	PREDICTED: elongation of very long chain fatty acids protein 4-like, partial [Bombyx mori]	357614337	EHJ69029.1	276	225	557	22	134	113	51	68	45.13274336	208	5.41E-17	hypothetical protein KGM_09786 [Danaus plexippus]	512928864	XP_004931684.1	282	198	557	10
c60439_g1	939	512917117	XP_004928808.1	289	127	846	19	267	249	198	209	79.51807229	815	1.36E-104	PREDICTED: protein SMG7-like [Bombyx mori]	357622107	EHJ73708.1	1144	139	897	1	264	264	208	222	78.78787879	830	1.53E-98	hypothetical protein KGM_17708 [Danaus plexippus]	572267721	XP_006611926.1	1133	139	846	1	235	238	130	169	54.62184874	534	9.62E-58	PREDICTED: protein SMG7-like isoform X1 [Apis dorsata] >gi|572267723|ref|XP_006611927.1| PREDICTED: protein SMG7-like isoform X2 [Apis dorsata]	328793075	XP_393064.4	1134	139	846	1
c78474_g1	363	524885408	XP_005099312.1	591	1	363	155	275	121	94	101	77.68595041	513	2.07E-59	PREDICTED: endoglucanase-like isoform X1 [Aplysia californica] >gi|524885410|ref|XP_005099313.1| PREDICTED: endoglucanase-like isoform X2 [Aplysia californica] >gi|524885412|ref|XP_005099314.1| PREDICTED: endoglucanase-like isoform X3 [Aplysia californica]	524896546	XP_005104746.1	345	1	363	157	277	121	93	102	76.85950413	468	6.07E-55	PREDICTED: endoglucanase 20-like [Aplysia californica]	239775265	ACS15341.1	200	1	363	13	139	127	75	85	59.05511811	391	4.16E-45	cellulase [Haliotis rufescens]	239775274	ACS15346.1	200	1	363	13
c66640_g1	1047	357620208	EHJ72488.1	224	638	1039	92	221	134	79	101	58.95522388	412	9.11E-45	hypothetical protein KGM_03683 [Danaus plexippus]	512906770	XP_004926277.1	306	503	991	1	170	170	95	116	55.88235294	391	8.01E-41	PREDICTED: uncharacterized protein LOC101745229 [Bombyx mori]
c65445_g1	4000	343481903	AEM44817.1	897	937	3579	7	890	896	335	525	37.38839286	1497	0	unknown [Pectinophora gossypiella]	270017042	EFA13488.1	1276	943	3717	338	1260	951	316	504	33.22818086	1328	1.77E-156	hypothetical protein TcasGA2_TC004227 [Tribolium castaneum]	334085159	BAK26811.1	963	937	3699	18	939	950	318	494	33.47368421	1227	3.41E-145	putative reverse transcriptase [Culex quinquefasciatus]	270015743	EFA12191.1	1272	1030	3288	286
c98350_g1	210	511010652	EPB91870.1	918	3	209	756	824	69	69	69	100	393	1.24E-42	DNA repair and recombination protein RAD54 and RAD54-like protein [Mucor circinelloides f. circinelloides 1006PhL]	682338232	KFY34263.1	193	3	209	31	99	69	66	69	95.65217391	366	2.52E-42	hypothetical protein V495_08185 [Pseudogymnoascus pannorum VKM F-4514 (FW-929)]	384485625	EIE77805.1	752	3	209	627	695	69	67	69	97.10144928	387	4.01E-42	hypothetical protein RO3G_02509 [Rhizopus delemar RA 99-880]	361128810	EHL00736.1	643	3	209	487
c61605_g1	1440	270002198	EEZ98645.1	198	110	439	1	114	114	77	90	67.54385965	378	3.74E-39	hypothetical protein TcasGA2_TC001173 [Tribolium castaneum]	357631489	EHJ78961.1	521	170	517	399	513	117	97	103	82.90598291	394	9.41E-39	putative mediator complex [Danaus plexippus]	642914303	XP_001815546.2	265	110	439	11	124	114	77	90	67.54385965	379	1.59E-38	PREDICTED: mediator of RNA polymerase II transcription subunit 28 isoform X2 [Tribolium castaneum]	642914301	XP_008201628.1	268	110	439	11
c74462_g1	202	405954742	EKC22098.1	297	1	201	18	84	67	43	52	64.17910448	224	9.30E-21	26S proteasome non-ATPase regulatory subunit 13 [Crassostrea gigas]	524903065	XP_005107749.1	378	1	201	78	144	67	42	56	62.68656716	219	6.82E-20	PREDICTED: 26S proteasome non-ATPase regulatory subunit 13-like [Aplysia californica]	443702197	ELU00358.1	378	1	192	78	141	64	40	51	62.5	207	4.60E-18	hypothetical protein CAPTEDRAFT_21954 [Capitella teleta]	676452793	XP_009053145.1	381	1	201	81
c19452_g1	793	343481903	AEM44817.1	897	6	731	4	233	242	89	123	36.7768595	348	1.21E-33	unknown [Pectinophora gossypiella]	512910373	XP_004927156.1	602	21	728	5	225	237	78	123	32.91139241	264	8.47E-23	PREDICTED: uncharacterized protein LOC101741528 [Bombyx mori]	270015859	EFA12307.1	1141	6	746	381	604	251	79	119	31.47410359	254	3.52E-21	hypothetical protein TcasGA2_TC016102 [Tribolium castaneum]	357608014	EHJ65783.1	430	6	695	2
c97540_g1	217	66803106	XP_635396.1	197	3	212	80	149	70	58	61	82.85714286	303	7.73E-33	hypothetical protein DDB_G0291077 [Dictyostelium discoideum AX4] >gi|74844639|sp|Q95UQ1.1|GDIR1_DICDI RecName: Full=Putative rho GDP-dissociation inhibitor 1 [Dictyostelium discoideum] >gi|15422103|gb|AAK95683.1| Rho GDP-dissociation inhibitor [Dictyostelium discoideum] >gi|60463706|gb|EAL61886.1| hypothetical protein DDB_G0291077 [Dictyostelium discoideum AX4]	330812953	XP_003291380.1	200	3	215	82	152	71	53	62	74.64788732	299	3.79E-32	hypothetical protein DICPUDRAFT_95353 [Dictyostelium purpureum] >gi|325078440|gb|EGC32091.1| hypothetical protein DICPUDRAFT_95353 [Dictyostelium purpureum]	470261549	XP_004360431.1	195	3	212	78	147	70	45	55	64.28571429	245	3.24E-24	Rho GDP-dissociation inhibitor [Dictyostelium fasciculatum] >gi|328874214|gb|EGG22580.1| Rho GDP-dissociation inhibitor [Dictyostelium fasciculatum]	281209432	EFA83600.1	196	3	212	80
c55423_g2	971	512932014	XP_004932441.1	228	313	909	7	206	200	114	146	57	600	6.01E-73	PREDICTED: tetraspanin-9-like [Bombyx mori]	357617088	EHJ70579.1	235	202	897	2	234	233	116	151	49.78540773	548	3.42E-65	hypothetical protein KGM_10704 [Danaus plexippus]	512885649	XP_004921629.1	241	214	894	2	237	236	81	128	34.3220339	402	1.98E-43	PREDICTED: CD63 antigen-like [Bombyx mori]	357617087	EHJ70578.1	241	235	888	4
c49841_g1	1341	357630417	EHJ78554.1	137	491	895	5	137	135	55	84	40.74074074	278	2.95E-26	hypothetical protein KGM_22403 [Danaus plexippus]	607304003	EZA45376.1	330	506	1057	149	322	192	66	98	34.375	262	1.67E-22	putative reverse transcriptase-7 [Microplitis demolitor]	391332538	XP_003740691.1	221	374	991	1	206	217	61	100	28.11059908	155	5.20E-09	PREDICTED: uncharacterized protein LOC100902873 [Metaseiulus occidentalis]	340379269	XP_003388149.1	533	362	1249	233
c64623_g1	1513	357622896	EHJ74256.1	2201	6	1352	422	839	468	208	258	44.44444444	499	2.07E-50	hypothetical protein KGM_01628 [Danaus plexippus]	512926387	XP_004931073.1	790	240	1355	436	775	407	173	215	42.50614251	416	9.74E-41	PREDICTED: serine/arginine repetitive matrix protein 1-like [Bombyx mori]	195438307	XP_002067078.1	2698	1224	1352	676	718	43	27	35	62.79069767	155	7.33E-08	GK24212 [Drosophila willistoni] >gi|194163163|gb|EDW78064.1| GK24212 [Drosophila willistoni]	27820082	AAO25067.1	661	1230	1352	499
c60521_g1	1099	357621331	EHJ73197.1	240	177	836	1	204	220	128	161	58.18181818	556	9.52E-66	hypothetical protein KGM_14006 [Danaus plexippus]
c59227_g1	1570	484855617	EOB13453.1	250	834	1553	1	240	240	230	233	95.83333333	893	6.14E-114	hypothetical protein NBO_73g0019 [Nosema bombycis CQ1]	484855618	EOB13454.1	172	33	566	1	172	178	167	170	93.82022472	826	4.61E-105	hypothetical protein NBO_73g0020, partial [Nosema bombycis CQ1]	484854478	EOB12673.1	239	834	1553	1	229	241	194	204	80.49792531	759	5.67E-94	hypothetical protein NBO_384g0003 [Nosema bombycis CQ1]	610350430	AHW68361.1	200	834	1511	4
c6601_g1	249	642917362	XP_008199271.1	220	2	226	78	152	75	54	58	72	289	2.97E-30	PREDICTED: probable palmitoyltransferase ZDHHC1 [Tribolium castaneum]	380019495	XP_003693640.1	578	2	247	76	158	83	48	60	57.8313253	299	3.96E-30	PREDICTED: uncharacterized protein LOC100872249 [Apis florea]	571503900	XP_006568669.1	677	2	247	76	158	83	48	60	57.8313253	300	6.39E-30	PREDICTED: uncharacterized protein LOC102656283 [Apis mellifera]	270004746	EFA01194.1	470	2	226	78
c65309_g1	1023	512888893	XP_004922162.1	571	2	1000	124	468	348	207	257	59.48275862	680	1.36E-80	PREDICTED: ran GTPase-activating protein 1-like [Bombyx mori]	91078814	XP_970649.1	534	2	520	124	305	182	114	139	62.63736264	430	7.71E-45	PREDICTED: ran GTPase-activating protein 1 [Tribolium castaneum] >gi|270003723|gb|EFA00171.1| hypothetical protein TcasGA2_TC002993 [Tribolium castaneum]	478253178	ENN73549.1	567	2	520	126	307	182	111	133	60.98901099	409	1.02E-41	hypothetical protein YQE_09800, partial [Dendroctonus ponderosae]	546678930	ERL89468.1	559	2	520	126
c86873_g1	377	270003050	EEZ99497.1	207	12	377	32	153	122	47	64	38.52459016	224	2.90E-20	hypothetical protein TcasGA2_TC000073 [Tribolium castaneum]	270005489	EFA01937.1	237	12	377	62	183	122	47	64	38.52459016	224	4.56E-20	hypothetical protein TcasGA2_TC007551 [Tribolium castaneum]	270005483	EFA01931.1	380	9	377	204	326	123	47	65	38.21138211	225	7.41E-20	hypothetical protein TcasGA2_TC007545 [Tribolium castaneum]	307172129	EFN63683.1	139	21	374	4
c56794_g1	913	512933360	XP_004932772.1	196	208	804	4	196	199	95	140	47.73869347	506	1.16E-59	PREDICTED: 5-formyltetrahydrofolate cyclo-ligase-like isoform X1 [Bombyx mori]	512933364	XP_004932773.1	189	208	804	4	189	199	89	133	44.72361809	455	4.44E-52	PREDICTED: 5-formyltetrahydrofolate cyclo-ligase-like isoform X2 [Bombyx mori]	634878866	XP_007950010.1	203	226	804	10	199	196	85	125	43.36734694	441	6.84E-50	PREDICTED: 5-formyltetrahydrofolate cyclo-ligase [Orycteropus afer afer]	642929446	XP_008195844.1	195	226	795	8
c105249_g1	312	512891567	XP_004922716.1	939	11	310	585	684	100	59	75	59	333	8.99E-34	PREDICTED: uncharacterized protein LOC101737182 [Bombyx mori]	270014460	EFA10908.1	1600	20	307	833	928	96	54	76	56.25	306	6.51E-30	hypothetical protein TcasGA2_TC001734 [Tribolium castaneum]	270014461	EFA10909.1	1515	20	307	572	667	96	53	75	55.20833333	299	5.26E-29	hypothetical protein TcasGA2_TC001735 [Tribolium castaneum]	270016066	EFA12514.1	1453	20	307	573
c61693_g2	412	587914130	EXC01914.1	183	130	345	107	178	72	51	55	70.83333333	244	3.95E-23	hypothetical protein L484_018826 [Morus notabilis]	357467743	XP_003604156.1	375	130	348	298	370	73	51	55	69.8630137	250	4.27E-23	Cell wall-associated hydrolase [Medicago truncatula] >gi|355505211|gb|AES86353.1| hypothetical protein MTR_4g006070 [Medicago truncatula]	358349383	XP_003638717.1	385	130	348	308	380	73	51	55	69.8630137	250	4.74E-23	Cell wall-associated hydrolase [Medicago truncatula]	357492397	XP_003616487.1	448	130	348	371
c31843_g1	274	662224377	XP_008486526.1	262	4	228	60	136	77	29	51	37.66233766	142	5.29E-09	PREDICTED: uncharacterized protein LOC103523243 [Diaphorina citri]	645041815	XP_008203179.1	141	4	252	51	138	88	33	49	37.5	135	1.55E-08	PREDICTED: uncharacterized protein LOC103315543, partial [Nasonia vitripennis]	512897038	XP_004924055.1	1110	58	249	137	200	64	29	42	45.3125	136	1.27E-07	PREDICTED: zinc finger MIZ domain-containing protein 1-like [Bombyx mori]	662204884	XP_008475834.1	863	4	246	654
c47199_g1	229	512932713	XP_004932614.1	1888	55	228	130	187	58	45	55	77.5862069	242	9.26E-22	PREDICTED: mucin-3A-like [Bombyx mori]	357613236	EHJ68393.1	2181	58	228	524	580	57	38	49	66.66666667	197	8.86E-16	hypothetical protein KGM_14659 [Danaus plexippus]
c59208_g1	494	321474099	EFX85065.1	467	344	493	418	467	50	43	48	86	231	9.04E-20	hypothetical protein DAPPUDRAFT_46417 [Daphnia pulex]	193643403	XP_001951601.1	510	344	493	461	510	50	43	47	86	230	1.55E-19	PREDICTED: fumarate hydratase, mitochondrial-like [Acyrthosiphon pisum]	357624683	EHJ75369.1	533	344	493	484	533	50	43	46	86	231	1.67E-19	hypothetical protein KGM_01506 [Danaus plexippus]	389615305	BAM20634.1	360	344	493	311
c68503_g1	1494	357616539	EHJ70252.1	1326	1	1413	324	804	487	308	366	63.24435318	1203	4.62E-148	hypothetical protein KGM_16512 [Danaus plexippus]	512904709	XP_004925763.1	803	1	918	324	647	324	232	255	71.60493827	968	2.24E-118	PREDICTED: kinesin-like protein KIF16B-like [Bombyx mori]	340713873	XP_003395459.1	1329	1	708	320	560	241	179	202	74.27385892	865	4.61E-100	PREDICTED: kinesin-like protein KIF16B-like isoform 1 [Bombus terrestris]	340713875	XP_003395460.1	1330	1	708	321
c95396_g1	206	511011920	EPB93125.1	797	1	204	198	265	68	68	68	100	356	1.10E-37	hypothetical protein HMPREF1544_00199 [Mucor circinelloides f. circinelloides 1006PhL]	384496305	EIE86796.1	800	1	186	206	267	62	55	56	88.70967742	284	8.12E-28	hypothetical protein RO3G_11507 [Rhizopus delemar RA 99-880]	661187533	CDH50331.1	799	1	177	208	266	59	51	53	86.44067797	268	1.07E-25	probable glutamine-trna ligase [Lichtheimia corymbifera JMRC:FSU:9682]	671684581	CDS13604.1	800	1	177	209
c66056_g1	1705	357609698	EHJ66585.1	2452	346	1455	2090	2439	371	216	290	58.22102426	1168	2.38E-138	hypothetical protein KGM_02455 [Danaus plexippus]	512918763	XP_004929211.1	172	853	1329	4	162	159	109	133	68.55345912	598	1.49E-70	PREDICTED: peptidyl-prolyl cis-trans isomerase FKBP6-like isoform X2 [Bombyx mori]	498923891	XP_004517316.1	453	400	1560	13	429	420	137	213	32.61904762	504	1.32E-53	PREDICTED: peptidyl-prolyl cis-trans isomerase FKBP6-like [Ceratitis capitata]	512918759	XP_004929210.1	222	334	837	17
c101740_g1	318	641647749	XP_008179485.1	270	14	307	140	238	99	60	73	60.60606061	314	4.58E-33	PREDICTED: uncharacterized protein LOC103308217 [Acyrthosiphon pisum]	332375106	AEE62694.1	210	14	316	79	179	102	56	74	54.90196078	297	3.75E-31	unknown [Dendroctonus ponderosae]	641651557	XP_008190179.1	395	14	268	262	347	86	57	66	66.27906977	299	3.01E-30	PREDICTED: uncharacterized protein LOC103312003 [Acyrthosiphon pisum]	322803009	EFZ23119.1	148	11	307	28
c59129_g2	631	512920181	XP_004929568.1	507	194	631	78	216	146	123	126	84.24657534	609	1.22E-72	PREDICTED: zinc finger and BTB domain-containing protein 24-like [Bombyx mori]	16647996	AAL25263.1	217	194	631	78	217	152	98	109	64.47368421	459	1.33E-53	GH01388p [Drosophila melanogaster] >gi|220942222|gb|ACL83654.1| CG12071-PA, partial [synthetic construct] >gi|220955700|gb|ACL90393.1| CG12071-PA [synthetic construct]	557772753	XP_005186031.1	678	194	631	150	286	148	100	111	67.56756757	482	3.61E-53	PREDICTED: hybrid signal transduction histidine kinase K-like [Musca domestica]	330864891	AEC46901.1	283	194	631	23
c75613_g1	448	511005048	EPB86401.1	267	53	433	1	127	127	127	127	100	666	3.76E-85	hypothetical protein HMPREF1544_06843 [Mucor circinelloides f. circinelloides 1006PhL]	384488203	EIE80383.1	256	53	433	1	116	127	77	94	60.62992126	376	1.02E-41	hypothetical protein RO3G_05088 [Rhizopus delemar RA 99-880]	671692829	CDS07560.1	262	53	415	3	122	121	71	87	58.67768595	356	9.28E-39	hypothetical protein LRAMOSA01509 [Absidia idahoensis var. thermophila]
c59406_g1	1304	512886637	XP_004921791.1	415	503	658	36	87	52	27	31	51.92307692	141	1.16E-06	PREDICTED: uncharacterized protein LOC101738513 isoform X1 [Bombyx mori]
c59438_g1	1209	484853605	EOB12028.1	286	125	580	49	196	155	45	72	29.03225806	142	4.38E-07	hypothetical protein NBO_584g0003 [Nosema bombycis CQ1]	484857626	EOB15365.1	286	125	580	49	196	155	45	72	29.03225806	142	4.46E-07	hypothetical protein NBO_6g0115 [Nosema bombycis CQ1]
c66000_g1	1841	357622196	EHJ73760.1	321	988	1773	27	288	268	104	157	38.80597015	484	6.19E-52	hypothetical protein KGM_09817 [Danaus plexippus]	512894896	XP_004923541.1	289	976	1761	22	286	270	102	156	37.77777778	463	2.38E-49	PREDICTED: uncharacterized protein LOC101739721 [Bombyx mori]	357627740	EHJ77331.1	503	1027	1761	251	498	252	101	146	40.07936508	471	1.97E-48	hypothetical protein KGM_05054 [Danaus plexippus]	512887269	XP_004921895.1	307	988	1773	12
c66710_g1	1825	357620757	EHJ72826.1	495	601	1785	1	395	397	221	293	55.6675063	1161	2.38E-149	chitinase [Danaus plexippus]	357617426	EHJ70785.1	390	595	1773	3	389	394	198	274	50.25380711	1032	1.59E-131	chitinase [Danaus plexippus]	284438051	ADB85578.1	407	601	1755	4	391	392	196	280	50	1017	3.85E-129	chitinase [Ostrinia nubilalis]	645031223	XP_008210079.1	484	607	1788	4
c76732_g1	284	511001534	EPB83005.1	384	1	282	210	303	94	94	94	100	380	5.27E-42	hypothetical protein HMPREF1544_10235 [Mucor circinelloides f. circinelloides 1006PhL]
c74447_g1	254	511001970	EPB83421.1	569	63	254	468	531	64	64	64	100	338	1.47E-35	hypothetical protein HMPREF1544_09805 [Mucor circinelloides f. circinelloides 1006PhL]	384500786	EIE91277.1	546	66	221	461	512	52	40	44	76.92307692	219	4.52E-19	hypothetical protein RO3G_15988 [Rhizopus delemar RA 99-880]	671689486	CDS03803.1	526	63	230	453	507	56	39	46	69.64285714	206	2.58E-17	hypothetical protein LRAMOSA06758 [Absidia idahoensis var. thermophila]	511000636	EPB82161.1	539	63	230	457
c54751_g1	870	357614838	EHJ69311.1	226	69	710	1	223	224	180	188	80.35714286	795	7.26E-103	hypothetical protein KGM_10891 [Danaus plexippus]	512921945	XP_004929998.1	243	126	716	37	242	207	170	178	82.12560386	773	2.38E-99	PREDICTED: protein lyl-1-like [Bombyx mori]	642922157	XP_008193038.1	208	69	701	1	205	224	139	160	62.05357143	560	1.01E-67	PREDICTED: helix-loop-helix protein 13 [Tribolium castaneum]	571543547	XP_006559732.1	1024	156	701	42
c55606_g1	1385	357612900	EHJ68226.1	364	207	1274	5	363	362	201	257	55.52486188	973	3.29E-125	putative UDP-Gal:betaGal beta 1,3-galactosyltransferase polypeptide 6 [Danaus plexippus]	512915733	XP_004928461.1	365	207	1244	12	364	353	191	256	54.10764873	961	2.67E-123	PREDICTED: beta-1,3-galactosyltransferase 6-like isoform X2 [Bombyx mori]	512915729	XP_004928460.1	369	207	1244	12	368	357	191	256	53.50140056	945	6.73E-121	PREDICTED: beta-1,3-galactosyltransferase 6-like isoform X1 [Bombyx mori]	512915737	XP_004928462.1	296	489	1244	12
c75484_g1	220	676443082	XP_009050004.1	2171	3	215	689	759	71	45	58	63.38028169	261	2.47E-24	hypothetical protein LOTGIDRAFT_158607 [Lottia gigantea] >gi|556110866|gb|ESO99517.1| hypothetical protein LOTGIDRAFT_158607 [Lottia gigantea]	675879758	XP_009025403.1	2356	12	215	685	752	68	42	56	61.76470588	239	1.90E-21	hypothetical protein HELRODRAFT_186524 [Helobdella robusta] >gi|555692947|gb|ESN96179.1| hypothetical protein HELRODRAFT_186524 [Helobdella robusta]	675372659	KFM65561.1	835	3	215	708	778	71	40	54	56.33802817	225	9.96E-20	Filamin-C, partial [Stegodyphus mimosarum]	512830904	XP_002931884.2	2723	12	212	708
c85136_g1	203	511011876	EPB93081.1	532	3	203	233	299	67	67	67	100	354	3.27E-38	threonine synthase [Mucor circinelloides f. circinelloides 1006PhL]	384499217	EIE89708.1	531	3	203	233	299	67	61	65	91.04477612	335	1.24E-35	threonine synthase [Rhizopus delemar RA 99-880]	661183417	CDH54055.1	528	3	203	232	298	67	56	62	83.58208955	311	2.69E-32	threonine synthase [Lichtheimia corymbifera JMRC:FSU:9682]	671684250	CDS13273.1	527	3	203	232
c48999_g1	1062	391336237	XP_003742488.1	511	6	890	178	475	303	80	149	26.40264026	346	2.17E-33	PREDICTED: RNA-directed DNA polymerase from mobile element jockey-like [Metaseiulus occidentalis]	443699690	ELT99035.1	415	54	689	202	405	212	72	114	33.96226415	317	8.69E-30	hypothetical protein CAPTEDRAFT_212468 [Capitella teleta]	443687473	ELT90444.1	496	3	815	187	462	284	78	144	27.46478873	318	1.17E-29	hypothetical protein CAPTEDRAFT_197462 [Capitella teleta]	74825508	Q9NBX4.1	908	18	812	631
c36820_g1	795	357613039	EHJ68281.1	604	215	793	395	596	202	137	150	67.82178218	615	7.84E-72	hypothetical protein KGM_05212 [Danaus plexippus]	158287554	XP_309555.4	757	53	793	181	432	260	85	133	32.69230769	344	2.85E-33	AGAP011095-PA [Anopheles gambiae str. PEST] >gi|157019707|gb|EAA05200.4| AGAP011095-PA [Anopheles gambiae str. PEST]	340709142	XP_003393172.1	667	53	766	210	438	241	83	127	34.43983402	341	4.12E-33	PREDICTED: hemicentin-1-like [Bombus terrestris]	350413072	XP_003489869.1	667	53	766	210
c93336_g1	290	511003587	EPB84985.1	208	3	290	69	164	96	96	96	100	500	9.29E-62	DNA-directed RNA polymerase I, II, and III subunit RPABC1 [Mucor circinelloides f. circinelloides 1006PhL]	384497437	EIE87928.1	188	3	290	49	144	96	92	93	95.83333333	479	6.15E-59	hypothetical protein RO3G_12639 [Rhizopus delemar RA 99-880]	384497180	EIE87671.1	140	3	278	49	140	92	88	89	95.65217391	459	1.79E-56	hypothetical protein RO3G_12382 [Rhizopus delemar RA 99-880]	671689145	CDS03463.1	208	3	290	69
c61500_g1	1796	357628173	EHJ77585.1	356	341	1420	1	356	360	293	329	81.38888889	1604	0	hypothetical protein KGM_11112 [Danaus plexippus]	512937477	XP_004933776.1	356	341	1420	1	356	360	295	322	81.94444444	1581	0	PREDICTED: pantothenate kinase 4-like [Bombyx mori]	195576686	XP_002078206.1	361	359	1402	4	356	353	183	243	51.84135977	914	1.87E-114	GD23321 [Drosophila simulans] >gi|194190215|gb|EDX03791.1| GD23321 [Drosophila simulans]	24581867	NP_608907.1	361	359	1402	4
c37572_g1	933	357626478	EHJ76554.1	148	86	313	2	78	77	37	48	48.05194805	198	9.47E-16	hypothetical protein KGM_11759 [Danaus plexippus]	357616611	EHJ70283.1	281	92	559	3	147	160	52	72	32.5	162	6.12E-10	hypothetical protein KGM_05378 [Danaus plexippus]
c53227_g2	4048	666916263	AIG51926.1	566	41	1729	1	562	563	512	530	90.94138544	2661	0	ionotropic glutamate receptor, partial [Helicoverpa armigera]	357607113	EHJ65357.1	927	2	1756	303	883	592	478	512	80.74324324	2434	0	hypothetical protein KGM_17294 [Danaus plexippus]	646711135	KDR16434.1	854	2	1711	284	854	575	401	463	69.73913043	2116	0	hypothetical protein L798_09341, partial [Zootermopsis nevadensis]	642916527	XP_008191079.1	910	2	1711	222
c53055_g1	1164	357627705	EHJ77310.1	414	395	1159	6	259	262	203	213	77.48091603	684	3.09E-82	hypothetical protein KGM_05478 [Danaus plexippus]	642924249	XP_966647.3	519	395	1162	22	281	267	156	189	58.42696629	598	2.01E-68	PREDICTED: palmitoyltransferase ZDHHC18 [Tribolium castaneum]	557763235	XP_005181330.1	377	395	1159	17	275	266	148	186	55.63909774	584	8.06E-68	PREDICTED: probable palmitoyltransferase ZDHHC14-like isoform X3 [Musca domestica]	557763233	XP_005181329.1	421	395	1159	17
c48439_g1	811	262527588	ACY69027.1	781	476	811	384	495	112	54	79	48.21428571	278	2.07E-24	mutant cadherin [Helicoverpa armigera]	512921067	XP_004929790.1	614	470	811	1	118	118	57	84	48.30508475	263	1.38E-22	PREDICTED: uncharacterized protein LOC101745578 [Bombyx mori]	512920921	XP_004929754.1	406	473	811	12	124	115	53	78	46.08695652	246	4.91E-21	PREDICTED: uncharacterized protein LOC101739747 [Bombyx mori]	357610992	EHJ67258.1	661	536	799	1
c52678_g1	601	3252836	AAC24190.1	634	67	600	456	633	178	108	135	60.6741573	588	1.23E-68	potassium coupled amino acid transporter [Manduca sexta]	6594619	AAF18560.1	633	67	600	456	633	178	102	133	57.30337079	571	3.61E-66	amino acid transporter/amino acid-gated channel for sodium/potassium ions [Manduca sexta]	357605551	EHJ64671.1	563	76	600	389	562	175	100	127	57.14285714	541	2.46E-62	potassium coupled amino acid transporter [Danaus plexippus]	512909923	XP_004927040.1	640	73	600	469
c57686_g1	1052	512931419	XP_004932298.1	858	112	1050	66	380	327	176	214	53.82262997	717	2.15E-83	PREDICTED: matrix metalloproteinase-14-like [Bombyx mori]	383861584	XP_003706265.1	595	466	1050	10	194	195	104	131	53.33333333	472	3.62E-50	PREDICTED: matrix metalloproteinase-24-like [Megachile rotundata]	665798271	XP_008547007.1	677	487	1050	29	206	188	101	126	53.72340426	468	2.41E-49	PREDICTED: matrix metalloproteinase-17-like [Microplitis demolitor]	571502330	XP_001120736.3	454	487	1050	31
c37968_g1	761	298204367	ADI61832.1	1283	79	759	151	363	254	79	120	31.1023622	203	7.93E-15	endonuclease-reverse transcriptase [Bombyx mori]	512906825	XP_004926290.1	261	1	240	131	214	84	43	53	51.19047619	157	9.29E-10	PREDICTED: synaptonemal complex protein 1-like [Bombyx mori]	512920196	XP_004929572.1	273	1	240	131	210	80	39	51	48.75	153	4.59E-09	PREDICTED: uncharacterized protein LOC101743231 [Bombyx mori]	512887399	XP_004921918.1	261	1	237	121
c43171_g1	756	379698992	NP_001243968.1	512	31	756	7	248	242	124	179	51.23966942	721	1.24E-88	UDP-glycosyltransferase UGT42A1 [Bombyx mori] >gi|363896188|gb|AEW43178.1| UDP-glycosyltransferase UGT42A1 [Bombyx mori]	363896102	AEW43135.1	521	76	756	23	249	227	129	173	56.82819383	721	1.68E-88	UDP-glycosyltransferase UGT42B2 [Helicoverpa armigera]	379698994	NP_001243969.1	509	28	756	6	250	245	123	180	50.20408163	714	1.52E-87	UDP-glycosyltransferase UGT42A2 precursor [Bombyx mori] >gi|363896190|gb|AEW43179.1| UDP-glycosyltransferase UGT42A2 [Bombyx mori]	363896104	AEW43136.1	509	37	756	9
c48552_g1	290	512924752	XP_004930672.1	2095	1	288	1306	1404	99	76	84	76.76767677	271	2.93E-25	PREDICTED: protein lap4-like [Bombyx mori]	645017152	XP_008205470.1	1993	4	285	1156	1257	102	59	71	57.84313725	184	1.06E-13	PREDICTED: protein lap4 isoform X6 [Nasonia vitripennis]	645017140	XP_008205464.1	2172	4	285	1156	1257	102	59	71	57.84313725	183	1.22E-13	PREDICTED: protein lap4 isoform X1 [Nasonia vitripennis] >gi|645017142|ref|XP_008205465.1| PREDICTED: protein lap4 isoform X1 [Nasonia vitripennis]	645017146	XP_008205467.1	2105	4	285	1156
c69328_g1	6249	357610927	EHJ67219.1	1845	519	5642	64	1772	1711	1514	1609	88.48626534	8158	0	hypothetical protein KGM_20659 [Danaus plexippus]	512934230	XP_004932984.1	2198	519	5669	440	2153	1721	1501	1606	87.21673446	8035	0	PREDICTED: uncharacterized protein LOC101738550 [Bombyx mori]	557783944	XP_005191577.1	2278	531	5450	302	1948	1656	1050	1293	63.4057971	5635	0	PREDICTED: uncharacterized protein LOC101887310 isoform X1 [Musca domestica] >gi|557783946|ref|XP_005191578.1| PREDICTED: uncharacterized protein LOC101887310 isoform X2 [Musca domestica] >gi|557783948|ref|XP_005191579.1| PREDICTED: uncharacterized protein LOC101887310 isoform X3 [Musca domestica] >gi|557783950|ref|XP_005191580.1| PREDICTED: uncharacterized protein LOC101887310 isoform X4 [Musca …	557783952	XP_005191581.1	2210	531	5450	302
c67604_g1	2708	357609828	EHJ66700.1	1608	1534	2703	1187	1574	390	339	354	86.92307692	1631	0	putative eukaryotic translation initiation factor 3 subunit [Danaus plexippus]	512930810	XP_004932152.1	1623	1534	2706	1197	1586	391	336	353	85.93350384	1619	0	PREDICTED: clustered mitochondria protein homolog [Bombyx mori]	646701586	KDR11240.1	1261	1534	2685	866	1247	384	283	330	73.69791667	1350	1.81E-164	hypothetical protein L798_14504, partial [Zootermopsis nevadensis]	242018149	XP_002429543.1	1298	1534	2700	888
c63976_g4	4328	343481903	AEM44817.1	897	1592	4270	4	894	908	340	528	37.44493392	1525	0	unknown [Pectinophora gossypiella]	270017042	EFA13488.1	1276	1607	4279	338	1220	911	313	500	34.35784852	1237	8.66E-143	hypothetical protein TcasGA2_TC004227 [Tribolium castaneum]	334085159	BAK26811.1	963	1601	4315	18	917	925	302	491	32.64864865	1147	5.29E-133	putative reverse transcriptase [Culex quinquefasciatus]	432431	AAA53489.1	1049	1595	4315	80
c14410_g1	323	357623817	EHJ74829.1	127	12	200	12	73	63	25	41	39.68253968	135	1.92E-08	hypothetical protein KGM_10690 [Danaus plexippus]	512933304	XP_004932758.1	311	9	323	153	255	107	38	58	35.51401869	127	1.35E-06	PREDICTED: transmembrane protease serine 9-like [Bombyx mori]
c70209_g2	4697	512910989	XP_004927306.1	1888	268	4689	9	1488	1485	1100	1238	74.07407407	5418	0	PREDICTED: cytoskeleton-associated protein 5-like [Bombyx mori]	357609288	EHJ66382.1	2030	259	4695	1	1471	1494	1092	1225	73.09236948	5316	0	hypothetical protein KGM_18865 [Danaus plexippus]	157111037	XP_001651363.1	2065	259	4407	1	1406	1415	769	980	54.34628975	3734	0	microtubule associated protein xmap215 [Aedes aegypti] >gi|108878554|gb|EAT42779.1| AAEL005712-PA [Aedes aegypti]	645034883	XP_008202004.1	1906	259	4353	1
c15659_g1	506	3413167	CAA09041.1	130	271	504	39	116	78	75	78	96.15384615	391	3.70E-45	elongation factor 1-alpha [Cicer arietinum]	149391351	ABR25693.1	108	271	504	17	94	78	74	78	94.87179487	387	6.63E-45	putative elongation factor 1-alpha [Oryza sativa Indica Group]	40287502	AAR83865.1	167	271	504	75	152	78	73	78	93.58974359	392	8.34E-45	elongation factor 1-alpha [Capsicum annuum]	397881477	AFO68185.1	101	271	504	10
c71756_g1	212	524876640	XP_005095031.1	3493	53	211	2195	2247	53	36	44	67.9245283	213	5.80E-18	PREDICTED: uncharacterized protein LOC101847325 [Aplysia californica]	405975734	EKC40282.1	4320	32	211	2630	2689	60	37	45	61.66666667	209	2.04E-17	Collagen alpha-4(VI) chain [Crassostrea gigas]	405952597	EKC20390.1	1732	5	211	1049	1117	69	37	47	53.62318841	204	8.54E-17	Putative epidermal cell surface receptor [Crassostrea gigas]	524880036	XP_005096686.1	3595	14	211	2530
c69219_g1	3160	357627672	EHJ77291.1	406	325	1485	21	405	387	330	359	85.27131783	1805	0	hypothetical protein KGM_11896 [Danaus plexippus]	512923339	XP_004930331.1	580	130	1398	35	450	425	341	372	80.23529412	1743	0	PREDICTED: uncharacterized protein LOC101742463 [Bombyx mori]	91092716	XP_972399.1	417	322	1449	24	396	379	243	300	64.11609499	1298	1.98E-165	PREDICTED: lachesin isoform X1 [Tribolium castaneum] >gi|642911406|ref|XP_008199409.1| PREDICTED: lachesin isoform X1 [Tribolium castaneum]	270014807	EFA11255.1	498	322	1449	105
c62765_g1	2379	432964914	XP_004087031.1	1178	544	2379	6	579	616	272	385	44.15584416	1391	1.18E-172	PREDICTED: uncharacterized protein LOC101169431 [Oryzias latipes]	390360439	XP_003729700.1	758	514	2379	1	623	657	282	392	42.92237443	1316	1.46E-166	PREDICTED: uncharacterized protein LOC100887870 [Strongylocentrotus purpuratus]	390340800	XP_003725312.1	921	874	2379	1	500	509	242	334	47.54420432	1263	1.34E-156	PREDICTED: uncharacterized protein LOC100889275 [Strongylocentrotus purpuratus]	390366285	XP_003731007.1	509	514	2121	1
c38151_g1	709	512922143	XP_004930048.1	149	157	567	4	140	137	95	116	69.34306569	536	1.16E-65	PREDICTED: mimitin, mitochondrial-like [Bombyx mori]	357625693	EHJ76055.1	147	157	567	4	140	137	91	111	66.42335766	498	5.17E-60	hypothetical protein KGM_19999 [Danaus plexippus]	642914311	XP_008201630.1	141	166	570	7	138	137	77	100	56.20437956	386	2.67E-43	PREDICTED: mimitin, mitochondrial [Tribolium castaneum] >gi|270002195|gb|EEZ98642.1| hypothetical protein TcasGA2_TC001170 [Tribolium castaneum]	646700809	KDR10793.1	148	151	558	1
c53033_g1	208	512911916	XP_004927529.1	496	2	208	346	413	69	50	61	72.46376812	271	1.20E-26	PREDICTED: leucine-rich repeat neuronal protein 3-like isoform X1 [Bombyx mori] >gi|512911920|ref|XP_004927530.1| PREDICTED: leucine-rich repeat neuronal protein 3-like isoform X2 [Bombyx mori] >gi|512911924|ref|XP_004927531.1| PREDICTED: leucine-rich repeat neuronal protein 3-like isoform X3 [Bombyx mori]	357608791	EHJ66148.1	399	2	184	339	399	61	39	52	63.93442623	220	7.09E-20	leucine-rich transmembrane protein [Danaus plexippus]	357618333	EHJ71358.1	323	2	157	190	241	52	35	46	67.30769231	206	3.38E-18	hypothetical protein KGM_11422 [Danaus plexippus]	157127987	XP_001661261.1	512	2	208	363
c62627_g2	2084	530543547	EQB62314.1	523	886	1155	429	518	90	46	61	51.11111111	214	4.71E-15	pol polyprotein [Nosema apis BRL 01]
c64382_g1	2135	512934804	XP_004933121.1	262	34	492	110	262	153	148	151	96.73202614	780	1.20E-94	PREDICTED: transcription factor LBX1-like [Bombyx mori]	91091008	XP_975006.1	319	37	492	170	319	153	122	133	79.73856209	611	2.87E-69	PREDICTED: homeobox protein BarH-like 1 [Tribolium castaneum] >gi|270013179|gb|EFA09627.1| hypothetical protein TcasGA2_TC011748 [Tribolium castaneum]	668446376	KFB36399.1	544	37	438	405	535	135	113	122	83.7037037	585	3.72E-63	AGAP003672-PA-like protein [Anopheles sinensis]	347970369	XP_001230938.3	527	37	438	388
c53256_g1	435	512885021	XP_004921525.1	63	27	206	2	61	60	26	39	43.33333333	145	6.20E-10	PREDICTED: uncharacterized protein LOC101736695, partial [Bombyx mori]	163838692	NP_001106229.1	344	3	206	275	343	69	28	46	40.57971014	148	4.77E-09	Mod(mdg4)-heS00531 [Bombyx mori] >gi|47169616|tpe|CAE54311.1| TPA: Mod(mdg4)-heS00531 [Bombyx mori]	357615246	EHJ69551.1	290	33	206	104	161	58	23	33	39.65517241	124	5.50E-06	hypothetical protein KGM_05388 [Danaus plexippus]
c65274_g1	2053	512924257	XP_004930553.1	404	216	1406	1	394	414	235	282	56.76328502	1001	9.07E-126	PREDICTED: transmembrane and ubiquitin-like domain-containing protein 1-like [Bombyx mori]	357622552	EHJ73980.1	389	216	1406	1	379	404	231	277	57.17821782	976	3.09E-122	hypothetical protein KGM_21363 [Danaus plexippus]	646722128	KDR23231.1	416	801	1391	202	410	213	88	115	41.31455399	365	1.18E-34	Transmembrane and ubiquitin-like domain-containing protein 2 [Zootermopsis nevadensis]	546683249	ERL93081.1	412	732	1391	139
c37767_g1	859	357606925	EHJ65285.1	160	191	643	10	160	151	129	140	85.43046358	725	2.88E-93	NADH dehydrogenase [Danaus plexippus]	114052454	NP_001040478.1	159	191	643	9	159	151	123	136	81.45695364	689	7.48E-88	NADH dehydrogenase [ubiquinone] 1 beta subcomplex subunit 10 [Bombyx mori] >gi|121958854|sp|Q1HPL8.1|NDUBA_BOMMO RecName: Full=NADH dehydrogenase [ubiquinone] 1 beta subcomplex subunit 10 [Bombyx mori] >gi|95103064|gb|ABF51473.1| NADH dehydrogenase (ubiquinone) 1 beta subcomplex 10 [Bombyx mori]	557753168	XP_005176329.1	163	191	625	10	154	145	100	124	68.96551724	593	1.90E-73	PREDICTED: NADH dehydrogenase [ubiquinone] 1 beta subcomplex subunit 10-like [Musca domestica]	157124678	XP_001654149.1	165	191	658	1
c51826_g1	230	261335923	CBH09303.1	2058	2	229	1462	1537	76	53	59	69.73684211	261	2.95E-24	similar to CG6734 [Heliconius melpomene]	357603936	EHJ63978.1	1987	2	229	1449	1524	76	53	58	69.73684211	259	4.49E-24	hypothetical protein KGM_04669 [Danaus plexippus]	157121081	XP_001653765.1	1927	2	229	1379	1454	76	48	55	63.15789474	226	1.12E-19	hypothetical protein AaeL_AAEL001647 [Aedes aegypti] >gi|108883011|gb|EAT47236.1| AAEL001647-PA, partial [Aedes aegypti]	568252229	ETN61582.1	2173	2	223	1577
c58601_g1	1037	512899421	XP_004924640.1	162	250	588	49	162	114	83	97	72.80701754	355	2.71E-37	PREDICTED: follicle cell protein 3C-1-like [Bombyx mori]	357615213	EHJ69533.1	163	106	588	1	163	164	92	114	56.09756098	348	3.26E-36	hypothetical protein KGM_19332 [Danaus plexippus]	242005534	XP_002423619.1	200	244	591	81	190	116	48	71	41.37931034	262	1.02E-23	conserved hypothetical protein [Pediculus humanus corporis] >gi|212506779|gb|EEB10881.1| conserved hypothetical protein [Pediculus humanus corporis]	345483805	XP_001606122.2	410	250	591	300
c92659_g1	429	511002529	EPB83961.1	716	1	429	259	401	143	143	143	100	776	1.57E-96	threonyl-tRNA synthetase [Mucor circinelloides f. circinelloides 1006PhL]	384490687	EIE81909.1	713	1	429	254	396	143	131	138	91.60839161	725	6.13E-89	hypothetical protein RO3G_06614 [Rhizopus delemar RA 99-880]	671693867	CDS08596.1	721	1	429	262	404	143	129	137	90.20979021	714	2.41E-87	Putative Threonyl-tRNA synthetase [Absidia idahoensis var. thermophila]	661188078	CDH49718.1	749	1	429	290
c52907_g1	893	512932543	XP_004932571.1	354	539	829	233	329	97	48	65	49.48453608	251	9.97E-22	PREDICTED: uncharacterized protein LOC101738999 [Bombyx mori]	357610918	EHJ67211.1	602	310	576	39	127	90	42	62	46.66666667	199	2.86E-14	hypothetical protein KGM_13805 [Danaus plexippus]
c56820_g1	396	390355728	XP_003728617.1	243	12	359	82	198	118	34	60	28.81355932	150	7.94E-10	PREDICTED: protein unc-13 homolog C-like [Strongylocentrotus purpuratus]	524879045	XP_005096202.1	208	27	365	80	196	117	37	58	31.62393162	139	1.47E-08	PREDICTED: uncharacterized protein PF11_0207-like [Aplysia californica]	662192248	XP_008468975.1	996	3	395	808	943	137	41	72	29.9270073	141	8.28E-08	PREDICTED: uncharacterized protein LOC103506368 [Diaphorina citri]	443727662	ELU14325.1	216	6	365	68
c63780_g1	2478	512918426	XP_004929131.1	302	1670	2383	1	237	238	153	198	64.28571429	854	7.90E-104	PREDICTED: beclin 1-associated autophagy-related key regulator-like [Bombyx mori]	357621581	EHJ73373.1	427	1661	2383	1	241	241	147	194	60.99585062	845	7.15E-101	hypothetical protein KGM_15922 [Danaus plexippus]	328780439	XP_396142.4	478	1670	2353	12	264	253	73	128	28.85375494	312	3.25E-27	PREDICTED: beclin 1-associated autophagy-related key regulator-like [Apis mellifera] >gi|380025107|ref|XP_003696321.1| PREDICTED: beclin 1-associated autophagy-related key regulator-like [Apis florea] >gi|572271375|ref|XP_006613634.1| PREDICTED: beclin 1-associated autophagy-related key regulator-like [Apis dorsata]	383849499	XP_003700382.1	479	1802	2353	12
c61348_g1	2132	357631539	EHJ79009.1	546	78	1400	97	525	444	295	346	66.44144144	1340	4.66E-174	hypothetical protein KGM_15690 [Danaus plexippus]	512918398	XP_004929124.1	512	78	1400	61	499	442	305	355	69.00452489	1335	8.50E-174	PREDICTED: uncharacterized protein LOC101736283, partial [Bombyx mori]	478251373	ENN71839.1	553	141	1397	112	526	419	223	298	53.22195704	1109	1.62E-139	hypothetical protein YQE_11458, partial [Dendroctonus ponderosae]	546686083	ERL95483.1	553	141	1397	112
c67385_g3	1494	512895046	XP_004923578.1	388	184	846	143	371	235	102	136	43.40425532	486	2.88E-52	PREDICTED: uncharacterized protein LOC101745418 [Bombyx mori]	195112700	XP_002000910.1	431	184	1197	33	374	346	114	164	32.94797688	404	1.81E-40	GI22270 [Drosophila mojavensis] >gi|193917504|gb|EDW16371.1| GI22270 [Drosophila mojavensis]	194765027	XP_001964629.1	705	184	1206	30	374	354	113	176	31.92090395	410	3.09E-40	GF23284 [Drosophila ananassae] >gi|190614901|gb|EDV30425.1| GF23284 [Drosophila ananassae]	357620872	EHJ72906.1	326	85	849	10
c59968_g1	1313	134285543	ABO69719.1	441	7	1311	7	441	435	433	435	99.54022989	2201	0	unknown [Nosema bombycis]	484852857	EOB11679.1	452	7	1296	23	452	430	428	430	99.53488372	2178	0	Pyruvate kinase 2, partial [Nosema bombycis CQ1]	484852865	EOB11685.1	632	25	1179	8	392	385	377	380	97.92207792	1904	0	Pyruvate kinase 2, partial [Nosema bombycis CQ1]	484854893	EOB12972.1	228	646	1311	7
c64553_g1	373	357631591	EHJ79060.1	201	190	372	1	61	61	60	61	98.36065574	311	4.12E-33	putative ras-related protein Rab [Danaus plexippus]	512917246	XP_004928841.1	201	190	372	1	61	61	58	61	95.08196721	307	1.91E-32	PREDICTED: ras-related protein Rab-35-like [Bombyx mori]	27469883	AAH41759.1	227	154	372	15	87	73	57	63	78.08219178	295	1.73E-30	RAB35 protein, partial [Xenopus laevis]	33284843	CAE17590.1	76	190	372	1
c76239_g1	226	356525361	XP_003531293.1	444	1	225	90	164	75	75	75	100	400	6.52E-45	PREDICTED: rab GDP dissociation inhibitor alpha-like [Glycine max]	574584635	NP_001276273.1	444	1	225	90	164	75	73	74	97.33333333	391	1.59E-43	rab GDP dissociation inhibitor alpha-like [Glycine max] >gi|255642137|gb|ACU21333.1| unknown [Glycine max]	380293328	AFD50312.1	128	1	225	1	75	75	67	72	89.33333333	366	5.89E-43	rab GDP dissociation inhibitor, partial [Micromeria varia] >gi|380293336|gb|AFD50316.1| rab GDP dissociation inhibitor, partial [Micromeria hyssopifolia]	380293338	AFD50317.1	130	1	225	3
c62008_g1	1467	357608836	EHJ66182.1	629	956	1465	271	437	178	102	113	57.30337079	277	3.10E-23	Rab-related protein [Danaus plexippus]	512932062	XP_004932453.1	315	920	1102	218	278	62	46	47	74.19354839	205	6.23E-15	PREDICTED: taperin-like [Bombyx mori]
c70916_g1	9003	512889762	XP_004922366.1	2379	5375	8719	1272	2362	1170	754	860	64.44444444	3516	0	PREDICTED: LOW QUALITY PROTEIN: endoribonuclease Dcr-1-like [Bombyx mori]	357619534	EHJ72068.1	754	6431	8722	13	753	800	510	571	63.75	2393	0	putative dicer 1 [Danaus plexippus]	195037032	XP_001989969.1	2254	5414	8716	1130	2247	1188	547	709	46.04377104	2355	0	GH18503 [Drosophila grimshawi] >gi|193894165|gb|EDV93031.1| GH18503 [Drosophila grimshawi]	240247227	CAX68236.1	2271	5378	8695	1127
c39972_g1	2008	343481902	AEM44816.1	407	790	1803	2	313	349	103	179	29.51289398	316	2.47E-28	zinc finger DNA binding protein [Pectinophora gossypiella]	662215482	XP_008481625.1	247	787	1449	25	247	226	70	133	30.97345133	257	1.33E-21	PREDICTED: girdin-like [Diaphorina citri]	390336669	XP_003724399.1	267	790	1251	110	266	157	55	96	35.03184713	254	4.48E-21	PREDICTED: uncharacterized protein LOC100893464 [Strongylocentrotus purpuratus]	390370497	XP_003731835.1	267	790	1251	110
c49764_g1	254	357625856	EHJ76147.1	1115	2	247	783	864	82	79	79	96.34146341	447	1.62E-49	putative UPF2 regulator of nonsense transcripts-like protein [Danaus plexippus]	512925703	XP_004930903.1	1108	2	247	778	859	82	71	75	86.58536585	399	5.67E-43	PREDICTED: LOW QUALITY PROTEIN: regulator of nonsense transcripts 2-like [Bombyx mori]	665807005	XP_008551767.1	1156	5	253	782	864	83	56	69	67.46987952	345	1.43E-35	PREDICTED: regulator of nonsense transcripts 2 [Microplitis demolitor]	383859917	XP_003705438.1	1148	5	250	771
c51136_g1	1156	391341193	XP_003744915.1	565	5	994	108	437	343	119	174	34.69387755	450	5.64E-47	PREDICTED: RNA-directed DNA polymerase from mobile element jockey-like [Metaseiulus occidentalis]	391336237	XP_003742488.1	511	5	994	54	381	340	109	178	32.05882353	435	4.23E-45	PREDICTED: RNA-directed DNA polymerase from mobile element jockey-like [Metaseiulus occidentalis]	585695869	XP_006822105.1	394	2	811	132	392	277	103	150	37.18411552	423	2.60E-44	PREDICTED: RNA-directed DNA polymerase from mobile element jockey-like, partial [Saccoglossus kowalevskii]	270013850	EFA10298.1	700	2	865	103
c70108_g1	5356	512900304	XP_004924859.1	2165	15	4982	1	1657	1661	1355	1498	81.57736303	7156	0	PREDICTED: LOW QUALITY PROTEIN: protein sidekick-like [Bombyx mori]	357621018	EHJ73004.1	2135	3	4859	1	1617	1622	1359	1478	83.78545006	7149	0	putative protein sidekick precursor [Danaus plexippus]	557756298	XP_005177886.1	2219	15	4883	62	1676	1634	1009	1239	61.750306	5240	0	PREDICTED: protein sidekick-like [Musca domestica]	665388999	NP_001284757.1	2220	15	4880	69
c59552_g1	1463	357603673	EHJ63874.1	634	54	1304	1	417	417	310	362	74.34052758	1674	0	putative ribonucleoprotein [Danaus plexippus]	512916324	XP_004928613.1	635	54	1289	7	418	412	268	325	65.04854369	1456	0	PREDICTED: 60 kDa SS-A/Ro ribonucleoprotein-like [Bombyx mori]	307210157	EFN86830.1	553	81	1283	13	397	417	144	219	34.5323741	576	9.88E-64	60 kDa SS-A/Ro ribonucleoprotein [Harpegnathos saltator]	328777235	XP_001119982.2	546	87	1286	5
c63944_g1	935	512899184	XP_004924580.1	467	296	934	1	213	213	197	208	92.48826291	1079	5.99E-142	PREDICTED: WD repeat-containing protein 37-like [Bombyx mori]	357621111	EHJ73064.1	466	296	934	1	213	213	192	204	90.14084507	1049	1.84E-137	hypothetical protein KGM_07136 [Danaus plexippus]	646707627	KDR14307.1	493	371	934	44	234	191	129	157	67.53926702	707	7.60E-86	WD repeat-containing protein 37 [Zootermopsis nevadensis]	322802316	EFZ22712.1	471	359	934	55
c37888_g1	848	512935043	XP_004933178.1	228	117	368	8	90	84	35	54	41.66666667	165	7.83E-11	PREDICTED: uncharacterized protein LOC101737608 [Bombyx mori]	328709317	XP_001946277.2	202	111	362	8	90	84	28	51	33.33333333	129	5.15E-06	PREDICTED: uncharacterized protein LOC100161506 [Acyrthosiphon pisum]	641649780	XP_008187014.1	314	129	362	5	81	78	29	46	37.17948718	131	7.34E-06	PREDICTED: myb/SANT-like DNA-binding domain-containing protein 3 [Acyrthosiphon pisum]
c101777_g1	609	472271926	AGI37363.1	124	122	433	17	120	104	56	73	53.84615385	317	8.66E-34	chemosensory protein 2 [Cnaphalocrocis medinalis]	669092324	AII01034.1	124	122	445	17	124	108	54	75	50	309	1.61E-32	chemosensory proteins [Dendrolimus kikuchii]	669092284	AII01014.1	124	122	445	17	124	108	53	75	49.07407407	305	5.44E-32	chemosensory proteins [Dendrolimus houi]	158962511	BAF91716.1	124	131	445	20
c63519_g1	3029	347965190	XP_315470.5	452	1063	2250	9	413	408	138	225	33.82352941	615	4.75E-67	AGAP005466-PA [Anopheles gambiae str. PEST] >gi|333469373|gb|EAA11187.5| AGAP005466-PA [Anopheles gambiae str. PEST]	357619454	EHJ72019.1	514	1060	2247	98	491	402	144	231	35.82089552	609	1.35E-65	putative ionotropic glutamate receptor-invertebrate [Danaus plexippus]	347965188	XP_003435724.1	641	1063	2442	155	602	472	146	253	30.93220339	614	3.58E-65	AGAP005466-PB [Anopheles gambiae str. PEST] >gi|333469374|gb|EGK97276.1| AGAP005466-PB [Anopheles gambiae str. PEST]	642920566	XP_975640.3	554	1063	2631	11
c634_g1	308	511009442	EPB90685.1	331	3	287	1	95	95	95	95	100	493	4.08E-59	monothiol glutaredoxin [Mucor circinelloides f. circinelloides 1006PhL]	671691146	CDS05883.1	226	3	287	1	95	95	69	82	72.63157895	373	2.64E-42	hypothetical protein LRAMOSA08411 [Absidia idahoensis var. thermophila]	595451100	EXX58978.1	261	3	284	3	97	95	58	79	61.05263158	308	2.06E-32	Grx4p [Rhizophagus irregularis DAOM 197198w]	552928033	ESA11920.1	333	3	284	3
c67693_g1	2908	357627044	EHJ76881.1	330	78	1067	1	330	330	277	296	83.93939394	1418	0	cellular retinaldehyde-binding protein [Danaus plexippus]	512929224	XP_004931769.1	329	78	1067	1	329	330	270	294	81.81818182	1381	4.17E-180	PREDICTED: clavesin-1-like [Bombyx mori]	170029318	XP_001842540.1	360	78	923	1	287	288	154	201	53.47222222	728	7.08E-84	cellular retinaldehyde-binding protein [Culex quinquefasciatus] >gi|167881643|gb|EDS45026.1| cellular retinaldehyde-binding protein [Culex quinquefasciatus]	157110946	XP_001651322.1	358	78	923	1
c46130_g1	1937	552937489	ESA20665.1	483	111	1556	6	483	484	171	275	35.33057851	831	6.14E-100	hypothetical protein GLOINDRAFT_18279 [Rhizophagus irregularis DAOM 181602] >gi|595435647|gb|EXX50533.1| hypothetical protein RirG_269910 [Rhizophagus irregularis DAOM 197198w]	669302869	KFD46503.1	480	111	1559	4	480	487	170	258	34.90759754	717	3.06E-83	hypothetical protein M513_12617 [Trichuris suis]	669303167	KFD46787.1	413	288	1556	5	413	427	157	235	36.76814988	702	6.47E-82	hypothetical protein M513_12315 [Trichuris suis]	552915906	ESA01186.1	449	246	1556	5
c68447_g1	6495	357614029	EHJ68865.1	2413	1900	4347	232	1067	881	414	543	46.99205448	1107	4.10E-119	putative PHD finger protein 10 [Danaus plexippus]	512914733	XP_004928215.1	2436	2008	3315	720	1157	454	254	330	55.94713656	866	2.04E-90	PREDICTED: LOW QUALITY PROTEIN: supporter of activation of yellow protein-like [Bombyx mori]
c64692_g2	1889	641679713	XP_008188674.1	268	692	1411	1	242	249	89	133	35.74297189	301	2.38E-27	PREDICTED: uncharacterized protein LOC103310953 [Acyrthosiphon pisum]	157120594	XP_001659678.1	313	680	1399	1	265	270	91	131	33.7037037	259	1.91E-21	hypothetical protein AaeL_AAEL009056 [Aedes aegypti] >gi|108874884|gb|EAT39109.1| AAEL009056-PA [Aedes aegypti]	646719338	KDR21483.1	262	725	1399	1	210	228	78	124	34.21052632	231	3.54E-18	hypothetical protein L798_03987 [Zootermopsis nevadensis]	641649457	XP_008186020.1	280	695	1399	1
c60205_g1	3199	357621171	EHJ73098.1	499	1646	3001	14	467	457	340	381	74.39824945	1399	3.67E-179	hypothetical protein KGM_08340 [Danaus plexippus]	512911829	XP_004927507.1	505	1676	3001	33	463	447	338	372	75.61521253	1333	3.00E-169	PREDICTED: major facilitator superfamily domain-containing protein 8-like [Bombyx mori]	110760114	XP_624526.2	523	1670	3001	20	465	448	261	324	58.25892857	1082	5.73E-132	PREDICTED: major facilitator superfamily domain-containing protein 8-like isoform X2 [Apis mellifera]	646722337	KDR23350.1	535	1649	3010	18
c22579_g1	402	52001235	AAU21498.1	98	98	391	1	98	98	98	98	100	510	3.53E-64	cysteine proteinase inhibitor [Arachis hypogaea] >gi|189503746|gb|ACE06994.1| cystatin [Arachis diogoi] >gi|295809789|emb|CBL59465.1| cystatin [Arachis hypogaea] >gi|340805648|emb|CCC55943.1| cystatin [Arachis hypogaea] >gi|343098239|emb|CCD17863.1| cystatin [Arachis hypogaea]	306773390	CBX19819.1	98	98	391	1	98	98	97	97	98.97959184	505	2.13E-63	cystein proteinase inhibitor [Arachis hypogaea]	340805650	CCC55944.1	98	98	391	1	98	98	97	97	98.97959184	505	2.27E-63	cystatin [Arachis hypogaea]	315000315	CBY78064.1	98	98	391	1
c69725_g1	4449	512913922	XP_004928012.1	1302	177	4058	1	1297	1309	974	1109	74.407945	4663	0	PREDICTED: LOW QUALITY PROTEIN: probable phospholipid-transporting ATPase VD-like, partial [Bombyx mori]	357610767	EHJ67145.1	1037	33	3149	1	1037	1045	791	894	75.6937799	3593	0	hypothetical protein KGM_22456 [Danaus plexippus]	642919679	XP_008192018.1	1398	177	3995	31	1351	1342	720	909	53.65126677	3209	0	PREDICTED: probable phospholipid-transporting ATPase VD isoform X1 [Tribolium castaneum] >gi|642919681|ref|XP_008192019.1| PREDICTED: probable phospholipid-transporting ATPase VD isoform X1 [Tribolium castaneum] >gi|270005885|gb|EFA02333.1| hypothetical protein TcasGA2_TC008001 [Tribolium castaneum]	189236367	XP_968357.2	1375	177	3995	31
c70537_g1	4978	512914269	XP_004928100.1	1788	4076	4915	336	621	290	199	223	68.62068966	999	5.77E-108	PREDICTED: phosphatidylinositol 4-phosphate 3-kinase C2 domain-containing subunit alpha-like [Bombyx mori]	357626550	EHJ76602.1	1555	4076	4915	329	608	287	193	219	67.24738676	936	1.12E-100	hypothetical protein KGM_03320 [Danaus plexippus]	512899674	XP_004924704.1	2232	1597	2187	1987	2183	197	167	181	84.7715736	786	2.17E-81	PREDICTED: probable ubiquitin carboxyl-terminal hydrolase FAF-like [Bombyx mori]	357613443	EHJ68507.1	998	2275	3129	570
c66016_g1	3065	512916133	XP_004928558.1	590	195	1475	1	426	427	371	400	86.8852459	1872	0	PREDICTED: formin-binding protein 1-like [Bombyx mori]	357619499	EHJ72044.1	606	216	1472	17	433	421	355	387	84.32304038	1769	0	hypothetical protein KGM_02996 [Danaus plexippus]	350416239	XP_003490884.1	599	195	1460	1	429	429	270	340	62.93706294	1355	1.34E-171	PREDICTED: formin-binding protein 1 homolog [Bombus impatiens]	571516935	XP_006558463.1	599	195	1460	1
c58766_g1	1026	512896914	XP_004924025.1	553	133	543	18	151	138	69	94	50	294	1.85E-26	PREDICTED: origin recognition complex subunit 2-like [Bombyx mori]	289546587	ADD10138.1	549	133	543	18	151	138	69	94	50	294	1.92E-26	origin recognition complex subunit 2 [Bombyx mori]	357622774	EHJ74169.1	539	163	558	7	133	144	58	80	40.27777778	202	1.53E-14	origin recognition complex subunit 2 [Danaus plexippus]
c89508_g1	392	558707936	AHA86938.1	145	1	369	2	124	123	123	123	100	643	1.04E-83	cuticle tanning hormone bursicon alpha, partial [Plutella xylostella]	88909595	Q4FCM6.1	156	1	387	8	136	129	97	113	75.19379845	534	5.59E-67	RecName: Full=Bursicon; AltName: Full=Bursicon subunit alpha; AltName: Full=Cuticle-tanning hormone; Flags: Precursor [Manduca sexta] >gi|69957177|gb|AAZ04374.1| cuticle tanning hormone bursicon monomer [Manduca sexta]	594543414	AHM02472.1	159	1	378	11	139	129	93	112	72.09302326	503	3.02E-62	bursicon alpha subunit [Helicoverpa armigera]	357611176	EHJ67351.1	812	7	345	210
c54805_g1	1185	484854819	EOB12928.1	442	1	1185	16	410	395	387	393	97.97468354	2054	0	Rab GDP-dissociation inhibitor [Nosema bombycis CQ1]	300708000	XP_002996189.1	427	19	1179	6	388	388	242	311	62.37113402	1274	1.02E-170	hypothetical protein NCER_100747 [Nosema ceranae BRL01] >gi|239605468|gb|EEQ82518.1| hypothetical protein NCER_100747 [Nosema ceranae BRL01]	303388520	XP_003072494.1	428	16	1179	6	393	390	212	281	54.35897436	1116	7.52E-147	RAB protein geranylgeranyltransferase component A [Encephalitozoon intestinalis ATCC 50506] >gi|303301634|gb|ADM11134.1| RAB protein geranylgeranyltransferase component A [Encephalitozoon intestinalis ATCC 50506]	401825548	XP_003886869.1	429	16	1179	6
c39246_g1	221	307211427	EFN87554.1	1729	2	220	792	852	74	38	48	51.35135135	167	7.67E-12	Kinesin-like protein unc-104 [Harpegnathos saltator]	332028320	EGI68367.1	1741	2	220	801	861	74	38	48	51.35135135	167	7.68E-12	Kinesin-like protein unc-104 [Acromyrmex echinatior]	675387211	KFM80108.1	1233	2	220	786	852	79	41	47	51.89873418	165	1.21E-11	Kinesin-like protein unc-104, partial [Stegodyphus mimosarum]	307189944	EFN74180.1	1743	2	220	801
c71451_g1	1156	390370497	XP_003731835.1	267	307	1032	19	266	256	83	134	32.421875	247	3.89E-21	PREDICTED: uncharacterized protein LOC100888230 [Strongylocentrotus purpuratus]	390336669	XP_003724399.1	267	307	1032	19	266	256	82	135	32.03125	246	5.92E-21	PREDICTED: uncharacterized protein LOC100893464 [Strongylocentrotus purpuratus]	512919417	XP_004929373.1	1608	442	1005	1	185	193	73	113	37.8238342	254	1.78E-20	PREDICTED: uncharacterized protein LOC101742112 [Bombyx mori]	662211031	XP_008479185.1	280	361	1035	51
c1976_g1	346	49532906	BAD26688.1	111	8	193	1	62	62	49	56	79.03225806	198	1.86E-17	60S acidic ribosomal protein P2 [Plutella xylostella]	112984336	NP_001037213.1	112	8	193	1	62	62	47	55	75.80645161	192	1.53E-16	ribosomal protein P2 [Bombyx mori] >gi|54609191|gb|AAV34811.1| ribosomal protein P2 [Bombyx mori] >gi|94383893|emb|CAJ98456.1| 60S acidic ribosomal protein P2 [Bombyx mori]	524892638	XP_005102845.1	150	8	193	1	62	62	45	54	72.58064516	193	2.28E-16	PREDICTED: 60S acidic ribosomal protein P2-like isoform X1 [Aplysia californica]	18253045	AAL62467.1	112	8	193	1
c60130_g1	3190	270005481	EFA01929.1	8815	55	2874	491	1428	946	460	636	48.62579281	2461	0	hypothetical protein TcasGA2_TC007543 [Tribolium castaneum]	270005484	EFA01932.1	1475	55	2874	522	1459	950	459	640	48.31578947	2461	0	hypothetical protein TcasGA2_TC007546 [Tribolium castaneum]	270016830	EFA13276.1	1504	61	2931	581	1491	957	443	622	46.29049112	2322	0	hypothetical protein TcasGA2_TC016027 [Tribolium castaneum]	270006314	EFA02762.1	1365	55	2871	404
c57274_g1	1065	512924716	XP_004930663.1	266	594	914	22	127	110	55	70	50	222	5.62E-18	PREDICTED: uncharacterized protein LOC101744095 [Bombyx mori]	389609979	BAM18601.1	111	657	935	12	99	95	47	66	49.47368421	211	1.39E-17	unknown unsecreted protein [Papilio xuthus]
c66980_g2	818	512891615	XP_004922728.1	283	1	555	1	187	190	135	155	71.05263158	649	2.60E-80	PREDICTED: sarcoplasmic calcium-binding protein-like [Bombyx mori]	357618155	EHJ71249.1	276	1	546	3	180	182	129	153	70.87912088	622	1.90E-76	hypothetical protein KGM_08605 [Danaus plexippus]	389613562	BAM20118.1	149	85	555	1	149	158	89	112	56.32911392	430	2.20E-49	unknown unsecreted protein, partial [Papilio xuthus]	568248008	ETN57904.1	275	1	555	1
c50217_g2	570	607366658	EZA60815.1	286	1	441	117	265	151	40	78	26.49006623	151	3.41E-09	hypothetical protein X777_13015 [Cerapachys biroi]	322782886	EFZ10616.1	255	1	423	69	208	145	38	71	26.20689655	135	3.89E-07	hypothetical protein SINV_06726 [Solenopsis invicta]	322785042	EFZ11798.1	284	1	363	94	215	123	33	67	26.82926829	135	4.61E-07	hypothetical protein SINV_03639 [Solenopsis invicta]	322783303	EFZ10878.1	207	1	441	55
c69109_g1	3672	512928742	XP_004931653.1	873	696	2066	82	519	482	269	316	55.80912863	676	3.63E-71	PREDICTED: zinc finger CCCH domain-containing protein 18-like [Bombyx mori]	357608424	EHJ66002.1	499	684	1979	72	493	443	248	292	55.98194131	645	4.43E-70	hypothetical protein KGM_03246 [Danaus plexippus]	546676913	ERL87837.1	916	1689	2051	404	530	127	79	93	62.20472441	317	1.31E-26	hypothetical protein D910_05225 [Dendroctonus ponderosae]	91092090	XP_971602.1	800	1773	2051	326
c67323_g1	2218	357617381	EHJ70758.1	775	23	586	1	192	192	136	158	70.83333333	567	5.18E-59	hypothetical protein KGM_03389 [Danaus plexippus]	512916267	XP_004928594.1	728	26	544	8	180	173	103	140	59.53757225	490	2.35E-49	PREDICTED: CTL-like protein 2-like, partial [Bombyx mori]	195112684	XP_002000902.1	791	26	544	13	187	175	79	117	45.14285714	350	3.04E-31	GI22273 [Drosophila mojavensis] >gi|193917496|gb|EDW16363.1| GI22273 [Drosophila mojavensis]	158290026	XP_311599.4	790	29	559	22
c55089_g2	3380	270005481	EFA01929.1	8815	8	3142	6252	7314	1070	498	684	46.54205607	2475	0	hypothetical protein TcasGA2_TC007543 [Tribolium castaneum]	270005484	EFA01932.1	1475	8	3142	398	1460	1071	496	685	46.31185808	2470	0	hypothetical protein TcasGA2_TC007546 [Tribolium castaneum]	270006314	EFA02762.1	1365	5	3142	276	1336	1067	459	670	43.01780694	2302	0	hypothetical protein TcasGA2_TC008495 [Tribolium castaneum]	270006313	EFA02761.1	1453	5	3142	364
c59141_g1	947	512902220	XP_004925322.1	1157	382	567	1	62	62	36	45	58.06451613	207	4.01E-15	PREDICTED: uncharacterized protein LOC101737721 [Bombyx mori]	322779990	EFZ09785.1	318	397	564	17	72	57	30	40	52.63157895	144	2.15E-07	hypothetical protein SINV_02483 [Solenopsis invicta]	662213361	XP_008480464.1	144	370	618	58	136	83	34	46	40.96385542	132	1.28E-06	PREDICTED: uncharacterized protein LOC103517221 [Diaphorina citri]
c19641_g1	353	484856150	EOB13954.1	309	7	351	1	115	115	105	111	91.30434783	535	2.29E-65	mevalonate kinase [Nosema bombycis CQ1]	685882043	XP_009265453.1	351	7	351	1	126	126	49	75	38.88888889	210	6.16E-18	mevalonate kinase-like protein [Encephalitozoon romaleae SJ-2008] >gi|396082346|gb|AFN83956.1| mevalonate kinase-like protein [Encephalitozoon romaleae SJ-2008]	300706883	XP_002995675.1	317	7	351	4	118	119	52	75	43.69747899	209	6.65E-18	hypothetical protein NCER_101368 [Nosema ceranae BRL01] >gi|239604865|gb|EEQ82004.1| hypothetical protein NCER_101368 [Nosema ceranae BRL01]	530542029	EQB61190.1	121	19	333	8
c96184_g1	405	351720680	NP_001235137.1	95	147	371	21	95	75	47	58	62.66666667	140	4.04E-09	uncharacterized protein LOC100305676 [Glycine max] >gi|255626281|gb|ACU13485.1| unknown [Glycine max]
c51228_g1	1235	357607274	EHJ65429.1	162	240	725	1	162	162	160	162	98.7654321	756	4.01E-96	S-phase kinase-associated protein [Danaus plexippus]	114052370	NP_001040518.1	162	240	725	1	162	162	159	161	98.14814815	752	1.38E-95	S-phase kinase-associated protein [Bombyx mori] >gi|95102716|gb|ABF51299.1| S-phase kinase-associated protein [Bombyx mori]	519900664	AGP04177.1	162	240	725	1	162	162	158	161	97.5308642	750	3.00E-95	SKP1 [Spodoptera frugiperda]	389608869	BAM18046.1	162	240	725	1
c36546_g2	240	289919158	ADD21627.1	215	55	240	154	215	62	58	62	93.5483871	323	2.33E-35	ribosomal protein L10a, partial [Littorina saxatilis]	289919156	ADD21626.1	174	55	240	113	174	62	50	60	80.64516129	292	2.75E-31	ribosomal protein L10a, partial [Nucula nucleus]	524903608	XP_005108000.1	218	55	240	157	218	62	50	60	80.64516129	293	5.75E-31	PREDICTED: 60S ribosomal protein L10a-2-like [Aplysia californica]	676429034	XP_009045469.1	217	55	240	156
c80318_g1	325	484857847	EOB15578.1	612	2	325	141	252	112	90	98	80.35714286	435	1.63E-48	hypothetical protein NBO_2g0069 [Nosema bombycis CQ1]
c62332_g1	807	512894345	XP_004923407.1	322	44	550	47	215	169	152	162	89.9408284	736	6.44E-93	PREDICTED: autophagy-related protein 2 homolog B-like [Bombyx mori]	357610263	EHJ66900.1	1221	44	541	954	1119	166	145	155	87.34939759	663	4.79E-76	hypothetical protein KGM_19940 [Danaus plexippus]	512937465	XP_004933773.1	303	44	484	47	193	147	130	140	88.43537415	620	8.33E-76	PREDICTED: autophagy-related protein 2 homolog B-like, partial [Bombyx mori]	571530719	XP_006567993.1	2024	44	535	1750
c63842_g1	619	357606388	EHJ65047.1	205	137	601	1	156	156	149	152	95.51282051	683	1.52E-87	DnaJ-like protein 7 [Danaus plexippus]	255652887	NP_001157384.1	202	137	619	1	161	162	142	149	87.65432099	617	1.11E-77	DnaJ (Hsp40) homolog 7 [Bombyx mori] >gi|253721955|gb|ACT34041.1| DnaJ-7 [Bombyx mori] >gi|378465851|gb|AFC01221.1| DnaJ-7 [Bombyx mori]	646709820	KDR15509.1	242	137	619	1	162	162	128	141	79.01234568	595	8.63E-74	Cysteine string protein [Zootermopsis nevadensis]	91084337	XP_972793.1	237	137	583	1
c67321_g1	1662	313506246	ADR64702.1	559	11	1456	79	559	485	315	377	64.94845361	1595	0	antennal esterase CXE5 [Spodoptera exigua]	257480037	ACV60232.1	560	11	1456	80	560	485	310	376	63.91752577	1588	0	antennal esterase CXE5 [Spodoptera littoralis]	357606945	EHJ65294.1	571	8	1396	88	551	467	296	360	63.38329764	1586	0	antennal esterase CXE5 [Danaus plexippus]	669296882	AII21981.1	575	11	1396	95
c51442_g1	927	357622365	EHJ73872.1	194	213	773	1	182	187	140	163	74.86631016	709	3.76E-90	hypothetical protein KGM_09018 [Danaus plexippus]	512917001	XP_004928779.1	138	213	617	1	134	135	87	107	64.44444444	433	2.01E-49	PREDICTED: uncharacterized protein LOC101738310 [Bombyx mori]	557778457	XP_005188859.1	207	291	785	34	205	172	76	107	44.18604651	348	3.92E-36	PREDICTED: coiled-coil domain-containing protein 28B-like isoform X2 [Musca domestica]	557778459	XP_005188860.1	206	291	785	34
c66471_g3	958	357608731	EHJ66123.1	437	438	956	58	230	173	146	165	84.39306358	750	9.35E-93	membrane protein TMS1 [Danaus plexippus]	389611297	BAM19260.1	441	438	956	58	230	173	141	160	81.50289017	686	4.02E-83	membrane protein tms1d [Papilio polytes]	383847781	XP_003699531.1	452	438	956	55	227	173	126	145	72.83236994	589	1.26E-68	PREDICTED: probable serine incorporator-like isoform 2 [Megachile rotundata]	383847779	XP_003699530.1	465	438	956	55
c90851_g1	291	4249742	AAD13782.1	486	3	290	11	106	96	83	89	86.45833333	442	2.38E-50	myosin II heavy chain [Ilyanassa obsoleta]	524895745	XP_005104354.1	2122	3	290	8	103	96	84	87	87.5	442	2.85E-48	PREDICTED: myosin heavy chain, striated muscle-like [Aplysia californica]	676496757	XP_009067319.1	270	3	290	10	105	96	80	85	83.33333333	415	3.41E-48	hypothetical protein LOTGIDRAFT_198383 [Lottia gigantea] >gi|556093366|gb|ESO82019.1| hypothetical protein LOTGIDRAFT_198383 [Lottia gigantea]	497653	AAC46490.1	1951	3	290	10
c70716_g1	7117	512915558	XP_004928418.1	1586	4511	6703	33	773	743	499	589	67.16016151	2459	0	PREDICTED: LOW QUALITY PROTEIN: nuclear factor related to kappa-B-binding protein-like [Bombyx mori]	357616460	EHJ70201.1	1555	4520	6706	32	761	741	492	594	66.39676113	2377	0	putative nfrkb [Danaus plexippus]	642920450	XP_975645.2	1403	4529	5506	401	742	348	146	202	41.95402299	646	7.27E-65	PREDICTED: nuclear factor related to kappa-B-binding protein isoform X2 [Tribolium castaneum] >gi|270005227|gb|EFA01675.1| hypothetical protein TcasGA2_TC007248 [Tribolium castaneum]	642920448	XP_008192355.1	1409	4529	5506	407
c103459_g1	257	512917574	XP_004928920.1	624	4	252	149	230	84	52	62	61.9047619	251	3.41E-23	PREDICTED: glucose dehydrogenase [acceptor]-like [Bombyx mori]	395805236	AFN71166.1	624	4	252	149	230	84	51	62	60.71428571	246	1.31E-22	GMCbeta2 [Bombyx mori]	389611882	BAM19497.1	475	4	252	1	82	83	49	60	59.03614458	243	1.80E-22	glucose dehydrogenase, partial [Papilio xuthus]	512917566	XP_004928918.1	622	4	252	148
c19156_g1	231	484853997	EOB12290.1	91	32	229	26	91	66	64	66	96.96969697	256	6.92E-27	Zinc finger, RING-type [Nosema bombycis CQ1]	484857640	EOB15375.1	115	38	229	48	111	64	59	63	92.1875	236	1.45E-23	RING-type zinc finger protein [Nosema bombycis CQ1]
c54270_g1	1241	587012336	XP_003997209.2	157	172	633	1	156	156	141	147	90.38461538	717	2.94E-90	PREDICTED: LOW QUALITY PROTEIN: histone H3.3 [Felis catus]	459180424	XP_002131734.2	176	169	579	40	176	137	136	136	99.27007299	703	6.03E-88	PREDICTED: histone H3.3 isoform 1 [Ciona intestinalis]	4504279	NP_002098.1	136	172	579	1	136	136	136	136	100	699	7.16E-88	histone H3.3 [Homo sapiens] >gi|4885385|ref|NP_005315.1| histone H3.3 [Homo sapiens] >gi|6680159|ref|NP_032236.1| histone H3.3 [Mus musculus] >gi|6680161|ref|NP_032237.1| histone H3.3 [Mus musculus] >gi|16758888|ref|NP_446437.1| histone H3.3 [Rattus norvegicus] >gi|17530867|ref|NP_511095.1| histone H3.3B, isoform A [Drosophila melanogaster] >gi|17647507|ref|NP_523479.1| histone H3.3A, isoform A […
RecName: Full=Histone H3.3 [Homo sapiens] >gi|55977063|sp|P84244.2|H33_MOUSE RecName: Full=Histone H3.3 [Mus musculus] >gi|55977064|sp|P84246.2|H33_RABIT RecName: Full=Histone H3.3 [Oryctolagus cuniculus] >gi|55977065|sp|P84247.2|H33_CHICK RecName: Full=Histone H3.3; AltName: Full=H3.3A/B; AltName: Full=Histone H3 class II [Gallus gallus] >gi|55977066|sp|P84248.2|H33_SPISO RecName: Full=Histone H…	334359125	3AV2	139	172	579	4	139	136	136	136	100	698	8.44E-88	Chain A, The Human Nucleosome Structure Containing The Histone Variant H3.3 >gi|334359129|pdb|3AV2|E Chain E, The Human Nucleosome Structure Containing The Histone Variant H3.3	225703532	ACO07612.1	136	172	579	1	136	136	135	136	99.26470588	697	1.08E-87	Histone H3.3 [Oncorhynchus mykiss]	684378704	XP_009166091.1	136	172	579	1	136	136	135	136	99.26470588	697	1.08E-87	hypothetical protein T265_13221, partial [Opisthorchis viverrini] >gi|56753077|gb|AAW24748.1| SJCHGC01198 protein [Schistosoma japonicum] >gi|226475830|emb|CAX72005.1| Histone H3.3 [Schistosoma japonicum] >gi|226475832|emb|CAX72006.1| Histone H3.3 [Schistosoma japonicum] >gi|226475834|emb|CAX72007.1| Histone H3.3 [Schistosoma japonicum] >gi|226475836|emb|CAX72008.1| Histone H3.3 [Schistosoma japo…	225704818	ACO08255.1	136	172	579	1	136
c69040_g1	2126	357606114	EHJ64923.1	504	268	1782	1	504	505	375	443	74.25742574	1711	0	putative MFS-type transporter [Danaus plexippus]	229892267	NP_001153545.1	509	277	1758	3	498	501	311	383	62.0758483	1421	0	uncharacterized MFS-type transporter [Tribolium castaneum] >gi|270007334|gb|EFA03782.1| hypothetical protein TcasGA2_TC013893 [Tribolium castaneum]	383847889	XP_003699585.1	497	277	1758	4	490	497	321	384	64.58752515	1390	0	PREDICTED: MFS-type transporter C6orf192 homolog [Megachile rotundata]	242022215	XP_002431536.1	503	277	1758	4
c96404_g1	1312	511003240	EPB84648.1	798	3	1310	89	524	436	436	436	100	2292	0	hypothetical protein HMPREF1544_08591 [Mucor circinelloides f. circinelloides 1006PhL]	384492044	EIE83240.1	601	66	1283	76	481	409	267	340	65.28117359	1471	0	hypothetical protein RO3G_07945 [Rhizopus delemar RA 99-880]	671694058	CDS08786.1	677	105	1298	94	497	406	178	261	43.84236453	964	4.12E-120	hypothetical protein LRAMOSA10147 [Absidia idahoensis var. thermophila]	661180661	CDH56591.1	757	105	1289	169
c64698_g1	1733	512900343	XP_004924868.1	473	55	1446	1	464	464	327	386	70.47413793	1639	0	PREDICTED: argininosuccinate lyase-like [Bombyx mori]	357614249	EHJ68986.1	474	49	1431	7	467	461	320	387	69.4143167	1628	0	putative argininosuccinate lyase [Danaus plexippus]	645036463	XP_001605269.2	498	49	1437	32	489	463	224	306	48.38012959	1040	1.23E-131	PREDICTED: argininosuccinate lyase [Nasonia vitripennis]	195115938	XP_002002513.1	476	49	1443	12
c64620_g1	1540	512909097	XP_004926839.1	193	630	1187	1	193	193	144	164	74.61139896	690	1.66E-84	PREDICTED: globin, polymeric component P3-like [Bombyx mori]	642919488	XP_008191892.1	189	648	1187	1	185	185	131	157	70.81081081	625	5.67E-75	PREDICTED: neuroglobin [Tribolium castaneum]	568257038	ETN65407.1	220	648	1118	33	189	157	116	135	73.88535032	589	3.13E-69	cytoglobin-1 [Anopheles darlingi]	665814671	XP_008555957.1	187	648	1187	1
c70509_g1	8099	27368143	AAN87269.1	2360	773	7384	192	2319	2237	735	1202	32.85650425	3064	0	ORF [Drosophila melanogaster]	675368973	KFM61875.1	2930	2534	7516	741	2387	1710	619	960	36.19883041	2689	0	Retrovirus-related Pol polyprotein from transposon 17.6, partial [Stegodyphus mimosarum]	641670381	XP_008185172.1	1734	2453	7240	118	1731	1651	596	921	36.09933374	2645	0	PREDICTED: uncharacterized protein LOC100570266 [Acyrthosiphon pisum]	21214752	CAD32253.1	1830	2456	7426	146
c67757_g1	2273	512919292	XP_004929339.1	824	71	637	628	824	197	160	172	81.21827411	637	5.68E-68	PREDICTED: zinc finger protein ush-like [Bombyx mori]	357628884	EHJ78015.1	807	71	613	621	798	181	139	159	76.79558011	581	1.23E-60	u-shaped [Danaus plexippus]	646699329	KDR09999.1	1139	71	403	819	950	132	74	90	56.06060606	333	6.29E-29	hypothetical protein L798_00234 [Zootermopsis nevadensis]	642922644	XP_971277.2	952	71	406	694
c15337_g1	574	405957124	EKC23357.1	255	296	574	165	255	93	64	73	68.8172043	312	1.18E-31	hypothetical protein CGI_10008733 [Crassostrea gigas]	524894048	XP_005103531.1	238	299	574	141	232	92	61	68	66.30434783	297	1.18E-29	PREDICTED: uncharacterized protein LOC101855962 [Aplysia californica]	443728400	ELU14756.1	257	311	574	163	248	88	47	59	53.40909091	227	1.27E-19	hypothetical protein CAPTEDRAFT_226639 [Capitella teleta]	676496910	XP_009067369.1	269	284	574	167
c60053_g1	1210	389610029	BAM18626.1	310	122	1051	1	310	310	261	288	84.19354839	1439	0	3-hydroxyacyl-coa dehyrogenase [Papilio xuthus]	659495166	AID66694.1	313	128	1051	6	313	308	261	287	84.74025974	1432	0	hydroxyacyl-CoA dehydrogenase [Agrotis segetum]	357613264	EHJ68410.1	310	122	1051	1	310	310	261	285	84.19354839	1428	0	putative 3-hydroxyacyl-coa dehyrogenase [Danaus plexippus]	379698894	NP_001243918.1	310	122	1051	1
c66225_g2	1305	662204884	XP_008475834.1	863	266	1303	512	851	347	111	181	31.98847262	482	4.87E-50	PREDICTED: uncharacterized protein LOC103512826 [Diaphorina citri]	4378025	AAD19348.1	1027	251	1303	680	1021	356	119	182	33.42696629	452	1.92E-45	reverse transcriptase-like protein [Takifugu rubripes]	32394793	AAN15747.1	1015	251	1303	668	1010	354	114	187	32.20338983	450	2.81E-45	reverse transcriptase-like protein [Paralichthys olivaceus]	657812465	XP_008333619.1	953	251	1303	605
c93562_g1	276	511008560	EPB89823.1	218	1	276	5	120	116	92	92	79.31034483	405	2.29E-47	hypothetical protein HMPREF1544_03344 [Mucor circinelloides f. circinelloides 1006PhL]	661179554	CDH57816.1	194	1	156	5	56	52	32	36	61.53846154	184	3.45E-15	hypothetical protein RO3G_11656 [Lichtheimia corymbifera JMRC:FSU:9682]	671690420	CDS05159.1	190	1	156	5	56	52	32	36	61.53846154	183	6.02E-15	hypothetical protein LRAMOSA07688 [Absidia idahoensis var. thermophila]	511000206	EPB81762.1	225	10	114	14
c67695_g1	1386	645905537	AIB07886.1	335	149	1138	10	322	350	126	176	36	413	9.86E-43	Hox cluster protein ShxB, partial [Cameraria ohridella]	645905576	AIB07909.1	360	212	1120	10	332	340	102	158	30	261	4.34E-22	Hox cluster protein ShxB [Polygonia c-album]	645905515	AIB07874.1	381	116	1120	35	378	380	107	163	28.15789474	254	4.45E-21	Hox cluster protein ShxB [Callimorpha dominula]	645905562	AIB07899.1	394	227	1213	20
c49798_g1	1009	484856022	EOB13836.1	260	3	536	83	260	178	176	176	98.87640449	925	2.12E-121	GPI-anchor transamidase [Nosema bombycis CQ1]	300702230	XP_002995141.1	166	506	925	1	136	140	71	101	50.71428571	314	2.17E-31	hypothetical protein NCER_102084 [Nosema ceranae BRL01] >gi|239603973|gb|EEQ81470.1| hypothetical protein NCER_102084 [Nosema ceranae BRL01]	530543358	EQB62232.1	165	506	925	1	135	140	70	103	50	308	1.53E-30	hypothetical protein NAPIS_ORF00194 [Nosema apis BRL 01]	401828537	XP_003887982.1	268	3	500	90
c84710_g1	392	511008654	EPB89915.1	310	3	392	6	135	130	130	130	100	547	5.61E-67	hypothetical protein HMPREF1544_03298 [Mucor circinelloides f. circinelloides 1006PhL]
c26243_g1	404	512920252	XP_004929586.1	800	3	371	257	379	123	55	82	44.71544715	219	5.25E-18	PREDICTED: uncharacterized protein LOC101745389 [Bombyx mori]	357609124	EHJ66312.1	1069	3	392	478	607	130	56	87	43.07692308	212	5.37E-17	hypothetical protein KGM_10851 [Danaus plexippus]
c49036_g1	792	380084992	AFD34175.1	140	377	775	8	140	133	98	116	73.68421053	545	9.32E-67	odorant binding protein 4 [Argyresthia conjugella]	328879864	AEB54589.1	139	377	775	7	139	133	98	115	73.68421053	532	6.43E-65	OBP8 [Helicoverpa armigera]	357607724	EHJ65655.1	139	377	775	7	139	133	95	112	71.42857143	525	8.35E-64	odorant binding protein [Danaus plexippus]	507155157	AGM38606.1	139	377	775	7
c56900_g2	778	512917009	XP_004928781.1	5209	139	774	4488	4698	212	105	147	49.52830189	556	9.98E-61	PREDICTED: probable E3 ubiquitin-protein ligase HERC2-like [Bombyx mori]	662204884	XP_008475834.1	863	61	774	478	715	239	97	153	40.58577406	495	7.74E-54	PREDICTED: uncharacterized protein LOC103512826 [Diaphorina citri]	357611089	EHJ67303.1	144	340	771	1	143	145	85	103	58.62068966	411	8.56E-47	putative ORF2-encoded protein [Danaus plexippus]	357610843	EHJ67176.1	174	268	771	1
c66889_g1	2971	328726602	XP_003248963.1	740	611	2800	37	679	734	242	337	32.97002725	900	1.31E-103	PREDICTED: zinc finger protein 62 homolog [Acyrthosiphon pisum]	328711363	XP_001946669.2	643	857	2800	19	627	653	226	320	34.60949464	867	5.29E-100	PREDICTED: zinc finger protein 845-like [Acyrthosiphon pisum]	641658119	XP_008180607.1	675	644	2800	14	672	728	247	342	33.92857143	869	5.83E-100	PREDICTED: zinc finger protein 62 homolog [Acyrthosiphon pisum]	641659419	XP_008181099.1	855	665	2800	118
c60857_g2	5580	270005481	EFA01929.1	8815	1321	5505	5932	7313	1414	584	842	41.30127298	2863	0	hypothetical protein TcasGA2_TC007543 [Tribolium castaneum]	270005484	EFA01932.1	1475	1321	5505	78	1459	1414	581	842	41.08910891	2853	0	hypothetical protein TcasGA2_TC007546 [Tribolium castaneum]	270005480	EFA01928.1	1418	1321	5505	78	1402	1413	549	799	38.85350318	2592	0	hypothetical protein TcasGA2_TC007542 [Tribolium castaneum]	270014457	EFA10905.1	1398	1327	5559	50
c51941_g1	495	572257788	XP_006607291.1	4307	49	495	2401	2549	149	123	132	82.55033557	602	2.77E-68	PREDICTED: low-density lipoprotein receptor-related protein 2-like isoform X3 [Apis dorsata]	571543551	XP_006559733.1	4520	49	495	2667	2815	149	123	132	82.55033557	601	3.22E-68	PREDICTED: low-density lipoprotein receptor-related protein 2 [Apis mellifera]	572257784	XP_006607289.1	4608	49	495	2702	2850	149	123	132	82.55033557	601	3.30E-68	PREDICTED: low-density lipoprotein receptor-related protein 2-like isoform X1 [Apis dorsata]	357622730	EHJ74141.1	4358	49	495	2677
c13974_g1	289	512939938	XP_004934355.1	529	12	284	64	154	91	44	63	48.35164835	231	1.82E-20	PREDICTED: luciferin 4-monooxygenase-like [Bombyx mori]	512899240	XP_004924594.1	611	18	287	131	220	90	30	50	33.33333333	132	4.05E-07	PREDICTED: luciferin 4-monooxygenase-like [Bombyx mori]	512887384	XP_004921915.1	307	21	284	65	152	90	30	50	33.33333333	128	6.94E-07	PREDICTED: luciferin 4-monooxygenase-like [Bombyx mori]
c69367_g2	360	484856494	EOB14276.1	909	2	343	205	318	114	104	110	91.22807018	564	1.97E-65	valyl-tRNA synthetase, cytoplasmic, partial [Nosema bombycis CQ1]	484852767	EOB11641.1	915	2	343	204	317	114	104	109	91.22807018	559	8.05E-65	valyl tRNA synthetase [Nosema bombycis CQ1]	440494618	ELQ76983.1	1015	2	352	214	336	123	63	87	51.2195122	330	5.03E-33	Valyl-tRNA synthetase [Trachipleistophora hominis]	667634387	XP_008074476.1	1038	2	349	231
c67878_g1	2249	357621899	EHJ73562.1	283	606	1502	5	282	302	188	228	62.25165563	888	6.31E-110	hypothetical protein KGM_01846 [Danaus plexippus]	512889244	XP_004922227.1	272	621	1514	1	271	300	175	213	58.33333333	862	2.78E-106	PREDICTED: sorting nexin-16-like [Bombyx mori]	662192008	XP_008468844.1	284	993	1505	79	262	187	89	126	47.59358289	456	4.89E-48	PREDICTED: sorting nexin-16 isoform X1 [Diaphorina citri] >gi|662192010|ref|XP_008468845.1| PREDICTED: sorting nexin-16 isoform X2 [Diaphorina citri]	646714265	KDR18303.1	289	933	1451	52
c38309_g1	1638	676460999	XP_009055805.1	421	403	1632	1	406	411	252	317	61.31386861	1317	7.63E-175	hypothetical protein LOTGIDRAFT_189800 [Lottia gigantea] >gi|556104960|gb|ESO93612.1| hypothetical protein LOTGIDRAFT_189800 [Lottia gigantea]	524864622	XP_005089146.1	424	403	1632	1	409	410	254	309	61.95121951	1265	4.79E-167	PREDICTED: elongation factor 1-gamma-like [Aplysia californica]	443697707	ELT98041.1	429	403	1632	1	414	414	241	309	58.21256039	1238	7.27E-163	hypothetical protein CAPTEDRAFT_173297 [Capitella teleta]	260830645	XP_002610271.1	431	415	1632	1
c70433_g1	5932	512931030	XP_004932207.1	890	3024	5717	1	886	902	647	761	71.72949002	3219	0	PREDICTED: probable RNA-binding protein 19-like [Bombyx mori]	357616005	EHJ69949.1	888	3051	5717	1	877	896	645	741	71.98660714	3202	0	hypothetical protein KGM_10362 [Danaus plexippus]	512931034	XP_004932208.1	575	125	1849	1	575	575	508	546	88.34782609	2465	0	PREDICTED: transmembrane 9 superfamily member 3-like [Bombyx mori]	357616006	EHJ69950.1	543	221	1849	1
c62910_g2	518	498978912	XP_004528973.1	193	2	229	3	78	76	50	61	65.78947368	297	2.20E-30	PREDICTED: DNA-3-methyladenine glycosylase 1-like [Ceratitis capitata]	114052661	NP_001040489.1	196	8	229	8	81	74	51	60	68.91891892	296	3.57E-30	DNA-3-methyladenine glycosylase I [Bombyx mori] >gi|95103106|gb|ABF51494.1| DNA-3-methyladenine glycosylase I [Bombyx mori]	281206979	EFA81163.1	317	2	259	12	97	86	48	64	55.81395349	289	3.85E-28	DNA-3-methyladenine glycosylase I [Polysphondylium pallidum PN500]	328724463	XP_003248157.1	158	8	229	9
c61426_g1	1511	357612427	EHJ67996.1	413	124	1158	66	412	347	264	309	76.08069164	1486	0	hypothetical protein KGM_08430 [Danaus plexippus]	512919125	XP_004929298.1	398	124	1152	56	398	343	259	307	75.51020408	1466	0	PREDICTED: WD repeat-containing protein 55 homolog isoform X2 [Bombyx mori] >gi|512919129|ref|XP_004929299.1| PREDICTED: WD repeat-containing protein 55 homolog isoform X3 [Bombyx mori]	512919121	XP_004929297.1	410	124	1152	68	410	343	259	307	75.51020408	1465	0	PREDICTED: WD repeat-containing protein 55 homolog isoform X1 [Bombyx mori]	189237082	XP_001810630.1	406	127	1158	58
c66917_g1	1621	357623011	EHJ74333.1	288	642	1508	2	288	289	179	231	61.93771626	986	4.81E-127	hypothetical protein KGM_20477 [Danaus plexippus]	512901721	XP_004925204.1	445	612	1508	147	445	299	175	228	58.52842809	983	3.42E-125	PREDICTED: U3 small nucleolar RNA-associated protein 18 homolog [Bombyx mori]	91077944	XP_966624.1	496	612	1508	198	496	300	124	188	41.33333333	627	1.25E-73	PREDICTED: U3 small nucleolar RNA-associated protein 18 homolog [Tribolium castaneum] >gi|270001438|gb|EEZ97885.1| hypothetical protein TcasGA2_TC000267 [Tribolium castaneum]	380020977	XP_003694351.1	511	612	1508	212
c61962_g1	4572	84801		1178	2211	4571	269	1054	788	482	616	61.16751269	2432	0	hypothetical protein 2 - silkworm transposon mag	688550329	XP_001337220.2	1066	2211	4571	213	1001	797	361	508	45.29485571	1724	0	PREDICTED: uncharacterized protein K02A2.6-like [Danio rerio]	528501348	XP_003200072.2	1300	2211	4571	447	1235	797	361	508	45.29485571	1723	0	PREDICTED: uncharacterized protein K02A2.6-like [Danio rerio]	528504777	XP_005158326.1	1300	2211	4571	447
c21542_g1	249	389611882	BAM19497.1	475	10	243	223	300	78	30	55	38.46153846	196	5.18E-16	glucose dehydrogenase, partial [Papilio xuthus]	512917570	XP_004928919.1	622	1	231	375	451	77	30	48	38.96103896	180	1.29E-13	PREDICTED: glucose dehydrogenase [acceptor]-like [Bombyx mori]	512917574	XP_004928920.1	624	10	243	371	448	78	30	48	38.46153846	178	1.91E-13	PREDICTED: glucose dehydrogenase [acceptor]-like [Bombyx mori]	395805236	AFN71166.1	624	10	243	371
c12988_g1	263	405957391	EKC23605.1	268	2	163	208	261	54	33	38	61.11111111	160	1.11E-11	hypothetical protein CGI_10007187 [Crassostrea gigas]	676424916	XP_009044277.1	260	2	151	209	258	50	26	38	52	151	2.04E-10	hypothetical protein LOTGIDRAFT_155989 [Lottia gigantea] >gi|556116116|gb|ESP04768.1| hypothetical protein LOTGIDRAFT_155989 [Lottia gigantea]	390345408	XP_791357.3	268	5	157	204	255	52	27	41	51.92307692	151	2.15E-10	PREDICTED: 3-oxoacyl-[acyl-carrier-protein] reductase FabG-like [Strongylocentrotus purpuratus]	662206960	XP_008476959.1	256	2	151	202
c11321_g1	525	641650835	XP_008189891.1	142	2	436	4	104	146	43	66	29.45205479	142	7.65E-09	PREDICTED: uncharacterized protein LOC103311868 [Acyrthosiphon pisum]
c93676_g1	203	511011334	EPB92545.1	290	1	141	142	190	49	39	43	79.59183673	194	1.32E-16	hypothetical protein HMPREF1544_00558 [Mucor circinelloides f. circinelloides 1006PhL]
c68078_g2	2782	512914028	XP_004928039.1	657	2	1651	145	657	550	474	496	86.18181818	2465	0	PREDICTED: dynamin-1-like protein-like [Bombyx mori]	646713974	KDR18111.1	724	2	1651	145	724	580	460	495	79.31034483	2383	0	Dynamin-1-like protein [Zootermopsis nevadensis]	380028458	XP_003697918.1	717	2	1651	145	717	580	448	496	77.24137931	2345	0	PREDICTED: dynamin-1-like protein [Apis florea]	340708894	XP_003393052.1	719	2	1651	145
c45347_g1	862	512893659	XP_004923235.1	222	64	804	8	218	248	78	133	31.4516129	301	2.43E-29	PREDICTED: uncharacterized protein LOC101743720 [Bombyx mori]	328706643	XP_003243160.1	356	64	798	6	285	283	77	128	27.20848057	237	6.94E-20	PREDICTED: uncharacterized protein LOC100572795 [Acyrthosiphon pisum]	347967126	XP_001689309.2	294	67	822	26	282	263	74	124	28.13688213	223	3.00E-18	AGAP002074-PA [Anopheles gambiae str. PEST] >gi|333469747|gb|EDO63214.2| AGAP002074-PA [Anopheles gambiae str. PEST]	198462690	XP_001352519.2	363	67	786	21
c107526_g1	229	484855218	EOB13152.1	139	114	227	83	123	41	32	35	78.04878049	138	1.42E-14	hypothetical protein NBO_154g0001 [Nosema bombycis CQ1]
c76552_g1	217	307826692	ADN94478.1	3933	1	216	2727	2798	72	72	72	100	371	5.10E-39	fatty acid synthase isoform 2 [Amylomyces rouxii]	511006389	EPB87701.1	3936	1	216	2730	2801	72	72	72	100	371	5.20E-39	fatty acid synthase [Mucor circinelloides f. circinelloides 1006PhL]	661178818	CDH58408.1	4203	1	216	2997	3068	72	62	71	86.11111111	335	3.52E-34	fatty acid synthase beta subunit dehydratase [Lichtheimia corymbifera JMRC:FSU:9682]	671687971	CDS12520.1	4120	1	216	2914
c63820_g1	1902	512909005	XP_004926816.1	581	137	1801	27	581	557	347	438	62.29802513	1822	0	PREDICTED: acyl-CoA synthetase family member 2, mitochondrial-like [Bombyx mori]	189240709	XP_001813711.1	575	155	1810	21	572	552	255	360	46.19565217	1313	8.73E-171	PREDICTED: acyl-CoA synthetase family member 2, mitochondrial [Tribolium castaneum] >gi|270013541|gb|EFA09989.1| hypothetical protein TcasGA2_TC012154 [Tribolium castaneum]	170028427	XP_001842097.1	582	158	1789	29	576	548	257	360	46.89781022	1284	2.69E-166	AMP dependent coa ligase [Culex quinquefasciatus] >gi|167874252|gb|EDS37635.1| AMP dependent coa ligase [Culex quinquefasciatus]	157106378	XP_001649296.1	586	149	1789	27
c10791_g2	610	511007027	EPB88329.1	262	3	539	84	262	179	179	179	100	804	3.52E-105	hypothetical protein HMPREF1544_04913 [Mucor circinelloides f. circinelloides 1006PhL]	384486850	EIE79030.1	261	3	539	83	261	179	150	166	83.79888268	702	9.69E-90	hypothetical protein RO3G_03735 [Rhizopus delemar RA 99-880]	671688533	CDS02851.1	262	3	539	84	262	179	129	152	72.06703911	648	1.38E-81	hypothetical protein LRAMOSA00254 [Absidia idahoensis var. thermophila]	671690279	CDS05019.1	231	3	524	40
c107294_g1	210	607360300	EZA54631.1	678	14	97	332	359	28	23	25	82.14285714	126	1.23E-06	hypothetical protein X777_04916, partial [Cerapachys biroi]
c58366_g1	2367	357615101	EHJ69473.1	1368	155	1795	8	560	565	364	440	64.42477876	1504	0	hypothetical protein KGM_11783 [Danaus plexippus]	512902940	XP_004925497.1	1791	179	1801	527	1073	550	366	440	66.54545455	1511	0	PREDICTED: uncharacterized protein LOC101743882 [Bombyx mori]	642912432	XP_008193355.1	640	176	1426	19	434	421	193	280	45.8432304	695	3.45E-77	PREDICTED: uncharacterized protein C9orf117 homolog [Tribolium castaneum] >gi|270002924|gb|EEZ99371.1| hypothetical protein TcasGA2_TC005237 [Tribolium castaneum]	478261132	ENN80670.1	594	176	1459	19
c50375_g1	354	646712519	KDR17251.1	1287	26	310	1012	1106	95	61	78	64.21052632	360	5.14E-37	Protein Daple [Zootermopsis nevadensis]	357626779	EHJ76723.1	1360	26	310	1005	1099	95	64	83	67.36842105	336	8.66E-34	hook protein [Danaus plexippus]	158290863	XP_312411.4	1411	26	313	1054	1149	96	60	79	62.5	335	1.17E-33	AGAP002527-PA [Anopheles gambiae str. PEST] >gi|157018102|gb|EAA07494.4| AGAP002527-PA [Anopheles gambiae str. PEST]	512932900	XP_004932658.1	1371	26	310	1009
c75317_g1	282	511006999	EPB88301.1	487	3	281	255	347	93	86	89	92.47311828	463	2.18E-53	hypothetical protein HMPREF1544_04885 [Mucor circinelloides f. circinelloides 1006PhL]	384493555	EIE84046.1	486	3	281	260	352	93	41	59	44.08602151	227	4.15E-20	hypothetical protein RO3G_08751 [Rhizopus delemar RA 99-880]	384491496	EIE82692.1	484	3	278	259	350	92	33	57	35.86956522	186	2.01E-14	hypothetical protein RO3G_07397 [Rhizopus delemar RA 99-880]	671693371	CDS08102.1	479	3	278	241
c5144_g1	273	678200056	KFV67038.1	401	75	269	12	76	65	39	42	60	131	3.43E-07	hypothetical protein N307_00498, partial [Picoides pubescens]	222630783	EEE62915.1	331	42	266	206	280	75	30	45	40	125	1.71E-06	hypothetical protein OsJ_17720 [Oryza sativa Japonica Group]	676493067	XP_009066124.1	1320	75	272	592	657	66	40	42	60.60606061	124	5.02E-06	hypothetical protein LOTGIDRAFT_236773 [Lottia gigantea] >gi|556094521|gb|ESO83174.1| hypothetical protein LOTGIDRAFT_236773 [Lottia gigantea]	913040	AAB34025.1	243	87	260	163
c94234_g1	293	646705361	KDR13115.1	83	59	292	1	78	78	40	53	51.28205128	190	1.07E-16	hypothetical protein L798_13044 [Zootermopsis nevadensis]	195446058	XP_002070608.1	79	71	277	4	72	69	35	48	50.72463768	168	1.42E-13	GK10942 [Drosophila willistoni] >gi|194166693|gb|EDW81594.1| GK10942 [Drosophila willistoni]	118778802	XP_308877.3	82	74	292	1	73	73	36	48	49.31506849	168	1.68E-13	AGAP006879-PA [Anopheles gambiae str. PEST] >gi|116132559|gb|EAA04251.3| AGAP006879-PA [Anopheles gambiae str. PEST]	568248045	ETN57937.1	155	71	292	74
c44144_g1	665	512909270	XP_004926880.1	530	4	651	252	463	216	79	121	36.57407407	384	6.52E-40	PREDICTED: glucosylceramidase-like [Bombyx mori]	642929873	XP_975652.2	513	1	636	241	452	220	81	127	36.81818182	368	8.35E-38	PREDICTED: glucosylceramidase-like [Tribolium castaneum]	357618113	EHJ71207.1	538	1	654	241	458	223	76	127	34.08071749	363	4.80E-37	putative glucocerebrosidase precursor isoform 1 [Danaus plexippus]	270010610	EFA07058.1	463	1	663	193
c10663_g1	263	607368087	EZA62206.1	88	2	259	1	86	86	47	61	54.65116279	266	3.24E-28	hypothetical protein X777_02832, partial [Cerapachys biroi]	607353521	EZA48267.1	114	2	262	26	112	87	41	61	47.12643678	250	1.94E-25	hypothetical protein X777_14099 [Cerapachys biroi]	607353975	EZA48648.1	125	5	262	37	122	86	41	59	47.6744186	240	7.56E-24	hypothetical protein X777_13202 [Cerapachys biroi]	607358468	EZA52871.1	114	2	262	26
c67905_g1	1728	389613642	BAM20149.1	130	159	521	9	130	122	99	112	81.14754098	549	5.36E-64	similar to CG3420, partial [Papilio xuthus]	512916765	XP_004928720.1	134	114	521	1	134	136	98	115	72.05882353	541	8.81E-63	PREDICTED: CDGSH iron-sulfur domain-containing protein 3, mitochondrial-like isoform X1 [Bombyx mori]	512916769	XP_004928721.1	128	159	521	8	128	121	96	108	79.33884298	535	6.78E-62	PREDICTED: CDGSH iron-sulfur domain-containing protein 3, mitochondrial-like isoform X2 [Bombyx mori]	307197096	EFN78464.1	126	168	506	11
c62995_g1	1364	669092344	AII01044.1	108	262	582	1	108	108	72	87	66.66666667	391	2.66E-42	chemosensory proteins [Dendrolimus kikuchii]	669092308	AII01026.1	108	262	582	1	108	108	71	87	65.74074074	387	9.73E-42	chemosensory proteins [Dendrolimus houi]	552955212	AGY49260.1	72	367	582	1	72	72	62	67	86.11111111	342	8.61E-36	putative chemosensory protein, partial [Sesamia inferens]	669092282	AII01013.1	108	325	582	22
c65548_g3	368	512905946	XP_004926073.1	443	48	365	39	144	106	43	66	40.56603774	221	5.12E-19	PREDICTED: facilitated trehalose transporter Tret1-like [Bombyx mori]	512885784	XP_004921654.1	481	48	365	41	146	106	45	68	42.45283019	217	3.04E-18	PREDICTED: facilitated trehalose transporter Tret1-like [Bombyx mori]	512906043	XP_004926098.1	551	75	365	95	191	97	40	56	41.2371134	184	8.57E-14	PREDICTED: facilitated trehalose transporter Tret1-like [Bombyx mori]	270008889	EFA05337.1	453	45	356	39
c69588_g1	3076	512902417	XP_004925371.1	486	1347	2759	14	486	474	300	373	63.29113924	1507	0	PREDICTED: putative inorganic phosphate cotransporter-like [Bombyx mori]	357623646	EHJ74717.1	436	1419	2675	1	419	419	267	337	63.72315036	1386	1.27E-178	permease of the major facilitator superfamily [Danaus plexippus]	512902506	XP_004925391.1	461	1425	2780	5	451	452	227	315	50.22123894	1136	4.45E-141	PREDICTED: putative inorganic phosphate cotransporter-like [Bombyx mori]	512902429	XP_004925374.1	466	1398	2765	11
c57249_g1	429	357616592	EHJ70274.1	1529	1	429	393	537	146	103	119	70.54794521	203	1.17E-15	hypothetical protein KGM_01042 [Danaus plexippus]	512915471	XP_004928397.1	1531	142	429	324	423	100	55	69	55	130	2.17E-06	PREDICTED: protein sprint-like [Bombyx mori]
c51721_g1	616	512907576	XP_004926477.1	150	99	548	1	150	150	147	149	98	785	6.77E-104	PREDICTED: DNA-directed RNA polymerases I, II, and III subunit RPABC3-like [Bombyx mori]	607356707	EZA51205.1	167	87	548	14	167	154	138	149	89.61038961	755	4.26E-99	DNA-directed RNA polymerases I, II, and III subunit RPABC3 [Cerapachys biroi]	357607597	EHJ65602.1	150	99	548	1	150	150	140	144	93.33333333	747	3.93E-98	hypothetical protein KGM_12645 [Danaus plexippus]	383859891	XP_003705425.1	151	99	548	1
c53864_g1	214	389612678	BAM19760.1	163	4	213	1	70	70	43	55	61.42857143	171	1.08E-13	unknown unsecreted protein [Papilio xuthus]	512889101	XP_004922197.1	460	4	183	303	362	60	39	46	65	138	2.87E-08	PREDICTED: FK506-binding protein 59-like [Bombyx mori]	618797945	H9IWW7.1	437	4	183	280	339	60	39	46	65	137	3.11E-08	RecName: Full=Inactive peptidyl-prolyl cis-trans isomerase shutdown [Bombyx mori]
c45890_g1	285	512887405	XP_004921919.1	635	1	282	475	563	94	31	47	32.9787234	124	4.02E-06	PREDICTED: nose resistant to fluoxetine protein 6-like [Bombyx mori]	357617779	EHJ70988.1	746	1	285	476	570	95	28	52	29.47368421	124	4.50E-06	hypothetical protein KGM_02800 [Danaus plexippus]	512887155	XP_004921875.1	465	13	249	192	273	82	28	45	34.14634146	123	5.31E-06	PREDICTED: nose resistant to fluoxetine protein 6-like [Bombyx mori]
c105061_g1	470	66802622	XP_635183.1	468	4	468	120	276	159	92	118	57.86163522	430	1.29E-47	hypothetical protein DDB_G0291392 [Dictyostelium discoideum AX4] >gi|74851446|sp|Q54EQ7.1|Y1392_DICDI RecName: Full=Uncharacterized protein DDB_G0291392; Flags: Precursor [Dictyostelium discoideum] >gi|60463495|gb|EAL61680.1| hypothetical protein DDB_G0291392 [Dictyostelium discoideum AX4]	330804707	XP_003290333.1	472	28	462	126	276	153	68	92	44.44444444	275	5.82E-26	hypothetical protein DICPUDRAFT_92467 [Dictyostelium purpureum] >gi|325079543|gb|EGC33138.1| hypothetical protein DICPUDRAFT_92467 [Dictyostelium purpureum]	281202415	EFA76618.1	478	55	462	122	254	141	54	77	38.29787234	204	3.87E-16	hypothetical protein PPL_09923 [Polysphondylium pallidum PN500]	281202449	EFA76652.1	352	202	462	120
c68799_g1	3514	512925162	XP_004930771.1	868	743	3370	1	868	879	744	817	84.64163823	3859	0	PREDICTED: kinesin-like protein KIF23-like [Bombyx mori]	357620819	EHJ72867.1	863	743	3370	1	863	879	728	796	82.82138794	3736	0	kinesin-like protein KIF23 [Danaus plexippus]	383865787	XP_003708354.1	854	887	3370	1	816	851	430	586	50.52878966	2067	0	PREDICTED: kinesin-like protein KIF23-like [Megachile rotundata]	157131294	XP_001662179.1	870	887	3370	1
c20280_g1	258	484856248	EOB14044.1	180	2	124	139	179	41	40	40	97.56097561	205	2.45E-18	Splicing factor U2AF 26 kDa subunit [Nosema bombycis CQ1]
c64755_g1	2198	357620798	EHJ72850.1	423	219	1430	4	422	420	303	329	72.14285714	1190	4.36E-153	hypothetical protein KGM_20298 [Danaus plexippus]	66772153	AAY55388.1	216	882	1430	31	215	185	92	126	49.72972973	395	1.54E-40	IP04209p [Drosophila melanogaster] >gi|66772235|gb|AAY55429.1| IP04109p [Drosophila melanogaster] >gi|66772305|gb|AAY55464.1| IP04009p [Drosophila melanogaster]	195393284	XP_002055284.1	198	882	1430	13	197	185	92	126	49.72972973	390	4.77E-40	GJ18875 [Drosophila virilis] >gi|194149794|gb|EDW65485.1| GJ18875 [Drosophila virilis]	347970932	XP_001689119.2	474	627	1430	214
c60233_g1	1594	357629130	EHJ78098.1	472	560	1507	1	269	322	209	224	64.9068323	715	2.27E-84	hypothetical protein KGM_10188 [Danaus plexippus]	642910918	XP_008193464.1	493	617	1507	54	374	338	165	205	48.81656805	532	1.41E-57	PREDICTED: microphthalmia-associated transcription factor isoform X2 [Tribolium castaneum]	189233778	XP_975837.2	500	617	1507	54	374	338	165	205	48.81656805	532	1.50E-57	PREDICTED: microphthalmia-associated transcription factor isoform X1 [Tribolium castaneum] >gi|270015063|gb|EFA11511.1| hypothetical protein TcasGA2_TC014225 [Tribolium castaneum]	357604987	EHJ64410.1	135	617	910	19
c50454_g2	486	20799483	AAM28515.1	183	1	462	30	183	154	113	136	73.37662338	653	3.80E-84	acyl-CoA desaturase SexiVPAE [Spodoptera exigua]	20799439	AAM28493.1	183	1	462	30	183	154	110	135	71.42857143	650	1.04E-83	acyl-CoA desaturase PgosMPAE [Pectinophora gossypiella]	514256366	AGO45844.1	333	1	462	109	262	154	114	135	74.02597403	663	1.27E-83	acyl-CoA desaturase HvirIPAE [Heliothis virescens]	512920968	XP_004929766.1	332	1	462	113
c62567_g1	1321	512903168	XP_004925553.1	266	488	1246	16	264	254	188	216	74.01574803	996	2.45E-130	PREDICTED: TATA box-binding protein-like protein 2-like isoform X1 [Bombyx mori]	357612499	EHJ68033.1	283	527	1252	36	283	250	183	208	73.2	954	7.64E-124	putative TATA binding protein [Danaus plexippus]	157126257	XP_001654561.1	234	662	1252	38	234	197	142	167	72.08121827	783	1.01E-98	TATA binding protein, putative [Aedes aegypti] >gi|108882533|gb|EAT46758.1| AAEL002079-PA [Aedes aegypti]	170031575	XP_001843660.1	236	662	1252	40
c56189_g1	1690	484853894	EOB12221.1	515	659	1690	8	354	353	303	310	85.83569405	1002	5.70E-126	hypothetical protein NBO_499gi001, partial [Nosema bombycis CQ1]	303389112	XP_003072789.1	600	1391	1627	10	89	80	34	51	42.5	195	7.07E-13	hypothetical protein Eint_041410 [Encephalitozoon intestinalis ATCC 50506] >gi|303301931|gb|ADM11429.1| hypothetical protein Eint_041410 [Encephalitozoon intestinalis ATCC 50506]	530541996	EQB61159.1	488	728	1000	113	209	98	49	66	50	189	3.60E-12	hypothetical protein NAPIS_ORF01260 [Nosema apis BRL 01]	685879941	XP_009264405.1	598	1394	1648	4
c68252_g1	4054	512886038	XP_004921695.1	1055	237	3419	1	1055	1066	738	871	69.23076923	3820	0	PREDICTED: phosphatidylinositol 4,5-bisphosphate 3-kinase catalytic subunit delta isoform-like [Bombyx mori]	646718599	KDR21011.1	1060	237	3419	1	1058	1068	620	794	58.05243446	3135	0	Phosphatidylinositol-4,5-bisphosphate 3-kinase catalytic subunit delta isoform [Zootermopsis nevadensis]	66518863	XP_623897.1	1071	237	3419	1	1068	1074	619	785	57.63500931	3102	0	PREDICTED: phosphatidylinositol 4,5-bisphosphate 3-kinase catalytic subunit delta isoform-like isoform X2 [Apis mellifera]	383847267	XP_003699276.1	1072	237	3419	1
c57816_g1	3366	270005487	EFA01935.1	758	159	2144	85	742	667	332	456	49.77511244	1781	0	hypothetical protein TcasGA2_TC007549 [Tribolium castaneum]	270005484	EFA01932.1	1475	159	2144	802	1459	667	331	455	49.62518741	1781	0	hypothetical protein TcasGA2_TC007546 [Tribolium castaneum]	270005481	EFA01929.1	8815	159	2144	6656	7313	667	334	456	50.07496252	1786	0	hypothetical protein TcasGA2_TC007543 [Tribolium castaneum]	270006314	EFA02762.1	1365	159	2141	679
c67766_g1	4412	512926937	XP_004931210.1	672	535	2475	1	651	651	533	585	81.87403994	2467	0	PREDICTED: cytoplasmic dynein 1 intermediate chain-like isoform X1 [Bombyx mori]	512926945	XP_004931212.1	665	535	2475	1	644	651	526	578	80.79877112	2411	0	PREDICTED: cytoplasmic dynein 1 intermediate chain-like isoform X3 [Bombyx mori]	512926949	XP_004931213.1	661	535	2475	1	640	651	522	574	80.1843318	2378	0	PREDICTED: cytoplasmic dynein 1 intermediate chain-like isoform X4 [Bombyx mori]	512926957	XP_004931215.1	656	535	2475	1
c38558_g1	224	357610940	EHJ67228.1	727	104	220	530	568	39	23	31	58.97435897	131	2.92E-07	putative acid alpha-glucosidase [Danaus plexippus]
c67786_g1	2805	357619457	EHJ72021.1	722	87	2249	1	722	723	580	643	80.22130014	2733	0	colmedin [Danaus plexippus]	357612436	EHJ68002.1	624	753	2525	22	613	594	408	486	68.68686869	1816	0	colmedin [Danaus plexippus]	170030914	XP_001843332.1	794	102	2282	9	756	768	369	487	48.046875	1501	0	colmedin [Culex quinquefasciatus] >gi|167868812|gb|EDS32195.1| colmedin [Culex quinquefasciatus]	157109031	XP_001650493.1	793	102	2279	7
c99618_g1	219	524874596	XP_005094033.1	537	1	219	166	238	73	41	60	56.16438356	262	3.26E-25	PREDICTED: cysteine sulfinic acid decarboxylase-like isoform X1 [Aplysia californica] >gi|524874598|ref|XP_005094034.1| PREDICTED: cysteine sulfinic acid decarboxylase-like isoform X2 [Aplysia californica] >gi|524874600|ref|XP_005094035.1| PREDICTED: cysteine sulfinic acid decarboxylase-like isoform X3 [Aplysia californica] >gi|524874602|ref|XP_005094036.1| PREDICTED: cysteine sulfinic acid decar…	676479144	XP_009061653.1	526	1	219	142	214	73	40	55	54.79452055	235	2.12E-21	hypothetical protein LOTGIDRAFT_127363 [Lottia gigantea] >gi|556099113|gb|ESO87765.1| hypothetical protein LOTGIDRAFT_127363 [Lottia gigantea]	556945656	XP_005986194.1	419	1	219	151	223	73	38	56	52.05479452	217	2.79E-19	PREDICTED: glutamate decarboxylase-like protein 1-like isoform X2 [Latimeria chalumnae]	556945653	XP_005986193.1	520	1	219	151
c71733_g1	224	599406443	XP_007402181.1	64	47	223	6	64	59	46	46	77.96610169	218	1.90E-21	hypothetical protein PHACADRAFT_265716 [Phanerochaete carnosa HHB-10118-sp] >gi|409039760|gb|EKM49263.1| hypothetical protein PHACADRAFT_265716 [Phanerochaete carnosa HHB-10118-sp]	350633064	EHA21431.1	140	5	223	6	78	73	47	47	64.38356164	212	9.49E-20	hypothetical protein ASPNIDRAFT_46197 [Aspergillus niger ATCC 1015]	657377174	KEH22088.1	235	5	223	29	101	73	46	48	63.01369863	214	2.23E-19	hypothetical protein MTR_7g031847 [Medicago truncatula]	451998781	EMD91245.1	121	5	223	6
c63045_g1	1159	357621057	EHJ73026.1	157	345	782	1	157	157	99	121	63.05732484	457	6.47E-52	hypothetical protein KGM_12610 [Danaus plexippus]	512925839	XP_004930937.1	155	345	773	7	155	149	91	113	61.0738255	454	1.76E-51	PREDICTED: cytochrome b5-like [Bombyx mori]	332374752	AEE62517.1	116	348	632	21	115	95	65	85	68.42105263	400	4.91E-44	unknown [Dendroctonus ponderosae] >gi|478256059|gb|ENN76258.1| hypothetical protein YQE_07223, partial [Dendroctonus ponderosae] >gi|546675990|gb|ERL87085.1| hypothetical protein D910_04486 [Dendroctonus ponderosae]	91079476	XP_967809.1	122	345	632	27
c88225_g1	203	524915332	XP_005112468.1	626	94	201	572	607	36	30	33	83.33333333	150	7.48E-10	PREDICTED: paramyosin-like [Aplysia californica]	42559342	O96064.1	864	94	201	810	845	36	28	34	77.77777778	146	2.91E-09	RecName: Full=Paramyosin [Mytilus galloprovincialis] >gi|4115774|dbj|BAA36517.1| paramyosin [Mytilus galloprovincialis]	676459731	XP_009055396.1	107	94	201	55	90	36	27	31	75	135	4.65E-09	hypothetical protein LOTGIDRAFT_153235 [Lottia gigantea] >gi|556105118|gb|ESO93770.1| hypothetical protein LOTGIDRAFT_153235 [Lottia gigantea]	29119645	CAD79338.1	121	100	201	67
c66082_g1	3568	4521269	BAA76304.1	960	477	3257	5	940	940	515	664	54.78723404	2494	0	endonuclease and reverse transcriptase-like protein [Bombyx mori]	474339	AAA17752.1	960	474	3257	4	940	941	508	669	53.98512221	2484	0	reverse transcriptase [Bombyx mori]	12698289	BAB21761.1	923	474	3206	4	923	924	508	658	54.97835498	2473	0	polyprotein [Bombyx mori]	3859942	AAC72921.1	998	477	3221	7
c19267_g1	353	484853650	EOB12056.1	428	2	352	215	331	117	35	61	29.91452991	140	4.43E-08	hypothetical protein NBO_569g0002 [Nosema bombycis CQ1]	484855539	EOB13381.1	416	2	352	209	325	117	34	60	29.05982906	132	5.43E-07	hypothetical protein NBO_78g0008 [Nosema bombycis CQ1]
c53935_g1	366	484851826	EOB11211.1	109	7	333	1	109	109	107	107	98.16513761	458	2.25E-56	hypothetical protein NBO_1436g0001 [Nosema bombycis CQ1] >gi|484857096|gb|EOB14847.1| hypothetical protein NBO_13g0024 [Nosema bombycis CQ1]	303390356	XP_003073409.1	124	10	333	1	120	120	44	75	36.66666667	196	5.97E-17	hypothetical protein Eint_081170 [Encephalitozoon intestinalis ATCC 50506] >gi|303302555|gb|ADM12049.1| hypothetical protein Eint_081170 [Encephalitozoon intestinalis ATCC 50506]	401827410	XP_003887797.1	123	10	333	1	119	119	44	74	36.97478992	174	1.06E-13	hypothetical protein EHEL_081160 [Encephalitozoon hellem ATCC 50504] >gi|392998804|gb|AFM98816.1| hypothetical protein EHEL_081160 [Encephalitozoon hellem ATCC 50504]	19173444	NP_597247.1	125	10	333	1
c67555_g2	1268	357605371	EHJ64574.1	363	677	1267	144	338	197	124	148	62.94416244	562	2.26E-64	endonuclease-reverse transcriptase [Danaus plexippus]	298204339	ADI61818.1	991	779	1267	409	571	163	106	131	65.03067485	584	1.27E-63	endonuclease-reverse transcriptase [Bombyx mori]	298204323	ADI61810.1	985	677	1267	371	565	197	124	150	62.94416244	567	2.76E-61	endonuclease-reverse transcriptase [Bombyx mori]	298204329	ADI61813.1	987	677	1267	371
c60219_g1	2479	512919071	XP_004929286.1	384	190	1335	3	384	382	311	347	81.41361257	1683	0	PREDICTED: endoplasmic reticulum-Golgi intermediate compartment protein 3-like isoform X1 [Bombyx mori] >gi|512919075|ref|XP_004929287.1| PREDICTED: endoplasmic reticulum-Golgi intermediate compartment protein 3-like isoform X2 [Bombyx mori]	357612408	EHJ67977.1	385	181	1335	1	385	385	312	347	81.03896104	1680	0	hypothetical protein KGM_08440 [Danaus plexippus]	389612123	BAM19583.1	285	481	1335	1	285	285	238	262	83.50877193	1335	9.68E-176	ptx1 protein [Papilio xuthus]	642924566	XP_008194346.1	385	193	1329	4
c79240_g1	325	322966877	P86854.1	156	14	325	28	132	106	35	60	33.01886792	201	1.42E-17	RecName: Full=Perlucin-like protein {ECO:0000303|PubMed:21643827}; Flags: Precursor [Mytilus galloprovincialis]	405972881	EKC37628.1	151	2	325	16	125	110	42	57	38.18181818	193	1.86E-16	Low affinity immunoglobulin epsilon Fc receptor [Crassostrea gigas]	558203602	XP_006132087.1	234	20	325	109	206	102	42	54	41.17647059	193	4.88E-16	PREDICTED: C-type lectin domain family 4 member G isoform X2 [Pelodiscus sinensis]	558203597	XP_006132086.1	297	20	325	172
c69719_g1	3544	512891891	XP_004922795.1	997	556	3477	1	943	1008	570	674	56.54761905	2451	0	PREDICTED: myotubularin-related protein 3-like [Bombyx mori]	357618071	EHJ71165.1	1067	793	3498	24	981	999	527	637	52.75275275	2262	0	myotubularin [Danaus plexippus]	170041892	XP_001848681.1	841	793	2637	20	662	653	326	408	49.92343032	1558	0	myotubularin [Culex quinquefasciatus] >gi|167865475|gb|EDS28858.1| myotubularin [Culex quinquefasciatus]	157105011	XP_001648675.1	1306	793	2628	20
c10378_g1	2809	307168789	EFN61754.1	512	1420	2250	7	274	279	114	167	40.86021505	528	5.84E-55	hypothetical protein EAG_05343 [Camponotus floridanus]	449667119	XP_002163593.2	508	790	1740	188	504	323	128	197	39.62848297	498	5.76E-51	PREDICTED: uncharacterized protein LOC100209012 [Hydra vulgaris]	449683288	XP_002170700.2	469	838	1761	81	388	313	119	187	38.01916933	487	9.18E-50	PREDICTED: uncharacterized protein LOC100197942 [Hydra vulgaris]	170035023	XP_001845371.1	494	997	2226	2
c69958_g1	2715	357613157	EHJ68350.1	671	948	2474	1	481	522	322	373	61.68582375	1259	8.18E-158	hypothetical protein KGM_02974 [Danaus plexippus]	332026905	EGI67006.1	556	1527	2486	6	324	325	191	232	58.76923077	832	1.34E-96	NK-tumor recognition protein [Acromyrmex echinatior]	383850407	XP_003700787.1	578	1527	2483	20	338	325	195	234	60	832	2.09E-96	PREDICTED: uncharacterized protein LOC100879476 [Megachile rotundata]	322778800	EFZ09216.1	547	1527	2486	3
c67323_g2	4876	322782744	EFZ10565.1	940	1600	3591	257	940	693	237	378	34.1991342	990	4.76E-111	hypothetical protein SINV_07136 [Solenopsis invicta]	322794096	EFZ17305.1	888	1591	3675	213	884	723	240	367	33.19502075	876	1.91E-96	hypothetical protein SINV_01227 [Solenopsis invicta]	270014076	EFA10524.1	927	1564	3843	143	906	784	239	392	30.48469388	861	4.00E-94	hypothetical protein TcasGA2_TC012776 [Tribolium castaneum]	270015250	EFA11698.1	641	2089	3747	78
c55193_g1	389	675367515	KFM60417.1	212	2	388	40	165	129	66	83	51.1627907	311	8.35E-33	Zinc finger protein 84, partial [Stegodyphus mimosarum]	658900167	XP_008432912.1	217	2	388	31	156	129	60	83	46.51162791	310	1.10E-32	PREDICTED: gastrula zinc finger protein XlCGF49.1-like [Poecilia reticulata]	158296337	XP_001688958.1	251	2	385	69	197	130	63	81	48.46153846	309	3.50E-32	AGAP006701-PB [Anopheles gambiae str. PEST] >gi|157016462|gb|EDO63964.1| AGAP006701-PB [Anopheles gambiae str. PEST]	675366895	KFM59797.1	258	2	388	115
c67312_g1	2746	357616928	EHJ70487.1	903	20	838	627	903	279	176	224	63.08243728	630	5.29E-66	hypothetical protein KGM_10416 [Danaus plexippus]	512899443	XP_004924646.1	623	44	838	362	623	265	171	210	64.52830189	566	4.01E-59	PREDICTED: serine/arginine repetitive matrix protein 5-like [Bombyx mori]	512899435	XP_004924644.1	135	2336	2665	17	126	110	70	81	63.63636364	366	6.17E-37	PREDICTED: uncharacterized protein LOC101741564 isoform X2 [Bombyx mori]	512899431	XP_004924643.1	159	2336	2665	41
c66281_g1	2187	512915772	XP_004928471.1	660	102	2063	1	660	675	417	513	61.77777778	2129	0	PREDICTED: uncharacterized protein LOC101742164 [Bombyx mori]	357609938	EHJ66750.1	623	195	2021	1	611	622	398	487	63.98713826	2030	0	putative DNA topoisomerase 2-binding protein 1 [Danaus plexippus]	357601927	EHJ63195.1	1629	120	338	7	79	73	44	59	60.2739726	251	5.34E-19	hypothetical protein KGM_14581 [Danaus plexippus]	328780253	XP_394416.4	1297	1377	2024	1074
c55054_g1	1102	357602483	EHJ63417.1	112	106	372	24	112	89	71	80	79.7752809	398	6.43E-44	nanos-P [Danaus plexippus]	512895691	XP_004923732.1	314	106	972	9	314	309	109	163	35.27508091	408	4.53E-43	PREDICTED: uncharacterized protein LOC101738116 [Bombyx mori]	153792169	NP_001093313.1	314	106	969	10	314	308	109	163	35.38961039	407	6.58E-43	zinc finger protein NANOS-P [Bombyx mori] >gi|148524903|dbj|BAF63424.1| zinc finger protein NANOS-P [Bombyx mori]	209490755	ACI49630.1	314	106	969	10
c59600_g1	1545	512915562	XP_004928419.1	581	2	658	347	565	219	118	155	53.88127854	624	4.46E-70	PREDICTED: uncharacterized protein LOC101746992 [Bombyx mori]	512920077	XP_004929542.1	690	110	688	71	263	193	101	139	52.33160622	552	3.99E-59	PREDICTED: putative fatty acyl-CoA reductase CG5065-like [Bombyx mori]	391336237	XP_003742488.1	511	2	1252	59	473	423	138	227	32.62411348	535	6.12E-58	PREDICTED: RNA-directed DNA polymerase from mobile element jockey-like [Metaseiulus occidentalis]	641666824	XP_008183865.1	504	2	613	301
c67424_g1	2505	307611935	NP_001182634.1	478	1273	2502	40	449	410	355	379	86.58536585	1830	0	inorganic phosphate co-transporter [Bombyx mori] >gi|306411081|gb|ADM86145.1| inorganic phosphate co-transporter [Bombyx mori]	357619820	EHJ72248.1	518	1273	2475	91	491	401	354	377	88.27930175	1819	0	putative inorganic phosphate cotransporter [Danaus plexippus]	646705436	KDR13143.1	528	1273	2496	98	505	408	297	342	72.79411765	1577	0	Putative inorganic phosphate cotransporter [Zootermopsis nevadensis]	307212339	EFN88143.1	474	1273	2505	45
c58924_g1	819	484856934	EOB14692.1	267	3	803	1	267	267	261	264	97.75280899	1353	0	hypothetical protein NBO_18g0019 [Nosema bombycis CQ1]	484856214	EOB14012.1	267	3	803	1	267	267	260	263	97.37827715	1352	0	hypothetical protein NBO_42g0002 [Nosema bombycis CQ1]	300702369	XP_002995184.1	237	102	782	6	228	229	94	143	41.04803493	422	5.36E-47	hypothetical protein NCER_102029 [Nosema ceranae BRL01] >gi|239604069|gb|EEQ81513.1| hypothetical protein NCER_102029 [Nosema ceranae BRL01]	300706410	XP_002995473.1	236	111	779	8
c70825_g1	4488	512900327	XP_004924864.1	2235	190	4488	1	1433	1433	1228	1332	85.69434752	6339	0	PREDICTED: LOW QUALITY PROTEIN: CAD protein-like [Bombyx mori]	357626884	EHJ76789.1	2861	175	4488	630	2044	1438	1215	1322	84.49235049	6221	0	putative carbamoyl-phosphate synthase large chain [Danaus plexippus]	170041953	XP_001848709.1	2213	232	4488	4	1427	1430	1092	1235	76.36363636	5519	0	carbamoyl-phosphate synthase large chain [Culex quinquefasciatus] >gi|167865521|gb|EDS28904.1| carbamoyl-phosphate synthase large chain [Culex quinquefasciatus]	91090153	XP_972190.1	2198	193	4488	5
c67551_g2	1921	512909595	XP_004926960.1	889	401	1651	1	417	421	303	356	71.97149644	1446	0	PREDICTED: inactive dipeptidyl peptidase 10-like [Bombyx mori]	357619809	EHJ72238.1	837	875	1921	26	419	396	267	306	67.42424242	1335	1.68E-170	hypothetical protein KGM_18948 [Danaus plexippus]	91087141	XP_975282.1	847	656	1921	34	443	423	194	270	45.86288416	894	3.20E-105	PREDICTED: inactive dipeptidyl peptidase 10 [Tribolium castaneum] >gi|270009589|gb|EFA06037.1| hypothetical protein TcasGA2_TC008867 [Tribolium castaneum]	646702408	KDR11620.1	830	656	1705	1
c67811_g1	5128	190702380	ACE75273.1	1380	1092	3887	429	1367	940	590	751	62.76595745	3254	0	retroelement polyprotein [Glyptapanteles flavicoxis]	1030731	CAA32198.1	1053	1827	3899	374	1051	692	409	532	59.10404624	2206	0	polyprotein [Drosophila melanogaster]	270005484	EFA01932.1	1475	1158	3797	568	1456	900	359	519	39.88888889	1698	0	hypothetical protein TcasGA2_TC007546 [Tribolium castaneum]	270005481	EFA01929.1	8815	1158	3797	6422
c106717_g1	209	380030905	XP_003699079.1	415	2	208	182	250	69	45	51	65.2173913	232	1.93E-21	PREDICTED: carbamoyl-phosphate synthase large chain-like, partial [Apis florea]	556740597	XP_005965842.1	1070	2	205	769	836	68	32	45	47.05882353	177	2.92E-13	PREDICTED: carbamoyl-phosphate synthase large chain, chloroplastic-like [Pantholops hodgsonii]	556758394	XP_005974530.1	1067	2	205	752	819	68	32	46	47.05882353	172	1.36E-12	PREDICTED: carbamoyl-phosphate synthase large chain, chloroplastic-like [Pantholops hodgsonii]	556731533	XP_005961451.1	783	2	205	465
c95046_g1	371	484856878	EOB14639.1	509	1	369	341	463	123	116	120	94.30894309	612	1.68E-74	Phosphatidylinositide phosphatase SAC1 [Nosema bombycis CQ1]	300708178	XP_002996274.1	483	37	369	336	441	111	48	70	43.24324324	202	2.84E-16	hypothetical protein NCER_100659 [Nosema ceranae BRL01] >gi|239605561|gb|EEQ82603.1| hypothetical protein NCER_100659 [Nosema ceranae BRL01]	402465407	EJW01239.1	574	55	357	404	503	101	43	63	42.57425743	197	2.05E-15	hypothetical protein EDEG_00539 [Edhazardia aedis USNM 41457]	667632975	XP_008073770.1	534	52	369	361
c67304_g2	390	441481899	AGC39044.1	194	138	389	3	86	84	63	74	75	347	1.93E-38	protein tyrosine phosphatase 1 [Helicoverpa armigera]	112983354	NP_001036968.1	212	141	389	4	86	83	56	72	67.46987952	323	1.36E-34	protein tyrosine phosphatase [Bombyx mori] >gi|38524575|dbj|BAD02367.1| protein tyrosine phosphatase [Bombyx mori]	357602153	EHJ63294.1	310	129	389	1	85	87	49	67	56.32183908	267	9.46E-26	protein tyrosine phosphatase [Danaus plexippus]	557784666	XP_005191935.1	123	129	389	1
c57236_g1	1611	512929035	XP_004931726.1	149	1040	1477	1	149	150	102	119	68	479	6.72E-54	PREDICTED: uncharacterized protein LOC101741933 [Bombyx mori]	357622240	EHJ73800.1	149	1040	1477	1	149	150	98	118	65.33333333	458	8.61E-51	hypothetical protein KGM_09429 [Danaus plexippus]
c13993_g1	424	47027605	AAT08871.1	340	1	423	202	339	141	70	97	49.64539007	275	1.40E-26	tyrosine recombinase [Tribolium castaneum]	270016221	EFA12667.1	844	4	420	708	842	139	70	91	50.35971223	270	8.00E-25	hypothetical protein TcasGA2_TC010690 [Tribolium castaneum]	270017124	EFA13570.1	215	7	423	80	214	139	66	92	47.48201439	255	2.14E-24	hypothetical protein TcasGA2_TC002108 [Tribolium castaneum]	307176689	EFN66122.1	301	1	384	174
c41720_g1	391	484853872	EOB12203.1	93	174	389	13	84	72	70	70	97.22222222	335	6.57E-38	hypothetical protein NBO_503g0002 [Nosema bombycis CQ1]	484855330	EOB13214.1	93	174	389	13	84	72	67	70	93.05555556	323	4.71E-36	hypothetical protein NBO_111g0005 [Nosema bombycis CQ1]	300708677	XP_002996513.1	176	174	383	92	162	71	28	45	39.43661972	122	2.18E-06	hypothetical protein NCER_100382 [Nosema ceranae BRL01] >gi|239605821|gb|EEQ82842.1| hypothetical protein NCER_100382 [Nosema ceranae BRL01]
c90990_g1	247	676444278	XP_009050377.1	1083	2	247	705	787	83	32	44	38.55421687	147	3.63E-09	hypothetical protein LOTGIDRAFT_158683 [Lottia gigantea] >gi|556110083|gb|ESO98735.1| hypothetical protein LOTGIDRAFT_158683 [Lottia gigantea]	524864610	XP_005089140.1	9884	17	247	8034	8110	77	28	36	36.36363636	139	6.11E-08	PREDICTED: uncharacterized protein LOC101855535 [Aplysia californica]	676495215	XP_009066815.1	592	5	247	294	375	83	27	42	32.53012048	130	4.89E-07	hypothetical protein LOTGIDRAFT_236958 [Lottia gigantea] >gi|556093809|gb|ESO82462.1| hypothetical protein LOTGIDRAFT_236958 [Lottia gigantea]	405969928	EKC34871.1	8976	17	247	4412
c57175_g1	1893	389610351	BAM18787.1	212	153	788	1	212	212	192	205	90.56603774	867	3.59E-109	KDEL receptor [Papilio xuthus]	114051900	NP_001040188.1	212	153	788	1	212	212	192	204	90.56603774	856	1.22E-107	KDEL endoplasmic reticulum protein retention receptor 2 [Bombyx mori] >gi|87248321|gb|ABD36213.1| KDEL endoplasmic reticulum protein retention receptor 2a [Bombyx mori]	357624821	EHJ75451.1	212	153	788	1	212	212	190	203	89.62264151	853	3.26E-107	putative ER lumen protein retaining receptor [Danaus plexippus]	332023553	EGI63789.1	212	153	788	1
c86100_g1	307	512921067	XP_004929790.1	614	28	300	263	363	103	32	54	31.06796117	125	3.62E-06	PREDICTED: uncharacterized protein LOC101745578 [Bombyx mori]
c62411_g1	2088	357620941	EHJ72951.1	256	313	1080	1	256	256	206	237	80.46875	1175	6.68E-154	hypothetical protein KGM_16501 [Danaus plexippus]	682121978	AIN34684.1	256	313	1080	1	256	256	205	240	80.078125	1173	1.25E-153	fatty alcohol acetyltransferase [Agrotis segetum]	512918653	XP_004929186.1	291	241	1014	6	263	258	199	233	77.13178295	1131	9.57E-147	PREDICTED: lysosomal thioesterase PPT2 homolog [Bombyx mori]	91095125	XP_971315.1	285	223	1080	1
c85883_g1	282	405974100	EKC38770.1	466	1	282	364	457	94	86	93	91.4893617	477	1.61E-55	Armadillo repeat-containing protein 4 [Crassostrea gigas]	405950888	EKC18845.1	1074	1	282	972	1065	94	86	93	91.4893617	479	9.19E-54	Armadillo repeat-containing protein 4 [Crassostrea gigas]	676427844	XP_009045080.1	1066	1	282	964	1057	94	84	91	89.36170213	472	9.75E-53	hypothetical protein LOTGIDRAFT_224011 [Lottia gigantea] >gi|556115618|gb|ESP04270.1| hypothetical protein LOTGIDRAFT_224011 [Lottia gigantea]	260819800	XP_002605224.1	1074	1	282	972
c58966_g1	666	357609183	EHJ66338.1	115	76	405	1	107	110	38	63	34.54545455	171	1.06E-12	hypothetical protein KGM_15273 [Danaus plexippus]	556769224	XP_005979820.1	154	118	420	47	144	101	35	63	34.65346535	172	1.87E-12	PREDICTED: protein CutA isoform X1 [Pantholops hodgsonii] >gi|556769226|ref|XP_005979821.1| PREDICTED: protein CutA isoform X2 [Pantholops hodgsonii]	533150601	XP_005389551.1	154	118	411	47	141	98	36	60	36.73469388	170	2.62E-12	PREDICTED: protein CutA isoform X2 [Chinchilla lanigera]	533150599	XP_005389550.1	177	118	411	70
c61020_g1	593	512906986	XP_004926331.1	320	307	570	60	148	89	78	81	87.64044944	237	9.51E-21	PREDICTED: frizzled-5-like [Bombyx mori]	242018229	XP_002429581.1	558	163	570	264	397	137	72	86	52.55474453	203	1.81E-15	class D atypical G-protein coupled receptor GPRfz3, putative [Pediculus humanus corporis] >gi|212514548|gb|EEB16843.1| class D atypical G-protein coupled receptor GPRfz3, putative [Pediculus humanus corporis]	646695044	KDR08218.1	538	160	570	286	417	137	69	84	50.3649635	190	8.00E-14	Frizzled-4, partial [Zootermopsis nevadensis]	357604588	EHJ64242.1	271	175	255	240
c64164_g1	2202	484854512	EOB12701.1	664	207	2201	3	664	667	632	641	94.75262369	2849	0	hypothetical protein NBO_378g0011 [Nosema bombycis CQ1]	484856650	EOB14426.1	201	186	746	15	201	187	181	183	96.79144385	839	5.23E-104	hypothetical protein NBO_28g0065 [Nosema bombycis CQ1]	300708934	XP_002996637.1	641	186	2072	50	641	652	247	381	37.88343558	792	1.48E-91	hypothetical protein NCER_100230 [Nosema ceranae BRL01] >gi|239605954|gb|EEQ82966.1| hypothetical protein NCER_100230 [Nosema ceranae BRL01]	530542842	EQB61904.1	722	567	2201	16
c62516_g1	1292	512922680	XP_004930176.1	870	70	267	810	870	69	43	47	62.31884058	166	1.75E-09	PREDICTED: band 4.1-like protein 4A-like [Bombyx mori]	357602172	EHJ63302.1	786	70	267	712	776	69	46	54	66.66666667	161	7.70E-09	putative band 4.1-like protein 4A [Danaus plexippus]
c68886_g2	557	357623833	EHJ74838.1	1592	67	396	313	433	121	64	79	52.89256198	201	5.65E-15	hypothetical protein KGM_07109 [Danaus plexippus]
c16727_g1	606	524913818	XP_005111733.1	350	25	555	52	230	179	120	150	67.03910615	663	1.13E-82	PREDICTED: heterogeneous nuclear ribonucleoprotein 87F-like isoform X3 [Aplysia californica]	524913816	XP_005111732.1	355	25	555	52	230	179	120	150	67.03910615	661	2.45E-82	PREDICTED: heterogeneous nuclear ribonucleoprotein 87F-like isoform X2 [Aplysia californica]	524913814	XP_005111731.1	356	25	555	52	230	179	120	150	67.03910615	661	2.84E-82	PREDICTED: heterogeneous nuclear ribonucleoprotein 87F-like isoform X1 [Aplysia californica]	524913820	XP_005111734.1	324	25	552	52
c95877_g1	342	511004918	EPB86273.1	242	35	340	140	241	102	102	102	100	524	1.22E-64	hypothetical protein HMPREF1544_06915 [Mucor circinelloides f. circinelloides 1006PhL]
c50727_g1	513	484857528	EOB15267.1	205	3	470	40	195	156	153	153	98.07692308	792	1.15E-104	hypothetical protein NBO_6g0019 [Nosema bombycis CQ1]	85690913	XP_965856.1	179	6	470	13	163	155	60	90	38.70967742	297	1.74E-30	hypothetical protein ECU01_0210 [Encephalitozoon cuniculi GB-M1] >gi|85691157|ref|XP_965978.1| hypothetical protein ECU01_1400 [Encephalitozoon cuniculi GB-M1] >gi|51702022|sp|Q8SQI8.1|Y121_ENCCU RecName: Full=Uncharacterized protein ECU01_0210/ECU01_1400 >gi|19068423|emb|CAD24891.1| BELONGS TO THE NAP/SET FAMILY [Encephalitozoon cuniculi GB-M1] >gi|19068545|emb|CAD25013.1| BELONGS TO THE NAP/SET…	449329821	AGE96090.1	179	6	470	13	163	155	60	90	38.70967742	294	3.99E-30	NAP/SET family protein [Encephalitozoon cuniculi]	303387995	XP_003072232.1	177	6	470	18
c40707_g1	247	357631669	EHJ79138.1	2328	2	247	867	948	82	77	80	93.90243902	399	1.04E-42	hypothetical protein KGM_15461 [Danaus plexippus]	512918203	XP_004929075.1	2363	2	247	865	946	82	72	78	87.80487805	372	4.93E-39	PREDICTED: tetratricopeptide repeat protein 28-like [Bombyx mori]	546687272	ERL96064.1	771	2	247	165	246	82	60	71	73.17073171	309	4.64E-31	hypothetical protein D910_00921 [Dendroctonus ponderosae]	242011457	XP_002426466.1	2338	2	247	822
c1499_g1	288	7768794	BAA95570.1	913	1	288	136	231	96	56	78	58.33333333	335	3.20E-34	RNase H and integrase-like protein [Bombyx mori]	7768792	BAA95569.1	913	1	288	136	231	96	55	77	57.29166667	330	1.37E-33	RNase H and integrase-like protein [Bombyx mori]	658908037	XP_008436743.1	846	1	288	202	299	98	48	60	48.97959184	251	7.67E-23	PREDICTED: uncharacterized protein LOC103482394 [Poecilia reticulata]	542209776	XP_005477940.1	1684	4	288	1257
c67544_g1	2167	512930625	XP_004932105.1	592	173	1963	2	592	602	347	464	57.64119601	1701	0	PREDICTED: spindle assembly abnormal protein 6 homolog [Bombyx mori]	357623876	EHJ74858.1	452	1070	1783	3	235	241	141	176	58.50622407	647	9.52E-73	replication protein A2 [Danaus plexippus]	357610392	EHJ66960.1	235	938	1519	40	233	194	116	153	59.79381443	544	8.56E-61	hypothetical protein KGM_00039 [Danaus plexippus]	665786701	XP_008553670.1	590	269	1618	65
c40993_g1	226	512914233	XP_004928091.1	1234	35	226	289	352	64	51	57	79.6875	271	8.53E-26	PREDICTED: protein sax-3-like [Bombyx mori]	357616961	EHJ70508.1	1229	35	226	284	347	64	45	56	70.3125	248	9.99E-23	putative roundabout [Danaus plexippus]	194759230	XP_001961852.1	1335	35	226	275	338	64	41	49	64.0625	217	1.77E-18	GF15179 [Drosophila ananassae] >gi|190615549|gb|EDV31073.1| GF15179 [Drosophila ananassae]	195433845	XP_002064917.1	1391	35	226	275
c93640_g1	203	511001140	EPB82633.1	522	3	203	263	329	67	67	67	100	180	5.03E-14	hypothetical protein HMPREF1544_10618 [Mucor circinelloides f. circinelloides 1006PhL]
c61688_g1	1977	299930585	ADJ58508.1	324	79	1035	5	324	320	193	233	60.3125	957	1.19E-120	seminal fluid protein HACP001 [Heliconius erato] >gi|358442448|gb|AEU11470.1| seminal fluid protein HACP001 [Heliconius erato]	299930669	ADJ58550.1	324	79	1035	5	324	320	190	235	59.375	920	4.43E-115	seminal fluid protein HACP001 [Heliconius melpomene] >gi|358442436|gb|AEU11464.1| seminal fluid protein HACP001 [Heliconius melpomene]	512895252	XP_004923627.1	336	358	1035	110	336	227	159	187	70.04405286	880	6.05E-109	PREDICTED: trypsin-2-like [Bombyx mori]	358442440	AEU11466.1	271	130	936	2
c67654_g1	2867	512920307	XP_004929599.1	257	993	1652	35	251	225	138	165	61.33333333	630	1.37E-71	PREDICTED: uncharacterized protein LOC101735560 [Bombyx mori]	357618440	EHJ71414.1	362	657	1649	24	351	338	129	181	38.16568047	528	2.28E-56	hypothetical protein KGM_02324 [Danaus plexippus]	512908038	XP_004926584.1	347	657	1532	54	344	300	117	167	39	511	2.98E-54	PREDICTED: uncharacterized protein LOC101737725 [Bombyx mori]	270011699	EFA08147.1	280	669	1160	10
c60355_g1	303	512892054	XP_004922835.1	402	120	302	1	61	61	24	42	39.3442623	140	2.91E-08	PREDICTED: uncharacterized protein LOC101736304 [Bombyx mori]	357625142	EHJ75678.1	400	120	302	1	61	61	25	38	40.98360656	138	5.34E-08	alkaline nuclease [Danaus plexippus]
c25368_g1	305	676443197	XP_009050040.1	76	66	275	3	73	71	27	36	38.02816901	119	1.58E-06	hypothetical protein LOTGIDRAFT_141913, partial [Lottia gigantea] >gi|676491107|ref|XP_009065488.1| hypothetical protein LOTGIDRAFT_146428, partial [Lottia gigantea] >gi|556095171|gb|ESO83824.1| hypothetical protein LOTGIDRAFT_146428, partial [Lottia gigantea] >gi|556110597|gb|ESO99248.1| hypothetical protein LOTGIDRAFT_141913, partial [Lottia gigantea]	125901787	ABN58714.1	1222	72	275	101	169	69	27	37	39.13043478	127	2.79E-06	pol-like protein [Biomphalaria glabrata]
c48160_g1	598	530543357	EQB62231.1	243	3	530	34	209	176	91	120	51.70454545	278	7.89E-27	hypothetical protein NAPIS_ORF00193 [Nosema apis BRL 01]	685881659	XP_009265261.1	223	3	518	38	207	172	64	100	37.20930233	183	8.56E-14	hypothetical protein EROM_091480 [Encephalitozoon romaleae SJ-2008] >gi|396082152|gb|AFN83764.1| hypothetical protein EROM_091480 [Encephalitozoon romaleae SJ-2008]	85014331	XP_955661.1	215	3	518	38	207	172	61	101	35.46511628	175	1.04E-12	hypothetical protein ECU09_1060 [Encephalitozoon cuniculi GB-M1] >gi|19171355|emb|CAD27080.1| hypothetical protein [Encephalitozoon cuniculi GB-M1] >gi|449330362|gb|AGE96616.1| hypothetical protein ECU09_1060 [Encephalitozoon cuniculi]	303390725	XP_003073593.1	215	3	518	38
c66696_g2	2835	512891780	XP_004922767.1	638	1416	2834	132	604	475	215	308	45.26315789	1040	1.89E-125	PREDICTED: uncharacterized protein LOC101735858 [Bombyx mori]	512921016	XP_004929778.1	425	1872	2834	77	397	321	195	251	60.74766355	988	1.00E-120	PREDICTED: uncharacterized protein LOC101743554 [Bombyx mori]	662214437	XP_008481051.1	587	1119	2795	17	580	568	206	310	36.26760563	851	1.21E-98	PREDICTED: RNA-directed DNA polymerase from mobile element jockey-like [Diaphorina citri]	662220910	XP_008484618.1	481	1485	2834	27
c50080_g1	578	512931844	XP_004932400.1	671	1	576	443	634	192	130	154	67.70833333	620	3.72E-73	PREDICTED: probable peroxisomal acyl-coenzyme A oxidase 1-like [Bombyx mori]	357602837	EHJ63527.1	670	1	576	442	633	192	124	149	64.58333333	582	1.27E-67	putative acyl-CoA oxidase [Danaus plexippus]	659495128	AID66675.1	264	1	576	36	227	192	109	143	56.77083333	552	2.78E-67	putative peroxisomal acyl-CoA oxidase, partial [Agrotis segetum]	357610445	EHJ66979.1	467	1	576	238
c50481_g1	268	357602481	EHJ63415.1	977	8	268	552	638	87	53	63	60.91954023	291	2.33E-28	putative zinc finger protein 484 [Danaus plexippus]	383852840	XP_003701933.1	464	23	268	297	378	82	51	61	62.19512195	279	1.30E-27	PREDICTED: zinc finger protein 676-like [Megachile rotundata]	350401136	XP_003486059.1	449	23	268	290	371	82	51	61	62.19512195	278	1.57E-27	PREDICTED: zinc finger protein 227-like [Bombus impatiens]	307190293	EFN74385.1	365	2	268	80
c67407_g1	2054	512925070	XP_004930750.1	116	233	562	7	115	111	64	77	57.65765766	333	3.03E-33	PREDICTED: ets DNA-binding protein pokkuri-like [Bombyx mori]	357606552	EHJ65110.1	105	242	562	1	105	110	64	78	58.18181818	307	1.06E-29	hypothetical protein KGM_20178 [Danaus plexippus]	195383168	XP_002050298.1	172	323	535	91	170	80	41	49	51.25	198	2.65E-14	GJ22079 [Drosophila virilis] >gi|194145095|gb|EDW61491.1| GJ22079 [Drosophila virilis]	22024014	NP_523786.2	177	323	535	96
c60679_g2	929	512896473	XP_004923920.1	284	16	825	8	282	275	187	220	68	826	1.86E-106	PREDICTED: EF-hand calcium-binding domain-containing protein 1-like [Bombyx mori]	357602502	EHJ63421.1	265	28	825	1	264	269	173	211	64.31226766	800	8.87E-103	ef hand protein [Danaus plexippus]	347963518	XP_001237316.2	319	175	819	99	317	222	117	153	52.7027027	585	9.61E-70	AGAP000277-PA [Anopheles gambiae str. PEST] >gi|333467160|gb|EAU77297.2| AGAP000277-PA [Anopheles gambiae str. PEST]	157117549	XP_001658821.1	223	175	819	3
c63492_g1	2183	357613115	EHJ68322.1	499	329	1816	1	498	500	229	347	45.8	1021	7.53E-127	hypothetical protein KGM_11808 [Danaus plexippus]	512936840	XP_004933618.1	590	155	1804	35	581	556	230	356	41.36690647	962	5.56E-117	PREDICTED: sodium-independent sulfate anion transporter-like [Bombyx mori]	345487980	XP_001602717.2	583	134	1774	9	552	548	220	339	40.1459854	959	1.32E-116	PREDICTED: sodium-independent sulfate anion transporter-like [Nasonia vitripennis] >gi|645007822|ref|XP_008203718.1| PREDICTED: sodium-independent sulfate anion transporter-like [Nasonia vitripennis]	642932944	XP_008197198.1	590	113	1816	18
c65536_g2	650	512921783	XP_004929959.1	781	168	650	12	172	161	144	157	89.44099379	702	6.25E-84	PREDICTED: serine/threonine-protein kinase OSR1-like [Bombyx mori]	512922032	XP_004930020.1	490	168	650	8	168	161	142	154	88.19875776	680	2.94E-83	PREDICTED: STE20/SPS1-related proline-alanine-rich protein kinase-like [Bombyx mori]	242020676	XP_002430778.1	479	168	650	12	172	161	144	154	89.44099379	676	7.28E-83	serine/threonine-protein kinase OSR1, putative [Pediculus humanus corporis] >gi|212515975|gb|EEB18040.1| serine/threonine-protein kinase OSR1, putative [Pediculus humanus corporis]	270007652	EFA04100.1	544	168	650	77
c86349_g1	204	669221371	CDW57314.1	1658	1	204	396	463	68	47	56	69.11764706	262	1.22E-24	Bac Ubq Cox and ABC tran and DAGK cat and ABC mem brane and Cyto ox 2 domain containing protein [Trichuris trichiura]	241784962	XP_002414408.1	237	1	204	54	121	68	40	52	58.82352941	215	1.08E-19	cytochrome D ubiquinol oxidase subunit, putative [Ixodes scapularis] >gi|215508619|gb|EEC18073.1| cytochrome D ubiquinol oxidase subunit, putative [Ixodes scapularis]	449474238	XP_004154114.1	373	1	204	17	84	68	38	52	55.88235294	216	2.01E-19	PREDICTED: cytochrome d ubiquinol oxidase subunit 1-like [Cucumis sativus]	443706157	ELU02357.1	361	1	204	91
c62952_g1	1709	512886974	XP_004921845.1	366	259	1296	8	354	347	259	300	74.63976945	1423	0	PREDICTED: aldose reductase-like [Bombyx mori]	357622201	EHJ73765.1	337	319	1299	1	327	327	242	277	74.00611621	1299	4.07E-173	hypothetical protein KGM_09821 [Danaus plexippus]	642927950	XP_008195458.1	335	319	1308	1	332	332	189	245	56.92771084	1030	1.15E-132	PREDICTED: alcohol dehydrogenase [NADP(+)]-like [Tribolium castaneum]	383863763	XP_003707349.1	330	343	1314	8
c56179_g2	1172	512819104	XP_004911589.1	342	489	1166	79	316	242	105	141	43.38842975	452	6.78E-49	PREDICTED: uncharacterized protein K02A2.6-like [Xenopus (Silurana) tropicalis]	340387290	XP_003392140.1	348	489	1058	122	313	192	86	124	44.79166667	425	6.17E-45	PREDICTED: uncharacterized protein K02A2.6-like, partial [Amphimedon queenslandica]	432950626	XP_004084533.1	659	489	1073	81	275	196	92	125	46.93877551	429	1.03E-43	PREDICTED: uncharacterized protein LOC101167511 [Oryzias latipes]	432869966	XP_004071771.1	776	489	1073	526
c38129_g1	691	12597216	BAB21512.1	653	2	691	378	609	232	155	188	66.81034483	868	2.68E-109	TRAS4 [Bombyx mori]	12597220	BAB21514.1	636	2	691	363	592	230	154	181	66.95652174	849	1.31E-106	TRAS6 [Bombyx mori]	74835158	BAE44464.1	809	2	691	15	244	230	143	182	62.17391304	830	3.91E-102	non-LTR retrotransposon CATS [Bombyx mori]	12597222	BAB21515.1	614	14	691	345
c64600_g3	3897	512901464	XP_004925141.1	3981	2680	3882	3054	3454	401	270	321	67.33167082	1237	1.48E-138	PREDICTED: spectrin beta chain, non-erythrocytic 5-like [Bombyx mori]	357604880	EHJ64374.1	1194	2680	3879	319	715	401	264	316	65.83541147	1174	1.22E-135	putative beta chain spectrin [Danaus plexippus]	571537717	XP_006558861.1	4234	2680	3879	3244	3645	402	186	272	46.26865672	856	1.98E-90	PREDICTED: spectrin beta chain, non-erythrocytic 5 isoform X1 [Apis mellifera]	571537724	XP_006558862.1	4209	2680	3879	3244
c66669_g1	2149	512907233	XP_004926391.1	489	303	1850	5	485	516	271	369	52.51937984	1463	0	PREDICTED: solute carrier family 22 member 3-like [Bombyx mori]	357602078	EHJ63266.1	525	300	1832	6	513	516	241	340	46.70542636	1259	3.06E-162	hypothetical protein KGM_15236 [Danaus plexippus]	357618252	EHJ71302.1	497	375	1859	1	485	503	223	339	44.33399602	1202	4.95E-154	hypothetical protein KGM_01446 [Danaus plexippus]	357604111	EHJ64049.1	588	282	1856	43
c67045_g1	2757	357622901	EHJ74261.1	271	1748	2545	6	271	266	232	250	87.21804511	1259	1.64E-163	putative Transcription initiation factor IIF subunit beta [Danaus plexippus]	512925936	XP_004930959.1	262	1748	2524	3	262	260	229	245	88.07692308	1228	6.49E-159	PREDICTED: general transcription factor IIF subunit 2-like [Bombyx mori]	646722081	KDR23184.1	264	1769	2536	8	263	256	211	236	82.421875	1095	4.60E-139	General transcription factor IIF subunit 2 [Zootermopsis nevadensis]	332376103	AEE63192.1	265	1748	2536	6
c76446_g1	220	661887621	CDP08752.1	166	100	219	119	158	40	27	33	67.5	146	2.95E-10	unnamed protein product [Coffea canephora]	255632159	ACU16432.1	152	121	219	120	152	33	26	29	78.78787879	139	2.94E-09	unknown [Glycine max]	351727809	NP_001238709.1	152	121	219	120	152	33	26	29	78.78787879	139	3.02E-09	desiccation protectant protein Lea14 homolog [Glycine max] >gi|1170746|sp|P46519.1|LEA14_SOYBN RecName: Full=Desiccation protectant protein Lea14 homolog [Glycine max] >gi|472850|gb|AAA61564.1| putative desiccation protectant protein, homolog of Lea14, GenBank Accession Number M88321 [Glycine max]	255630218	ACU15464.1	176	121	219	144
c95859_g1	368	484857451	EOB15192.1	529	2	367	6	127	122	119	120	97.54098361	516	3.26E-60	hypothetical protein NBO_7g0010 [Nosema bombycis CQ1]	530542945	EQB61994.1	145	2	358	8	126	119	46	77	38.65546218	216	1.04E-19	hypothetical protein NAPIS_ORF00441 [Nosema apis BRL 01]	300707847	XP_002996117.1	529	2	346	12	127	117	47	71	40.17094017	181	2.27E-13	hypothetical protein NCER_100839 [Nosema ceranae BRL01] >gi|239605387|gb|EEQ82446.1| hypothetical protein NCER_100839 [Nosema ceranae BRL01]	449329402	AGE95674.1	528	2	283	36
c76713_g1	244	512933801	XP_004932881.1	407	2	244	123	203	81	67	76	82.71604938	382	1.91E-42	PREDICTED: uncharacterized protein LOC101744434 [Bombyx mori]	357622664	EHJ74090.1	674	2	244	89	169	81	65	78	80.24691358	386	5.31E-42	hypothetical protein KGM_18655 [Danaus plexippus]	646707560	KDR14261.1	313	2	244	16	96	81	58	69	71.60493827	331	1.20E-35	hypothetical protein L798_10569, partial [Zootermopsis nevadensis]	646707559	KDR14260.1	435	2	244	151
c40593_g1	509	357622141	EHJ73730.1	1304	2	262	1	86	87	56	66	64.36781609	302	1.58E-28	putative zinc finger protein [Danaus plexippus]	512931106	XP_004932226.1	1494	2	262	1	86	87	53	65	60.91954023	284	4.53E-26	PREDICTED: myb-like protein X-like [Bombyx mori]	350417584	XP_003491493.1	320	2	262	1	74	87	36	46	41.37931034	156	6.48E-10	PREDICTED: serendipity locus protein H-1-like [Bombus impatiens]	340718028	XP_003397474.1	320	2	262	1
c97710_g1	262	261245109	NP_001159624.1	385	1	261	69	155	87	56	68	64.36781609	298	1.87E-30	G protein alpha subunit 73B-like protein [Bombyx mori] >gi|217069564|gb|ACJ83251.1| G protein alpha subunit Galpha73B [Bombyx mori]	357609872	EHJ66725.1	247	1	261	69	155	87	51	65	58.62068966	281	8.27E-29	G protein alpha subunit 73B-like protein [Danaus plexippus]	227018362	ACP18847.1	169	1	261	58	146	90	50	61	55.55555556	239	2.67E-23	G protein alpha subunit [Chrysomela tremula]	158295983	XP_316554.4	384	1	261	71
c59581_g1	1758	114052060	NP_001040210.1	193	1052	1630	2	193	194	140	164	72.16494845	755	2.32E-93	RNA binding motif protein 18 [Bombyx mori] >gi|87248397|gb|ABD36251.1| RNA binding motif protein 18 [Bombyx mori]	357625576	EHJ75975.1	159	1052	1600	1	159	184	112	139	60.86956522	569	2.51E-66	RNA binding motif protein 18 [Danaus plexippus]	345495932	XP_001604239.2	199	1052	1618	5	196	196	100	135	51.02040816	446	3.58E-48	PREDICTED: probable RNA-binding protein 18 [Nasonia vitripennis]	383858706	XP_003704840.1	203	1052	1621	7
c65181_g2	2449	512903927	XP_004925737.1	212	493	1104	1	204	204	144	170	70.58823529	784	5.31E-95	PREDICTED: flavin reductase (NADPH)-like isoform X1 [Bombyx mori] >gi|512903931|ref|XP_004925738.1| PREDICTED: flavin reductase (NADPH)-like isoform X2 [Bombyx mori]	357616534	EHJ70247.1	204	493	1098	1	202	202	123	162	60.89108911	695	2.93E-82	hypothetical protein KGM_16514 [Danaus plexippus]	91087179	XP_975411.1	201	493	1092	1	198	200	118	157	59	603	4.17E-69	PREDICTED: flavin reductase (NADPH) [Tribolium castaneum] >gi|270010563|gb|EFA07011.1| hypothetical protein TcasGA2_TC009981 [Tribolium castaneum]	665810366	XP_008553602.1	203	493	1092	1
c62773_g1	1593	385655197	AFI64318.1	334	511	1518	1	331	337	213	259	63.20474777	1173	1.11E-154	neutral lipase [Helicoverpa armigera]	512908407	XP_004926674.1	334	499	1518	1	334	341	210	261	61.58357771	1165	1.99E-153	PREDICTED: pancreatic triacylglycerol lipase-like [Bombyx mori]	357606051	EHJ64896.1	338	511	1446	24	335	315	203	250	64.44444444	1102	5.99E-144	neutral lipase [Danaus plexippus]	357606050	EHJ64895.1	340	511	1518	1
c25267_g1	455	484854942	EOB12999.1	57	1	165	1	55	55	48	48	87.27272727	256	4.15E-26	hypothetical protein NBO_264g0002 [Nosema bombycis CQ1]	484856687	EOB14461.1	146	1	231	67	144	78	40	50	51.28205128	206	8.66E-18	hypothetical protein NBO_27g0018 [Nosema bombycis CQ1]	484856764	EOB14536.1	230	4	429	85	227	143	52	68	36.36363636	176	2.85E-13	hypothetical protein NBO_26g0021 [Nosema bombycis CQ1] >gi|484856766|gb|EOB14538.1| hypothetical protein NBO_26g0023 [Nosema bombycis CQ1]	484854324	EOB12555.1	232	4	351	113
c76790_g1	240	586661560	XP_006830462.1	61	1	117	12	50	39	30	33	76.92307692	146	9.81E-11	hypothetical protein AMTR_s00115p00112450 [Amborella trichopoda] >gi|548836835|gb|ERM97878.1| hypothetical protein AMTR_s00115p00112450 [Amborella trichopoda]	255549450	XP_002515778.1	87	14	106	57	87	31	23	25	74.19354839	114	5.22E-06	conserved hypothetical protein [Ricinus communis] >gi|223545106|gb|EEF46617.1| conserved hypothetical protein [Ricinus communis]
c14713_g1	684	390360178	XP_003729652.1	819	8	646	21	231	213	109	149	51.17370892	617	2.73E-71	PREDICTED: RNA-directed DNA polymerase from mobile element jockey-like, partial [Strongylocentrotus purpuratus]	390339291	XP_003724969.1	697	8	643	16	223	212	102	138	48.11320755	568	6.98E-65	PREDICTED: RNA-directed DNA polymerase from mobile element jockey-like [Strongylocentrotus purpuratus]	390362750	XP_003730216.1	928	5	628	18	225	208	104	137	50	565	8.65E-64	PREDICTED: uncharacterized protein LOC100889615 [Strongylocentrotus purpuratus]	390331918	XP_003723380.1	1045	8	643	16
c103490_g1	363	307187421	EFN72529.1	126	1	318	3	109	107	48	68	44.85981308	240	2.28E-23	Pro-Pol polyprotein [Camponotus floridanus]	270015520	EFA11968.1	1585	1	354	1242	1356	123	49	68	39.83739837	212	3.56E-17	hypothetical protein TcasGA2_TC004049 [Tribolium castaneum]	190702380	ACE75273.1	1380	1	363	990	1110	122	43	67	35.24590164	206	1.96E-16	retroelement polyprotein [Glyptapanteles flavicoxis]	270016660	EFA13106.1	1320	1	363	945
c89468_g1	386	524869728	XP_005091655.1	576	1	384	99	224	128	66	88	51.5625	367	7.81E-39	PREDICTED: uncharacterized protein LOC101853761 [Aplysia californica]
c45188_g1	205	512906758	XP_004926274.1	2200	1	204	1763	1829	68	54	63	79.41176471	304	3.70E-30	PREDICTED: LOW QUALITY PROTEIN: neuroblastoma-amplified sequence-like [Bombyx mori]	357628109	EHJ77552.1	2140	4	204	1702	1767	67	45	57	67.1641791	267	2.87E-25	putative neuroblastoma-amplified protein [Danaus plexippus]
c51286_g1	410	357621925	EHJ73579.1	457	174	410	1	79	79	78	79	98.73417722	420	1.16E-46	beta-tubulin [Danaus plexippus]	389608729	BAM17974.1	457	174	410	1	79	79	77	78	97.46835443	416	4.53E-46	beta-tubulin [Papilio xuthus]	112983456	NP_001036888.1	457	174	410	1	79	79	77	79	97.46835443	415	6.19E-46	beta-tubulin [Bombyx mori] >gi|19773430|dbj|BAB86854.1| beta-tubulin [Bombyx mori]	607363096	EZA57340.1	456	174	410	1
c56605_g1	737	389610061	BAM18642.1	179	72	605	1	179	179	124	148	69.27374302	647	5.56E-82	mitochondrial ribosomal protein L30 [Papilio xuthus]	512916346	XP_004928617.1	178	72	605	1	178	178	116	143	65.16853933	604	2.04E-75	PREDICTED: 39S ribosomal protein L30, mitochondrial-like [Bombyx mori]	357620243	EHJ72508.1	179	72	605	1	179	179	112	141	62.5698324	589	3.52E-73	hypothetical protein KGM_11260 [Danaus plexippus]	557782980	XP_005191100.1	182	87	569	21
c56317_g1	831	389611623	BAM19403.1	210	97	726	1	210	210	167	186	79.52380952	939	3.99E-125	integral membrane protein, Tmp21-I [Papilio xuthus]	512924469	XP_004930603.1	210	97	726	1	210	210	154	180	73.33333333	875	2.26E-115	PREDICTED: transmembrane emp24 domain-containing protein 3-like [Bombyx mori]	170047167	XP_001851105.1	216	97	720	1	211	211	133	165	63.03317536	724	1.48E-92	transmembrane emp24 domain-containing protein 7 [Culex quinquefasciatus] >gi|167869668|gb|EDS33051.1| transmembrane emp24 domain-containing protein 7 [Culex quinquefasciatus]	94469222	ABF18460.1	219	118	714	13
c64926_g1	3035	357626333	EHJ76459.1	461	1545	2930	1	460	462	348	398	75.32467532	1845	0	hypothetical protein KGM_20561 [Danaus plexippus]	512919975	XP_004929516.1	460	1548	2930	1	457	461	331	385	71.80043384	1746	0	PREDICTED: proton-coupled amino acid transporter 2-like [Bombyx mori]	646714943	KDR18729.1	455	1548	2795	30	447	418	276	334	66.02870813	1458	0	Proton-coupled amino acid transporter 4 [Zootermopsis nevadensis]	170034579	XP_001845151.1	487	1545	2930	1
c96408_g1	373	511004538	EPB85906.1	175	89	373	81	175	95	75	78	78.94736842	303	3.58E-32	hypothetical protein HMPREF1544_07322 [Mucor circinelloides f. circinelloides 1006PhL]
c67232_g1	3846	512899710	XP_004924713.1	639	1321	3240	1	638	660	392	485	59.39393939	1729	0	PREDICTED: uncharacterized protein LOC101740448 [Bombyx mori]	357626225	EHJ76386.1	638	1321	3240	1	637	661	395	479	59.75794251	1712	0	putative Amphoterin-induced protein 2 precursor [Danaus plexippus]	157125045	XP_001654226.1	811	1630	3552	13	675	681	282	393	41.40969163	1117	1.52E-131	kek1 [Aedes aegypti] >gi|108882755|gb|EAT46980.1| AAEL001894-PA [Aedes aegypti]	170063709	XP_001867219.1	829	1312	3552	29
c51124_g1	764	484855175	EOB13126.1	180	7	546	1	180	180	176	176	97.77777778	939	5.84E-126	ring finger protein [Nosema bombycis CQ1]	300707418	XP_002995917.1	254	22	762	8	254	248	170	201	68.5483871	920	5.54E-122	hypothetical protein NCER_101067 [Nosema ceranae BRL01] >gi|239605158|gb|EEQ82246.1| hypothetical protein NCER_101067 [Nosema ceranae BRL01]	530542532	EQB61642.1	253	22	762	8	253	248	163	198	65.72580645	864	1.63E-113	retinoblastoma-binding protein [Nosema apis BRL 01]	449329966	AGE96233.1	260	22	762	8
c65631_g1	2761	512909795	XP_004927008.1	1340	610	2124	135	635	506	422	460	83.39920949	2316	0	PREDICTED: protein RIC1 homolog [Bombyx mori]	357606307	EHJ65010.1	1397	604	2127	132	634	508	411	457	80.90551181	2294	0	hypothetical protein KGM_07831 [Danaus plexippus]	270010033	EFA06481.1	1454	592	2124	131	631	520	301	381	57.88461538	1631	0	hypothetical protein TcasGA2_TC009376 [Tribolium castaneum]	642927067	XP_008195123.1	1438	592	2124	131
c87139_g1	296	281202397	EFA76600.1	852	20	295	248	343	98	33	57	33.67346939	151	1.66E-09	LTR-retrotransposon skipper [Polysphondylium pallidum PN500]	281211438	EFA85602.1	1905	20	295	1301	1396	98	33	57	33.67346939	151	2.15E-09	hypothetical protein PPL_01385 [Polysphondylium pallidum PN500]	281205563	EFA79753.1	1918	20	295	1314	1409	98	33	57	33.67346939	151	2.16E-09	hypothetical protein PPL_07444 [Polysphondylium pallidum PN500]	281211420	EFA85584.1	1436	20	295	832
c71259_g1	360	511008876	EPB90131.1	1001	1	360	567	686	120	120	120	100	634	7.19E-75	hypothetical protein HMPREF1544_02965 [Mucor circinelloides f. circinelloides 1006PhL]	384501959	EIE92450.1	952	1	360	531	650	120	103	113	85.83333333	566	1.11E-65	hypothetical protein RO3G_16972 [Rhizopus delemar RA 99-880]	671690946	CDS05684.1	1020	1	360	593	712	120	104	112	86.66666667	561	9.90E-65	hypothetical protein LRAMOSA08212 [Absidia idahoensis var. thermophila]	661181477	CDH56054.1	1001	1	360	574
c65072_g1	1450	357624230	EHJ75088.1	619	3	1421	124	593	476	320	386	67.22689076	1404	0	hypothetical protein KGM_21072 [Danaus plexippus]	512929499	XP_004931836.1	369	3	1022	1	339	341	249	293	73.02052786	1155	3.04E-152	PREDICTED: protein QN1 homolog [Bombyx mori]	642931337	XP_008196536.1	742	24	1238	255	637	408	138	222	33.82352941	376	8.45E-36	PREDICTED: centrosomal protein of 162 kDa [Tribolium castaneum]	270012145	EFA08593.1	542	24	1238	55
c88611_g1	341	542263713	XP_005466510.1	170	11	265	68	157	94	32	46	34.04255319	120	2.73E-06	PREDICTED: sentrin-specific protease 2-like isoform X1 [Oreochromis niloticus]	675871936	XP_009021528.1	918	20	208	737	799	63	24	37	38.0952381	126	3.55E-06	hypothetical protein HELRODRAFT_175918 [Helobdella robusta] >gi|555697245|gb|ESO00478.1| hypothetical protein HELRODRAFT_175918 [Helobdella robusta]	688544580	XP_009298005.1	241	20	256	138	224	87	29	43	33.33333333	122	3.84E-06	PREDICTED: uncharacterized protein LOC103910322 [Danio rerio]	554875660	XP_005947717.1	170	11	265	68
c65225_g1	2599	512894140	XP_004923360.1	773	35	2353	1	773	774	721	744	93.15245478	3860	0	PREDICTED: protein transport protein Sec23A-like isoform X1 [Bombyx mori]	512894144	XP_004923361.1	766	35	2353	1	766	774	714	737	92.24806202	3807	0	PREDICTED: protein transport protein Sec23A-like isoform X2 [Bombyx mori]	642927814	XP_008195413.1	771	35	2353	1	771	773	654	706	84.60543338	3590	0	PREDICTED: protein transport protein Sec23A isoform X1 [Tribolium castaneum]	91086195	XP_971475.1	765	35	2353	1
c69901_g2	916	389608713	BAM17966.1	232	1	597	30	228	199	156	173	78.3919598	863	6.82E-113	cellular repressor of E1A-stimulated genes [Papilio xuthus]	389614737	BAM20392.1	231	1	591	31	227	197	153	171	77.66497462	845	4.57E-110	cellular repressor of E1A-stimulated genes [Papilio polytes]	357627632	EHJ77270.1	223	13	612	25	222	200	152	172	76	826	2.41E-107	putative Protein CREG1 precursor [Danaus plexippus]	512924330	XP_004930569.1	240	1	594	38
c59014_g1	2915	512910179	XP_004927104.1	509	27	1064	117	495	387	123	185	31.78294574	383	9.05E-36	PREDICTED: uncharacterized protein LOC101745134 [Bombyx mori]	357624738	EHJ75396.1	318	678	938	172	260	89	35	54	39.3258427	157	3.02E-08	hypothetical protein KGM_03601 [Danaus plexippus]
c85383_g1	282	512928598	XP_004931617.1	479	33	281	1	83	83	43	61	51.80722892	264	2.23E-25	PREDICTED: alanine--glyoxylate aminotransferase 2, mitochondrial-like [Bombyx mori]	110611262	ABG77980.1	410	84	281	40	105	66	35	51	53.03030303	236	9.93E-22	alanine-glyoxylate transaminase 1 [Glossina morsitans morsitans]	512928590	XP_004931615.1	859	60	281	12	84	74	39	56	52.7027027	238	3.31E-21	PREDICTED: alanine--glyoxylate aminotransferase 2, mitochondrial-like [Bombyx mori]	642910313	XP_969816.2	483	42	281	8
c27784_g1	205	484852510	EOB11527.1	339	2	205	192	258	68	54	56	79.41176471	206	4.01E-18	hypothetical protein NBO_1103g0002 [Nosema bombycis CQ1]	484852501	EOB11521.1	260	2	205	105	179	75	59	63	78.66666667	172	1.12E-13	Calcium-binding EF-hand [Nosema bombycis CQ1]	484857708	EOB15443.1	372	2	205	183	264	82	60	62	73.17073171	173	2.76E-13	hypothetical protein NBO_4g0071, partial [Nosema bombycis CQ1]
c59496_g1	1594	357612962	EHJ68251.1	284	21	872	1	281	284	251	263	88.38028169	1123	6.43E-148	hypothetical protein KGM_00609 [Danaus plexippus]	512920952	XP_004929762.1	324	21	872	1	285	290	248	263	85.51724138	1046	1.02E-135	PREDICTED: small conductance calcium-activated potassium channel protein-like [Bombyx mori]	646703176	KDR11992.1	897	6	824	1	340	342	143	174	41.8128655	462	2.28E-46	Small conductance calcium-activated potassium channel protein, partial [Zootermopsis nevadensis]	571559355	XP_006566373.1	984	3	851	9
c34383_g2	937	642939658	XP_008201338.1	377	205	807	104	308	205	166	182	80.97560976	887	2.86E-114	PREDICTED: pair-rule protein odd-paired-like [Tribolium castaneum] >gi|270015215|gb|EFA11663.1| hypothetical protein TcasGA2_TC010234 [Tribolium castaneum]	646712381	KDR17163.1	343	217	753	138	317	180	157	167	87.22222222	859	1.43E-110	hypothetical protein L798_08424, partial [Zootermopsis nevadensis]	242013026	XP_002427222.1	473	214	777	172	367	196	157	174	80.10204082	871	1.54E-110	zinc finger protein ZIC, putative [Pediculus humanus corporis] >gi|212511526|gb|EEB14484.1| zinc finger protein ZIC, putative [Pediculus humanus corporis]	529249815	CDF52138.1	281	226	777	11
c65926_g1	1848	357620841	EHJ72883.1	211	131	550	1	140	140	124	136	88.57142857	494	1.11E-54	putative ferric reductase-like protein [Danaus plexippus]	512911153	XP_004927344.1	143	131	547	1	139	139	121	133	87.05035971	477	4.52E-53	PREDICTED: vesicle transport protein GOT1B-like [Bombyx mori]	642916832	XP_008199521.1	140	131	550	1	140	140	102	122	72.85714286	431	1.06E-46	PREDICTED: vesicle transport protein GOT1B isoform X2 [Tribolium castaneum]	646703896	KDR12335.1	140	131	550	1
c54815_g1	829	357609316	EHJ66391.1	313	3	686	48	287	241	91	142	37.7593361	429	3.69E-47	hypothetical protein KGM_06314 [Danaus plexippus]	668450203	KFB39514.1	250	39	692	1	228	233	93	132	39.91416309	415	9.37E-46	hypothetical protein ZHAS_00006855 [Anopheles sinensis]	270005489	EFA01937.1	237	60	692	2	220	220	88	125	40	405	1.57E-44	hypothetical protein TcasGA2_TC007551 [Tribolium castaneum]	642919519	XP_008191907.1	451	27	692	205
c55023_g1	700	484855606	EOB13442.1	130	277	666	1	130	130	127	128	97.69230769	654	6.73E-84	hypothetical protein NBO_73g0008 [Nosema bombycis CQ1]	484855479	EOB13326.1	130	277	666	1	130	130	127	127	97.69230769	650	3.12E-83	hypothetical protein NBO_81g0019 [Nosema bombycis CQ1]	530541929	EQB61099.1	133	289	666	7	133	127	66	88	51.96850394	330	3.21E-35	protein fam72a [Nosema apis BRL 01]	696989118	XP_009562157.1	147	277	663	1
c63526_g1	1754	512895113	XP_004923595.1	299	287	1027	11	257	247	174	209	70.44534413	976	7.15E-125	PREDICTED: uncharacterized protein LOC101735993 [Bombyx mori]	357622359	EHJ73868.1	258	398	1027	1	211	211	138	172	65.4028436	759	4.61E-93	hypothetical protein KGM_10974 [Danaus plexippus]	195443966	XP_002069657.1	414	248	1000	36	309	279	113	154	40.50179211	505	5.42E-54	GK11457 [Drosophila willistoni] >gi|194165742|gb|EDW80643.1| GK11457 [Drosophila willistoni]	195056031	XP_001994916.1	448	266	1000	49
c68290_g1	2857	512911689	XP_004927474.1	512	821	2542	15	512	575	339	402	58.95652174	1639	0	PREDICTED: nucleosomal histone kinase 1-like [Bombyx mori]	646685178	KDR03819.1	474	1574	2542	22	346	326	182	237	55.82822086	998	2.50E-121	Nucleosomal histone kinase 1 [Zootermopsis nevadensis]	157141863	XP_001647764.1	614	1574	2542	18	344	328	179	231	54.57317073	966	5.86E-115	serine/threonine-protein kinase vrk [Aedes aegypti] >gi|108868058|gb|EAT32432.1| AAEL015389-PA [Aedes aegypti]	157116475	XP_001658511.1	614	1574	2542	18
c65250_g1	2485	512899319	XP_004924614.1	230	1679	2356	1	230	230	178	201	77.39130435	960	1.23E-120	PREDICTED: SPRY domain-containing protein 7-like isoform X1 [Bombyx mori]	357608693	EHJ66096.1	231	1679	2356	1	231	231	176	200	76.19047619	950	3.89E-119	hypothetical protein KGM_13753 [Danaus plexippus]	512899323	XP_004924615.1	216	1775	2356	1	198	198	143	166	72.22222222	773	2.70E-93	PREDICTED: SPRY domain-containing protein 7-like isoform X2 [Bombyx mori]	170052644	XP_001862316.1	226	1679	2356	1
c65420_g1	2404	484854341	EOB12565.1	553	739	2370	1	553	553	533	536	96.38336347	2434	0	hypothetical protein NBO_411g0001 [Nosema bombycis CQ1]	610350524	AHW68387.1	291	1510	2370	1	291	292	277	279	94.8630137	1342	4.25E-177	hypothetical protein NP_07D02 [Nosema pernyi]	484854342	EOB12566.1	180	3	464	27	180	154	142	150	92.20779221	725	4.97E-87	hypothetical protein NBO_411g0002 [Nosema bombycis CQ1]	484852907	EOB11715.1	135	1966	2370	1
c106261_g1	202	511000132	EPB81692.1	1055	1	201	715	781	67	67	67	100	342	1.32E-35	hypothetical protein HMPREF1544_11578 [Mucor circinelloides f. circinelloides 1006PhL]	384498428	EIE88919.1	1032	1	201	703	768	67	52	63	77.6119403	269	9.92E-26	hypothetical protein RO3G_13630 [Rhizopus delemar RA 99-880]	671694920	CDS09641.1	1073	1	201	736	802	67	47	56	70.14925373	254	1.27E-23	hypothetical protein LRAMOSA11001 [Absidia idahoensis var. thermophila]	384496005	EIE86496.1	1067	1	201	684
c51895_g1	962	512922848	XP_004930215.1	156	368	874	1	156	171	74	96	43.2748538	315	7.67E-32	PREDICTED: uncharacterized protein LOC101737736 [Bombyx mori]	357623540	EHJ74650.1	135	368	652	41	135	95	47	66	49.47368421	259	3.63E-24	hypothetical protein KGM_11033 [Danaus plexippus]	357627669	EHJ77289.1	159	389	874	1	147	164	50	73	30.48780488	174	2.84E-12	hypothetical protein KGM_09857 [Danaus plexippus]	389611890	BAM19501.1	160	377	673	51
c57401_g1	604	512936074	XP_004933430.1	150	102	473	30	150	124	77	100	62.09677419	377	2.09E-42	PREDICTED: tctex1 domain-containing protein 1-A-like [Bombyx mori]	157104115	XP_001648261.1	213	72	473	82	213	135	53	81	39.25925926	266	2.58E-25	hypothetical protein AaeL_AAEL014243 [Aedes aegypti] >gi|108869261|gb|EAT33486.1| AAEL014243-PA [Aedes aegypti]	524901715	XP_005107262.1	230	120	467	116	228	116	46	69	39.65517241	250	6.65E-23	PREDICTED: tctex1 domain-containing protein 1-like [Aplysia californica]	443718883	ELU09301.1	181	96	473	57
c69552_g2	2935	403183547	EAT34302.2	676	120	935	384	675	294	125	181	42.5170068	537	2.57E-75	AAEL013441-PA [Aedes aegypti]	157135963	XP_001663640.1	571	120	935	279	570	294	125	181	42.5170068	536	5.35E-73	leucine-rich transmembrane protein [Aedes aegypti]	157130300	XP_001661878.1	719	171	989	328	636	312	123	178	39.42307692	518	1.18E-72	leucine-rich transmembrane protein [Aedes aegypti]	403183219	EAT36163.2	754	171	989	363
c59167_g1	3059	84801		1178	70	822	824	1074	251	126	170	50.19920319	613	9.83E-63	hypothetical protein 2 - silkworm transposon mag	326670210	XP_003199161.1	1312	1668	3059	5	423	465	138	244	29.67741935	575	8.47E-58	PREDICTED: uncharacterized protein K02A2.6-like [Danio rerio]	326668135	XP_002663225.2	1312	1668	3059	5	423	465	138	243	29.67741935	574	1.13E-57	PREDICTED: uncharacterized protein K02A2.6-like [Danio rerio]	617382750	XP_007547029.1	1314	1668	3056	7
c19808_g1	706	484857192	EOB14939.1	159	96	572	1	159	159	159	159	100	843	4.02E-112	Homeobox protein HD-10 [Nosema bombycis CQ1]	484855423	EOB13276.1	159	96	572	1	159	159	158	158	99.37106918	837	3.45E-111	Homeobox protein HD-10 [Nosema bombycis CQ1]	300709018	XP_002996678.1	169	96	461	1	124	124	78	97	62.90322581	389	1.66E-43	hypothetical protein NCER_100211 [Nosema ceranae BRL01] >gi|239605997|gb|EEQ83007.1| hypothetical protein NCER_100211 [Nosema ceranae BRL01]	530543375	EQB62246.1	149	150	572	6
c63884_g1	2147	512935098	XP_004933191.1	643	107	1942	32	643	612	452	524	73.85620915	2429	0	PREDICTED: succinate dehydrogenase [ubiquinone] flavoprotein subunit, mitochondrial-like [Bombyx mori]	357609720	EHJ66606.1	634	107	1942	23	634	612	448	524	73.20261438	2402	0	hypothetical protein KGM_08720 [Danaus plexippus]	357625380	EHJ75844.1	655	107	1948	40	655	617	381	468	61.75040519	1959	0	hypothetical protein KGM_04050 [Danaus plexippus]	195436412	XP_002066162.1	661	107	1978	36
c65411_g1	2389	357624069	EHJ74973.1	252	272	967	21	252	232	192	216	82.75862069	966	1.66E-121	hypothetical protein KGM_12190 [Danaus plexippus]	389610355	BAM18789.1	236	272	967	5	236	232	194	214	83.62068966	962	3.94E-121	similar to CG8408 [Papilio xuthus]	357624068	EHJ74972.1	247	1091	1834	1	247	248	152	198	61.29032258	858	1.24E-105	hypothetical protein KGM_12202 [Danaus plexippus]	157105836	XP_001649048.1	255	272	967	24
c68038_g1	2341	357618929	EHJ71713.1	772	1	2094	24	723	700	562	636	80.28571429	3105	0	hypothetical protein KGM_15750 [Danaus plexippus]	512903136	XP_004925545.1	667	1	1920	1	640	640	518	580	80.9375	2859	0	PREDICTED: exocyst complex component 3-like [Bombyx mori]	607354193	EZA48856.1	755	10	2094	31	724	695	431	534	62.01438849	2330	0	Exocyst complex component [Cerapachys biroi]	307170881	EFN62992.1	752	10	2094	28
c67614_g1	6241	390365748	XP_003730886.1	1381	1963	4497	469	1304	851	399	558	46.88601645	2058	0	PREDICTED: uncharacterized protein K02A2.6-like [Strongylocentrotus purpuratus]	390336049	XP_003724271.1	729	2290	4458	2	724	729	354	493	48.55967078	1895	0	PREDICTED: uncharacterized protein K02A2.6-like [Strongylocentrotus purpuratus]	291241768	XP_002740782.1	1320	2032	4497	450	1262	823	375	536	45.56500608	1903	0	PREDICTED: uncharacterized protein K02A2.6-like [Saccoglossus kowalevskii]	528499882	XP_005173220.1	1054	1954	4497	180
c68248_g1	2746	512931645	XP_004932354.1	753	140	2341	16	753	738	484	605	65.58265583	2238	0	PREDICTED: insulin-like growth factor-binding protein complex acid labile subunit-like [Bombyx mori]	357627830	EHJ77381.1	744	140	2317	20	744	728	458	577	62.91208791	2092	0	hypothetical protein KGM_06739 [Danaus plexippus]	668464023	KFB51384.1	939	485	2287	25	627	605	231	359	38.18181818	955	3.19E-110	AGAP006643-PA-like protein [Anopheles sinensis]	568255891	ETN64561.1	968	485	2278	33
c68448_g1	4400	357622539	EHJ73972.1	538	872	2410	1	516	522	412	448	78.92720307	2075	0	hypothetical protein KGM_21083 [Danaus plexippus]	512901211	XP_004925080.1	1955	557	1525	1	318	324	278	291	85.80246914	1385	1.28E-158	PREDICTED: uncharacterized protein LOC101741859 [Bombyx mori]	242016246	XP_002428740.1	661	836	2407	74	652	601	274	344	45.5906822	1235	4.77E-149	conserved hypothetical protein [Pediculus humanus corporis] >gi|212513425|gb|EEB16002.1| conserved hypothetical protein [Pediculus humanus corporis]	646716230	KDR19559.1	810	572	1732	25
c101730_g1	590	524887964	XP_005100561.1	600	2	586	398	592	195	143	168	73.33333333	720	2.11E-88	PREDICTED: dolichyl-diphosphooligosaccharide--protein glycosyltransferase subunit 1-like [Aplysia californica]	405960099	EKC26046.1	602	11	589	398	590	193	133	165	68.9119171	716	8.73E-88	Dolichyl-diphosphooligosaccharide--protein glycosyltransferase subunit 1 [Crassostrea gigas]	676489500	XP_009064957.1	603	2	586	401	595	195	127	159	65.12820513	680	1.55E-82	hypothetical protein LOTGIDRAFT_196756 [Lottia gigantea] >gi|556095695|gb|ESO84348.1| hypothetical protein LOTGIDRAFT_196756 [Lottia gigantea]	443688827	ELT91404.1	603	11	589	399
c43246_g1	290	685881335	XP_009265100.1	2818	2	286	1842	1934	95	30	54	31.57894737	141	4.23E-08	Willebrand factor type A domain-containing AAA ATPase [Encephalitozoon romaleae SJ-2008] >gi|396081989|gb|AFN83603.1| Willebrand factor type A domain-containing AAA ATPase [Encephalitozoon romaleae SJ-2008]	19173514	NP_597317.1	2832	2	250	1852	1932	83	27	49	32.53012048	134	2.80E-07	putative protein of the CBBQ/NORQ/NIRQ/GVPN family [Encephalitozoon cuniculi GB-M1] >gi|19171103|emb|CAD26493.1| putative protein of the CBBQ/NORQ/NIRQ/GVPN family [Encephalitozoon cuniculi GB-M1]	449328737	AGE95013.1	2832	2	250	1852	1932	83	27	49	32.53012048	133	4.87E-07	putative protein of the cbbq/norq/nirq/gvpn family [Encephalitozoon cuniculi]	300709264	XP_002996798.1	2781	2	214	1816
c67714_g2	3436	357605782	EHJ64775.1	414	134	1801	1	405	560	251	300	44.82142857	846	8.44E-99	putative activating transcription factor 2 isoform 1 [Danaus plexippus]	379698875	NP_001243910.1	377	1058	1900	1	245	284	163	197	57.3943662	781	3.04E-90	atf2 [Bombyx mori] >gi|304421426|gb|ADM32512.1| atf2 [Bombyx mori]	328777325	XP_003249317.1	527	1289	1900	1	185	207	93	127	44.92753623	380	3.17E-35	PREDICTED: cyclic AMP-dependent transcription factor ATF-2-like [Apis mellifera]	383857681	XP_003704332.1	524	1358	1900	1
c62914_g2	2113	357627394	EHJ77100.1	275	1174	2004	1	275	277	235	251	84.83754513	1283	1.14E-169	putative argos [Danaus plexippus]	512920936	XP_004929758.1	277	1174	2004	1	277	277	223	247	80.50541516	1254	2.46E-165	PREDICTED: protein giant-lens-like [Bombyx mori]	328704002	XP_001948865.2	304	1219	1839	96	299	208	124	152	59.61538462	665	2.45E-77	PREDICTED: protein giant-lens [Acyrthosiphon pisum]	189233729	XP_970857.2	262	1216	1971	11
c78863_g1	215	484855685	EOB13516.1	395	1	213	220	290	71	70	71	98.5915493	360	1.93E-39	hypothetical protein NBO_69g0010 [Nosema bombycis CQ1]	484852375	EOB11466.1	395	1	213	220	290	71	68	69	95.77464789	347	1.33E-37	hypothetical protein NBO_1165g0001 [Nosema bombycis CQ1]
c61509_g2	4556	512899417	XP_004924639.1	502	503	1900	1	483	488	411	432	84.22131148	2022	0	PREDICTED: protein tramtrack, alpha isoform-like isoform X2 [Bombyx mori]	255918127	NP_001157610.1	436	503	1825	1	429	463	280	324	60.47516199	1268	1.30E-156	tramtrack [Tribolium castaneum] >gi|642921896|ref|XP_008192935.1| PREDICTED: tramtrack isoform X1 [Tribolium castaneum]	512899413	XP_004924638.1	551	503	1348	1	286	286	259	267	90.55944056	1277	3.21E-156	PREDICTED: protein tramtrack, alpha isoform-like isoform X1 [Bombyx mori]	357615215	EHJ69535.1	471	740	1351	1
c57004_g1	1237	512896772	XP_004923990.1	585	5	1123	244	583	373	238	267	63.80697051	1106	7.81E-143	PREDICTED: ring canal kelch homolog [Bombyx mori]	357623337	EHJ74540.1	631	5	1123	253	629	377	251	291	66.57824934	1079	3.76E-138	putative kelch-like protein 1 [Danaus plexippus]	242002296	XP_002435791.1	543	5	1126	166	542	377	217	265	57.5596817	966	2.05E-122	ring canal protein, putative [Ixodes scapularis] >gi|215499127|gb|EEC08621.1| ring canal protein, putative [Ixodes scapularis]	675389589	KFM82486.1	584	5	1126	207
c64695_g1	1029	357625878	EHJ76167.1	761	45	947	1	301	301	246	280	81.72757475	1384	0	hypothetical protein KGM_07913 [Danaus plexippus]	512912515	XP_004927675.1	621	45	776	118	361	244	184	220	75.40983607	1034	1.31E-132	PREDICTED: WD repeat-containing protein 3-like [Bombyx mori]	91078794	XP_970038.1	936	42	947	1	304	306	169	223	55.22875817	945	3.99E-116	PREDICTED: WD repeat-containing protein 3 [Tribolium castaneum] >gi|270003730|gb|EFA00178.1| hypothetical protein TcasGA2_TC003001 [Tribolium castaneum]	478255295	ENN75521.1	927	45	947	1
c82494_g1	336	484857604	EOB15343.1	331	2	331	136	244	110	98	101	89.09090909	388	2.68E-43	cyclin B-like guanine nucleotide binding protein [Nosema bombycis CQ1]
c57872_g1	2321	512932193	XP_004932485.1	488	628	2085	1	487	488	433	455	88.7295082	2304	0	PREDICTED: ubiquitin carboxyl-terminal hydrolase nonstop-like isoform X1 [Bombyx mori]	357626409	EHJ76510.1	487	628	2085	1	485	486	426	454	87.65432099	2298	0	putative Ubiquitin carboxyl-terminal hydrolase 22 [Danaus plexippus]	512932197	XP_004932486.1	473	628	2085	1	472	486	424	444	87.24279835	2239	0	PREDICTED: ubiquitin carboxyl-terminal hydrolase nonstop-like isoform X2 [Bombyx mori]	307207001	EFN84824.1	502	640	2085	1
c36715_g1	410	512915562	XP_004928419.1	581	3	410	102	235	136	57	83	41.91176471	266	1.16E-24	PREDICTED: uncharacterized protein LOC101746992 [Bombyx mori]	443724075	ELU12238.1	677	102	386	393	493	101	33	53	32.67326733	133	6.07E-07	hypothetical protein CAPTEDRAFT_199780 [Capitella teleta]	156388347	XP_001634662.1	627	3	407	290	428	140	35	70	25	128	2.91E-06	predicted protein [Nematostella vectensis] >gi|156221748|gb|EDO42599.1| predicted protein [Nematostella vectensis]	443694987	ELT95995.1	460	66	380	248
c58761_g1	1747	357605673	EHJ64735.1	496	277	1605	1	446	448	240	321	53.57142857	1309	4.51E-172	glucosyl/glucuronosyl transferase [Danaus plexippus]	379698994	NP_001243969.1	509	235	1545	25	454	443	169	261	38.1489842	804	2.33E-96	UDP-glycosyltransferase UGT42A2 precursor [Bombyx mori] >gi|363896190|gb|AEW43179.1| UDP-glycosyltransferase UGT42A2 [Bombyx mori]	363896104	AEW43136.1	509	235	1542	23	451	443	172	252	38.8261851	795	4.49E-95	UDP-glycosyltransferase UGT42C1 [Helicoverpa armigera]	630440157	AHY99689.1	516	235	1545	24
c64886_g4	3744	512920396	XP_004929622.1	690	1750	3729	1	681	685	516	572	75.32846715	2614	0	PREDICTED: tyrosine-protein phosphatase non-receptor type 9-like [Bombyx mori]	380023057	XP_003695346.1	659	1768	3729	1	644	677	386	466	57.01624815	1809	0	PREDICTED: tyrosine-protein phosphatase non-receptor type 9-like [Apis florea]	572304804	XP_006618352.1	659	1768	3729	1	644	677	385	466	56.86853767	1807	0	PREDICTED: tyrosine-protein phosphatase non-receptor type 9-like [Apis dorsata]	110758020	XP_394701.3	660	1768	3729	1
c61781_g2	1458	512922920	XP_004930233.1	123	806	1171	1	121	122	88	95	72.13114754	415	2.25E-45	PREDICTED: uncharacterized protein LOC101740331 isoform X1 [Bombyx mori] >gi|512922924|ref|XP_004930234.1| PREDICTED: uncharacterized protein LOC101740331 isoform X2 [Bombyx mori] >gi|512922928|ref|XP_004930235.1| PREDICTED: uncharacterized protein LOC101740331 isoform X3 [Bombyx mori]	357620065	EHJ72388.1	255	815	1171	1	118	119	85	89	71.42857143	388	6.66E-40	hypothetical protein KGM_15285 [Danaus plexippus]
c63967_g1	2641	512907705	XP_004926509.1	687	200	2263	15	685	693	504	550	72.72727273	2309	0	PREDICTED: uncharacterized protein LOC101737485 [Bombyx mori]	675389368	KFM82265.1	182	1238	1591	60	168	121	38	60	31.40495868	157	7.10E-09	Zinc finger SWIM domain-containing protein 3, partial [Stegodyphus mimosarum]	642917769	XP_008191360.1	701	1232	1666	181	315	148	43	73	29.05405405	159	4.16E-08	PREDICTED: zinc finger SWIM domain-containing protein 3-like [Tribolium castaneum]	270003383	EEZ99830.1	771	1232	1666	181
c50794_g1	989	114051918	NP_001040440.1	259	142	870	16	258	243	186	217	76.54320988	1064	1.86E-142	ubiquinone biosynthesis protein COQ4 homolog, mitochondrial [Bombyx mori] >gi|121958913|sp|Q1HPV1.1|COQ4_BOMMO RecName: Full=Ubiquinone biosynthesis protein COQ4 homolog, mitochondrial {ECO:0000255|HAMAP-Rule:MF_03111}; AltName: Full=Coenzyme Q biosynthesis protein 4 homolog {ECO:0000255|HAMAP-Rule:MF_03111}; Flags: Precursor [Bombyx mori] >gi|95102898|gb|ABF51390.1| coenzyme Q4-like protein [Bom…	357627185	EHJ76957.1	244	190	864	17	241	225	174	200	77.33333333	983	1.92E-130	ubiquinone biosynthesis protein COQ4-like protein, mitochondrial [Danaus plexippus]	665786104	XP_008550705.1	267	145	867	29	267	241	140	182	58.09128631	783	7.85E-100	PREDICTED: ubiquinone biosynthesis protein COQ4 homolog, mitochondrial-like isoform X1 [Microplitis demolitor] >gi|665786106|ref|XP_008550712.1| PREDICTED: ubiquinone biosynthesis protein COQ4 homolog, mitochondrial-like isoform X1 [Microplitis demolitor]	645022655	XP_008217465.1	248	184	867	21
c46268_g1	318	357611464	EHJ67500.1	442	78	293	342	416	75	60	64	80	319	7.31E-33	hypothetical protein KGM_12990 [Danaus plexippus]	512902349	XP_004925354.1	796	51	293	335	459	125	61	70	48.8	279	1.51E-26	PREDICTED: uncharacterized protein LOC101742588 [Bombyx mori]	307206049	EFN84142.1	852	36	293	363	468	106	49	57	46.22641509	182	1.54E-13	XK-related protein 7 [Harpegnathos saltator]	307170929	EFN63029.1	849	60	293	371
c85932_g1	487	57506582	BAD86662.1	208	7	468	1	147	155	54	85	34.83870968	205	3.90E-17	hypothetical protein [Bombyx mori]	512910373	XP_004927156.1	602	7	486	46	198	161	56	88	34.7826087	212	6.58E-17	PREDICTED: uncharacterized protein LOC101741528 [Bombyx mori]	357608014	EHJ65783.1	430	4	486	32	186	163	54	83	33.12883436	197	3.29E-15	hypothetical protein KGM_12649 [Danaus plexippus]	512919417	XP_004929373.1	1608	94	483	207
c68432_g3	2281	662192625	XP_008469178.1	1042	1271	1732	816	969	154	68	111	44.15584416	394	4.89E-58	PREDICTED: uncharacterized protein LOC103506561 [Diaphorina citri]	357630297	EHJ78517.1	500	1271	1720	293	442	150	68	100	45.33333333	388	6.00E-37	putative transposon Ty3-I Gag-Pol polyprotein [Danaus plexippus]	357609714	EHJ66600.1	421	1107	2093	127	421	331	105	167	31.72205438	341	6.76E-35	putative transposon Ty3-I Gag-Pol polyprotein [Danaus plexippus]	357613897	EHJ68774.1	182	1397	1822	45
c51885_g1	512	484855926	EOB13746.1	176	95	511	35	173	139	138	138	99.28057554	728	2.07E-95	rRNA-processing protein FCF1 [Nosema bombycis CQ1]	303389267	XP_003072866.1	179	101	508	40	175	136	90	118	66.17647059	534	5.30E-66	hypothetical protein Eint_050570 [Encephalitozoon intestinalis ATCC 50506] >gi|303302009|gb|ADM11506.1| hypothetical protein Eint_050570 [Encephalitozoon intestinalis ATCC 50506]	401826323	XP_003887255.1	179	101	508	40	175	136	88	118	64.70588235	525	1.30E-64	Fcf1 domain-containing protein [Encephalitozoon hellem ATCC 50504] >gi|392998414|gb|AFM98274.1| Fcf1 domain-containing protein [Encephalitozoon hellem ATCC 50504]	685880103	XP_009264486.1	179	101	508	40
c57132_g1	1125	484852135	EOB11343.1	331	126	977	47	330	297	246	252	82.82828283	995	2.77E-130	hypothetical protein NBO_1271g0001 [Nosema bombycis CQ1]	484856540	EOB14317.1	281	126	968	1	280	284	235	245	82.74647887	941	9.11E-123	hypothetical protein NBO_29g0001 [Nosema bombycis CQ1]	484854241	EOB12487.1	273	126	941	1	272	273	229	234	83.88278388	903	3.19E-117	hypothetical protein NBO_427g0004 [Nosema bombycis CQ1]	484856615	EOB14391.1	90	129	392	1
c87513_g1	293	388514861	AFK45492.1	180	13	291	80	168	95	66	76	69.47368421	214	1.82E-19	unknown [Lotus japonicus]	571499332	XP_006594451.1	179	13	279	80	165	91	64	77	70.32967033	214	2.39E-19	PREDICTED: uncharacterized protein LOC100820034 [Glycine max]	255640531	ACU20551.1	187	13	279	80	165	91	64	77	70.32967033	213	3.41E-19	unknown [Glycine max]	357447561	XP_003594056.1	190	13	183	91
c61134_g1	1252	357603639	EHJ63855.1	304	89	997	1	303	303	250	279	82.50825083	1326	4.80E-180	deoxyhypusine hydroxylase/monooxygenase [Danaus plexippus]	201023285	NP_001128388.1	304	89	997	1	303	303	251	277	82.83828383	1324	9.54E-180	deoxyhypusine hydroxylase/monooxygenase [Bombyx mori] >gi|197725932|gb|ACH73154.1| lethal s1921 [Bombyx mori]	646704290	KDR12555.1	301	89	994	1	301	302	184	231	60.92715232	986	1.32E-128	Deoxyhypusine hydroxylase [Zootermopsis nevadensis]	322790237	EFZ15236.1	304	89	994	1
c38320_g2	371	312985015	ACX54787.2	360	100	369	271	360	90	90	90	100	412	1.96E-46	cysteine protease [Arachis diogoi]	590685348	XP_007042077.1	395	148	369	308	381	74	63	70	85.13513514	397	6.76E-44	Papain family cysteine protease [Theobroma cacao] >gi|508706012|gb|EOX97908.1| Papain family cysteine protease [Theobroma cacao]	672191519	XP_008775532.1	371	148	369	286	359	74	64	72	86.48648649	394	1.03E-43	PREDICTED: cysteine proteinase 1-like [Phoenix dactylifera]	645169049	AIB06024.1	372	148	369	284
c66174_g1	3102	512916307	XP_004928606.1	655	924	2837	1	640	646	430	507	66.56346749	2109	0	PREDICTED: protein-associating with the carboxyl-terminal domain of ezrin-like [Bombyx mori]	357617372	EHJ70749.1	648	927	2837	1	633	646	418	502	64.70588235	2037	0	putative ezrin-binding protein pace-1 [Danaus plexippus]	307204525	EFN83205.1	638	951	2834	1	613	646	278	382	43.03405573	1195	3.14E-147	Protein-associating with the carboxyl-terminal domain of ezrin [Harpegnathos saltator]	383865365	XP_003708144.1	635	960	2834	1
c46776_g1	262	512897397	XP_004924142.1	791	2	259	49	134	86	71	80	82.55813953	397	4.68E-43	PREDICTED: tyrosine-protein phosphatase non-receptor type 4-like [Bombyx mori]	357615451	EHJ69663.1	779	2	259	48	133	86	69	77	80.23255814	377	2.87E-40	hypothetical protein KGM_18822 [Danaus plexippus]	641676879	XP_008187564.1	898	2	259	49	133	86	51	66	59.30232558	279	9.32E-27	PREDICTED: tyrosine-protein phosphatase non-receptor type 4 [Acyrthosiphon pisum]	340715628	XP_003396312.1	896	2	259	48
c65312_g1	4587	357631166	EHJ78814.1	497	590	1906	19	480	469	355	378	75.69296375	1687	0	SXR-like nuclear receptor [Danaus plexippus]	112984316	NP_001037474.1	436	707	1753	33	381	349	326	338	93.40974212	1669	0	hepatocyte nuclear factor 4 isoform a [Bombyx mori] >gi|2734850|gb|AAB93762.1| hepatocyte nuclear factor 4 isoform a [Bombyx mori]	290555896	NP_001166834.1	410	707	1753	7	355	349	326	338	93.40974212	1664	0	hepatocyte nuclear factor 4 isoform b [Bombyx mori] >gi|2734852|gb|AAB93763.1| hepatocyte nuclear factor 4 isoform b [Bombyx mori]	90025357	ABD85142.1	424	773	1753	21
c64380_g2	3068	512933581	XP_004932826.1	954	216	1349	576	953	378	328	355	86.77248677	1690	0	PREDICTED: serine/threonine-protein kinase PRP4 homolog isoform X1 [Bombyx mori] >gi|512933585|ref|XP_004932827.1| PREDICTED: serine/threonine-protein kinase PRP4 homolog isoform X2 [Bombyx mori]	357622656	EHJ74082.1	1038	285	1349	543	897	355	312	338	87.88732394	1608	0	hypothetical protein KGM_18579 [Danaus plexippus]	380023011	XP_003695325.1	529	216	1352	154	529	379	282	329	74.40633245	1420	0	PREDICTED: serine/threonine-protein kinase PRP4 homolog [Apis florea]	307204652	EFN83274.1	1002	216	1352	627
c51980_g1	355	357626910	EHJ76809.1	163	47	355	1	108	108	38	69	35.18518519	213	3.91E-19	hypothetical protein KGM_01003 [Danaus plexippus]	512927923	XP_004931456.1	237	47	355	1	108	108	44	68	40.74074074	171	6.04E-13	PREDICTED: uncharacterized protein LOC101746730 [Bombyx mori]
c58843_g1	906	357606662	EHJ65160.1	205	198	770	15	205	191	150	181	78.53403141	862	3.41E-113	thioredoxin family Trp26 [Danaus plexippus]	114052156	NP_001040222.1	204	198	770	14	204	191	144	172	75.39267016	824	2.07E-107	thioredoxin family Trp26 [Bombyx mori] >gi|87248431|gb|ABD36268.1| thioredoxin family Trp26 [Bombyx mori]	557760282	XP_005179862.1	211	207	767	24	210	187	123	151	65.77540107	693	1.51E-87	PREDICTED: PITH domain-containing protein GA19395-like [Musca domestica]	195472419	XP_002088498.1	211	207	767	24
c59964_g1	1626	512925881	XP_004930946.1	444	505	1443	1	319	322	233	250	72.36024845	628	8.89E-72	PREDICTED: vegetative cell wall protein gp1-like [Bombyx mori]	357622885	EHJ74245.1	445	1084	1443	1	121	123	113	114	91.8699187	537	1.28E-58	putative SSXT protein [Danaus plexippus]	646696996	KDR08935.1	637	1216	1443	1	75	76	61	69	80.26315789	331	7.61E-30	SS18-like protein 1 [Zootermopsis nevadensis]	383856984	XP_003703986.1	610	1168	1443	1
c76168_g1	259	357624399	EHJ75184.1	397	1	258	105	187	86	41	51	47.6744186	201	7.29E-17	hypothetical protein KGM_19777 [Danaus plexippus]	512901106	XP_004925053.1	392	1	258	97	179	86	34	56	39.53488372	172	7.71E-13	PREDICTED: lysosomal protein NCU-G1-B-like [Bombyx mori]
c57383_g1	2574	512930866	XP_004932166.1	864	66	2429	10	816	830	359	507	43.25301205	1609	0	PREDICTED: NK-tumor recognition protein-like [Bombyx mori]	357625896	EHJ76184.1	843	90	2417	18	800	817	344	487	42.10526316	1448	0	putative cyclophilin-9 [Danaus plexippus]	642932170	XP_008196884.1	404	213	1019	18	288	273	113	168	41.39194139	599	9.02E-66	PREDICTED: peptidyl-prolyl cis-trans isomerase-like 6 [Tribolium castaneum]	571533963	XP_006564153.1	535	213	1007	24
c65062_g1	2644	357606849	EHJ65244.1	527	175	1743	7	526	523	394	455	75.33460803	1851	0	hypothetical protein KGM_05946 [Danaus plexippus]	512901956	XP_004925257.1	529	178	1743	8	528	522	387	444	74.13793103	1786	0	PREDICTED: xylulose kinase-like [Bombyx mori]	645018414	XP_008211824.1	535	184	1734	9	527	520	268	354	51.53846154	1198	7.54E-151	PREDICTED: xylulose kinase-like [Nasonia vitripennis]	350419609	XP_003492243.1	537	184	1734	9
c54024_g1	2311	357616011	EHJ69955.1	870	1557	2255	364	607	249	131	167	52.61044177	643	1.75E-68	hypothetical protein KGM_10365 [Danaus plexippus]
c92715_g1	393	511004580	EPB85946.1	566	2	391	394	523	130	130	130	100	706	8.42E-88	asparaginyl-tRNA synthetase [Mucor circinelloides f. circinelloides 1006PhL]	384501255	EIE91746.1	566	2	391	394	523	130	114	121	87.69230769	624	1.15E-75	hypothetical protein RO3G_16457 [Rhizopus delemar RA 99-880]	671688651	CDS02969.1	555	2	391	383	512	130	109	117	83.84615385	597	9.97E-72	hypothetical protein LRAMOSA00371 [Absidia idahoensis var. thermophila]	661176605	CDH60342.1	555	2	391	383
c68467_g1	2327	357608167	EHJ65857.1	971	347	1777	492	965	477	313	388	65.61844864	1568	0	sugar transporter [Danaus plexippus]	512913984	XP_004928028.1	455	431	1783	1	452	453	298	367	65.78366446	1446	0	PREDICTED: facilitated trehalose transporter Tret1-like [Bombyx mori]	270008889	EFA05337.1	453	404	1759	6	453	454	195	293	42.95154185	883	1.50E-106	hypothetical protein TcasGA2_TC015501 [Tribolium castaneum]	642925718	XP_973763.2	491	404	1759	44
c56196_g1	819	344313257	AEN04488.1	219	97	753	1	219	219	219	219	100	1173	1.57E-160	ribosomal protein S5 [Plutella xylostella]	62125845	AAX63830.1	219	97	753	1	219	219	216	217	98.63013699	1158	2.89E-158	ribosomal protein S5 [Trichoplusia ni]	268306452	ACY95347.1	219	97	753	1	219	219	213	216	97.26027397	1143	5.80E-156	ribosomal protein S5 [Manduca sexta]	559783362	AHB18325.1	218	91	735	4
c64569_g2	1001	512926702	XP_004931152.1	238	90	800	1	238	238	186	219	78.1512605	932	1.02E-122	PREDICTED: RWD domain-containing protein 1-like [Bombyx mori]	357608053	EHJ65801.1	238	90	788	1	233	233	175	211	75.10729614	867	6.23E-113	hypothetical protein KGM_15057 [Danaus plexippus]	345489988	XP_001604230.2	241	90	728	1	214	215	133	171	61.86046512	676	4.55E-84	PREDICTED: RWD domain-containing protein 1 [Nasonia vitripennis]	195444280	XP_002069795.1	244	93	728	4
c66978_g1	3205	2290213	AAB65093.1	1189	13	3084	162	1182	1033	416	598	40.27105518	1971	0	Lian-Aa1 retrotransposon protein [Aedes aegypti]	2708267	AAB92394.1	675	1	2004	3	671	688	243	370	35.31976744	965	4.70E-113	putative reverse transcriptase [Drosophila subobscura]	2708259	AAB92389.1	467	1120	2538	6	467	475	186	274	39.15789474	887	2.25E-104	non-LTR retrotransposon reverse transcriptase [Drosophila subobscura]	645026240	XP_008205778.1	529	967	2715	4
c68545_g1	5491	2133676		1186	345	3968	7	1184	1238	452	704	36.51050081	1918	0	hypothetical protein 4 - fruit fly (Drosophila melanogaster) retrotransposon mgd1	130407	P10394.1	1237	342	3971	57	1236	1247	464	704	37.20930233	1916	0	RecName: Full=Retrovirus-related Pol polyprotein from transposon 412; Includes: RecName: Full=Protease; Includes: RecName: Full=Reverse transcriptase; Includes: RecName: Full=Endonuclease [Drosophila melanogaster] >gi|1335652|emb|CAA27750.1| unnamed protein product [Drosophila melanogaster]	60593111	AAX28841.1	1000	342	3413	7	999	1049	415	610	39.56148713	1771	0	RNA-dependent DNA polymerase [Drosophila melanogaster]	23477358	AAN34652.1	826	345	2834	1
c48481_g1	660	512913960	XP_004928022.1	582	5	655	362	578	217	127	165	58.52534562	741	2.85E-91	PREDICTED: glucosylceramidase-like [Bombyx mori]	512909274	XP_004926881.1	517	2	655	294	513	222	117	157	52.7027027	630	1.29E-75	PREDICTED: glucosylceramidase-like [Bombyx mori]	357618074	EHJ71168.1	483	2	655	257	476	222	112	152	50.45045045	589	6.61E-70	putative O-Glycosyl hydrolase family 30 protein [Danaus plexippus]	357609108	EHJ66306.1	233	17	655	4
c85238_g1	232	524864996	XP_005089330.1	353	3	230	201	276	76	51	60	67.10526316	276	1.24E-27	PREDICTED: S-methylmethionine--homocysteine S-methyltransferase BHMT2-like [Aplysia californica]	676470158	XP_009058765.1	354	3	230	203	278	76	50	59	65.78947368	272	4.35E-27	hypothetical protein LOTGIDRAFT_233748 [Lottia gigantea] >gi|556101786|gb|ESO90438.1| hypothetical protein LOTGIDRAFT_233748 [Lottia gigantea]	676429312	XP_009045559.1	351	3	230	197	272	76	49	58	64.47368421	269	9.49E-27	hypothetical protein LOTGIDRAFT_230320 [Lottia gigantea] >gi|556115425|gb|ESP04077.1| hypothetical protein LOTGIDRAFT_230320 [Lottia gigantea]	676470156	XP_009058764.1	353	3	227	198
c57081_g1	311	357624776	EHJ75423.1	733	89	307	566	640	75	38	54	50.66666667	161	7.36E-11	antennal esterase CXE19 [Danaus plexippus]	357615332	EHJ69601.1	107	119	307	1	61	63	36	44	57.14285714	149	1.76E-10	hypothetical protein KGM_09225 [Danaus plexippus]	389609151	BAM18187.1	103	170	307	18	61	46	31	34	67.39130435	148	2.19E-10	unknown secreted protein [Papilio xuthus]	512910110	XP_004927087.1	104	170	307	19
c66871_g1	3196	357613688	EHJ68659.1	1089	60	2933	65	1026	968	816	863	84.29752066	3150	0	teashirt-like protein [Danaus plexippus]	512923373	XP_004930338.1	1007	60	2903	1	949	955	797	847	83.45549738	3098	0	PREDICTED: LOW QUALITY PROTEIN: protein tiptop-like [Bombyx mori]	642934358	XP_008197625.1	1120	60	2624	170	1046	911	542	623	59.49506037	2010	0	PREDICTED: teashirt-like protein isoform X2 [Tribolium castaneum]	642934356	XP_008197624.1	1147	60	2624	197
c58037_g1	1509	484857436	EOB15178.1	413	789	1508	1	240	240	227	233	94.58333333	1189	2.20E-156	hypothetical protein NBO_8g0042 [Nosema bombycis CQ1]	401826824	XP_003887505.1	692	15	1370	1	429	458	149	234	32.53275109	566	3.21E-61	hypothetical protein EHEL_061550 [Encephalitozoon hellem ATCC 50504] >gi|337255753|gb|AEI69222.1| hypothetical protein EHEL_061550 [Encephalitozoon hellem ATCC 50504]	303389772	XP_003073118.1	693	15	1370	1	432	457	141	235	30.85339168	555	1.15E-59	hypothetical protein Eint_061530 [Encephalitozoon intestinalis ATCC 50506] >gi|303302262|gb|ADM11758.1| hypothetical protein Eint_061530 [Encephalitozoon intestinalis ATCC 50506]	392512727	CAD25517.2	694	15	1364	1
c69589_g1	4501	512925411	XP_004930833.1	1258	345	4073	3	1258	1262	881	1028	69.80982567	4120	0	PREDICTED: copper-transporting ATPase 2-like [Bombyx mori]	357617777	EHJ70987.1	1174	450	4043	1	1172	1204	826	978	68.60465116	3840	0	hypothetical protein KGM_10081 [Danaus plexippus]	572297828	XP_006615087.1	1295	396	4013	64	1271	1228	687	880	55.94462541	3179	0	PREDICTED: copper-transporting ATPase 1-like isoform X1 [Apis dorsata]	572297830	XP_006615088.1	1273	396	4013	42
c30929_g1	648	512895283	XP_004923635.1	868	3	617	253	472	221	98	147	44.3438914	527	6.11E-59	PREDICTED: uncharacterized protein K02A2.6-like [Bombyx mori]	512903769	XP_004925699.1	2192	3	608	656	866	215	94	142	43.72093023	517	2.90E-56	PREDICTED: uncharacterized protein LOC101742492 [Bombyx mori]	57506568	BAD86655.1	1401	3	608	785	993	211	90	142	42.65402844	512	7.37E-56	reverse transcriptase [Bombyx mori]	84801		1178	3	617	599
c27896_g1	533	512911194	XP_004927352.1	427	2	493	173	338	166	101	123	60.84337349	500	6.38E-58	PREDICTED: RNA-directed DNA polymerase from mobile element jockey-like [Bombyx mori]	357607323	EHJ65450.1	896	11	493	647	798	161	89	109	55.27950311	435	1.26E-46	putative endonuclease and reverse transcriptase-like protein [Danaus plexippus]	512927082	XP_004931245.1	782	14	493	590	743	162	92	114	56.79012346	430	2.91E-46	PREDICTED: RNA-directed DNA polymerase from mobile element jockey-like [Bombyx mori]	357613664	EHJ68641.1	406	11	493	157
c50097_g1	1028	357620723	EHJ72812.1	738	74	1027	355	665	325	129	202	39.69230769	634	1.75E-72	putative carboxypeptidase A-like protein [Danaus plexippus]	512894234	XP_004923382.1	451	77	1027	1	311	322	115	183	35.71428571	566	5.10E-65	PREDICTED: zinc carboxypeptidase A 1-like [Bombyx mori]	645016487	XP_008211500.1	419	98	1027	5	311	314	106	182	33.75796178	494	7.91E-55	PREDICTED: zinc carboxypeptidase-like [Nasonia vitripennis]	91085361	XP_971346.1	411	146	1027	26
c36726_g1	362	524869453	XP_005091519.1	257	3	362	89	208	120	106	113	88.33333333	578	1.72E-72	PREDICTED: 60S ribosomal protein L8 isoform X3 [Aplysia californica]	524869449	XP_005091517.1	304	3	362	89	208	120	106	113	88.33333333	578	8.22E-72	PREDICTED: 60S ribosomal protein L8 isoform X1 [Aplysia californica] >gi|524869451|ref|XP_005091518.1| PREDICTED: 60S ribosomal protein L8 isoform X2 [Aplysia californica]	188572508	ACD65160.1	234	3	362	89	208	120	105	113	87.5	568	2.41E-71	putative 60S ribosomal protein RPL8 [Phoronis muelleri]	158187850	ABW23214.1	260	3	362	89
c64479_g2	1193	675370165	KFM63067.1	747	68	1171	285	640	376	146	193	38.82978723	454	8.33E-47	Zonadhesin, partial [Stegodyphus mimosarum]	675384750	KFM77647.1	2127	68	1171	577	923	370	128	186	34.59459459	423	1.38E-41	Zonadhesin, partial [Stegodyphus mimosarum]	170063054	XP_001866937.1	463	74	1174	31	447	422	128	185	30.33175355	365	1.03E-35	scavenger receptor cysteine-rich protein [Culex quinquefasciatus] >gi|167880823|gb|EDS44206.1| scavenger receptor cysteine-rich protein [Culex quinquefasciatus]	339235653	XP_003379381.1	264	50	802	11
c67304_g1	1433	441481899	AGC39044.1	194	1070	1432	69	189	121	85	102	70.24793388	483	2.45E-54	protein tyrosine phosphatase 1 [Helicoverpa armigera]	112983354	NP_001036968.1	212	1118	1432	69	173	105	71	91	67.61904762	412	6.66E-44	protein tyrosine phosphatase [Bombyx mori] >gi|38524575|dbj|BAD02367.1| protein tyrosine phosphatase [Bombyx mori]	642914648	XP_008190299.1	229	1121	1432	69	175	107	51	78	47.6635514	284	4.49E-26	PREDICTED: RNA/RNP complex-1-interacting phosphatase isoform X1 [Tribolium castaneum]	646722190	KDR23270.1	220	1079	1432	21
c67268_g2	488	512916957	XP_004928768.1	212	215	412	33	98	66	32	45	48.48484848	157	1.12E-10	PREDICTED: uncharacterized protein LOC101736412 [Bombyx mori]	512939335	XP_004934215.1	173	236	412	1	59	59	27	39	45.76271186	131	2.96E-07	PREDICTED: uncharacterized protein LOC101735720 [Bombyx mori]
c25211_g1	903	512915562	XP_004928419.1	581	429	902	142	303	163	71	104	43.55828221	311	6.96E-29	PREDICTED: uncharacterized protein LOC101746992 [Bombyx mori]	443724075	ELU12238.1	677	17	460	277	437	163	48	82	29.44785276	110	5.06E-07	hypothetical protein CAPTEDRAFT_199780 [Capitella teleta]	443710249	ELU04519.1	241	296	457	36	91	56	22	31	39.28571429	93	2.02E-06	hypothetical protein CAPTEDRAFT_196528, partial [Capitella teleta]	270001004	EEZ97451.1	150	531	896	3
c64201_g1	867	357631569	EHJ79038.1	314	25	624	87	285	200	172	184	86	887	1.36E-115	hypothetical protein KGM_15513 [Danaus plexippus]	512912340	XP_004927631.1	255	28	711	28	255	228	195	208	85.52631579	871	4.95E-114	PREDICTED: calmodulin-like [Bombyx mori]	383853546	XP_003702283.1	270	97	624	78	250	177	133	146	75.14124294	656	2.77E-81	PREDICTED: calmodulin-like [Megachile rotundata]	350427435	XP_003494757.1	262	160	624	89
c55597_g1	822	357604836	EHJ64352.1	123	246	614	1	123	123	88	106	71.54471545	476	1.32E-56	hypothetical protein KGM_07871 [Danaus plexippus]	512890007	XP_004922429.1	124	246	614	1	123	123	80	103	65.04065041	391	7.25E-44	PREDICTED: uncharacterized protein LOC101739435 [Bombyx mori]	646718994	KDR21265.1	118	246	569	11	118	108	62	89	57.40740741	368	1.81E-40	Coiled-coil-helix-coiled-coil-helix domain-containing protein 1 [Zootermopsis nevadensis]	91086139	XP_968980.1	118	252	551	16
c63005_g1	6585	195963355	NP_001124350.1	461	361	522	37	90	54	51	53	94.44444444	284	3.27E-23	fez1 [Bombyx mori] >gi|189419301|gb|ACD93739.1| fez1 [Bombyx mori]	357615147	EHJ69493.1	1297	661	1215	934	1160	227	99	127	43.6123348	245	1.46E-17	hypothetical protein KGM_17608 [Danaus plexippus]	512933673	XP_004932849.1	1390	682	1167	996	1190	196	94	110	47.95918367	224	3.83E-15	PREDICTED: tyrosine-protein kinase Abl-like [Bombyx mori]	242017271	XP_002429115.1	613	352	507	63
c67715_g1	2086	512907040	XP_004926344.1	478	482	1921	1	478	480	313	389	65.20833333	1579	0	PREDICTED: putative Dol-P-Glc:Glc(2)Man(9)GlcNAc(2)-PP-Dol alpha-1,2-glucosyltransferase-like [Bombyx mori]	357628700	EHJ77937.1	297	482	1372	1	297	297	205	256	69.02356902	1011	1.10E-128	hypothetical protein KGM_15772 [Danaus plexippus]	91082743	XP_973107.1	454	482	1912	3	454	484	192	272	39.66942149	765	4.04E-90	PREDICTED: putative Dol-P-Glc:Glc(2)Man(9)GlcNAc(2)-PP-Dol alpha-1,2-glucosyltransferase [Tribolium castaneum] >gi|270015075|gb|EFA11523.1| hypothetical protein TcasGA2_TC014238 [Tribolium castaneum]	158291004	XP_312525.4	434	482	1888	8
c81814_g1	463	511008714	EPB89974.1	506	1	462	310	463	154	153	153	99.35064935	821	3.32E-105	hypothetical protein HMPREF1544_03223 [Mucor circinelloides f. circinelloides 1006PhL]	671691310	CDS06047.1	488	1	462	292	445	154	122	138	79.22077922	689	1.02E-85	hypothetical protein LRAMOSA08575 [Absidia idahoensis var. thermophila]	19113559	NP_596767.1	424	1	462	228	381	154	104	129	67.53246753	597	1.06E-72	C-14 sterol reductase Erg24 (predicted) [Schizosaccharomyces pombe 972h-] >gi|12230053|sp|Q09195.1|ERG24_SCHPO RecName: Full=Delta(14)-sterol reductase; AltName: Full=C-14 sterol reductase; AltName: Full=Sterol C14-reductase [Schizosaccharomyces pombe 972h-] >gi|703464|gb|AAA74121.1| C-14 sterol reductase [Schizosaccharomyces pombe] >gi|3133112|emb|CAA19037.1| C-14 sterol reductase Erg24 (predict…	528315689	EPY50268.1	428	1	462	232
c57429_g1	1321	389613017	BAM19896.1	358	173	1240	3	358	356	238	292	66.85393258	1313	6.12E-177	mitochondrial ribosomal protein S22, partial [Papilio xuthus]	512923586	XP_004930388.1	378	104	1240	1	378	379	241	303	63.5883905	1310	3.90E-176	PREDICTED: 28S ribosomal protein S22, mitochondrial-like [Bombyx mori]	357625389	EHJ75849.1	376	104	1240	1	376	379	227	313	59.8944591	1270	4.06E-170	hypothetical protein KGM_13640 [Danaus plexippus]	665784645	XP_008561172.1	339	230	1234	32
c70013_g1	5044	357613862	EHJ68751.1	1758	1	2244	484	1235	811	315	455	38.84093711	1162	2.22E-128	hypothetical protein KGM_12657 [Danaus plexippus]	512925399	XP_004930830.1	699	31	2061	2	655	730	258	380	35.34246575	902	1.42E-101	PREDICTED: breast cancer type 2 susceptibility protein homolog [Bombyx mori]	674231904	KFK24669.1	1214	34	2235	66	803	778	196	325	25.19280206	473	1.04E-44	hypothetical protein AALP_AA8G009600 [Arabis alpina]	662184333	XP_008471279.1	2222	1264	2820	294
c60933_g1	1057	512908538	XP_004926706.1	484	4	918	159	465	311	135	197	43.40836013	675	1.26E-80	PREDICTED: zinc finger protein 594-like [Bombyx mori]	389613183	BAM19962.1	390	73	918	3	293	295	126	187	42.71186441	622	8.21E-74	similar to CG8319, partial [Papilio xuthus]	357626639	EHJ76661.1	1091	145	918	739	994	258	115	173	44.57364341	599	2.30E-66	hypothetical protein KGM_16713 [Danaus plexippus]	357626640	EHJ76662.1	370	163	918	54
c70422_g1	5134	357625868	EHJ76158.1	1097	236	3541	1	1095	1116	785	898	70.34050179	3944	0	hypothetical protein KGM_16646 [Danaus plexippus]	91090196	XP_967193.1	1123	143	3544	4	1122	1178	604	770	51.27334465	2812	0	PREDICTED: cyclin-G-associated kinase [Tribolium castaneum] >gi|270013468|gb|EFA09916.1| hypothetical protein TcasGA2_TC012067 [Tribolium castaneum]	194741626	XP_001953290.1	1197	194	3544	46	1196	1186	514	682	43.33895447	2266	0	GF17690 [Drosophila ananassae] >gi|190626349|gb|EDV41873.1| GF17690 [Drosophila ananassae]	478255632	ENN75844.1	1146	143	2446	4
c70740_g1	10846	347543546	BAK82317.1	3317	224	10117	1	3306	3327	1891	2437	56.83799219	9593	0	apolipophorin precursor protein [Bombyx mori]	512908279	XP_004926642.1	3317	224	10117	1	3306	3327	1887	2433	56.71776375	9576	0	PREDICTED: apolipophorins isoform X1 [Bombyx mori]	357612448	EHJ68005.1	6945	338	10114	46	3259	3265	1843	2416	56.44716692	9574	0	Apolipophorins [Danaus plexippus]	512908283	XP_004926643.1	3314	224	10117	1
c70575_g1	5368	357621647	EHJ73416.1	1133	2996	5086	436	1125	697	346	458	49.64131994	1682	0	putative pol-like protein [Danaus plexippus]	357617609	EHJ70885.1	750	1454	3475	5	682	679	319	449	46.9808542	1465	1.69E-178	putative pol-like protein [Danaus plexippus]	125901787	ABN58714.1	1222	1451	5014	5	1184	1221	365	569	29.89352989	1210	1.60E-137	pol-like protein [Biomphalaria glabrata]	512914197	XP_004928082.1	476	2603	3607	122
c70774_g1	3591	2282473	BAA21640.1	1356	1	3219	1	1071	1076	852	963	79.18215613	4379	0	xanthine dehydrogenase [Bombyx mori]	112983690	NP_001037325.1	1356	1	3219	1	1071	1076	850	964	78.99628253	4369	0	xanthine dehydrogenase 1 [Bombyx mori] >gi|1434855|dbj|BAA07348.1| xanthine dehydrogenase [Bombyx mori]	13936379	BAB47182.1	1083	34	3219	1	1060	1065	841	954	78.96713615	4324	0	truncated xanthine dehydrogenase [Bombyx mori]	357622956	EHJ74298.1	1355	1	3219	1
c45194_g2	856	358442470	AEU11481.1	299	2	751	15	264	250	143	194	57.2	801	7.33E-103	seminal fluid protein HACP002 [Heliconius aoede]	358442466	AEU11479.1	286	2	766	8	264	257	145	196	56.42023346	800	8.89E-103	seminal fluid protein HACP002 [Heliconius ismenius]	358442468	AEU11480.1	299	2	766	8	264	257	145	196	56.42023346	800	1.00E-102	seminal fluid protein HACP002 [Heliconius hecale]	358442472	AEU11482.1	300	2	751	15
c29066_g1	427	290563456	NP_001166710.1	131	23	379	1	118	120	79	99	65.83333333	428	3.95E-51	cuticular protein RR-1 motif 44 precursor [Bombyx mori] >gi|223671190|tpd|FAA00547.1| TPA: putative cuticle protein [Bombyx mori]	357617158	EHJ70616.1	143	8	388	12	137	128	88	107	68.75	419	1.05E-49	cuticular protein RR-1 motif 44 [Danaus plexippus]	357617159	EHJ70617.1	127	8	379	1	123	126	78	93	61.9047619	361	4.48E-41	cuticular protein RR-1 motif 43 [Danaus plexippus]	290560934	NP_001166711.1	131	8	379	1
c7588_g1	636	511002948	EPB84368.1	279	1	564	92	279	188	187	187	99.46808511	1005	3.00E-135	hypothetical protein HMPREF1544_08887 [Mucor circinelloides f. circinelloides 1006PhL]	384486554	EIE78734.1	231	1	561	59	230	187	116	137	62.03208556	589	6.18E-73	hypothetical protein RO3G_03439 [Rhizopus delemar RA 99-880]	671687455	CDS12004.1	291	1	555	77	260	189	75	112	39.68253968	353	4.00E-37	hypothetical protein LRAMOSA04200 [Absidia idahoensis var. thermophila]	384496453	EIE86944.1	228	1	330	43
c23251_g2	1274	269854569	ACZ51333.1	192	3	158	141	192	52	48	50	92.30769231	247	1.72E-21	Rho-like protein [Biomphalaria glabrata]	68272049	AAY89300.1	192	3	158	141	192	52	48	50	92.30769231	247	1.74E-21	guanine nucleotide-binding protein Rho [Biomphalaria glabrata]	676470352	XP_009058822.1	192	3	158	141	192	52	45	49	86.53846154	237	3.54E-20	hypothetical protein LOTGIDRAFT_233776 [Lottia gigantea] >gi|556101849|gb|ESO90501.1| hypothetical protein LOTGIDRAFT_233776 [Lottia gigantea]	333449487	AEF33429.1	192	3	158	141
c58684_g1	217	389609381	BAM18302.1	266	2	217	62	133	72	55	65	76.38888889	319	1.63E-34	glutamyl-prolyl-tRNA synthetase [Papilio xuthus]	512886672	XP_004921797.1	1541	2	217	1337	1408	72	56	66	77.77777778	321	2.04E-32	PREDICTED: bifunctional glutamate/proline--tRNA ligase-like [Bombyx mori]	357628405	EHJ77748.1	1755	2	196	1551	1615	65	52	60	80	300	1.41E-29	putative aminoacyl-tRNA synthetase [Danaus plexippus]	557766524	XP_005182957.1	1715	20	217	1520
c70393_g1	6313	512933725	XP_004932862.1	7449	968	5035	6064	7426	1371	962	1134	70.16776076	5440	0	PREDICTED: uncharacterized protein LOC101741548 [Bombyx mori]	357622614	EHJ74040.1	6042	980	5056	4655	6013	1369	873	1059	63.76917458	4869	0	Stretchin-Mlck, isoform A [Danaus plexippus]	571539415	XP_006564377.1	9428	998	4720	6650	7919	1282	635	841	49.53198128	3278	0	PREDICTED: titin-like [Apis mellifera]	350422387	XP_003493149.1	10117	998	4720	7369
c46510_g1	1127	484852339	EOB11442.1	374	147	1127	30	353	329	297	308	90.27355623	1266	1.39E-170	hypothetical protein NBO_1177g0001 [Nosema bombycis CQ1]	484855852	EOB13678.1	279	369	1127	30	279	255	224	230	87.84313725	1059	1.22E-140	hypothetical protein NBO_64g0059 [Nosema bombycis CQ1]	484852336	EOB11441.1	194	648	1127	30	191	162	151	154	93.20987654	765	1.69E-97	hypothetical protein NBO_1178gi001, partial [Nosema bombycis CQ1]	300708382	XP_002996371.1	433	837	1127	61
c60700_g1	958	512887405	XP_004921919.1	635	3	950	152	471	322	100	161	31.05590062	386	9.39E-39	PREDICTED: nose resistant to fluoxetine protein 6-like [Bombyx mori]	357617779	EHJ70988.1	746	36	947	168	476	310	93	150	30	363	2.72E-35	hypothetical protein KGM_02800 [Danaus plexippus]	641652346	XP_008178352.1	594	42	947	194	509	319	80	136	25.07836991	280	1.40E-24	PREDICTED: uncharacterized protein LOC100570876 [Acyrthosiphon pisum]	546671145	ERL83595.1	558	57	944	153
c65571_g2	1599	669092490	AII01117.1	431	29	1090	1	350	356	171	226	48.03370787	783	8.62E-95	ionotropic receptors, partial [Dendrolimus houi]	512909521	XP_004926941.1	612	32	1096	86	441	357	162	233	45.37815126	796	1.07E-94	PREDICTED: glutamate receptor ionotropic, kainate 2-like [Bombyx mori]	669092510	AII01127.1	520	65	1096	56	399	346	167	220	48.26589595	774	2.34E-92	ionotropic receptors, partial [Dendrolimus kikuchii]	357620576	EHJ72725.1	546	56	1096	43
c59330_g1	2130	512904727	XP_004925768.1	359	906	1892	29	357	329	222	270	67.47720365	1266	7.06E-166	PREDICTED: LOW QUALITY PROTEIN: UPF0160 protein C27H6.8-like [Bombyx mori]	357620597	EHJ72744.1	312	906	1829	1	308	308	217	262	70.45454545	1221	1.09E-159	hypothetical protein KGM_13668 [Danaus plexippus]	270010805	EFA07253.1	346	906	1895	9	340	332	190	252	57.22891566	1044	9.57E-133	hypothetical protein TcasGA2_TC013284 [Tribolium castaneum]	642928451	XP_972332.2	373	906	1973	12
c38861_g1	232	512893410	XP_004923174.1	2233	2	232	1185	1258	81	57	64	70.37037037	246	2.95E-22	PREDICTED: uncharacterized protein LOC101744544 [Bombyx mori]	357627438	EHJ77126.1	1675	2	232	624	695	79	53	62	67.08860759	240	1.87E-21	putative Pleckstrin-like proteiny domain-containing family G member 1 [Danaus plexippus]
c78751_g1	292	357612948	EHJ68245.1	584	3	290	431	524	97	45	62	46.39175258	208	3.03E-17	hypothetical protein KGM_21550 [Danaus plexippus]
c62226_g1	1955	512911979	XP_004927544.1	386	726	1889	1	386	390	280	325	71.79487179	1208	1.65E-157	PREDICTED: mitochondrial import inner membrane translocase subunit TIM50-C-like [Bombyx mori]	357616382	EHJ70162.1	325	726	1796	3	325	358	242	276	67.59776536	1020	3.15E-130	mitochondrial import inner membrane translocase subunit TIM50-C precursor [Danaus plexippus]	646700288	KDR10492.1	386	747	1592	96	375	283	160	207	56.53710247	771	2.68E-92	Mitochondrial import inner membrane translocase subunit TIM50-C [Zootermopsis nevadensis]	157112431	XP_001657532.1	417	735	1799	62
c103746_g1	376	675366988	KFM59890.1	224	23	316	122	219	98	47	72	47.95918367	255	1.46E-24	hypothetical protein X975_17109, partial [Stegodyphus mimosarum]	607359934	EZA54283.1	141	29	343	15	139	125	49	71	39.2	193	3.13E-16	hypothetical protein X777_06158 [Cerapachys biroi]	669299768	KFD44766.1	122	29	319	8	111	104	41	63	39.42307692	178	2.37E-14	hypothetical protein M513_14357 [Trichuris suis] >gi|669317822|gb|KFD59184.1| hypothetical protein M514_14357 [Trichuris suis]	662225597	XP_008487204.1	1087	29	280	927
c53089_g1	756	641652812	XP_008178550.1	485	111	515	1	130	139	41	72	29.49640288	135	1.70E-06	PREDICTED: KRAB-A domain-containing protein 2-like [Acyrthosiphon pisum]
c66902_g1	1524	512930078	XP_004931979.1	402	246	1421	12	402	394	238	308	60.40609137	1284	9.88E-171	PREDICTED: lysine-specific demethylase 8-like isoform X1 [Bombyx mori] >gi|512930082|ref|XP_004931980.1| PREDICTED: lysine-specific demethylase 8-like isoform X2 [Bombyx mori]	357616582	EHJ70270.1	404	219	1421	1	404	409	249	306	60.8801956	1240	3.96E-164	putative JmjC domain-containing protein 5 [Danaus plexippus]	91092952	XP_972502.1	394	270	1418	10	393	391	178	252	45.52429668	908	2.64E-114	PREDICTED: lysine-specific demethylase 8 isoform X1 [Tribolium castaneum] >gi|270003109|gb|EEZ99556.1| hypothetical protein TcasGA2_TC000138 [Tribolium castaneum]	665814244	XP_008555723.1	628	363	1418	269
c62863_g1	1863	298402915	ADI82777.1	500	221	1648	1	476	476	329	394	69.11764706	1854	0	fatty-acyl CoA reductase 4 [Ostrinia nubilalis]	659495086	AID66654.1	498	221	1648	1	476	476	326	401	68.48739496	1825	0	fatty acyl reductase [Agrotis segetum]	357615738	EHJ69811.1	526	221	1606	62	523	462	295	372	63.85281385	1691	0	fatty-acyl CoA reductase 4 [Danaus plexippus]	512905636	XP_004925994.1	470	221	1648	1
c58931_g1	383	512888932	XP_004922168.1	104	226	381	46	97	52	31	38	59.61538462	138	8.61E-09	PREDICTED: CDKN2A-interacting protein-like [Bombyx mori]	357618465	EHJ71434.1	103	253	381	55	97	43	25	35	58.13953488	131	9.09E-08	hypothetical protein KGM_06744 [Danaus plexippus]	389612672	BAM19757.1	103	253	381	55	97	43	26	35	60.46511628	130	1.04E-07	similar to CG31301 [Papilio xuthus]
c53959_g1	580	512901338	XP_004925111.1	162	205	546	21	134	114	59	83	51.75438596	322	4.52E-34	PREDICTED: uncharacterized protein LOC101735736 isoform X1 [Bombyx mori]	357614221	EHJ68974.1	186	163	516	11	128	118	59	81	50	319	2.23E-33	hypothetical protein KGM_18745 [Danaus plexippus]	512901342	XP_004925112.1	142	211	546	3	114	112	58	81	51.78571429	314	3.75E-33	PREDICTED: uncharacterized protein LOC101735736 isoform X2 [Bombyx mori]	357611275	EHJ67399.1	83	412	564	6
c65865_g1	4230	512915562	XP_004928419.1	581	2099	3313	156	565	412	179	261	43.44660194	875	9.30E-109	PREDICTED: uncharacterized protein LOC101746992 [Bombyx mori]	391336237	XP_003742488.1	511	2501	3877	5	451	463	149	241	32.18142549	630	1.84E-67	PREDICTED: RNA-directed DNA polymerase from mobile element jockey-like [Metaseiulus occidentalis]	391341193	XP_003744915.1	565	2525	3724	67	468	408	139	227	34.06862745	630	5.68E-67	PREDICTED: RNA-directed DNA polymerase from mobile element jockey-like [Metaseiulus occidentalis]	585695869	XP_006822105.1	394	2330	3451	28
c77118_g1	287	676488923	XP_009064771.1	627	2	286	476	570	95	84	90	88.42105263	455	1.91E-51	hypothetical protein LOTGIDRAFT_236225 [Lottia gigantea] >gi|556095917|gb|ESO84569.1| hypothetical protein LOTGIDRAFT_236225 [Lottia gigantea]	551529689	XP_005816307.1	262	2	286	107	201	95	76	90	80	426	4.48E-50	PREDICTED: coiled-coil domain-containing protein 93-like, partial [Xiphophorus maculatus]	585711292	XP_006824717.1	367	2	286	194	288	95	81	86	85.26315789	432	7.50E-50	PREDICTED: coiled-coil domain-containing protein 93-like, partial [Saccoglossus kowalevskii]	260823641	XP_002606189.1	593	2	283	440
c79550_g1	458	607359141	EZA53519.1	392	3	437	43	184	145	73	98	50.34482759	368	2.40E-39	hypothetical protein X777_07029, partial [Cerapachys biroi]	607361375	EZA55663.1	236	3	428	40	178	142	67	95	47.18309859	351	3.24E-38	hypothetical protein X777_04305 [Cerapachys biroi]	307196268	EFN77912.1	150	6	434	12	150	143	69	96	48.25174825	327	1.50E-35	hypothetical protein EAI_15782 [Harpegnathos saltator]	307204911	EFN83457.1	257	3	434	40
c70730_g2	8186	27368143	AAN87269.1	2360	845	7303	230	2259	2177	729	1154	33.48644924	3061	0	ORF [Drosophila melanogaster]	675368973	KFM61875.1	2930	2480	7495	735	2412	1735	616	979	35.50432277	2776	0	Retrovirus-related Pol polyprotein from transposon 17.6, partial [Stegodyphus mimosarum]	641670381	XP_008185172.1	1734	2474	7291	127	1727	1657	595	923	35.90826795	2697	0	PREDICTED: uncharacterized protein LOC100570266 [Acyrthosiphon pisum]	665819577	XP_008558656.1	1760	2414	7372	98
c57361_g1	908	357619412	EHJ71998.1	263	553	858	1	102	102	48	72	47.05882353	290	2.79E-27	hypothetical protein KGM_08036 [Danaus plexippus]	357625108	EHJ75657.1	331	553	864	1	110	110	46	71	41.81818182	265	1.62E-23	hypothetical protein KGM_10726 [Danaus plexippus]	512891171	XP_004922638.1	418	499	852	81	197	119	51	75	42.85714286	246	7.87E-21	PREDICTED: alpha-(1,3)-fucosyltransferase C-like [Bombyx mori]	357616736	EHJ70372.1	395	496	858	54
c56804_g1	702	357608772	EHJ66141.1	190	115	678	1	188	188	144	167	76.59574468	822	2.11E-108	lethal neo18 protein [Danaus plexippus]	195963331	NP_001124377.1	190	115	678	1	188	188	137	164	72.87234043	783	1.66E-102	lethal(3)neo18 [Bombyx mori] >gi|194147411|gb|ACF33815.1| lethal(3)neo18 [Bombyx mori]	389609155	BAM18189.1	189	118	678	1	186	187	139	157	74.3315508	760	4.95E-99	NADH-ubiquinone oxidoreductase sgdh subunit [Papilio xuthus]	531996946	AGT62473.1	192	115	678	1
c32559_g1	420	511005200	EPB86546.1	87	23	283	1	87	87	87	87	100	197	3.11E-17	hypothetical protein HMPREF1544_06620 [Mucor circinelloides f. circinelloides 1006PhL]
c54861_g2	2006	641662497	XP_008182275.1	529	53	757	196	431	241	98	143	40.66390041	428	2.08E-42	PREDICTED: uncharacterized protein K02A2.6-like [Acyrthosiphon pisum]	512903769	XP_004925699.1	2192	56	766	890	1137	250	102	140	40.8	437	9.22E-42	PREDICTED: uncharacterized protein LOC101742492 [Bombyx mori]	57506568	BAD86655.1	1401	56	766	1017	1263	250	100	138	40	433	2.12E-41	reverse transcriptase [Bombyx mori]	512896357	XP_004923891.1	357	143	772	1
c97576_g1	291	511011547	EPB92756.1	373	3	290	8	103	96	96	96	100	490	2.55E-58	hypothetical protein HMPREF1544_00485 [Mucor circinelloides f. circinelloides 1006PhL]	630961664	XP_007877240.1	602	3	290	93	188	96	55	71	57.29166667	291	1.06E-28	hypothetical protein PFL1_01539 [Pseudozyma flocculosa PF-1] >gi|521587048|gb|EPQ30638.1| hypothetical protein PFL1_01539 [Pseudozyma flocculosa PF-1]	384494363	EIE84854.1	319	3	242	7	86	80	48	65	60	271	9.72E-27	hypothetical protein RO3G_09564 [Rhizopus delemar RA 99-880]	646285161	KDQ07098.1	403	3	284	12
c55290_g1	597	512893801	XP_004923269.1	431	363	572	36	105	70	31	47	44.28571429	162	2.87E-10	PREDICTED: adenosine 3'-phospho 5'-phosphosulfate transporter 1-like [Bombyx mori]	357624429	EHJ75211.1	422	381	572	42	104	64	32	41	50	151	5.61E-09	slalom [Danaus plexippus]
c69112_g1	3077	357621406	EHJ73250.1	797	556	2949	1	797	799	746	767	93.36670839	3506	0	hypothetical protein KGM_04775 [Danaus plexippus]	512920777	XP_004929717.1	797	556	2949	1	797	799	721	750	90.23779725	3451	0	PREDICTED: nuclear cap-binding protein subunit 1-like [Bombyx mori]	642913655	XP_008201106.1	794	556	2949	1	794	799	612	698	76.59574468	2929	0	PREDICTED: nuclear cap-binding protein subunit 1 [Tribolium castaneum]	646714290	KDR18321.1	805	556	2949	1
c60471_g1	758	357621312	EHJ73183.1	192	445	723	91	181	93	31	49	33.33333333	139	1.36E-07	hypothetical protein KGM_17397 [Danaus plexippus]	662192248	XP_008468975.1	996	445	756	897	995	105	34	60	32.38095238	139	6.19E-07	PREDICTED: uncharacterized protein LOC103506368 [Diaphorina citri]
c66439_g1	1529	389613183	BAM19962.1	390	137	1291	6	390	400	136	215	34	576	3.59E-65	similar to CG8319, partial [Papilio xuthus]	357626639	EHJ76661.1	1091	140	1282	724	1090	383	137	208	35.77023499	592	1.58E-63	hypothetical protein KGM_16713 [Danaus plexippus]	357626640	EHJ76662.1	370	260	1177	61	366	308	110	171	35.71428571	510	9.41E-56	hypothetical protein KGM_16714 [Danaus plexippus]	357626638	EHJ76660.1	1425	248	1207	1096
c28532_g1	556	511002667	EPB84095.1	131	161	505	17	131	115	115	115	100	480	2.43E-58	histone H2A.1 [Mucor circinelloides f. circinelloides 1006PhL] >gi|511002670|gb|EPB84098.1| histone H2A.1 [Mucor circinelloides f. circinelloides 1006PhL] >gi|511005102|gb|EPB86450.1| histone H2A.1 [Mucor circinelloides f. circinelloides 1006PhL]	661187463	CDH50261.1	132	161	505	18	132	115	112	114	97.39130435	476	1.09E-57	histone h2a [Lichtheimia corymbifera JMRC:FSU:9682]	661175972	CDH60909.1	131	161	505	17	131	115	112	114	97.39130435	476	1.09E-57	histone h2a [Lichtheimia corymbifera JMRC:FSU:9682] >gi|661187460|emb|CDH50258.1| histone h2a [Lichtheimia corymbifera JMRC:FSU:9682] >gi|671687331|emb|CDS11880.1| Putative Histone H2A [Absidia idahoensis var. thermophila] >gi|671688753|emb|CDS03071.1| Putative Histone H2A [Absidia idahoensis var. thermophila] >gi|671690601|emb|CDS05340.1| Putative Histone H2A [Absidia idahoensis var. thermophila…	661185694	CDH52338.1	131	161	505	17
c9050_g1	308	511004364	EPB85736.1	484	3	308	191	292	102	101	102	99.01960784	533	1.83E-63	hypothetical protein HMPREF1544_07487 [Mucor circinelloides f. circinelloides 1006PhL]	384488553	EIE80733.1	507	6	308	218	318	101	71	84	70.2970297	377	8.53E-41	hypothetical protein RO3G_05438 [Rhizopus delemar RA 99-880]	661184272	CDH53453.1	519	3	308	228	328	102	53	72	51.96078431	279	3.33E-27	fad nad-binding domain-containing protein [Lichtheimia corymbifera JMRC:FSU:9682]	671687711	CDS12260.1	520	3	308	229
c66440_g1	3232	357627823	EHJ77375.1	184	69	608	1	180	180	149	167	82.77777778	834	7.98E-101	hypothetical protein KGM_16784 [Danaus plexippus]	512896333	XP_004923885.1	184	69	620	1	184	184	139	166	75.54347826	813	9.36E-98	PREDICTED: 1,2-dihydroxy-3-keto-5-methylthiopentene dioxygenase-like isoform X1 [Bombyx mori]	512896337	XP_004923886.1	178	87	620	1	178	178	134	161	75.28089888	781	2.21E-93	PREDICTED: 1,2-dihydroxy-3-keto-5-methylthiopentene dioxygenase-like isoform X2 [Bombyx mori]	189234193	XP_970277.2	184	69	605	1
c65102_g2	515	512932900	XP_004932658.1	1371	213	515	678	784	107	60	82	56.07476636	261	4.75E-23	PREDICTED: protein Daple-like [Bombyx mori]	357626779	EHJ76723.1	1360	213	515	674	780	107	53	82	49.53271028	257	1.77E-22	hook protein [Danaus plexippus]
c62922_g1	1596	512895193	XP_004923612.1	346	485	1549	1	344	358	255	289	71.22905028	1282	6.15E-171	PREDICTED: uncharacterized protein LOC101739352 [Bombyx mori]	357607363	EHJ65473.1	342	479	1549	1	342	357	259	290	72.54901961	1250	3.59E-166	hypothetical protein KGM_01916 [Danaus plexippus]	512939544	XP_004934266.1	274	485	1330	1	272	285	191	222	67.01754386	948	1.01E-121	PREDICTED: uncharacterized protein LOC101746646 [Bombyx mori]	357617155	EHJ70614.1	270	479	1330	1
c10797_g1	603	7243249	BAA92689.1	411	296	547	31	109	84	56	68	66.66666667	283	1.76E-29	protease and reverse transcriptase-like protein [Bombyx mori]	7243254	BAA92692.1	96	296	493	31	96	66	47	56	71.21212121	247	1.74E-25	protease-like protein [Bombyx mori]	7243252	BAA92691.1	96	296	493	31	96	66	47	56	71.21212121	247	1.77E-25	protease-like protein [Bombyx mori]	12958095	AAK07485.1	1304	296	517	316
c61997_g1	2592	484855504	EOB13350.1	878	2	2590	5	874	870	845	854	97.12643678	4491	0	Helicase SKI2W [Nosema bombycis CQ1]	300706895	XP_002995680.1	868	17	2590	8	864	865	549	670	63.46820809	2870	0	hypothetical protein NCER_101360 [Nosema ceranae BRL01] >gi|239604872|gb|EEQ82009.1| hypothetical protein NCER_101360 [Nosema ceranae BRL01]	685879913	XP_009264391.1	869	23	2590	23	865	859	478	636	55.64610012	2471	0	Ski2 ATP-dependent RNA helicase [Encephalitozoon romaleae SJ-2008] >gi|396081276|gb|AFN82894.1| Ski2 ATP-dependent RNA helicase [Encephalitozoon romaleae SJ-2008]	401826118	XP_003887153.1	869	20	2590	22
c66630_g1	2906	512891384	XP_004922674.1	325	311	1273	1	322	322	220	267	68.32298137	1233	4.36E-158	PREDICTED: uncharacterized protein LOC101743157 [Bombyx mori]	357618885	EHJ71688.1	251	521	1270	1	248	250	170	210	68	974	5.34E-121	hypothetical protein KGM_12874 [Danaus plexippus]	512891367	XP_004922671.1	316	311	1246	6	310	312	161	221	51.6025641	908	2.63E-110	PREDICTED: uncharacterized protein LOC101742817 isoform X1 [Bombyx mori] >gi|512891372|ref|XP_004922672.1| PREDICTED: uncharacterized protein LOC101742817 isoform X2 [Bombyx mori] >gi|512891378|ref|XP_004922673.1| PREDICTED: uncharacterized protein LOC101742817 isoform X3 [Bombyx mori]	157119667	XP_001653444.1	362	416	1273	76
c57548_g1	557	484856797	EOB14563.1	171	19	531	1	171	171	171	171	100	808	2.06E-107	Protein YOP1 [Nosema bombycis CQ1]	85014507	XP_955749.1	179	19	525	1	169	169	99	132	58.57988166	513	1.43E-62	hypothetical protein ECU09_1950 [Encephalitozoon cuniculi GB-M1] >gi|74621340|sp|Q8STK5.1|Y9J5_ENCCU RecName: Full=Uncharacterized membrane protein ECU09_1950 [Encephalitozoon cuniculi GB-M1] >gi|19171443|emb|CAD27168.1| similarity to MEMBRANE PROTEIN DP1 [Encephalitozoon cuniculi GB-M1] >gi|449330074|gb|AGE96339.1| membrane protein dp1 [Encephalitozoon cuniculi]	300708493	XP_002996424.1	171	19	531	1	171	171	92	136	53.80116959	501	5.96E-61	hypothetical protein NCER_100471 [Nosema ceranae BRL01] >gi|239605726|gb|EEQ82753.1| hypothetical protein NCER_100471 [Nosema ceranae BRL01]	530540297	EQB59673.1	171	19	531	1
c66045_g1	4090	357621013	EHJ72999.1	578	741	2366	29	568	542	407	451	75.09225092	1907	0	actin-binding protein ipp [Danaus plexippus]	512900268	XP_004924850.1	598	669	2366	25	588	566	377	453	66.60777385	1799	0	PREDICTED: actin-binding protein IPP-like [Bombyx mori]	157137693	XP_001657135.1	608	654	2363	31	597	572	278	376	48.6013986	1260	4.72E-154	actin-binding protein ipp [Aedes aegypti] >gi|108880792|gb|EAT45017.1| AAEL003701-PA [Aedes aegypti]	194761150	XP_001962795.1	635	702	2363	73
c46511_g1	969	357622032	EHJ73652.1	179	108	566	18	174	157	82	108	52.22929936	395	3.38E-43	hypothetical protein KGM_01860 [Danaus plexippus]	642915139	XP_008190491.1	324	198	482	166	260	95	35	56	36.84210526	199	1.19E-14	PREDICTED: uncharacterized protein LOC103312206 [Tribolium castaneum] >gi|270003926|gb|EFA00374.1| hypothetical protein TcasGA2_TC003217 [Tribolium castaneum]	644999842	XP_008215733.1	201	114	464	66	189	124	42	63	33.87096774	191	2.60E-14	PREDICTED: uncharacterized protein LOC103317831 isoform X1 [Nasonia vitripennis]	644999844	XP_008215734.1	176	201	464	66
c56785_g1	787	484855757	EOB13585.1	734	7	786	1	261	261	254	257	97.31800766	1310	4.68E-174	cullin like protein [Nosema bombycis CQ1]	484852840	EOB11668.1	595	7	774	1	252	256	246	248	96.09375	1250	6.89E-167	cullin like protein [Nosema bombycis CQ1]	685880476	XP_009264672.1	701	10	570	24	210	187	68	111	36.36363636	339	9.75E-33	Cdc53 cullin-like protein [Encephalitozoon romaleae SJ-2008] >gi|396081559|gb|AFN83175.1| Cdc53 cullin-like protein [Encephalitozoon romaleae SJ-2008]	684156357	XP_003073048.2	684	22	606	9
c102584_g1	424	484853607	EOB12029.1	491	1	381	151	277	127	111	119	87.4015748	593	1.47E-71	hypothetical protein NBO_583g0001, partial [Nosema bombycis CQ1]	484856015	EOB13831.1	113	136	423	1	96	96	78	86	81.25	423	1.31E-50	hypothetical protein NBO_57g0008 [Nosema bombycis CQ1]	484856013	EOB13829.1	178	1	402	17	152	136	41	72	30.14705882	177	1.42E-13	hypothetical protein NBO_57g0006 [Nosema bombycis CQ1]	484853539	EOB11984.1	317	4	420	156
c64298_g3	1226	512893977	XP_004923318.1	307	583	1188	85	278	214	117	132	54.6728972	425	4.04E-45	PREDICTED: homeobox protein HMX3-B-like [Bombyx mori]	478253889	ENN74181.1	363	583	1224	51	233	227	88	105	38.76651982	278	1.50E-24	hypothetical protein YQE_09154, partial [Dendroctonus ponderosae] >gi|546684698|gb|ERL94315.1| hypothetical protein D910_11596, partial [Dendroctonus ponderosae]	443688868	ELT91428.1	87	1051	1224	20	77	58	48	52	82.75862069	249	5.72E-23	hypothetical protein CAPTEDRAFT_79123, partial [Capitella teleta]	676493330	XP_009066205.1	60	1054	1224	1
c69381_g1	3697	512936309	XP_004933487.1	754	934	2538	224	754	535	461	500	86.1682243	2446	0	PREDICTED: dynein intermediate chain 2, ciliary-like [Bombyx mori]	357614797	EHJ69278.1	657	931	2226	221	652	432	379	408	87.73148148	1987	0	hypothetical protein KGM_22329 [Danaus plexippus]	642930048	XP_008196227.1	734	964	2496	203	719	519	291	387	56.06936416	1493	0	PREDICTED: dynein intermediate chain 2, ciliary [Tribolium castaneum] >gi|270009429|gb|EFA05877.1| hypothetical protein TcasGA2_TC008686 [Tribolium castaneum]	557767162	XP_005183272.1	768	964	2499	243
c2672_g1	247	546680604	ERL90847.1	550	2	247	368	448	82	25	51	30.48780488	120	8.84E-06	hypothetical protein D910_08192 [Dendroctonus ponderosae]	478252846	ENN73235.1	581	2	247	399	479	82	25	51	30.48780488	120	9.64E-06	hypothetical protein YQE_10131, partial [Dendroctonus ponderosae]
c91823_g1	216	512919417	XP_004929373.1	1608	3	155	412	462	51	26	33	50.98039216	129	6.56E-07	PREDICTED: uncharacterized protein LOC101742112 [Bombyx mori]
c70309_g2	4767	512911764	XP_004927492.1	1427	14	1822	819	1427	615	293	405	47.64227642	1511	7.94E-179	PREDICTED: uncharacterized protein LOC101741723 [Bombyx mori]	307172693	EFN64015.1	699	2	1813	90	699	612	268	381	43.79084967	1346	1.31E-163	hypothetical protein EAG_00896 [Camponotus floridanus]	498935549	XP_004520167.1	1157	11	1816	543	1150	611	250	366	40.91653028	1293	1.33E-150	PREDICTED: uncharacterized protein LOC101454257 [Ceratitis capitata]	665814156	XP_008555674.1	691	14	1813	64
c82412_g1	224	524885193	XP_005099207.1	657	16	219	283	351	70	35	47	50	169	2.56E-12	PREDICTED: neutral and basic amino acid transport protein rBAT-like [Aplysia californica]	260268379	BAI44030.1	575	1	222	183	255	75	30	44	40	140	2.08E-08	alpha-glucosidase [Bombus ignitus]	340714803	XP_003395913.1	552	1	222	183	255	75	28	44	37.33333333	133	1.32E-07	PREDICTED: alpha-glucosidase-like [Bombus terrestris]	345490783	XP_003426457.1	641	22	222	322
c65905_g1	2955	512931228	XP_004932250.1	1046	1	2634	10	889	881	597	724	67.76390465	2638	0	PREDICTED: LOW QUALITY PROTEIN: huntingtin-interacting protein 1-like [Bombyx mori]	357603730	EHJ63897.1	1350	874	2628	13	596	585	426	500	72.82051282	2027	0	putative huntingtin interacting protein 1 [Danaus plexippus]	665801500	XP_008548764.1	972	1330	2712	1	458	462	267	336	57.79220779	1336	1.89E-164	PREDICTED: huntingtin-interacting protein 1 isoform X1 [Microplitis demolitor] >gi|665801502|ref|XP_008548765.1| PREDICTED: huntingtin-interacting protein 1 isoform X2 [Microplitis demolitor] >gi|665801504|ref|XP_008548766.1| PREDICTED: huntingtin-interacting protein 1 isoform X1 [Microplitis demolitor]	242007590	XP_002424620.1	992	1330	2712	1
c92653_g1	204	524871523	XP_005092534.1	201	3	167	1	56	56	38	47	67.85714286	192	1.52E-16	PREDICTED: mitochondrial import inner membrane translocase subunit Tim23-like [Aplysia californica]	676474798	XP_009060260.1	198	18	167	2	51	50	30	36	60	158	6.44E-12	hypothetical protein LOTGIDRAFT_229117 [Lottia gigantea] >gi|556100573|gb|ESO89225.1| hypothetical protein LOTGIDRAFT_229117 [Lottia gigantea]	443695006	ELT96009.1	203	3	128	15	55	42	27	32	64.28571429	123	5.09E-07	hypothetical protein CAPTEDRAFT_148443 [Capitella teleta] >gi|443719321|gb|ELU09546.1| hypothetical protein CAPTEDRAFT_227448 [Capitella teleta]	585650238	XP_006814538.1	184	18	143	12
c62213_g1	5175	512896898	XP_004924021.1	423	2183	3430	6	423	418	397	401	94.97607656	1826	0	PREDICTED: protein roadkill-like isoform X1 [Bombyx mori]	512896906	XP_004924023.1	411	2276	3430	27	411	385	381	384	98.96103896	1809	0	PREDICTED: protein roadkill-like isoform X3 [Bombyx mori]	512896902	XP_004924022.1	422	2183	3430	6	422	418	396	400	94.73684211	1809	0	PREDICTED: protein roadkill-like isoform X2 [Bombyx mori]	357622775	EHJ74170.1	376	2303	3430	1
c101489_g1	253	343481903	AEM44817.1	897	2	235	253	330	78	30	46	38.46153846	155	2.95E-10	unknown [Pectinophora gossypiella]	357608014	EHJ65783.1	430	2	235	235	313	79	29	41	36.70886076	136	5.82E-08	hypothetical protein KGM_12649 [Danaus plexippus]
c68899_g1	5133	357627848	EHJ77396.1	470	3225	4217	144	469	363	156	200	42.97520661	579	9.32E-61	hypothetical protein KGM_04689 [Danaus plexippus]	512903014	XP_004925515.1	564	3225	3809	354	563	224	123	144	54.91071429	552	2.09E-56	PREDICTED: uncharacterized protein LOC101736841 [Bombyx mori]	383856790	XP_003703890.1	652	3225	3863	436	652	235	129	152	54.89361702	526	1.90E-52	PREDICTED: uncharacterized protein LOC100883063 [Megachile rotundata]	322791513	EFZ15904.1	611	3225	3860	395
c47304_g1	367	512891177	XP_004922639.1	612	23	361	341	456	116	39	61	33.62068966	162	8.37E-11	PREDICTED: glucose dehydrogenase [acceptor]-like [Bombyx mori]	357622291	EHJ73831.1	616	23	361	341	460	120	40	65	33.33333333	141	4.95E-08	putative ecdysone oxidase [Danaus plexippus]	512938073	XP_004933918.1	515	5	361	235	354	120	35	61	29.16666667	140	5.35E-08	PREDICTED: glucose dehydrogenase [acceptor]-like, partial [Bombyx mori]	512920093	XP_004929546.1	475	5	361	195
c62881_g1	745	512937192	XP_004933707.1	357	132	722	1	198	198	128	164	64.64646465	645	3.49E-79	PREDICTED: clusterin-associated protein 1-like [Bombyx mori]	357625788	EHJ76108.1	402	168	731	1	190	191	119	152	62.30366492	568	3.90E-67	putative clusterin associated protein 1 [Danaus plexippus]	646705121	KDR13000.1	423	132	725	1	201	201	95	136	47.26368159	467	4.21E-52	Clusterin-associated protein 1 [Zootermopsis nevadensis]	525013271	XP_005054235.1	414	132	725	1
c29639_g1	486	511008798	EPB90057.1	165	102	485	38	165	128	127	127	99.21875	664	5.02E-86	peptidyl-prolyl cis-trans isomerase A1 [Mucor circinelloides f. circinelloides 1006PhL]	326521524	BAK00338.1	164	108	485	38	163	126	107	111	84.92063492	572	3.46E-72	predicted protein [Hordeum vulgare subsp. vulgare]	389608759	BAM17991.1	165	108	485	38	163	126	103	114	81.74603175	557	7.53E-70	peptidyl-prolyl cis-trans isomerase f, ppif [Papilio xuthus]	380028391	XP_003697886.1	209	108	485	83
c101916_g1	237	511011413	EPB92624.1	190	2	235	38	115	78	78	78	100	419	3.59E-50	hypothetical protein HMPREF1544_00638 [Mucor circinelloides f. circinelloides 1006PhL]	384492831	EIE83322.1	387	2	235	233	309	78	53	67	67.94871795	295	3.65E-30	hypothetical protein RO3G_08027 [Rhizopus delemar RA 99-880]	552909660	ERZ95625.1	222	2	235	36	112	82	52	62	63.41463415	272	9.18E-28	hypothetical protein GLOINDRAFT_13439 [Rhizophagus irregularis DAOM 181602] >gi|595458537|gb|EXX62574.1| hypothetical protein RirG_160620 [Rhizophagus irregularis DAOM 197198w]	671695226	CDS09946.1	197	2	235	36
c70192_g1	1372	357613612	EHJ68615.1	299	204	1082	4	296	293	219	257	74.7440273	1189	7.71E-159	pyridoxal kinase [Danaus plexippus]	112984192	NP_001037440.1	298	198	1082	4	298	295	219	257	74.23728814	1184	3.98E-158	pyridoxal kinase [Bombyx mori] >gi|91265776|gb|ABE28378.1| pyridoxal kinase [Bombyx mori]	91078322	XP_972953.1	294	228	1079	3	285	288	159	214	55.20833333	855	1.97E-108	PREDICTED: pyridoxal kinase [Tribolium castaneum] >gi|270003960|gb|EFA00408.1| hypothetical protein TcasGA2_TC003259 [Tribolium castaneum]	196006545	XP_002113139.1	300	207	1070	5
c13555_g1	930	524900832	XP_005106833.1	515	25	678	1	220	220	164	186	74.54545455	823	6.98E-103	PREDICTED: heterogeneous nuclear ribonucleoprotein L isoform X3 [Aplysia californica]	524900830	XP_005106832.1	533	25	678	1	220	220	164	186	74.54545455	822	1.50E-102	PREDICTED: heterogeneous nuclear ribonucleoprotein L isoform X2 [Aplysia californica]	524900828	XP_005106831.1	540	25	678	1	220	220	164	186	74.54545455	822	1.86E-102	PREDICTED: heterogeneous nuclear ribonucleoprotein L isoform X1 [Aplysia californica]	676492133	XP_009065822.1	590	19	732	1
c76384_g1	249	484857451	EOB15192.1	529	2	247	118	199	82	82	82	100	330	1.13E-34	hypothetical protein NBO_7g0010 [Nosema bombycis CQ1]	300707847	XP_002996117.1	529	2	247	118	197	82	41	58	50	137	5.20E-08	hypothetical protein NCER_100839 [Nosema ceranae BRL01] >gi|239605387|gb|EEQ82446.1| hypothetical protein NCER_100839 [Nosema ceranae BRL01]	303389516	XP_003072990.1	529	2	247	119	201	83	38	55	45.78313253	129	6.16E-07	hypothetical protein Eint_060210 [Encephalitozoon intestinalis ATCC 50506] >gi|303302134|gb|ADM11630.1| hypothetical protein Eint_060210 [Encephalitozoon intestinalis ATCC 50506]	685880360	XP_009264614.1	527	2	247	119
c56143_g1	1106	357615514	EHJ69700.1	157	403	864	6	157	155	92	112	59.35483871	489	7.21E-57	hypothetical protein KGM_05567 [Danaus plexippus]	498948414	XP_004522692.1	156	403	861	2	156	155	76	107	49.03225806	411	2.27E-45	PREDICTED: UPF0545 protein C22orf39 homolog [Ceratitis capitata]	340719041	XP_003397966.1	151	403	834	9	151	144	71	107	49.30555556	411	2.49E-45	PREDICTED: UPF0545 protein C22orf39 homolog [Bombus terrestris]	572264658	XP_006610496.1	149	403	810	15
c65468_g1	1656	525343629	NP_001266358.1	608	1	1380	1	456	462	344	388	74.45887446	1412	0	uncharacterized protein LOC101739846 [Bombyx mori] >gi|378466139|gb|AFC01230.1| DnaJ-16 [Bombyx mori]	357623378	EHJ74556.1	698	508	1380	1	291	291	251	275	86.25429553	1243	8.77E-160	putative DnaJ domain protein [Danaus plexippus]	646700140	KDR10432.1	607	307	1380	2	334	359	187	251	52.08913649	877	2.51E-106	DnaJ-like protein subfamily C member 21 [Zootermopsis nevadensis]	158298938	XP_319073.4	566	307	1380	1
c65531_g2	2262	512898382	XP_004924386.1	353	1106	2164	1	353	353	348	352	98.58356941	1720	0	PREDICTED: protein elav-like [Bombyx mori]	357617939	EHJ71078.1	397	1088	2164	1	373	373	347	353	93.02949062	1680	0	putative RNA-binding protein [Danaus plexippus]	380027075	XP_003697261.1	362	1112	2143	11	360	363	284	300	78.2369146	1337	6.59E-176	PREDICTED: ELAV-like protein 2-like [Apis florea]	665801854	XP_008548958.1	383	1109	2143	11
c65208_g1	738	357627646	EHJ77275.1	343	237	737	1	163	168	118	135	70.23809524	586	1.30E-70	putative meteorin [Danaus plexippus]	389614874	BAM20441.1	154	255	689	11	153	146	91	112	62.32876712	472	6.03E-56	unknown secreted protein, partial [Papilio polytes]	512911004	XP_004927309.1	309	264	737	13	140	158	93	106	58.86075949	443	9.56E-50	PREDICTED: meteorin-like protein-like [Bombyx mori]	91078226	XP_969763.1	301	210	737	2
c60479_g1	1491	357617268	EHJ70686.1	245	263	940	8	230	226	162	193	71.68141593	839	2.81E-106	hypothetical protein KGM_02054 [Danaus plexippus]	512919433	XP_004929381.1	285	266	940	12	270	259	166	189	64.09266409	792	1.46E-98	PREDICTED: dolichyldiphosphatase 1-like [Bombyx mori]	91083233	XP_973728.1	247	287	940	16	233	218	143	174	65.59633028	722	1.09E-88	PREDICTED: dolichyldiphosphatase 1 [Tribolium castaneum] >gi|270006958|gb|EFA03406.1| hypothetical protein TcasGA2_TC013393 [Tribolium castaneum]	646722093	KDR23196.1	322	287	940	93
c65632_g1	777	357626588	EHJ76634.1	589	48	725	323	548	233	141	174	60.51502146	600	6.57E-70	hypothetical protein KGM_20617 [Danaus plexippus]	512895460	XP_004923677.1	450	54	725	183	409	230	139	169	60.43478261	581	1.85E-68	PREDICTED: rab GTPase-binding effector protein 1-like isoform X2 [Bombyx mori]	512895456	XP_004923676.1	451	54	725	184	410	230	139	169	60.43478261	582	1.85E-68	PREDICTED: rab GTPase-binding effector protein 1-like isoform X1 [Bombyx mori]	307191797	EFN75235.1	648	54	725	380
c69134_g1	3798	357602865	EHJ63541.1	454	2319	3683	1	454	455	384	418	84.3956044	2033	0	hypothetical protein KGM_00026 [Danaus plexippus]	568251185	ETN60758.1	445	2319	3584	27	445	423	349	390	82.50591017	1870	0	cysteine desulfurylase [Anopheles darlingi]	118791608	XP_319845.3	446	2319	3584	27	446	423	340	387	80.37825059	1826	0	AGAP009094-PA [Anopheles gambiae str. PEST] >gi|116117683|gb|EAA14741.3| AGAP009094-PA [Anopheles gambiae str. PEST]	91083297	XP_974591.1	445	2319	3584	13
c89467_g1	891	66826525	XP_646617.1	640	2	826	336	610	275	244	265	88.72727273	1190	1.48E-156	heat shock protein [Dictyostelium discoideum AX4] >gi|166203663|sp|P36415.2|HS7C1_DICDI RecName: Full=Heat shock cognate 70 kDa protein 1; Short=HSC70-1 [Dictyostelium discoideum] >gi|60473985|gb|EAL71922.1| heat shock protein [Dictyostelium discoideum AX4]	433875	CAA53039.1	640	2	826	336	610	275	244	265	88.72727273	1189	1.89E-156	heat shock protein (hsc70) [Dictyostelium discoideum]	330818765	XP_003291509.1	640	2	826	336	610	275	244	261	88.72727273	1178	7.63E-155	heat shock protein [Dictyostelium purpureum] >gi|325078315|gb|EGC31973.1| heat shock protein [Dictyostelium purpureum]	433180	AAA33219.1	636	2	826	332
c57799_g1	694	357620127	EHJ72433.1	1702	65	640	943	1130	193	120	142	62.1761658	603	9.10E-68	hypothetical protein KGM_09342 [Danaus plexippus]	512917185	XP_004928825.1	1294	65	604	790	971	182	110	129	60.43956044	580	5.10E-65	PREDICTED: protein crumbs-like [Bombyx mori]	568254969	ETN63846.1	1665	65	646	946	1129	194	93	123	47.93814433	505	1.55E-54	crumbs [Anopheles darlingi]	307211378	EFN87505.1	2241	65	625	1495
c90275_g1	293	511004711	EPB86074.1	389	2	292	229	325	97	97	97	100	515	7.87E-62	hypothetical protein HMPREF1544_07150 [Mucor circinelloides f. circinelloides 1006PhL]	384493168	EIE83659.1	288	2	292	129	225	97	77	91	79.3814433	430	2.85E-50	hypothetical protein RO3G_08364 [Rhizopus delemar RA 99-880]	671688976	CDS03294.1	402	2	292	243	339	97	67	80	69.07216495	376	2.62E-41	hypothetical protein LRAMOSA00696 [Absidia idahoensis var. thermophila]	661189846	CDH48705.1	433	2	292	274
c16096_g1	365	357610992	EHJ67258.1	661	2	364	413	533	121	67	83	55.37190083	355	4.87E-37	hypothetical protein KGM_16001 [Danaus plexippus]	512923974	XP_004930484.1	119	128	364	1	79	79	46	61	58.2278481	251	5.07E-25	PREDICTED: uncharacterized protein LOC101746490 [Bombyx mori]	357625658	EHJ76032.1	139	119	355	46	124	79	43	53	54.43037975	220	3.17E-20	hypothetical protein KGM_08172 [Danaus plexippus]	357622766	EHJ74163.1	151	119	364	29
c65641_g1	577	115683787	XP_001179790.1	219	431	577	69	117	49	29	31	59.18367347	111	5.02E-09	PREDICTED: putative nuclease HARBI1-like [Strongylocentrotus purpuratus]	115767324	XP_791763.2	250	446	577	98	142	45	25	30	55.55555556	92	1.56E-06	PREDICTED: putative nuclease HARBI1-like [Strongylocentrotus purpuratus]	641647052	XP_008182072.1	344	204	443	269	344	80	25	37	31.25	90	3.75E-06	PREDICTED: putative nuclease HARBI1 [Acyrthosiphon pisum]	642930681	XP_008199985.1	358	207	443	281
c56164_g1	1113	484852785	EOB11650.1	123	343	705	1	121	121	121	121	100	595	4.65E-73	hypothetical protein NBO_975g0001 [Nosema bombycis CQ1]	484855932	EOB13752.1	123	343	705	1	121	121	120	120	99.17355372	590	2.50E-72	hypothetical protein NBO_60g0008 [Nosema bombycis CQ1]	303389251	XP_003072858.1	119	343	699	1	116	119	37	64	31.09243697	145	2.79E-08	hypothetical protein Eint_050490 [Encephalitozoon intestinalis ATCC 50506] >gi|303302001|gb|ADM11498.1| hypothetical protein Eint_050490 [Encephalitozoon intestinalis ATCC 50506]	667639563	XP_007604100.1	118	343	705	1
c66230_g1	2814	512937414	XP_004933760.1	111	1971	2303	1	111	111	93	100	83.78378378	497	2.76E-55	PREDICTED: protein aveugle-like [Bombyx mori]	646719570	KDR21627.1	110	1971	2300	2	110	110	75	87	68.18181818	382	1.79E-39	Protein aveugle [Zootermopsis nevadensis]	91087993	XP_973641.1	118	1971	2282	1	107	107	73	89	68.22429907	379	7.71E-39	PREDICTED: protein aveugle [Tribolium castaneum] >gi|270011900|gb|EFA08348.1| hypothetical protein TcasGA2_TC005991 [Tribolium castaneum]	501296879	BAN21046.1	108	1971	2291	1
c42766_g1	232	357622389	EHJ73890.1	500	5	232	260	335	76	49	64	64.47368421	277	2.10E-27	sugar transporter [Danaus plexippus]	512909670	XP_004926978.1	507	5	232	265	340	76	45	61	59.21052632	248	3.14E-23	PREDICTED: facilitated trehalose transporter Tret1-like [Bombyx mori]	512894805	XP_004923518.1	503	5	232	255	330	76	35	56	46.05263158	207	1.75E-17	PREDICTED: facilitated trehalose transporter Tret1-like [Bombyx mori]	357617527	EHJ70841.1	502	5	232	260
c43041_g2	385	685880452	XP_009264660.1	779	3	380	11	140	131	50	79	38.16793893	227	3.27E-19	vesicle coat complex subunit [Encephalitozoon romaleae SJ-2008] >gi|396081547|gb|AFN83163.1| vesicle coat complex subunit [Encephalitozoon romaleae SJ-2008]	19074327	NP_585833.1	778	6	380	12	140	129	46	73	35.65891473	209	7.49E-17	BETA-ADAPTIN (CLATHRIN ASSEMBLY PROTEIN LARGE BETA CHAIN) [Encephalitozoon cuniculi GB-M1] >gi|19068969|emb|CAD25437.1| BETA-ADAPTIN (CLATHRIN ASSEMBLY PROTEIN LARGE BETA CHAIN) [Encephalitozoon cuniculi GB-M1]	449329378	AGE95650.1	778	6	380	12	140	129	46	73	35.65891473	209	7.56E-17	beta-adaptin [Encephalitozoon cuniculi]	401826662	XP_003887424.1	779	6	380	12
c53275_g1	1040	270016838	EFA13284.1	270	93	941	4	267	283	91	145	32.15547703	336	2.07E-33	hypothetical protein TcasGA2_TC010304 [Tribolium castaneum]	391336237	XP_003742488.1	511	3	854	190	477	293	79	142	26.96245734	299	3.16E-27	PREDICTED: RNA-directed DNA polymerase from mobile element jockey-like [Metaseiulus occidentalis]	506968727	AGM32707.1	216	105	668	1	185	188	65	107	34.57446809	272	6.07E-25	hypothetical protein, partial [Coptotermes formosanus]	443699690	ELT99035.1	415	15	656	202
c56455_g1	1813	357617152	EHJ70613.1	476	233	1609	11	468	488	358	383	73.36065574	1742	0	annexin B13 [Danaus plexippus]	238915969	ACR78451.1	321	686	1609	6	313	308	279	294	90.58441558	1523	0	annexin B [Heliothis virescens]	112983539	NP_001036881.1	486	239	1612	10	479	491	317	361	64.56211813	1531	0	annexin B13 [Bombyx mori] >gi|17298129|dbj|BAB78533.1| annexin B13a [Bombyx mori]	17298131	BAB78534.1	321	686	1612	6
c67592_g1	4225	512920260	XP_004929588.1	728	3009	4112	33	389	369	345	351	93.49593496	1528	0	PREDICTED: LOW QUALITY PROTEIN: dachshund homolog 1-like [Bombyx mori]	433339037	BAM73874.1	466	3009	4112	5	361	369	345	351	93.49593496	1501	0	hypothetical protein, partial [Bombyx mori]	242014378	XP_002427868.1	758	3009	3929	165	470	319	233	253	73.04075235	1130	3.62E-133	dachshund, putative [Pediculus humanus corporis] >gi|212512337|gb|EEB15130.1| dachshund, putative [Pediculus humanus corporis]	498929194	XP_004518588.1	1031	3084	3929	191
c65736_g3	256	675367515	KFM60417.1	212	86	256	9	65	57	29	43	50.87719298	175	6.41E-14	Zinc finger protein 84, partial [Stegodyphus mimosarum]	675380381	KFM73283.1	222	95	256	70	123	54	29	40	53.7037037	171	2.04E-13	Zinc finger protein 91, partial [Stegodyphus mimosarum]	675372980	KFM65882.1	207	95	256	87	140	54	29	41	53.7037037	168	4.90E-13	Zinc finger protein 84, partial [Stegodyphus mimosarum]	675367513	KFM60415.1	256	95	256	182
c69098_g1	3572	357615904	EHJ69895.1	950	144	2132	1	647	669	495	554	73.99103139	2148	0	hypothetical protein KGM_03579 [Danaus plexippus]	512901242	XP_004925087.1	1054	144	2123	1	672	682	495	557	72.58064516	1974	0	PREDICTED: AP-3 complex subunit beta-2-like [Bombyx mori]	170047076	XP_001851063.1	1100	108	2087	2	663	671	404	500	60.20864382	1835	0	Beta3 protein [Culex quinquefasciatus] >gi|167869626|gb|EDS33009.1| Beta3 protein [Culex quinquefasciatus]	665784781	XP_008543758.1	1054	159	2135	16
c62173_g1	2545	512885626	XP_004921625.1	186	217	717	20	186	167	161	164	96.40718563	864	6.30E-107	PREDICTED: ubiquitin-conjugating enzyme E2-24 kDa-like isoform X1 [Bombyx mori] >gi|512885632|ref|XP_004921626.1| PREDICTED: ubiquitin-conjugating enzyme E2-24 kDa-like isoform X2 [Bombyx mori]	322784347	EFZ11321.1	186	217	717	20	186	167	161	164	96.40718563	862	1.60E-106	hypothetical protein SINV_00560 [Solenopsis invicta]	607364609	EZA58821.1	187	217	717	21	187	167	161	164	96.40718563	861	1.84E-106	Ubiquitin-conjugating enzyme E2-24 kDa, partial [Cerapachys biroi]	340727482	XP_003402072.1	186	217	717	20
c42778_g1	412	300707165	XP_002995802.1	363	62	346	268	362	95	48	70	50.52631579	262	9.21E-25	hypothetical protein NCER_101207 [Nosema ceranae BRL01] >gi|239605020|gb|EEQ82131.1| hypothetical protein NCER_101207 [Nosema ceranae BRL01]	530542248	EQB61387.1	364	62	334	269	357	91	43	61	47.25274725	207	3.66E-17	adenylyltransferase and sulfurtransferase mocs3-like protein [Nosema apis BRL 01]	19173086	NP_597637.1	378	53	337	269	364	96	41	61	42.70833333	206	5.11E-17	similarity to HYPOTHETICAL PROTEIN YABA_SCHPO [Encephalitozoon cuniculi GB-M1] >gi|19168753|emb|CAD26272.1| similarity to HYPOTHETICAL PROTEIN YABA_SCHPO [Encephalitozoon cuniculi GB-M1]	303388775	XP_003072621.1	376	41	364	267
c69236_g1	9477	357603660	EHJ63872.1	612	569	2176	1	544	544	453	473	83.27205882	1857	0	nuclear hormone receptor E75 isoform B [Danaus plexippus]	374252460	AEZ00699.1	611	563	2188	1	552	552	444	472	80.43478261	1842	0	nuclear receptor E75 [Spodoptera litura]	309320761	ADO64597.1	626	563	2188	1	567	567	440	471	77.60141093	1843	0	E75 [Spodoptera littoralis]	21166368	AAL57049.2	662	566	2110	79
c60941_g2	5332	270017202	EFA13648.1	872	585	2459	249	871	627	311	433	49.60127592	1664	0	hypothetical protein TcasGA2_TC015886 [Tribolium castaneum]	665819912	XP_008558841.1	1110	576	2291	286	856	572	276	391	48.25174825	1485	5.38E-177	PREDICTED: uncharacterized protein LOC103579263, partial [Microplitis demolitor]	665815167	XP_008556227.1	515	933	2477	1	515	516	267	351	51.74418605	1405	2.68E-173	PREDICTED: uncharacterized protein LOC103577389 [Microplitis demolitor]	190702585	ACE75468.1	1167	699	2279	323
c18624_g1	401	666916227	AIG51908.1	433	2	319	325	430	106	95	102	89.62264151	504	3.45E-59	gustatory receptor [Helicoverpa armigera]	512931280	XP_004932263.1	432	2	316	324	428	105	92	100	87.61904762	488	9.56E-57	PREDICTED: gustatory and odorant receptor 22-like [Bombyx mori]	668448650	KFB38231.1	452	2	301	334	433	100	77	88	77	404	2.40E-44	AGAP003098-PA-like protein [Anopheles sinensis]	31207639	XP_312786.1	485	2	301	367
c50769_g1	203	357614232	EHJ68977.1	847	5	196	602	659	64	31	40	48.4375	131	3.23E-07	hypothetical protein KGM_04964 [Danaus plexippus]
c64090_g1	1257	357628171	EHJ77583.1	1334	84	1064	295	652	358	196	234	54.74860335	781	9.50E-90	hypothetical protein KGM_11103 [Danaus plexippus]
c59610_g1	1247	357606527	EHJ65104.1	183	145	693	1	183	184	149	167	80.97826087	803	8.42E-103	nedd8-conjugating enzyme nce2 [Danaus plexippus]	512906710	XP_004926263.1	182	145	693	1	182	183	147	162	80.32786885	787	1.74E-100	PREDICTED: NEDD8-conjugating enzyme UBE2F-like [Bombyx mori]	157131157	XP_001662144.1	179	145	693	1	179	183	130	157	71.03825137	699	3.14E-87	nedd8-conjugating enzyme nce2 [Aedes aegypti] >gi|108871637|gb|EAT35862.1| AAEL012011-PA [Aedes aegypti]	568252677	ETN61969.1	193	145	693	1
c86288_g1	224	511001436	EPB82914.1	439	30	224	203	267	65	63	64	96.92307692	334	1.60E-35	hypothetical protein HMPREF1544_10350 [Mucor circinelloides f. circinelloides 1006PhL]	511003474	EPB84876.1	721	45	224	311	368	60	39	50	65	205	3.67E-17	hypothetical protein HMPREF1544_08378 [Mucor circinelloides f. circinelloides 1006PhL]	671685136	CDS14152.1	719	45	224	350	407	60	40	49	66.66666667	205	4.89E-17	hypothetical protein LRAMOSA06322 [Absidia idahoensis var. thermophila]	661184480	CDH53158.1	760	45	224	386
c60893_g1	691	659495142	AID66682.1	239	1	690	10	239	230	168	190	73.04347826	921	9.02E-123	putative peroxisomal acyl-CoA oxidase 1, partial [Agrotis segetum]	357615437	EHJ69655.1	549	1	690	65	294	230	157	192	68.26086957	895	1.80E-114	putative acyl-CoA oxidase [Danaus plexippus]	357602838	EHJ63528.1	697	1	690	184	413	230	160	189	69.56521739	897	4.31E-113	putative acyl-CoA oxidase [Danaus plexippus]	512931860	XP_004932404.1	669	1	690	183
c96934_g1	358	511004472	EPB85841.1	570	3	356	442	559	118	118	118	100	649	1.75E-79	lysyl-tRNA synthetase, cytoplasmic [Mucor circinelloides f. circinelloides 1006PhL]	552930150	ESA13899.1	150	3	356	5	122	118	98	106	83.05084746	543	1.08E-68	hypothetical protein GLOINDRAFT_2806, partial [Rhizophagus irregularis DAOM 181602]	671692646	CDS07377.1	577	3	356	449	566	118	102	109	86.44067797	572	4.28E-68	hypothetical protein LRAMOSA01326 [Absidia idahoensis var. thermophila]	661178447	CDH58776.1	577	3	356	449
c10297_g1	308	357631696	EHJ79165.1	624	125	307	1	61	61	53	61	86.8852459	295	5.07E-29	hypothetical protein KGM_15606 [Danaus plexippus]	193664531	XP_001948787.1	628	113	307	25	89	65	46	57	70.76923077	260	3.52E-24	PREDICTED: glucose dehydrogenase [FAD, quinone] [Acyrthosiphon pisum] >gi|641674954|ref|XP_008186873.1| PREDICTED: glucose dehydrogenase [FAD, quinone] [Acyrthosiphon pisum]	322796412	EFZ18946.1	637	113	307	27	91	65	48	55	73.84615385	252	4.16E-23	hypothetical protein SINV_11913 [Solenopsis invicta]	156551750	XP_001602085.1	639	113	307	28
c66956_g1	2493	357625869	EHJ76159.1	934	777	2162	233	693	469	267	346	56.92963753	1375	1.19E-172	pre-mRNA-splicing factor ISY1-like protein [Danaus plexippus]	512912602	XP_004927699.1	979	777	2162	285	738	467	262	354	56.10278373	1379	1.43E-172	PREDICTED: uncharacterized protein LOC101741771 [Bombyx mori]	512921583	XP_004929912.1	211	1755	2183	13	174	162	55	88	33.95061728	189	9.28E-13	PREDICTED: uncharacterized protein LOC101745876 [Bombyx mori]	357614866	EHJ69339.1	209	1755	2165	11
c69821_g3	1968	357612592	EHJ68076.1	485	570	1895	22	464	448	204	274	45.53571429	876	1.68E-106	hypothetical protein KGM_06545 [Danaus plexippus]	512907713	XP_004926511.1	318	999	1865	17	318	305	136	193	44.59016393	623	1.55E-71	PREDICTED: uncharacterized protein LOC101737768, partial [Bombyx mori]	498967445	XP_004526065.1	513	597	1772	29	428	404	129	201	31.93069307	468	8.49E-48	PREDICTED: pickpocket protein 19-like [Ceratitis capitata]	195154479	XP_002018149.1	485	579	1772	26
c44841_g1	211	512903981	XP_004925750.1	1044	5	211	671	739	69	41	47	59.42028986	220	5.48E-19	PREDICTED: zinc finger protein 91-like [Bombyx mori]	357602323	EHJ63346.1	1007	14	208	610	674	65	34	44	52.30769231	205	4.11E-17	hypothetical protein KGM_14181 [Danaus plexippus]	646705667	KDR13254.1	1480	29	211	188	248	61	28	37	45.90163934	167	6.43E-12	hypothetical protein L798_12642, partial [Zootermopsis nevadensis]	665813418	XP_008555263.1	836	17	208	374
c66233_g1	1929	189234328	XP_001814363.1	1728	134	1549	52	531	482	245	323	50.82987552	1231	1.64E-147	PREDICTED: C3 and PZP-like alpha-2-macroglobulin domain-containing protein 8 [Tribolium castaneum]	270002789	EEZ99236.1	1718	134	1540	45	521	479	243	320	50.73068894	1217	1.19E-145	hypothetical protein TcasGA2_TC000808 [Tribolium castaneum]	357617478	EHJ70816.1	1656	89	817	1	245	246	206	222	83.7398374	1104	4.65E-130	hypothetical protein KGM_11204 [Danaus plexippus]	641653936	XP_008178994.1	1805	170	1552	27
c70450_g2	3272	512931344	XP_004932279.1	1258	1	1734	679	1258	585	445	496	76.06837607	1609	0	PREDICTED: rho guanine nucleotide exchange factor 10-like [Bombyx mori]	357606645	EHJ65144.1	1284	1	1734	705	1284	582	451	507	77.49140893	1584	0	hypothetical protein KGM_21456 [Danaus plexippus]	572269201	XP_006612624.1	1250	10	780	648	920	273	104	166	38.0952381	585	8.19E-59	PREDICTED: rho guanine nucleotide exchange factor 10-like isoform X3 [Apis dorsata] >gi|572269203|ref|XP_006612625.1| PREDICTED: rho guanine nucleotide exchange factor 10-like isoform X4 [Apis dorsata] >gi|572269205|ref|XP_006612626.1| PREDICTED: rho guanine nucleotide exchange factor 10-like isoform X5 [Apis dorsata]	571505040	XP_006570101.1	1250	10	780	648
c59190_g2	1443	357626791	EHJ76730.1	376	706	1050	261	375	118	40	73	33.89830508	165	1.37E-09	hypothetical protein KGM_04915 [Danaus plexippus]
c60115_g1	2499	357603697	EHJ63886.1	941	279	1664	480	940	463	285	350	61.55507559	1540	0	beta-fructofuranosidase 2 [Danaus plexippus]	260765451	ACX49763.1	488	279	1652	32	487	459	272	336	59.25925926	1424	0	beta-fructofuranosidase 2 [Manduca sexta]	187281652	NP_001119721.1	488	276	1676	21	488	472	260	329	55.08474576	1353	2.64E-175	beta-fructofuranosidase precursor [Bombyx mori] >gi|185049361|dbj|BAG30882.1| beta-fructofuranosidase [Bombyx mori]	692110840	AIR93898.1	526	288	1619	33
c70221_g1	5493	512926355	XP_004931065.1	599	413	2101	18	594	580	484	508	83.44827586	1932	0	PREDICTED: whirlin-like [Bombyx mori]	557767027	XP_005183205.1	857	551	2596	129	857	762	398	479	52.23097113	1513	0	PREDICTED: whirlin-like [Musca domestica]	221331148	NP_001137947.1	866	995	2596	294	866	598	341	409	57.02341137	1426	4.06E-171	dyschronic, isoform E [Drosophila melanogaster] >gi|220902585|gb|ACL83302.1| dyschronic, isoform E [Drosophila melanogaster]	571559462	XP_006566391.1	827	995	2596	219
c71500_g1	268	524914100	XP_005111869.1	574	3	263	308	394	87	36	54	41.37931034	204	6.95E-17	PREDICTED: endoglucanase-like [Aplysia californica]	87133086	ABD24281.1	722	3	230	477	552	76	37	50	48.68421053	205	7.08E-17	endo-beta-1,4-glucanase [Ampullaria crossean]	87133082	ABD24279.1	722	3	230	477	552	76	37	50	48.68421053	205	7.22E-17	endo-beta-1,4-glucanase [Ampullaria crossean]	676442553	XP_009049838.1	435	3	230	204
c63207_g2	364	530543772	EQB62411.1	139	37	363	3	109	109	54	80	49.5412844	277	1.00E-28	cation-transporting atpase [Nosema apis BRL 01]	300706870	XP_002995669.1	1131	37	363	3	111	109	55	70	50.4587156	280	2.60E-26	hypothetical protein NCER_101371 [Nosema ceranae BRL01] >gi|239604858|gb|EEQ81998.1| hypothetical protein NCER_101371 [Nosema ceranae BRL01]	392512776	CAD25682.2	1141	34	363	1	110	110	39	65	35.45454545	231	9.77E-20	CATION-TRANSPORTING ATPase [Encephalitozoon cuniculi GB-M1]	19074572	NP_586078.1	1146	34	363	6
c70617_g1	11137	357613823	EHJ68734.1	4687	1546	7137	2887	4687	1886	1061	1364	56.25662778	3226	0	microtubule-associated protein futsch [Danaus plexippus]	512901270	XP_004925094.1	4375	2941	7137	2966	4375	1450	861	1064	59.37931034	2702	0	PREDICTED: microtubule-associated protein futsch-like [Bombyx mori]	499009111	XP_004536484.1	6109	6607	7137	5934	6109	180	131	155	72.77777778	703	1.83E-70	PREDICTED: microtubule-associated protein futsch-like [Ceratitis capitata]	157124400	XP_001660459.1	4478	6607	7137	4303
c68379_g1	2576	512928231	XP_004931529.1	768	218	2560	1	767	783	478	592	61.04725415	2432	0	PREDICTED: ribonucleases P/MRP protein subunit POP1-like [Bombyx mori]	357608426	EHJ66004.1	751	323	2560	1	750	752	437	559	58.11170213	2262	0	hypothetical protein KGM_03213 [Danaus plexippus]	195131067	XP_002009972.1	836	221	2551	4	828	832	325	476	39.0625	1435	0	GI14948 [Drosophila mojavensis] >gi|193908422|gb|EDW07289.1| GI14948 [Drosophila mojavensis]	195044305	XP_001991795.1	817	215	2551	2
c68961_g1	5531	512924138	XP_004930525.1	1426	956	4639	175	1425	1272	510	776	40.09433962	2393	0	PREDICTED: uncharacterized protein LOC101740833 [Bombyx mori]	665802562	XP_008549340.1	1278	677	4507	3	1271	1292	466	736	36.06811146	2121	0	PREDICTED: uncharacterized protein LOC103572488 [Microplitis demolitor]	322782200	EFZ10365.1	1242	674	4321	1	1242	1249	450	715	36.02882306	2058	0	hypothetical protein SINV_11683 [Solenopsis invicta]	641676838	XP_008187555.1	1738	674	4681	372
c55657_g1	217	238637223	NP_001154857.1	95	36	215	37	95	60	26	36	43.33333333	119	9.61E-07	uncharacterized protein LOC100301950 precursor [Xenopus laevis] >gi|213627698|gb|AAI70094.1| Unknown (protein for MGC:196821) [Xenopus laevis]	213623699	AAI70098.1	95	36	215	37	95	60	26	36	43.33333333	119	1.03E-06	Unknown (protein for MGC:196825) [Xenopus laevis]	675384750	KFM77647.1	2127	3	212	507	572	70	32	40	45.71428571	127	1.44E-06	Zonadhesin, partial [Stegodyphus mimosarum]	675372554	KFM65456.1	190	33	215	19
c49561_g1	223	512934653	XP_004933084.1	1453	2	223	834	910	77	30	40	38.96103896	124	3.73E-06	PREDICTED: uncharacterized protein LOC101745112 [Bombyx mori]
c53706_g1	2527	357603408	EHJ63751.1	588	230	1891	41	588	554	395	465	71.29963899	2088	0	hypothetical protein KGM_18060 [Danaus plexippus]	379698922	NP_001243932.1	494	401	1891	1	494	497	350	410	70.42253521	1788	0	gamma-glutamyl transpeptidase [Bombyx mori] >gi|338858984|gb|AEJ33054.1| gamma-glutamyl transpeptidase [Bombyx mori]	170033820	XP_001844774.1	578	239	1885	33	575	556	256	361	46.04316547	1273	7.01E-162	gamma-glutamyl transpeptidase [Culex quinquefasciatus] >gi|167874851|gb|EDS38234.1| gamma-glutamyl transpeptidase [Culex quinquefasciatus]	568257074	ETN65435.1	584	260	1882	46
c67651_g1	2197	512919784	XP_004929469.1	529	285	1781	2	503	503	366	429	72.76341948	1676	0	PREDICTED: mitochondrial sodium/hydrogen exchanger 9B2-like [Bombyx mori]	357626460	EHJ76540.1	415	612	1781	2	391	390	309	351	79.23076923	1540	0	Na [Danaus plexippus]	646709032	KDR15092.1	562	351	1781	56	527	477	252	334	52.83018868	1106	1.12E-138	Mitochondrial sodium/hydrogen exchanger NHA2 [Zootermopsis nevadensis]	557776171	XP_005187729.1	680	282	1781	123
c6729_g1	562	5869987	CAB55604.1	751	2	562	426	612	188	129	160	68.61702128	687	1.90E-82	methionine-rich storage protein [Spodoptera litura]	161015759	ABX55887.1	751	2	562	426	612	188	129	160	68.61702128	686	2.98E-82	methionine-rich storage protein [Spodoptera exigua]	729863	Q06342.1	748	2	562	424	610	188	121	157	64.36170213	674	1.66E-80	RecName: Full=Basic juvenile hormone-suppressible protein 1; Short=BJHSP1; Flags: Precursor [Trichoplusia ni] >gi|156150|gb|AAA27882.1| basic juvenile hormone sensitive hemolymph protein one [Trichoplusia ni]	357627461	EHJ77141.1	748	8	562	425
c54427_g1	1106	389611811	BAM19471.1	185	495	1016	1	167	174	113	131	64.94252874	595	3.11E-72	similar to CG32196 [Papilio xuthus]	512922278	XP_004930081.1	188	492	1022	8	177	177	98	133	55.36723164	557	1.37E-66	PREDICTED: gamma-glutamylcyclotransferase-like [Bombyx mori]	357630701	EHJ78649.1	173	513	1016	4	161	168	102	124	60.71428571	548	2.23E-65	gamma-glutamyl cyclotransferase-like venom protein isoform 1 [Danaus plexippus]	383865799	XP_003708360.1	176	513	1013	3
c66410_g1	358	357623724	EHJ74760.1	153	1	231	1	77	77	39	52	50.64935065	204	7.47E-18	hypothetical protein KGM_18257 [Danaus plexippus]	357626600	EHJ76639.1	217	1	231	1	77	77	33	48	42.85714286	175	1.65E-13	hypothetical protein KGM_22071 [Danaus plexippus]
c68969_g2	922	84801		1178	255	920	847	1066	222	126	157	56.75675676	537	3.78E-58	hypothetical protein 2 - silkworm transposon mag	512915432	XP_004928388.1	920	297	920	623	831	211	105	132	49.76303318	401	3.69E-40	PREDICTED: uncharacterized protein K02A2.6-like [Bombyx mori]	512844316	XP_002939052.2	1210	36	920	919	1210	303	116	150	38.28382838	365	3.06E-35	PREDICTED: uncharacterized protein K02A2.6-like [Xenopus (Silurana) tropicalis]	340384387	XP_003390694.1	319	273	920	65
c67434_g1	2774	357619824	EHJ72250.1	850	2	2572	1	845	867	535	649	61.70703576	2406	0	hypothetical protein KGM_13150 [Danaus plexippus]	378466337	AFC01236.1	846	2	2572	1	841	872	528	630	60.55045872	2362	0	DnaJ-22 [Bombyx mori]	512900008	XP_004924787.1	846	2	2572	1	841	872	528	630	60.55045872	2361	0	PREDICTED: dnaJ homolog dnj-5-like [Bombyx mori]	91092368	XP_971937.1	745	68	2011	114
c65663_g1	2811	512912915	XP_004927771.1	523	1063	2649	1	523	531	428	469	80.60263653	2243	0	PREDICTED: rab proteins geranylgeranyltransferase component A 2-like [Bombyx mori]	357626121	EHJ76324.1	521	1075	2646	1	519	525	426	466	81.14285714	2198	0	putative Choroideremia [Danaus plexippus]	307211796	EFN87777.1	598	1063	2646	1	584	597	285	369	47.73869347	1315	1.08E-166	Rab proteins geranylgeranyltransferase component A 1 [Harpegnathos saltator]	322782658	EFZ10521.1	597	1087	2646	1
c52493_g1	1518	512894234	XP_004923382.1	451	156	1355	26	413	401	174	248	43.3915212	871	5.14E-108	PREDICTED: zinc carboxypeptidase A 1-like [Bombyx mori]	357620723	EHJ72812.1	738	294	1355	381	725	357	161	225	45.09803922	811	6.17E-96	putative carboxypeptidase A-like protein [Danaus plexippus]	170048016	XP_001851496.1	430	177	1319	44	408	384	138	206	35.9375	600	2.72E-68	zinc carboxypeptidase A 1 [Culex quinquefasciatus] >gi|167870247|gb|EDS33630.1| zinc carboxypeptidase A 1 [Culex quinquefasciatus]	568256178	ETN64768.1	418	177	1145	99
c67935_g1	1224	512921134	XP_004929805.1	344	588	1223	3	207	212	172	193	81.13207547	972	5.20E-126	PREDICTED: protein NDRG3-like [Bombyx mori]	383865146	XP_003708036.1	474	354	1223	1	290	296	184	230	62.16216216	982	9.75E-126	PREDICTED: protein NDRG3-like [Megachile rotundata]	642918470	XP_008191489.1	438	354	1223	1	298	299	194	235	64.88294314	968	3.99E-124	PREDICTED: protein NDRG3 isoform X2 [Tribolium castaneum]	665787051	XP_008555546.1	431	378	1223	8
c93861_g1	352	328724827	XP_003248262.1	394	24	344	160	268	109	64	85	58.71559633	348	5.36E-37	PREDICTED: putative nuclease HARBI1 [Acyrthosiphon pisum]	641652352	XP_008178355.1	394	24	344	160	268	109	64	85	58.71559633	347	6.93E-37	PREDICTED: putative nuclease HARBI1 [Acyrthosiphon pisum]	641679827	XP_008188731.1	298	6	347	65	177	115	61	88	53.04347826	340	1.59E-36	PREDICTED: uncharacterized protein LOC103310995 [Acyrthosiphon pisum]	641681639	XP_008189542.1	245	18	347	12
c63691_g3	1787	512915432	XP_004928388.1	920	900	1787	118	413	296	240	265	81.08108108	1308	5.16E-166	PREDICTED: uncharacterized protein K02A2.6-like [Bombyx mori]	326668135	XP_002663225.2	1312	231	1787	201	734	536	224	327	41.79104478	1103	2.82E-132	PREDICTED: uncharacterized protein K02A2.6-like [Danio rerio]	512839867	XP_004914327.1	1342	231	1787	198	759	563	227	331	40.31971581	1104	2.86E-132	PREDICTED: uncharacterized protein K02A2.6-like [Xenopus (Silurana) tropicalis]	512839628	XP_002937418.2	1342	231	1787	198
c93086_g1	306	511008753	EPB90012.1	313	1	306	147	248	102	101	102	99.01960784	518	5.18E-63	hypothetical protein HMPREF1544_03124 [Mucor circinelloides f. circinelloides 1006PhL]	384487817	EIE79997.1	317	1	306	151	252	102	63	76	61.76470588	324	3.36E-34	hypothetical protein RO3G_04702 [Rhizopus delemar RA 99-880]	671695657	CDS10377.1	323	1	306	146	257	114	48	71	42.10526316	193	7.66E-16	hypothetical protein LRAMOSA03053 [Absidia idahoensis var. thermophila]	661183172	CDH54537.1	323	1	306	146
c82313_g1	254	83699889	ABC40814.1	133	1	252	34	123	90	50	61	55.55555556	253	8.88E-26	putative carboxylesterase [Plutella xylostella]	169245757	ACA50924.1	615	4	252	73	157	85	49	60	57.64705882	256	5.67E-24	carboxylesterase [Loxostege sticticalis]	512896136	XP_004923838.1	322	1	252	138	225	88	49	60	55.68181818	249	6.56E-24	PREDICTED: neuroligin-4, Y-linked-like [Bombyx mori]	294846782	ADF43464.1	555	1	252	77
c98395_g1	293	57506582	BAD86662.1	208	1	285	6	103	99	42	64	42.42424242	217	1.15E-19	hypothetical protein [Bombyx mori]	512910373	XP_004927156.1	602	1	285	57	154	99	41	64	41.41414141	210	1.64E-17	PREDICTED: uncharacterized protein LOC101741528 [Bombyx mori]	357608014	EHJ65783.1	430	1	285	43	141	99	31	56	31.31313131	164	1.81E-11	hypothetical protein KGM_12649 [Danaus plexippus]	512919417	XP_004929373.1	1608	1	291	217
c66410_g4	240	512923974	XP_004930484.1	119	4	231	1	76	76	45	60	59.21052632	247	4.31E-25	PREDICTED: uncharacterized protein LOC101746490 [Bombyx mori]	357610992	EHJ67258.1	661	4	237	453	530	78	45	59	57.69230769	256	6.37E-24	hypothetical protein KGM_16001 [Danaus plexippus]	357625658	EHJ76032.1	139	4	240	46	124	79	44	54	55.69620253	226	9.83E-22	hypothetical protein KGM_08172 [Danaus plexippus]	357622766	EHJ74163.1	151	4	240	29
c60897_g1	3922	512921196	XP_004929820.1	495	299	1756	1	480	487	400	417	82.13552361	1356	3.01E-170	PREDICTED: homeobox protein araucan-like [Bombyx mori]	357607497	EHJ65536.1	456	299	1423	1	371	375	327	342	87.2	1194	3.38E-147	putative iroquois-like protein [Danaus plexippus]	646715391	KDR19022.1	473	509	1297	57	369	313	207	228	66.1341853	893	7.08E-104	Homeobox protein araucan, partial [Zootermopsis nevadensis]	642916737	XP_008192408.1	478	311	1423	1
c64420_g2	1240	530540590	EQB59932.1	347	18	413	1	133	133	46	79	34.58646617	200	3.01E-14	hypothetical protein NAPIS_ORF02502 [Nosema apis BRL 01]	530543310	EQB62204.1	596	3	413	125	262	138	48	78	34.7826087	200	7.71E-14	hypothetical protein NAPIS_ORF00217 [Nosema apis BRL 01]	530541714	EQB60916.1	980	3	413	8	145	138	47	79	34.05797101	193	8.30E-13	pol polyprotein, partial [Nosema apis BRL 01]	530540397	EQB59759.1	274	3	398	5
c77115_g1	305	511007869	EPB89148.1	530	1	303	174	274	101	101	101	100	537	9.51E-64	hypothetical protein HMPREF1544_04015 [Mucor circinelloides f. circinelloides 1006PhL]	661181761	CDH55768.1	374	1	303	26	120	101	56	70	55.44554455	270	2.59E-26	predicted protein [Lichtheimia corymbifera JMRC:FSU:9682]	671683908	CDS12942.1	535	1	303	188	282	101	56	70	55.44554455	271	6.27E-26	hypothetical protein LRAMOSA05126 [Absidia idahoensis var. thermophila]
c4759_g1	258	389609493	BAM18358.1	278	3	257	170	254	85	83	85	97.64705882	441	2.66E-52	clip-domain serine protease, family D [Papilio xuthus]	158299684	XP_319746.4	248	3	257	137	221	85	82	83	96.47058824	437	6.47E-52	AGAP008997-PA [Anopheles gambiae str. PEST] >gi|157013635|gb|EAA43365.4| AGAP008997-PA [Anopheles gambiae str. PEST]	357616848	EHJ70441.1	455	3	257	346	430	85	84	84	98.82352941	444	5.47E-51	serine protease [Danaus plexippus]	572302763	XP_006617388.1	736	3	257	628
c67123_g1	1515	357625981	EHJ76240.1	218	216	866	3	218	217	111	156	51.15207373	605	1.17E-71	nudix hydrolase 3 [Danaus plexippus]	512898573	XP_004924431.1	218	216	866	3	218	217	109	146	50.23041475	586	7.47E-69	PREDICTED: nucleoside diphosphate-linked moiety X motif 8, mitochondrial-like [Bombyx mori]	357625982	EHJ76241.1	223	201	830	1	213	213	83	129	38.96713615	451	4.13E-49	hypothetical protein KGM_19985 [Danaus plexippus]	170060851	XP_001865984.1	232	228	833	26
c67302_g1	2780	512889472	XP_004922285.1	522	652	2142	1	520	521	390	448	74.85604607	2063	0	PREDICTED: alpha-1,6-mannosyl-glycoprotein 2-beta-N-acetylglucosaminyltransferase-like [Bombyx mori]	365812234	AEX00083.1	500	652	2142	1	498	498	383	442	76.90763052	2043	0	UDP-N-acetylglucosamine:alpha-6-D-mannoside beta-1,2-N-acetylglucosaminyltransferase II [Spodoptera frugiperda]	357617329	EHJ70723.1	455	649	2019	1	455	457	366	408	80.08752735	1944	0	hypothetical protein KGM_12025 [Danaus plexippus]	646707621	KDR14301.1	530	673	2115	1
c61941_g1	4230	357627973	EHJ77473.1	532	2485	4077	1	532	532	502	518	94.36090226	2741	0	hypothetical protein KGM_04110 [Danaus plexippus]	512906335	XP_004926170.1	531	2485	4077	1	531	532	492	513	92.48120301	2700	0	PREDICTED: histone-arginine methyltransferase CARMER-like [Bombyx mori]	307191868	EFN75292.1	597	2551	4077	1	521	522	347	423	66.47509579	1925	0	Probable histone-arginine methyltransferase CARMER [Harpegnathos saltator]	322801264	EFZ21951.1	597	2551	4077	1
c50878_g1	808	484852895	EOB11707.1	125	432	803	1	125	125	115	120	92	560	3.28E-69	hypothetical protein NBO_929g0005 [Nosema bombycis CQ1]	484852894	EOB11706.1	113	77	409	1	113	113	104	107	92.03539823	382	9.98E-43	Anamorsin [Nosema bombycis CQ1]	484857694	EOB15429.1	110	77	394	5	109	106	100	101	94.33962264	374	1.34E-41	Anamorsin [Nosema bombycis CQ1]	19073970	NP_584576.1	112	92	247	47
c64271_g2	475	512930644	XP_004932110.1	467	190	474	3	102	102	45	61	44.11764706	203	6.33E-16	PREDICTED: cell cycle checkpoint protein RAD17-like isoform X2 [Bombyx mori]	512930640	XP_004932109.1	487	190	474	3	102	102	45	61	44.11764706	202	7.22E-16	PREDICTED: cell cycle checkpoint protein RAD17-like isoform X1 [Bombyx mori]	357620856	EHJ72893.1	488	193	474	6	103	100	44	64	44	201	1.01E-15	hypothetical protein KGM_07855 [Danaus plexippus]
c53030_g2	931	357619488	EHJ72041.1	278	10	624	1	199	205	132	163	64.3902439	695	7.95E-87	putative cytochrome P450 CYP6AX1 protein [Danaus plexippus]	389609775	BAM18499.1	213	7	399	1	131	131	90	112	68.70229008	506	2.70E-59	cytochrome P450 6d5 [Papilio xuthus]	56756176	CAH65682.2	501	4	639	218	425	212	86	128	40.56603774	411	1.17E-42	cytochrome P450 CYP6AY1 protein [Nilaparvata lugens]	510813242	AGN52790.1	437	7	639	192
c64763_g1	5005	357608678	EHJ66091.1	1580	2614	5001	183	956	839	352	480	41.95470799	1389	7.19E-160	hypothetical protein KGM_11926 [Danaus plexippus]	512898092	XP_004924314.1	775	3409	5001	181	708	551	275	369	49.9092559	1268	6.54E-151	PREDICTED: myb-like protein X-like [Bombyx mori]	642932423	XP_008197105.1	1518	3412	4509	278	621	385	136	186	35.32467532	455	2.04E-42	PREDICTED: uncharacterized protein LOC103314057 [Tribolium castaneum] >gi|270011584|gb|EFA08032.1| hypothetical protein TcasGA2_TC005621 [Tribolium castaneum]	512898096	XP_004924315.1	560	478	1239	275
c85753_g1	277	511008098	EPB89369.1	88	106	276	32	88	57	57	57	100	288	1.86E-31	hypothetical protein HMPREF1544_03738 [Mucor circinelloides f. circinelloides 1006PhL]	661183186	CDH54551.1	81	109	276	24	79	56	50	53	89.28571429	251	5.66E-26	hypothetical protein RO3G_13110 [Lichtheimia corymbifera JMRC:FSU:9682]	671695669	CDS10389.1	50	109	252	1	48	48	46	48	95.83333333	228	8.58E-23	hypothetical protein LRAMOSA03065 [Absidia idahoensis var. thermophila]	384497908	EIE88399.1	72	121	276	19
c53144_g1	961	383866101	XP_003708510.1	376	6	890	36	341	306	107	158	34.96732026	475	1.04E-52	PREDICTED: protein yellow-like [Megachile rotundata]	307201060	EFN80992.1	366	6	893	25	331	307	103	156	33.5504886	447	1.13E-48	Protein yellow [Harpegnathos saltator]	307168911	EFN61811.1	363	6	953	2	328	327	102	166	31.19266055	445	1.65E-48	Protein yellow [Camponotus floridanus]	607360223	EZA54558.1	695	6	893	26
c68321_g1	1911	512911916	XP_004927529.1	496	291	1772	6	493	494	335	388	67.81376518	1767	0	PREDICTED: leucine-rich repeat neuronal protein 3-like isoform X1 [Bombyx mori] >gi|512911920|ref|XP_004927530.1| PREDICTED: leucine-rich repeat neuronal protein 3-like isoform X2 [Bombyx mori] >gi|512911924|ref|XP_004927531.1| PREDICTED: leucine-rich repeat neuronal protein 3-like isoform X3 [Bombyx mori]	357608791	EHJ66148.1	399	414	1508	35	399	365	244	295	66.84931507	1257	8.60E-165	leucine-rich transmembrane protein [Danaus plexippus]	357618333	EHJ71358.1	323	759	1772	1	320	338	223	266	65.97633136	1138	4.58E-148	hypothetical protein KGM_11422 [Danaus plexippus]	332021343	EGI61717.1	493	306	1772	11
c58836_g1	873	25396555	BAC24792.1	521	1	873	148	439	292	217	255	74.31506849	1048	7.06E-137	cytochrome P450 [Plutella xylostella] >gi|32170727|dbj|BAC78392.1| cytochrome P450 [Plutella xylostella] >gi|205361527|dbj|BAG71413.1| cytocrome p 450 [Plutella xylostella]	198444879	ACH88357.1	518	1	873	148	436	291	172	226	59.10652921	801	7.58E-100	cytochrome P450 [Plutella xylostella]	433338957	BAM73834.1	375	1	873	1	293	294	141	208	47.95918367	641	1.07E-77	cytochrome P450, partial [Bombyx mori]	433338955	BAM73833.1	474	1	873	151
c99830_g1	230	585680943	XP_006891871.1	103	1	177	20	78	59	47	52	79.66101695	249	1.13E-25	PREDICTED: protein max isoform X3 [Elephantulus edwardii]	585680937	XP_006891869.1	160	1	177	20	78	59	47	52	79.66101695	252	1.83E-25	PREDICTED: protein max isoform X1 [Elephantulus edwardii]	591388224	XP_007068525.1	120	1	174	2	59	58	47	51	81.03448276	248	2.17E-25	PREDICTED: protein max [Chelonia mydas]	556963057	XP_005991550.1	160	1	177	20
c4987_g1	573	24266986	AAN52389.1	134	153	551	1	132	133	114	124	85.71428571	601	1.60E-76	ribosomal protein S17 [Branchiostoma belcheri]	405952804	EKC20571.1	139	153	551	5	138	134	115	124	85.82089552	598	6.09E-76	40S ribosomal protein S17 [Crassostrea gigas]	223646216	ACN09866.1	180	153	560	44	178	136	115	123	84.55882353	595	6.24E-75	40S ribosomal protein S17 [Salmo salar] >gi|223672063|gb|ACN12213.1| 40S ribosomal protein S17 [Salmo salar]	291241754	XP_002740774.1	134	153	551	1
c53258_g1	473	512904709	XP_004925763.1	803	24	473	163	316	156	128	135	82.05128205	636	3.10E-75	PREDICTED: kinesin-like protein KIF16B-like [Bombyx mori]	357616539	EHJ70252.1	1326	6	473	161	316	158	127	134	80.37974684	616	4.39E-71	hypothetical protein KGM_16512 [Danaus plexippus]	345492695	XP_001599413.2	1354	21	473	177	321	151	110	119	72.84768212	547	1.37E-61	PREDICTED: LOW QUALITY PROTEIN: kinesin-like protein KIF16B, partial [Nasonia vitripennis]	194745706	XP_001955328.1	1261	6	473	160
c67015_g1	995	357631132	EHJ78803.1	833	3	755	23	273	251	237	244	94.42231076	1031	5.99E-130	putative ankyrin 2,3/unc44 [Danaus plexippus]	270004488	EFA00936.1	1582	3	809	10	286	277	197	218	71.11913357	862	1.17E-101	hypothetical protein TcasGA2_TC003843 [Tribolium castaneum]	642917812	XP_008191295.1	2158	3	809	10	286	277	197	218	71.11913357	866	2.26E-101	PREDICTED: ankyrin-3-like isoform X3 [Tribolium castaneum]	642917810	XP_008191294.1	2160	3	809	10
c60496_g1	1394	694452992	XP_009351321.1	489	3	959	171	489	319	312	315	97.80564263	1629	0	PREDICTED: protein 5NUC-like, partial [Pyrus x bretschneideri]	357620107	EHJ72414.1	1781	3	1313	149	587	439	198	304	45.10250569	1060	2.57E-126	ecto-nucleotidase [Danaus plexippus]	572304993	XP_006618444.1	593	6	1322	116	563	449	171	268	38.08463252	794	2.19E-95	PREDICTED: protein 5NUC-like isoform X1 [Apis dorsata] >gi|572304995|ref|XP_006618445.1| PREDICTED: protein 5NUC-like isoform X2 [Apis dorsata]	478263554	ENN81890.1	532	6	1322	53
c62819_g2	629	512903717	XP_004925686.1	246	180	488	131	233	103	52	73	50.48543689	301	5.38E-30	PREDICTED: uncharacterized protein LOC101740362 [Bombyx mori]	357614263	EHJ68992.1	272	180	485	127	228	102	36	60	35.29411765	183	1.50E-13	putative beat protein [Danaus plexippus]	512911439	XP_004927412.1	273	180	485	126	227	102	37	58	36.2745098	182	1.99E-13	PREDICTED: uncharacterized protein LOC101740367 [Bombyx mori]	357621248	EHJ73145.1	110	336	470	66
c63033_g1	1816	512935885	XP_004933384.1	519	175	1695	7	518	512	295	393	57.6171875	1537	0	PREDICTED: proton-coupled folate transporter-like [Bombyx mori]	357617577	EHJ70870.1	519	424	1500	1	359	359	235	302	65.45961003	1217	1.57E-157	adenylate cyclase [Danaus plexippus]	389612689	BAM19765.1	522	178	1683	16	520	514	198	320	38.52140078	947	4.45E-117	adenylate cyclase [Papilio xuthus]	157122007	XP_001659917.1	597	193	1686	12
c90651_g1	653	66820959	XP_644019.1	225	44	652	6	208	204	126	161	61.76470588	691	2.63E-88	hypothetical protein DDB_G0274263 [Dictyostelium discoideum AX4] >gi|74926758|sp|Q86AU1.1|GSTA4_DICDI RecName: Full=Putative glutathione S-transferase alpha-4; AltName: Full=GST class-alpha 4 [Dictyostelium discoideum] >gi|60472071|gb|EAL70024.1| hypothetical protein DDB_G0274263 [Dictyostelium discoideum AX4]	66814384	XP_641371.1	204	47	634	1	198	198	100	142	50.50505051	525	1.52E-63	hypothetical protein DDB_G0280317 [Dictyostelium discoideum AX4] >gi|74855892|sp|Q54VI4.1|GSTA3_DICDI RecName: Full=Putative glutathione S-transferase alpha-3; AltName: Full=GST class-alpha 3 [Dictyostelium discoideum] >gi|60469391|gb|EAL67385.1| hypothetical protein DDB_G0280317 [Dictyostelium discoideum AX4]	66828451	XP_647580.1	202	44	637	2	197	198	91	131	45.95959596	487	6.61E-58	hypothetical protein DDB_G0268138 [Dictyostelium discoideum AX4] >gi|74997497|sp|Q55FF3.1|GSTA1_DICDI RecName: Full=Putative glutathione S-transferase alpha-1; AltName: Full=GST class-alpha 1 [Dictyostelium discoideum] >gi|60475587|gb|EAL73522.1| hypothetical protein DDB_G0268138 [Dictyostelium discoideum AX4]	330845890	XP_003294798.1	202	50	634	3
c68818_g1	2165	512889744	XP_004922361.1	537	121	1587	1	487	491	350	420	71.28309572	1829	0	PREDICTED: guanine nucleotide-binding protein-like 1-like [Bombyx mori]	357610504	EHJ67009.1	471	343	1806	3	471	492	335	398	68.08943089	1787	0	putative mmr1/hsr1 GTP binding protein [Danaus plexippus]	642916185	XP_008190921.1	584	238	1809	54	584	533	296	397	55.53470919	1580	0	PREDICTED: guanine nucleotide-binding protein-like 1 isoform X1 [Tribolium castaneum] >gi|642916187|ref|XP_008190922.1| PREDICTED: guanine nucleotide-binding protein-like 1 isoform X1 [Tribolium castaneum] >gi|270004156|gb|EFA00604.1| hypothetical protein TcasGA2_TC003476 [Tribolium castaneum]	642916189	XP_008190923.1	583	238	1809	53
c55896_g2	871	512920638	XP_004929682.1	109	393	704	4	107	104	73	90	70.19230769	403	1.25E-45	PREDICTED: cytochrome c oxidase assembly protein COX16 homolog, mitochondrial-like isoform X1 [Bombyx mori] >gi|512920642|ref|XP_004929683.1| PREDICTED: cytochrome c oxidase assembly protein COX16 homolog, mitochondrial-like isoform X2 [Bombyx mori]	357610606	EHJ67057.1	76	396	611	1	72	72	59	69	81.94444444	326	1.32E-34	hypothetical protein KGM_10275 [Danaus plexippus]	668448391	KFB38059.1	112	405	689	1	97	97	56	74	57.73195876	298	3.94E-30	AGAP002981-PA-like protein [Anopheles sinensis]	158290304	XP_311912.3	108	405	689	1
c68876_g1	2850	251857561	ACT22576.1	660	710	2680	1	656	659	512	585	77.69347496	2677	0	FATP [Manduca sexta]	669296828	AII21954.1	661	710	2680	1	657	657	486	576	73.97260274	2603	0	fatty acid transport protein 3 [Sesamia inferens]	357608897	EHJ66199.1	581	710	2440	1	577	577	429	517	74.35008666	2328	0	FATP [Danaus plexippus]	512912507	XP_004927673.1	527	1097	2680	1
c97225_g1	507	524903740	XP_005108064.1	701	1	507	132	300	169	133	147	78.69822485	746	9.40E-92	PREDICTED: eukaryotic translation initiation factor 3 subunit B-like [Aplysia californica]	291233135	XP_002736509.1	696	1	507	136	305	170	124	147	72.94117647	716	1.98E-87	PREDICTED: eukaryotic translation initiation factor 3 subunit B-like [Saccoglossus kowalevskii]	405965394	EKC30771.1	701	1	507	133	302	170	125	141	73.52941176	697	1.49E-84	Eukaryotic translation initiation factor 3 subunit B [Crassostrea gigas]	657556694	XP_008282630.1	680	1	507	118
c68377_g1	3961	357614636	EHJ69186.1	1356	102	3353	19	1109	1116	703	852	62.99283154	2520	0	hypothetical protein KGM_18565 [Danaus plexippus]	512916879	XP_004928749.1	1380	102	2891	176	1126	978	619	739	63.29243354	2373	0	PREDICTED: uncharacterized protein LOC101745573 [Bombyx mori]	546678690	ERL89258.1	525	1023	2660	2	502	554	228	324	41.15523466	864	3.09E-99	hypothetical protein D910_06631 [Dendroctonus ponderosae]	642937888	XP_008200342.1	618	1023	2660	97
c69444_g2	1179	512902920	XP_004925492.1	418	3	437	273	417	145	127	136	87.5862069	698	3.90E-84	PREDICTED: lipoma-preferred partner homolog [Bombyx mori]	357615923	EHJ69904.1	418	3	440	273	418	146	117	133	80.1369863	651	3.53E-77	putative lipoma preferred partner/lpp [Danaus plexippus]	91085289	XP_967989.1	485	3	437	337	481	145	104	117	71.72413793	574	4.06E-65	PREDICTED: lipoma-preferred partner homolog isoform X2 [Tribolium castaneum] >gi|270009118|gb|EFA05566.1| hypothetical protein TcasGA2_TC015755 [Tribolium castaneum]	642926582	XP_008194929.1	500	3	437	352
c58172_g2	826	357621483	EHJ73297.1	241	54	734	13	238	229	107	145	46.72489083	536	5.49E-64	serine protease 1 [Danaus plexippus]	512925771	XP_004930920.1	253	66	770	14	250	239	89	135	37.23849372	426	2.15E-47	PREDICTED: transmembrane protease serine 9-like [Bombyx mori]	507575857	XP_004671470.1	311	57	821	50	306	265	80	130	30.18867925	301	9.42E-29	PREDICTED: serine protease 52-like [Jaculus jaculus]	357621482	EHJ73296.1	187	189	734	1
c62296_g1	1812	512935962	XP_004933404.1	418	331	1584	1	418	418	404	413	96.6507177	2149	0	PREDICTED: actin-related protein 3-like [Bombyx mori]	357609340	EHJ66399.1	418	331	1584	1	418	418	408	414	97.6076555	2147	0	actin [Danaus plexippus]	308512673	ADO32990.1	401	331	1533	1	401	401	393	397	98.00498753	2126	0	actin [Biston betularia]	157132019	XP_001662409.1	418	331	1584	1
c50987_g1	819	514256394	AGO45858.1	391	3	740	1	256	256	163	199	63.671875	902	5.14E-117	acyl-CoA desaturase BmorQPVE3 [Bombyx mori]	514256392	AGO45857.1	384	3	734	5	249	245	159	193	64.89795918	884	2.36E-114	acyl-CoA desaturase BmorQPVE2 [Bombyx mori]	514256390	AGO45856.1	384	3	737	7	249	245	156	189	63.67346939	868	7.03E-112	acyl-CoA desaturase BmorQPVE1 [Bombyx mori]	357616070	EHJ69993.1	394	3	680	33
c88164_g1	322	332031599	EGI71071.1	255	3	320	5	110	106	51	66	48.11320755	214	7.86E-19	15-hydroxyprostaglandin dehydrogenase [Acromyrmex echinatior]	307184287	EFN70745.1	255	3	320	5	110	106	51	66	48.11320755	213	1.04E-18	15-hydroxyprostaglandin dehydrogenase [NAD+] [Camponotus floridanus]	607364359	EZA58571.1	255	3	320	5	110	106	50	65	47.16981132	212	1.24E-18	15-hydroxyprostaglandin dehydrogenase [NAD+] [Cerapachys biroi]	340719801	XP_003398334.1	255	3	320	5
c70334_g1	5043	512901625	XP_004925181.1	1660	1139	4903	389	1648	1267	898	1051	70.87608524	4508	0	PREDICTED: LOW QUALITY PROTEIN: DNA-directed RNA polymerase I subunit RPA1-like [Bombyx mori]	678144292	KFV13458.1	1673	332	4903	41	1671	1655	660	951	39.87915408	2811	0	DNA-directed RNA polymerase I subunit RPA1, partial [Pterocles gutturalis]	512904699	XP_004925761.1	1358	122	2944	1	909	944	558	680	59.11016949	2802	0	PREDICTED: DNA-directed RNA polymerase III subunit RPC1-like [Bombyx mori]	676582841	KFO72531.1	1669	536	4903	162
c67311_g2	303	357618831	EHJ71648.1	493	64	303	412	491	80	42	58	52.5	165	1.49E-11	hypothetical protein KGM_08502 [Danaus plexippus]	512924744	XP_004930670.1	512	136	303	412	467	56	39	47	69.64285714	146	5.05E-09	PREDICTED: proton-coupled folate transporter-like [Bombyx mori]
c34643_g1	687	676426102	XP_009044516.1	742	148	687	561	739	180	94	127	52.22222222	524	1.54E-58	hypothetical protein LOTGIDRAFT_211798 [Lottia gigantea] >gi|556116355|gb|ESP05007.1| hypothetical protein LOTGIDRAFT_211798 [Lottia gigantea]	524879471	XP_005096411.1	752	148	687	561	742	182	87	128	47.8021978	500	3.44E-55	PREDICTED: EF-hand domain-containing family member C2-like [Aplysia californica]	291231836	XP_002735862.1	747	148	681	564	743	181	78	116	43.09392265	399	2.53E-41	PREDICTED: EF-hand domain-containing family member C2-like [Saccoglossus kowalevskii]	72100638	XP_798540.1	744	151	687	561
c10634_g1	219	357611705	EHJ67617.1	667	3	197	374	438	65	61	63	93.84615385	249	4.39E-23	hypothetical protein KGM_13563 [Danaus plexippus]	512896176	XP_004923848.1	701	3	197	408	472	65	61	63	93.84615385	246	1.09E-22	PREDICTED: neurobeachin-like [Bombyx mori]	383855622	XP_003703309.1	3257	3	203	2961	3027	67	46	52	68.65671642	217	1.87E-18	PREDICTED: neurobeachin-like [Megachile rotundata]	646682666	KDR02350.1	708	3	200	411
c61758_g4	1265	512933845	XP_004932892.1	2637	35	166	1388	1431	44	31	39	70.45454545	160	9.97E-09	PREDICTED: LOW QUALITY PROTEIN: PHD finger protein rhinoceros-like [Bombyx mori]	357627321	EHJ77057.1	2594	2	166	1353	1411	59	32	44	54.23728814	157	2.95E-08	putative PHD finger protein [Danaus plexippus]
c100635_g1	380	511000693	EPB82214.1	150	1	363	1	121	121	121	121	100	613	3.97E-79	calmodulin [Mucor circinelloides f. circinelloides 1006PhL]	68066708	XP_675328.1	149	1	363	1	120	121	76	101	62.80991736	398	1.37E-46	calmodulin [Plasmodium berghei strain ANKA] >gi|70944847|ref|XP_742310.1| calmodulin [Plasmodium chabaudi chabaudi] >gi|82753412|ref|XP_727667.1| calmodulin [Plasmodium yoelii yoelii 17XNL] >gi|669197637|ref|XP_008623829.1| calmodulin [Plasmodium vinckei vinckei] >gi|23483622|gb|EAA19232.1| calmodulin [Plasmodium yoelii yoelii] >gi|56494452|emb|CAH99328.1| calmodulin, putative [Plasmodium berghei…	156101878	XP_001616632.1	149	1	363	1	120	121	76	101	62.80991736	397	1.44E-46	calmodulin [Plasmodium vivax Sal-1] >gi|221060050|ref|XP_002260670.1| calmodulin [Plasmodium knowlesi strain H] >gi|457875468|ref|XP_004224319.1| calmodulin [Plasmodium cynomolgi strain B] >gi|672196720|ref|XP_008816923.1| calmodulin [Plasmodium inui San Antonio 1] >gi|148805506|gb|EDL46905.1| calmodulin, putative [Plasmodium vivax] >gi|193810744|emb|CAQ42642.1| calmodulin, putative [Plasmodium k…	124809127	XP_001348497.1	149	1	363	1
c58122_g1	2157	484857218	EOB14965.1	354	268	1317	1	353	353	334	339	94.61756374	1322	3.49E-174	hypothetical protein NBO_11g0037 [Nosema bombycis CQ1]	484856509	EOB14288.1	358	268	1317	1	357	357	323	331	90.47619048	1268	5.67E-166	hypothetical protein NBO_31g0007 [Nosema bombycis CQ1]	484857216	EOB14963.1	494	1640	2155	337	494	173	137	146	79.19075145	622	7.74E-69	hypothetical protein NBO_11g0035 [Nosema bombycis CQ1]	484856508	EOB14287.1	53	1497	1634	1
c66074_g1	310	112983376	NP_001036993.1	200	100	309	1	70	70	67	69	95.71428571	304	2.11E-32	ras-like protein 2 [Bombyx mori] >gi|61287205|dbj|BAD91089.1| ras oncogene [Bombyx mori]	357629879	EHJ78385.1	199	100	309	1	70	70	67	69	95.71428571	301	5.45E-32	ras-like protein 2 [Danaus plexippus]	607305327	EZA46311.1	157	100	309	1	70	70	66	67	94.28571429	284	6.58E-30	ras-like protein 2-like protein [Microplitis demolitor]	665785378	XP_008546898.1	199	100	309	1
c58396_g1	1518	484857786	EOB15517.1	690	197	1147	371	690	321	283	295	88.16199377	1256	1.53E-162	Structural maintenance of chromosomes protein 5, partial [Nosema bombycis CQ1]	300707494	XP_002995952.1	1045	209	1030	819	1044	278	136	169	48.92086331	567	2.81E-60	hypothetical protein NCER_101026 [Nosema ceranae BRL01] >gi|239605199|gb|EEQ82281.1| hypothetical protein NCER_101026 [Nosema ceranae BRL01]	530541388	EQB60647.1	337	200	565	215	337	123	93	102	75.6097561	463	1.88E-49	structural maintenance of chromosome complex subunit [Nosema apis BRL 01]	610350548	AHW68395.1	353	713	1063	143
c71866_g1	346	432950032	XP_004084355.1	1199	2	133	598	641	44	26	39	59.09090909	170	3.10E-12	PREDICTED: uncharacterized protein LOC101155079 [Oryzias latipes]	669326633	KFD66842.1	669	2	148	303	351	49	27	35	55.10204082	149	9.55E-12	hypothetical protein M514_20986 [Trichuris suis]	669323107	KFD63371.1	818	2	160	524	576	53	25	38	47.16981132	142	2.66E-11	hypothetical protein M514_24458 [Trichuris suis]	669332825	KFD72989.1	839	2	160	123
c70335_g1	4073	270007036	EFA03484.1	1453	38	3547	60	1229	1182	973	1060	82.31810491	4848	0	hypothetical protein TcasGA2_TC013483 [Tribolium castaneum]	512930248	XP_004932019.1	2009	20	3262	811	1884	1090	968	1004	88.80733945	4742	0	PREDICTED: protein still life, isoform SIF type 1-like [Bombyx mori]	158296115	XP_001688924.1	2959	32	3592	952	2155	1213	953	1043	78.56553998	4700	0	AGAP006590-PA [Anopheles gambiae str. PEST] >gi|157016358|gb|EDO63930.1| AGAP006590-PA [Anopheles gambiae str. PEST]	158296111	XP_001688923.1	2264	32	3592	952
c55634_g1	698	512915562	XP_004928419.1	581	2	505	1	174	178	55	99	30.8988764	206	1.37E-15	PREDICTED: uncharacterized protein LOC101746992 [Bombyx mori]
c48258_g1	399	511008895	EPB90150.1	337	3	359	1	119	119	119	119	100	622	7.12E-78	glyceraldehyde-3-phosphate dehydrogenase 1 [Mucor circinelloides f. circinelloides 1006PhL]	30580454	Q9C136.1	337	3	359	1	119	119	118	119	99.15966387	620	1.30E-77	RecName: Full=Glyceraldehyde-3-phosphate dehydrogenase 1; Short=GAPDH 1 [Mucor circinelloides f. lusitanicus] >gi|13810289|emb|CAC37403.1| glyceraldehyde-3-phosphate dehydrogenase [Mucor racemosus]	384492837	EIE83328.1	338	3	359	1	119	119	95	108	79.83193277	510	4.49E-61	glyceraldehyde-3-phosphate dehydrogenase 2 [Rhizopus delemar RA 99-880]	384499995	EIE90486.1	335	3	359	1
c65744_g1	1923	662223478	XP_008486032.1	532	1	1458	36	532	501	200	298	39.92015968	896	5.56E-109	PREDICTED: uncharacterized protein LOC103522716, partial [Diaphorina citri]	169218417	ACA50099.1	646	580	1221	1	207	214	119	158	55.60747664	666	2.83E-74	reverse transcriptase-like protein [Ectropis obliqua]	569355919	ETO06245.1	1477	328	1764	787	1271	504	138	234	27.38095238	422	4.17E-40	hypothetical protein RFI_31151, partial [Reticulomyxa filosa]	569416515	ETO26815.1	1059	1	1683	157
c59025_g1	1909	357609705	EHJ66591.1	294	770	1636	1	290	290	222	255	76.55172414	1193	7.44E-157	putative solute carrier family 35 member B1 [Danaus plexippus]	662184435	XP_008471798.1	319	713	1636	9	318	310	187	239	60.32258065	996	7.92E-127	PREDICTED: solute carrier family 35 member B1 [Diaphorina citri]	512935221	XP_004933221.1	263	887	1636	9	258	250	190	217	76	978	4.62E-125	PREDICTED: solute carrier family 35 member B1 homolog [Bombyx mori]	665786192	XP_008551147.1	323	719	1636	10
c59802_g1	2387	512895927	XP_004923790.1	301	942	1625	25	255	233	64	116	27.46781116	183	9.73E-12	PREDICTED: uncharacterized protein LOC101746794 [Bombyx mori]	298204325	ADI61811.1	993	2	76	937	961	25	21	22	84	115	2.05E-11	endonuclease-reverse transcriptase [Bombyx mori]	512934697	XP_004933095.1	269	954	1625	22	249	236	60	112	25.42372881	166	8.37E-10	PREDICTED: ommochrome-binding protein-like [Bombyx mori]	298204323	ADI61810.1	985	2	73	929
c57781_g1	779	296434203	NP_001171773.1	2427	2	778	1738	1996	259	192	224	74.13127413	991	2.49E-119	target of rapamycin isoform 1 [Bombyx mori] >gi|284517116|gb|ADB91963.1| target of rapamycin isoform 1 [Bombyx mori]	357606351	EHJ65032.1	2410	2	778	1721	1979	259	184	224	71.04247104	990	3.62E-119	target of rapamycin isoform 1 [Danaus plexippus]	357606349	EHJ65030.1	2420	2	778	1741	1993	259	183	208	70.65637066	975	4.40E-117	target of rapamycin isoform 2 [Danaus plexippus]	296434207	NP_001171774.1	2424	2	778	1740
c46684_g1	328	357623159	EHJ74419.1	1358	1	327	88	196	109	66	90	60.55045872	377	2.17E-39	ATP-binding cassette sub-family C member 4 [Danaus plexippus]	270209763	ACZ64280.1	1382	1	327	88	196	109	65	85	59.63302752	361	2.77E-37	ATP-binding cassette sub-family C member 4 [Trichoplusia ni]	270209761	ACZ64279.1	1382	1	327	88	196	109	65	85	59.63302752	361	2.82E-37	ATP-binding cassette sub-family C member 4 [Trichoplusia ni]	307177054	EFN66325.1	1116	1	327	77
c103407_g1	218	511003255	EPB84663.1	379	3	218	218	289	72	72	72	100	353	1.54E-38	calcium/proton exchanger [Mucor circinelloides f. circinelloides 1006PhL]	384487524	EIE79704.1	320	3	218	159	230	72	62	68	86.11111111	315	2.00E-33	calcium/proton exchanger [Rhizopus delemar RA 99-880]	384489634	EIE80856.1	383	6	218	224	294	71	53	63	74.64788732	277	8.30E-28	calcium/proton exchanger [Rhizopus delemar RA 99-880]	661188478	CDH49325.1	382	3	218	221
c64360_g1	2186	512930822	XP_004932155.1	202	318	764	1	149	149	135	141	90.60402685	725	2.22E-87	PREDICTED: formin-like protein 3-like isoform X3 [Bombyx mori]	389611061	BAM19141.1	181	372	764	1	131	131	125	128	95.41984733	665	7.05E-79	unknown unsecreted protein [Papilio polytes]	357619361	EHJ71971.1	181	372	764	1	131	131	122	127	93.12977099	653	4.07E-77	hypothetical protein KGM_20351 [Danaus plexippus]	512930826	XP_004932156.1	193	345	764	2
c60385_g1	1511	512885373	XP_004921584.1	133	845	1240	1	133	133	124	129	93.23308271	641	2.95E-78	PREDICTED: B-cell CLL/lymphoma 7 protein family member A-like [Bombyx mori]	357602588	EHJ63460.1	133	845	1240	1	133	133	122	126	91.72932331	626	5.11E-76	hypothetical protein KGM_02929 [Danaus plexippus]	645025658	XP_008202134.1	131	845	1240	2	131	133	97	108	72.93233083	460	1.22E-51	PREDICTED: B-cell CLL/lymphoma 7 protein family member A [Nasonia vitripennis] >gi|645025660|ref|XP_008202135.1| PREDICTED: B-cell CLL/lymphoma 7 protein family member A [Nasonia vitripennis]	307208682	EFN85972.1	130	845	1240	2
c80658_g1	208	511002249	EPB83690.1	415	3	206	153	220	68	68	68	100	364	5.83E-40	hypothetical protein HMPREF1544_09540 [Mucor circinelloides f. circinelloides 1006PhL]	384492021	EIE83217.1	412	3	206	227	288	68	49	57	72.05882353	257	4.32E-25	hypothetical protein RO3G_07922 [Rhizopus delemar RA 99-880]	661178147	CDH59074.1	679	3	206	326	393	68	40	59	58.82352941	260	9.11E-25	high affinity camp [Lichtheimia corymbifera JMRC:FSU:9682]	671686886	CDS11446.1	277	3	203	79
c64356_g1	1519	512928224	XP_004931528.1	351	242	1297	1	351	353	294	318	83.28611898	1126	9.19E-148	PREDICTED: zinc transporter ZIP11-like [Bombyx mori]	498937554	XP_004520686.1	342	245	1297	1	341	354	219	266	61.86440678	831	1.40E-103	PREDICTED: zinc transporter ZIP11-like [Ceratitis capitata]	189235669	XP_971017.2	342	242	1297	1	342	356	223	254	62.64044944	807	5.38E-100	PREDICTED: zinc transporter ZIP11 isoform X2 [Tribolium castaneum]	642917574	XP_008191263.1	343	242	1297	1
c74808_g1	261	37588875	AAQ94087.1	549	3	260	402	486	86	52	68	60.46511628	280	2.12E-27	catalase B [Dictyostelium discoideum]	5901882	AAD55449.1	527	3	260	380	464	86	52	68	60.46511628	273	1.30E-26	catalase B [Dictyostelium discoideum]	66825597	XP_646153.1	692	3	260	545	629	86	52	68	60.46511628	274	2.38E-26	hypothetical protein DDB_G0269108 [Dictyostelium discoideum AX4] >gi|74897419|sp|Q55DH8.1|CATB_DICDI RecName: Full=Catalase-B [Dictyostelium discoideum] >gi|60473966|gb|EAL71903.1| hypothetical protein DDB_G0269108 [Dictyostelium discoideum AX4]	330798504	XP_003287292.1	691	3	260	544
c65558_g1	1270	512913101	XP_004927815.1	329	106	1044	18	328	313	161	224	51.43769968	828	1.93E-104	PREDICTED: malate dehydrogenase, chloroplastic-like [Bombyx mori]	357622816	EHJ74195.1	205	106	723	1	204	206	116	147	56.31067961	616	2.31E-74	putative mitochondrial malate dehydrogenase precursor isoform 1 [Danaus plexippus]	697169264	XP_009593526.1	346	118	1149	3	341	346	121	186	34.97109827	512	3.51E-57	PREDICTED: malate dehydrogenase, mitochondrial [Nicotiana tomentosiformis]	224114557	XP_002316794.1	341	115	1143	2
c102354_g1	238	22218871	1JQG	433	4	237	95	168	78	37	60	47.43589744	202	4.65E-17	Chain A, Crystal Structure Of The Carboxypeptidase A From Helicoverpa Armigera >gi|3929731|emb|CAA06418.1| carboxypeptidase A [Helicoverpa armigera]	282721214	ADA83700.1	412	1	237	87	161	79	37	60	46.83544304	201	6.18E-17	carboxylesterase [Helicoverpa armigera]	327420462	AEA76307.1	226	1	237	95	169	79	39	57	49.36708861	190	4.54E-16	carboxypeptidase 7 [Mamestra configurata]	198246258	ACH82086.1	434	4	237	99
c56145_g1	910	301153729	ADK66277.1	255	125	814	21	255	235	124	162	52.76595745	633	7.28E-78	trypsin-like serine proteinase 1 [Plutella xylostella]	304443631	ACR15999.2	257	125	814	19	257	240	129	159	53.75	621	4.79E-76	serine protease 3 [Mamestra configurata]	397910058	AFO68329.1	257	125	814	19	257	240	129	154	53.75	613	6.67E-75	trypsin [Heliothis virescens]	689702841	AIR09757.1	256	125	814	20
c67183_g1	2033	512922745	XP_004930192.1	612	137	1882	4	609	617	316	417	51.21555916	1476	0	PREDICTED: zinc finger protein 729-like isoform X1 [Bombyx mori] >gi|512922749|ref|XP_004930193.1| PREDICTED: zinc finger protein 729-like isoform X2 [Bombyx mori]	357628238	EHJ77628.1	583	185	1894	1	523	582	277	365	47.59450172	1210	1.47E-154	putative zinc finger protein [Danaus plexippus]	357604298	EHJ64126.1	338	155	1147	11	334	334	223	265	66.76646707	1126	1.89E-145	putative zinc finger protein [Danaus plexippus]	646723970	KDR24404.1	827	257	1120	141
c59997_g6	668	357626600	EHJ76639.1	217	51	386	1	114	114	50	68	43.85964912	251	7.02E-23	hypothetical protein KGM_22071 [Danaus plexippus]	443718424	ELU09064.1	702	39	653	113	327	216	68	107	31.48148148	261	9.18E-23	hypothetical protein CAPTEDRAFT_218181 [Capitella teleta]	443713006	ELU06048.1	447	21	665	11	228	222	71	115	31.98198198	252	4.48E-22	hypothetical protein CAPTEDRAFT_188575 [Capitella teleta]	357623724	EHJ74760.1	153	108	386	1
c49992_g1	405	630916946	KCZ78769.1	164	3	389	4	134	133	39	74	29.32330827	146	1.71E-09	hypothetical protein H311_00192 [Anncaliia algerae PRA109]	630913224	KCZ77274.1	157	3	398	6	138	136	40	69	29.41176471	119	5.23E-06	hypothetical protein H311_01716 [Anncaliia algerae PRA109]
c63330_g1	2338	512910879	XP_004927279.1	346	192	1229	1	346	346	308	331	89.01734104	1689	0	PREDICTED: GMP reductase 1-like [Bombyx mori]	156547587	XP_001603068.1	348	192	1226	1	344	345	274	318	79.42028986	1518	0	PREDICTED: GMP reductase 1-like isoform X1 [Nasonia vitripennis]	642926995	XP_008195096.1	345	192	1226	1	344	345	273	314	79.13043478	1509	0	PREDICTED: GMP reductase 1-like [Tribolium castaneum] >gi|270010072|gb|EFA06520.1| hypothetical protein TcasGA2_TC009423 [Tribolium castaneum]	340728891	XP_003402746.1	373	192	1226	1
c29972_g1	1053	512910373	XP_004927156.1	602	23	1051	91	423	343	127	187	37.02623907	517	1.84E-56	PREDICTED: uncharacterized protein LOC101741528 [Bombyx mori]	357608014	EHJ65783.1	430	80	1051	77	393	324	108	161	33.33333333	410	1.50E-42	hypothetical protein KGM_12649 [Danaus plexippus]	512934273	XP_004932995.1	1220	110	880	923	1173	263	77	127	29.27756654	303	8.34E-27	PREDICTED: uncharacterized protein LOC101740474 [Bombyx mori]	270015859	EFA12307.1	1141	29	979	501
c60037_g1	202	512891780	XP_004922767.1	638	4	201	531	596	66	31	42	46.96969697	153	3.01E-10	PREDICTED: uncharacterized protein LOC101735858 [Bombyx mori]	662221714	XP_008485064.1	471	4	201	143	208	66	29	41	43.93939394	146	1.91E-09	PREDICTED: RNA-directed DNA polymerase from mobile element jockey-like [Diaphorina citri] >gi|662221716|ref|XP_008485065.1| PREDICTED: RNA-directed DNA polymerase from mobile element jockey-like [Diaphorina citri]	662211391	XP_008479381.1	982	4	201	581	646	66	28	40	42.42424242	147	2.43E-09	PREDICTED: uncharacterized protein LOC103516198 [Diaphorina citri]	662214437	XP_008481051.1	587	4	201	408
c67957_g1	4316	357623532	EHJ74642.1	563	2502	3773	144	563	424	336	372	79.24528302	1627	0	sugar transporter [Danaus plexippus]	512922856	XP_004930217.1	564	2502	3773	142	564	424	325	373	76.6509434	1578	0	PREDICTED: facilitated trehalose transporter Tret1-like [Bombyx mori]	158294385	XP_001688679.1	490	2304	3761	5	486	492	313	387	63.61788618	1475	0	AGAP005563-PB [Anopheles gambiae str. PEST] >gi|158294387|ref|XP_001688680.1| AGAP005563-PC [Anopheles gambiae str. PEST] >gi|157015539|gb|EDO63685.1| AGAP005563-PB [Anopheles gambiae str. PEST] >gi|157015540|gb|EDO63686.1| AGAP005563-PC [Anopheles gambiae str. PEST]	170036862	XP_001846280.1	517	2235	3761	9
c6730_g1	905	676468526	XP_009058237.1	247	210	776	35	224	190	88	114	46.31578947	480	4.61E-55	hypothetical protein LOTGIDRAFT_163475 [Lottia gigantea] >gi|556102313|gb|ESO90965.1| hypothetical protein LOTGIDRAFT_163475 [Lottia gigantea]	405950273	EKC18271.1	331	186	743	14	202	207	79	102	38.16425121	337	2.02E-33	hypothetical protein CGI_10013999 [Crassostrea gigas]	405953157	EKC20871.1	1190	207	611	37	170	136	65	89	47.79411765	339	8.42E-32	hypothetical protein CGI_10005171 [Crassostrea gigas]	405951584	EKC19484.1	1071	183	611	714
c77301_g1	382	511005925	EPB87251.1	707	1	381	534	659	127	126	126	99.21259843	524	2.48E-60	hypothetical protein HMPREF1544_05973 [Mucor circinelloides f. circinelloides 1006PhL]	384486647	EIE78827.1	558	1	282	396	485	94	63	78	67.0212766	324	4.79E-33	hypothetical protein RO3G_03532 [Rhizopus delemar RA 99-880]	661177365	CDH59740.1	622	13	282	459	547	90	58	69	64.44444444	304	6.23E-30	sec1-like protein [Lichtheimia corymbifera JMRC:FSU:9682]	671692310	CDS07042.1	723	13	282	560
c45571_g1	575	484857621	EOB15360.1	108	3	281	16	108	93	91	92	97.84946237	470	5.45E-57	hypothetical protein NBO_6g0110 [Nosema bombycis CQ1]	484857620	EOB15359.1	75	351	575	1	75	75	67	68	89.33333333	334	5.42E-37	hypothetical protein NBO_6g0109 [Nosema bombycis CQ1]	484857619	EOB15358.1	245	6	386	16	140	128	41	71	32.03125	179	3.25E-13	hypothetical protein NBO_6g0108 [Nosema bombycis CQ1]	530542372	EQB61500.1	251	78	395	38
c63639_g3	1111	183979288	BAG30767.1	305	580	996	18	153	139	113	118	81.29496403	420	7.88E-45	cuticular protein CPR54 [Papilio xuthus]	357626806	EHJ76738.1	305	580	996	19	148	139	109	115	78.41726619	397	1.82E-41	cuticular protein CPR54 [Danaus plexippus]	290563233	NP_001166703.1	315	580	996	19	151	139	104	116	74.82014388	392	1.06E-40	cuticular protein RR-1 motif 54 precursor [Bombyx mori] >gi|223671210|tpd|FAA00557.1| TPA: putative cuticle protein [Bombyx mori]	571524099	XP_006562785.1	300	688	993	49
c66631_g1	6389	512893140	XP_004923107.1	1779	975	6338	11	1738	1831	816	1163	44.56581103	4023	0	PREDICTED: uncharacterized protein LOC101745853 [Bombyx mori]	512898135	XP_004924325.1	1227	984	4664	2	1208	1239	656	856	52.94592413	3449	0	PREDICTED: uncharacterized protein LOC101747024 [Bombyx mori]	270017009	EFA13455.1	1746	1050	5987	156	1743	1669	663	969	39.72438586	3169	0	hypothetical protein TcasGA2_TC010686 [Tribolium castaneum]	641670381	XP_008185172.1	1734	1050	6326	7
c72666_g1	407	57506570	BAD86656.1	535	63	395	87	199	113	44	79	38.9380531	181	3.59E-13	reverse transcriptase [Bombyx mori]
c63679_g1	1557	389609093	BAM18158.1	405	178	1392	1	405	405	402	404	99.25925926	2144	0	DEAD box ATP-dependent RNA helicase [Papilio xuthus] >gi|389610941|dbj|BAM19081.1| DEAD box ATP-dependent RNA helicase [Papilio polytes]	163838674	NP_001106217.1	405	178	1392	1	405	405	398	402	98.27160494	2125	0	eukaryotic initiation factor 4A-III [Bombyx mori] >gi|110376569|gb|ABG73410.1| eIF4AIII protein [Bombyx mori]	646723601	KDR24148.1	403	178	1380	3	403	401	380	393	94.76309227	2041	0	Eukaryotic initiation factor 4A-III [Zootermopsis nevadensis]	668458848	KFB46711.1	400	178	1377	1
c63876_g1	3734	156548769	XP_001604629.1	424	150	944	158	423	266	153	196	57.51879699	834	1.19E-96	PREDICTED: beta-1,3-galactosyltransferase 5-like isoform X2 [Nasonia vitripennis] >gi|644991840|ref|XP_008202696.1| PREDICTED: beta-1,3-galactosyltransferase 5-like isoform X2 [Nasonia vitripennis]	646719004	KDR21275.1	432	135	944	161	431	271	155	200	57.19557196	828	1.30E-95	Beta-1,3-galactosyltransferase 5 [Zootermopsis nevadensis]	644991836	XP_008202695.1	440	150	941	158	422	265	152	195	57.35849057	824	5.00E-95	PREDICTED: beta-1,3-galactosyltransferase 5-like isoform X1 [Nasonia vitripennis]	307178046	EFN66891.1	419	150	944	153
c12968_g1	263	646702405	KDR11617.1	91	60	245	18	79	62	32	42	51.61290323	175	1.10E-14	hypothetical protein L798_13943 [Zootermopsis nevadensis]	646712581	KDR17302.1	85	60	263	11	78	68	33	41	48.52941176	162	8.08E-13	hypothetical protein L798_08501, partial [Zootermopsis nevadensis] >gi|646722844|gb|KDR23697.1| hypothetical protein L798_11173, partial [Zootermopsis nevadensis]	646707682	KDR14337.1	80	60	263	7	74	68	32	40	47.05882353	158	2.83E-12	hypothetical protein L798_11430, partial [Zootermopsis nevadensis]	357611411	EHJ67468.1	167	60	263	27
c61154_g1	1898	17530805	NP_511052.1	376	435	1562	1	376	376	376	376	100	2032	0	actin 5C, isoform B [Drosophila melanogaster] >gi|24639997|ref|NP_727048.1| actin 5C, isoform A [Drosophila melanogaster] >gi|62473515|ref|NP_001014725.1| actin 5C, isoform D [Drosophila melanogaster] >gi|62473526|ref|NP_001014726.1| actin 5C, isoform C [Drosophila melanogaster] >gi|187109134|ref|NP_001119672.1| actin related protein 1 [Acyrthosiphon pisum] >gi|187281844|ref|NP_001119727.1| actin…	195027553	XP_001986647.1	376	435	1562	1	376	376	375	376	99.73404255	2031	0	GH20408 [Drosophila grimshawi] >gi|195155370|ref|XP_002018578.1| GL17787 [Drosophila persimilis] >gi|198459272|ref|XP_002138663.1| GA24908, isoform A [Drosophila pseudoobscura pseudoobscura] >gi|482683162|ref|XP_004444310.1| GA24908, isoform B [Drosophila pseudoobscura pseudoobscura] >gi|193902647|gb|EDW01514.1| GH20408 [Drosophila grimshawi] >gi|194114374|gb|EDW36417.1| GL17787 [Drosophila persi…	525328727	AGR44827.1	376	435	1562	1	376	376	375	376	99.73404255	2031	0	actin-4 [Bombyx mori]	525328721	AGR44824.1	376	435	1562	1
c54496_g1	971	74938351	Q95V35.1	264	36	767	21	264	244	231	235	94.67213115	1133	6.28E-153	RecName: Full=40S ribosomal protein S3a {ECO:0000255|HAMAP-Rule:MF_03122} [Spodoptera frugiperda] >gi|16566722|gb|AAL26579.1|AF429977_1 ribosomal protein S3A [Spodoptera frugiperda]	251831260	ACT21541.1	264	36	767	21	264	244	231	235	94.67213115	1131	1.06E-152	s3a protein [Actias selene]	297718727	ADI50268.1	264	36	767	21	264	244	231	235	94.67213115	1129	2.20E-152	S3a protein [Antheraea pernyi]	268306440	ACY95341.1	264	36	767	21
c64096_g1	1433	512914702	XP_004928208.1	176	264	824	1	176	188	104	141	55.31914894	430	7.21E-47	PREDICTED: uncharacterized protein LOC101740328 [Bombyx mori]	389613949	BAM20196.1	135	438	824	7	135	129	78	95	60.46511628	237	2.59E-20	unknown protein, partial [Papilio xuthus]	357624727	EHJ75386.1	99	612	824	29	99	71	47	59	66.1971831	199	1.84E-15	hypothetical protein KGM_00123 [Danaus plexippus]
c62161_g1	1260	262091809	ACY25396.1	299	155	1051	1	299	299	299	299	100	1470	0	mediator complex subunit 27 CG1245-PA-like protein [Plutella xylostella]	357608658	EHJ66083.1	299	155	1051	1	299	299	273	284	91.30434783	1344	0	hypothetical protein KGM_00604 [Danaus plexippus]	512896296	XP_004923877.1	299	155	1051	1	299	299	270	280	90.30100334	1326	4.00E-180	PREDICTED: mediator of RNA polymerase II transcription subunit 27-like [Bombyx mori]	332021555	EGI61920.1	292	173	1048	1
c68265_g1	2874	512904013	XP_004925758.1	332	1842	2828	1	332	332	311	316	93.6746988	1139	3.22E-144	PREDICTED: thyroid transcription factor 1-like [Bombyx mori]	357615798	EHJ69838.1	255	1842	2555	25	255	238	217	221	91.17647059	979	9.44E-122	hypothetical protein KGM_03371 [Danaus plexippus]	194876606	XP_001973810.1	430	1842	2696	74	430	359	204	227	56.82451253	705	1.01E-79	GG16309 [Drosophila erecta] >gi|190655593|gb|EDV52836.1| GG16309 [Drosophila erecta]	194767451	XP_001965829.1	429	1842	2696	73
c65761_g2	338	512918195	XP_004929073.1	531	44	280	71	149	79	55	66	69.62025316	305	1.21E-30	PREDICTED: pickpocket protein 28-like [Bombyx mori]	357631667	EHJ79136.1	502	44	280	70	148	79	54	64	68.35443038	298	1.04E-29	hypothetical protein KGM_15463 [Danaus plexippus]	307203855	EFN82791.1	436	41	271	40	115	77	37	57	48.05194805	209	1.59E-17	Sodium channel protein Nach [Harpegnathos saltator]	546674383	ERL85770.1	393	41	277	107
c102235_g1	803	511004292	EPB85667.1	241	10	732	1	241	241	241	241	100	1163	7.32E-159	hypothetical protein HMPREF1544_07574 [Mucor circinelloides f. circinelloides 1006PhL]	384494884	EIE85375.1	157	238	666	1	143	143	96	118	67.13286713	493	9.45E-59	hypothetical protein RO3G_10085 [Rhizopus delemar RA 99-880]	671685483	CDS14499.1	245	13	666	9	228	220	90	140	40.90909091	471	2.45E-54	hypothetical protein LRAMOSA06668 [Absidia idahoensis var. thermophila]	661180778	CDH56708.1	245	13	666	9
c69430_g1	5857	512923848	XP_004930452.1	673	123	1904	1	628	628	443	500	70.54140127	1812	0	PREDICTED: probable protein phosphatase CG10417-like [Bombyx mori]	357612299	EHJ67906.1	651	123	1976	1	637	644	428	490	66.45962733	1795	0	hypothetical protein KGM_05346 [Danaus plexippus]	478255214	ENN75443.1	591	1347	1895	387	569	183	138	160	75.40983607	796	4.85E-88	hypothetical protein YQE_07994, partial [Dendroctonus ponderosae] >gi|546675119|gb|ERL86366.1| hypothetical protein D910_03774 [Dendroctonus ponderosae]	322800324	EFZ21328.1	673	1347	1925	442
c26204_g1	719	512901609	XP_004925177.1	362	3	452	78	226	150	90	117	60	499	2.11E-57	PREDICTED: glycoprotein-N-acetylgalactosamine 3-beta-galactosyltransferase 1-like [Bombyx mori]	646700120	KDR10418.1	405	3	434	87	233	148	86	110	58.10810811	487	3.05E-55	Glycoprotein-N-acetylgalactosamine 3-beta-galactosyltransferase 1 [Zootermopsis nevadensis]	478256380	ENN76570.1	312	3	455	44	193	151	84	109	55.62913907	458	5.49E-52	hypothetical protein YQE_07020, partial [Dendroctonus ponderosae]	546680809	ERL91015.1	330	3	455	44
c83421_g1	487	66825185	XP_645947.1	299	68	487	1	139	140	115	127	82.14285714	605	2.73E-75	pyrroline-5-carboxylate reductase [Dictyostelium discoideum AX4] >gi|74858853|sp|Q55E34.1|P5CR2_DICDI RecName: Full=Pyrroline-5-carboxylate reductase 2; Short=P5C reductase 2; Short=P5CR 2 [Dictyostelium discoideum] >gi|60474118|gb|EAL72055.1| pyrroline-5-carboxylate reductase [Dictyostelium discoideum AX4]	330792489	XP_003284321.1	286	68	487	1	133	140	93	112	66.42857143	452	1.98E-52	hypothetical protein DICPUDRAFT_91270 [Dictyostelium purpureum] >gi|325085774|gb|EGC39175.1| hypothetical protein DICPUDRAFT_91270 [Dictyostelium purpureum]	330803330	XP_003289660.1	278	83	487	1	131	135	76	103	56.2962963	365	9.80E-40	hypothetical protein DICPUDRAFT_36148 [Dictyostelium purpureum] >gi|325080225|gb|EGC33789.1| hypothetical protein DICPUDRAFT_36148 [Dictyostelium purpureum]	66805785	XP_636614.1	551	101	487	8
c31130_g1	1544	343481902	AEM44816.1	407	7	765	68	314	256	98	164	38.28125	478	7.75E-51	zinc finger DNA binding protein [Pectinophora gossypiella]	662215482	XP_008481625.1	247	43	762	10	246	244	67	137	27.45901639	315	5.15E-30	PREDICTED: girdin-like [Diaphorina citri]	662211031	XP_008479185.1	280	31	762	40	279	249	68	144	27.30923695	304	3.73E-28	PREDICTED: myosin-2 heavy chain-like [Diaphorina citri]	662185385	XP_008476817.1	1218	160	717	125
c62620_g3	1739	57506568	BAD86655.1	1401	3	1574	211	717	524	238	354	45.41984733	1269	6.43E-156	reverse transcriptase [Bombyx mori]	348542084	XP_003458516.1	1245	39	1583	185	750	568	217	348	38.20422535	1070	2.61E-128	PREDICTED: uncharacterized protein K02A2.6-like [Oreochromis niloticus]	340383045	XP_003390028.1	1323	6	1580	191	714	527	205	321	38.89943074	1072	5.01E-128	PREDICTED: uncharacterized protein K02A2.6-like [Amphimedon queenslandica]	326668135	XP_002663225.2	1312	3	1556	196
c91113_g1	209	511007971	EPB89247.1	377	7	207	311	377	67	67	67	100	345	1.69E-37	DnaJ like subfamily B member 4 [Mucor circinelloides f. circinelloides 1006PhL]	661189668	CDH48527.1	370	10	207	304	369	66	48	58	72.72727273	262	9.15E-26	dnaj homolog subfamily b member 1-like [Lichtheimia corymbifera JMRC:FSU:9682]	671689211	CDS03529.1	368	10	207	302	367	66	47	58	71.21212121	259	2.27E-25	hypothetical protein LRAMOSA00931 [Absidia idahoensis var. thermophila]	661186110	CDH51472.1	352	10	207	286
c70466_g1	4330	357610915	EHJ67209.1	506	3127	4200	1	361	364	275	303	75.54945055	1299	1.43E-160	hypothetical protein KGM_18805 [Danaus plexippus]	512914867	XP_004928248.1	757	3136	4200	1	357	360	278	305	77.22222222	1294	2.08E-156	PREDICTED: CLK4-associating serine/arginine rich protein-like [Bombyx mori]	478258778	ENN78801.1	689	3220	4200	1	315	330	176	227	53.33333333	785	1.87E-86	hypothetical protein YQE_04738, partial [Dendroctonus ponderosae]	546678781	ERL89333.1	693	3346	4200	1
c68146_g2	1351	530788695	AGT50943.1	252	835	1350	81	252	172	134	155	77.90697674	693	7.05E-85	aquaporin-1 transcript variant B [Spodoptera litura]	530788693	AGT50942.1	279	835	1350	108	279	172	134	155	77.90697674	693	1.67E-84	aquaporin-1 transcript variant A [Spodoptera litura]	378587420	AFC34081.1	258	835	1350	86	258	173	132	156	76.30057803	690	2.06E-84	aquaporin-1 variant A [Chilo suppressalis] >gi|378587422|gb|AFC34082.1| aquaporin-1 variant B [Chilo suppressalis]	357624226	EHJ75085.1	257	835	1350	86
c59281_g1	1502	389612217	BAM19623.1	142	537	956	1	141	141	98	112	69.5035461	361	2.12E-37	unknown secreted protein, partial [Papilio xuthus]	512907067	XP_004926351.1	164	534	1004	1	164	164	97	124	59.14634146	357	1.54E-36	PREDICTED: uncharacterized protein LOC101746338 [Bombyx mori]	357620417	EHJ72617.1	130	534	1004	1	130	157	82	103	52.22929936	341	7.64E-35	hypothetical protein KGM_17667 [Danaus plexippus]	642916178	XP_008190918.1	165	534	1004	1
c97348_g1	265	511001797	EPB83257.1	1084	2	265	104	191	88	83	87	94.31818182	351	2.24E-36	elongation factor 3 [Mucor circinelloides f. circinelloides 1006PhL]	384486405	EIE78585.1	1084	2	265	104	192	89	69	77	77.52808989	258	7.91E-24	hypothetical protein RO3G_03289 [Rhizopus delemar RA 99-880]	661187293	CDH50703.1	492	2	265	104	191	88	44	58	50	150	1.27E-09	elongation factor 3 [Lichtheimia corymbifera JMRC:FSU:9682]	671687122	CDS11682.1	1084	2	265	104
c61464_g1	2901	223890164	NP_001138797.1	293	480	1358	1	293	294	271	279	92.17687075	1386	0	GTP cyclohydrolase I isoform B [Bombyx mori] >gi|220983695|dbj|BAH11150.1| GTP cyclohydrolase I isoform B [Bombyx mori]	84095072	BAE66651.1	295	480	1358	1	295	295	268	277	90.84745763	1362	6.68E-178	GTP cyclohydrolase I isoform B [Papilio xuthus]	357626103	EHJ76312.1	290	486	1358	2	290	291	269	277	92.43986254	1306	1.25E-169	GTP cyclohydrolase I isoform B [Danaus plexippus]	84095070	BAE66650.1	236	738	1358	30
c68352_g1	4276	350536779	NP_001233147.1	1340	205	4059	35	1308	1290	708	969	54.88372093	3582	0	Fanconi anemia, complementation group D2 [Bombyx mori] >gi|333108123|dbj|BAK23266.1| Fanconi anemia, complementation group D2 [Bombyx mori]	637270712	XP_008103225.1	1450	184	4035	45	1404	1388	371	677	26.72910663	1125	3.25E-126	PREDICTED: Fanconi anemia group D2 protein isoform X1 [Anolis carolinensis]	637270716	XP_008103226.1	1449	184	4035	45	1404	1388	371	677	26.72910663	1124	4.65E-126	PREDICTED: Fanconi anemia group D2 protein isoform X2 [Anolis carolinensis]	646703502	KDR12150.1	1241	556	4029	17
c64878_g1	1490	357605786	EHJ64779.1	432	186	1451	11	432	422	368	394	87.20379147	1855	0	hypothetical protein KGM_11122 [Danaus plexippus]	512908846	XP_004926778.1	431	159	1451	1	431	431	367	405	85.15081206	1814	0	PREDICTED: F-box/LRR-repeat protein 20-like [Bombyx mori]	642924044	XP_008193983.1	434	159	1451	1	434	434	311	361	71.65898618	1573	0	PREDICTED: F-box/LRR-repeat protein 20 isoform X2 [Tribolium castaneum]	345491289	XP_001603165.2	435	159	1451	1
c70211_g1	6431	512889664	XP_004922339.1	978	1739	2959	536	948	423	309	336	73.04964539	1413	1.70E-166	PREDICTED: la-related protein 1-like [Bombyx mori]	357608931	EHJ66220.1	861	1832	3166	439	831	458	292	317	63.75545852	1323	1.47E-155	lupus la ribonucleoprotein [Danaus plexippus]	557775643	XP_005187466.1	1473	1832	3061	884	1304	434	240	296	55.29953917	1133	6.81E-125	PREDICTED: la-related protein-like [Musca domestica]	24650800	NP_524998.1	965	1832	3061	381
c1058_g1	643	512914377	XP_004928127.1	336	1	561	106	301	202	54	90	26.73267327	159	5.42E-10	PREDICTED: tumor suppressor candidate 3-like [Bombyx mori]	646708218	KDR14620.1	289	7	579	62	254	204	58	87	28.43137255	154	1.69E-09	hypothetical protein L798_11202, partial [Zootermopsis nevadensis]	470302553	XP_004347658.1	337	7	501	117	289	179	49	83	27.37430168	154	2.33E-09	hypothetical protein CAOG_04907 [Capsaspora owczarzaki ATCC 30864] >gi|320170050|gb|EFW46949.1| hypothetical protein CAOG_04907 [Capsaspora owczarzaki ATCC 30864]	125743142	ABN54493.1	172	139	579	2
c84966_g1	263	511006326	EPB87640.1	478	130	261	435	478	44	40	42	90.90909091	203	6.22E-17	hypothetical protein HMPREF1544_05523 [Mucor circinelloides f. circinelloides 1006PhL]	384485191	EIE77371.1	484	139	261	437	477	41	30	38	73.17073171	164	1.32E-11	hypothetical protein RO3G_02075 [Rhizopus delemar RA 99-880]	384484630	EIE76810.1	481	139	261	433	473	41	31	37	75.6097561	164	1.51E-11	hypothetical protein RO3G_01514 [Rhizopus delemar RA 99-880]	661188497	CDH49344.1	487	139	261	440
c67091_g1	4095	512919637	XP_004929433.1	660	1997	3931	1	638	645	509	570	78.91472868	2713	0	PREDICTED: TBC1 domain family member 15-like isoform X1 [Bombyx mori]	357627814	EHJ77369.1	643	2147	3931	1	594	595	503	555	84.53781513	2702	0	hypothetical protein KGM_05696 [Danaus plexippus]	512919640	XP_004929434.1	632	2048	3931	1	632	632	506	561	80.06329114	2701	0	PREDICTED: TBC1 domain family member 15-like isoform X2 [Bombyx mori]	91080457	XP_969840.1	618	2105	3889	10
c12379_g1	213	484857193	EOB14940.1	172	2	211	33	102	70	61	63	87.14285714	301	1.04E-32	hypothetical protein NBO_11g0013 [Nosema bombycis CQ1]
c59144_g1	2830	512918736	XP_004929204.1	253	1363	1533	184	240	57	56	57	98.24561404	160	4.76E-09	PREDICTED: UPF0430 protein CG31712-like [Bombyx mori]	662198181	XP_008472202.1	242	1363	1533	174	230	57	50	56	87.71929825	150	7.79E-08	PREDICTED: UPF0430 protein CG31712 [Diaphorina citri]	646705846	KDR13356.1	252	1363	1533	183	239	57	51	57	89.47368421	150	1.02E-07	hypothetical protein L798_12617 [Zootermopsis nevadensis]	357621305	EHJ73178.1	984	1363	1533	916
c64198_g1	3563	357630948	EHJ78733.1	1269	2	2863	324	1269	955	771	848	80.73298429	4108	0	Endoprotease FURIN [Danaus plexippus]	512908743	XP_004926756.1	1269	2	2812	328	1265	939	752	836	80.08519702	4047	0	PREDICTED: furin-like protease 2-like [Bombyx mori]	1167860	CAA93116.1	1299	2	2566	349	1213	870	574	667	65.97701149	3064	0	Endoprotease FURIN [Spodoptera frugiperda]	357608164	EHJ65855.1	1300	2	2539	349
c96395_g1	748	357606667	EHJ65164.1	194	201	740	1	177	181	100	135	55.24861878	530	4.44E-64	putative piggyBac transposase Uribo1 [Danaus plexippus]	641669400	XP_008184804.1	503	135	743	237	436	205	101	129	49.26829268	443	5.09E-48	PREDICTED: piggyBac transposable element-derived protein 4-like [Acyrthosiphon pisum]	641678982	XP_008188370.1	539	270	740	310	466	160	89	113	55.625	429	9.24E-46	PREDICTED: piggyBac transposable element-derived protein 4-like [Acyrthosiphon pisum]	641650682	XP_008189833.1	539	270	740	310
c70715_g1	4523	339241765	XP_003376808.1	1324	41	4081	14	1312	1396	520	758	37.24928367	2166	0	retrovirus-related Pol polyprotein from transposon TNT 1-94 [Trichinella spiralis] >gi|316974460|gb|EFV57947.1| retrovirus-related Pol polyprotein from transposon TNT 1-94 [Trichinella spiralis]	130582	P10978.1	1328	101	4081	8	1315	1394	473	729	33.93113343	1891	0	RecName: Full=Retrovirus-related Pol polyprotein from transposon TNT 1-94; Includes: RecName: Full=Protease; Includes: RecName: Full=Reverse transcriptase; Includes: RecName: Full=Endonuclease [Nicotiana tabacum] >gi|20045|emb|CAA32025.1| unnamed protein product [Nicotiana tabacum]	220966833	ACL97384.1	1305	101	4081	7	1292	1387	479	741	34.53496756	1882	0	Gag-Pol polyprotein [Medicago truncatula]	56407681	AAV88069.1	1415	107	4081	10
c55974_g1	1692	389608587	BAM17903.1	341	1	693	110	341	234	186	208	79.48717949	695	1.49E-82	osiris 2 [Papilio xuthus]	389611173	BAM19198.1	339	1	693	108	339	234	184	207	78.63247863	686	2.68E-81	osiris 2 [Papilio polytes]	357619131	EHJ71824.1	347	1	693	112	347	237	181	205	76.37130802	664	4.97E-78	hypothetical protein KGM_18115 [Danaus plexippus]	478259313	ENN79215.1	340	1	684	94
c65202_g1	2174	665794587	XP_008544996.1	675	234	2105	1	663	682	326	428	47.80058651	1524	0	PREDICTED: protein asunder homolog [Microplitis demolitor]	91088919	XP_973208.1	694	222	2120	5	686	697	319	435	45.76757532	1497	0	PREDICTED: protein asunder [Tribolium castaneum] >gi|270012357|gb|EFA08805.1| hypothetical protein TcasGA2_TC006499 [Tribolium castaneum]	350422006	XP_003493026.1	678	234	2105	1	666	677	319	419	47.11964549	1476	0	PREDICTED: cell cycle regulator Mat89Bb homolog [Bombus impatiens]	307179456	EFN67780.1	677	234	2102	1
c29229_g1	214	357617693	EHJ70933.1	4460	49	207	2527	2583	57	39	41	68.42105263	173	1.17E-12	hypothetical protein KGM_14791 [Danaus plexippus]
c66077_g1	2958	298204355	ADI61826.1	988	284	2947	13	895	890	436	598	48.98876404	2270	0	endonuclease-reverse transcriptase [Bombyx mori]	357630243	EHJ78503.1	830	734	2944	1	739	740	373	505	50.40540541	1978	0	endonuclease-reverse transcriptase [Danaus plexippus]	357622282	EHJ73827.1	732	299	2479	1	730	731	374	499	51.1627907	1966	0	endonuclease-reverse transcriptase [Danaus plexippus]	67625701	CAJ00236.1	992	317	2956	15
c70618_g1	5479	357623196	EHJ74442.1	514	3842	5386	1	514	515	487	493	94.5631068	2363	0	hypothetical protein KGM_13115 [Danaus plexippus]	194759548	XP_001962009.1	593	4067	5386	1	440	440	404	427	91.81818182	2061	0	GF15250 [Drosophila ananassae] >gi|190615706|gb|EDV31230.1| GF15250 [Drosophila ananassae]	28574020	NP_722937.2	604	4067	5386	1	440	440	402	426	91.36363636	2052	0	shaker cognate w, isoform B [Drosophila melanogaster] >gi|17946111|gb|AAL49097.1| RE54962p [Drosophila melanogaster] >gi|28380273|gb|AAF51068.3| shaker cognate w, isoform B [Drosophila melanogaster]	442625755	NP_001260001.1	598	4067	5386	1
c106731_g1	281	511009213	EPB90460.1	131	1	279	6	98	93	93	93	100	480	6.86E-60	50S ribosomal protein L14 [Mucor circinelloides f. circinelloides 1006PhL]	384499437	EIE89928.1	131	1	279	6	98	93	90	93	96.77419355	474	5.49E-59	50S ribosomal protein L14 [Rhizopus delemar RA 99-880]	661187556	CDH50354.1	130	1	276	6	96	92	86	89	93.47826087	440	9.90E-54	ribosomal protein l14 [Lichtheimia corymbifera JMRC:FSU:9682] >gi|671684526|emb|CDS13549.1| Putative 50S ribosomal protein L14 [Absidia idahoensis var. thermophila]	501755348	CCG81365.1	273	1	276	6
c65973_g1	1218	357622909	EHJ74267.1	1015	25	1170	615	1010	400	288	319	72	1354	9.22E-175	monocarboxylate transporter [Danaus plexippus]	512889366	XP_004922260.1	1035	25	1170	636	1031	401	296	324	73.81546135	1330	6.25E-171	PREDICTED: uncharacterized protein LOC101743059 [Bombyx mori]	157128818	XP_001655208.1	704	217	1161	382	690	316	176	227	55.69620253	885	1.61E-108	monocarboxylate transporter [Aedes aegypti] >gi|108882163|gb|EAT46388.1| AAEL002412-PA [Aedes aegypti]	170043430	XP_001849390.1	685	352	1176	409
c47494_g1	925	512930008	XP_004931963.1	257	66	827	4	257	254	173	207	68.11023622	904	1.20E-118	PREDICTED: 39S ribosomal protein L47, mitochondrial-like [Bombyx mori]	357608750	EHJ66131.1	254	66	815	6	254	250	177	210	70.8	895	2.42E-117	hypothetical protein KGM_07716 [Danaus plexippus]	242247523	NP_001156252.1	246	72	752	22	246	227	134	164	59.030837	643	1.89E-79	39S ribosomal protein L47, mitochondrial-like [Acyrthosiphon pisum] >gi|239789446|dbj|BAH71348.1| ACYPI007741 [Acyrthosiphon pisum]	332023907	EGI64127.1	268	72	728	51
c95542_g1	299	510999970	EPB81544.1	5337	1	285	4690	4784	95	95	95	100	244	1.27E-21	hypothetical protein HMPREF1544_11733 [Mucor circinelloides f. circinelloides 1006PhL]
c56880_g1	211	389609065	BAM18144.1	528	2	211	296	365	70	69	69	98.57142857	361	4.47E-39	pyruvate kinase [Papilio xuthus]	357630834	EHJ78694.1	469	2	211	241	310	70	68	69	97.14285714	357	1.25E-38	hypothetical protein KGM_10007 [Danaus plexippus]	388327916	AFK28501.1	426	2	211	296	365	70	67	68	95.71428571	348	1.16E-37	pyruvate kinase [Helicoverpa armigera]	512926807	XP_004931177.1	531	2	211	300
c62919_g1	1735	56418397	AAV91006.1	371	370	1542	11	371	393	248	292	63.1043257	1298	2.71E-172	hemolymph proteinase 8 [Manduca sexta]	112983934	NP_001036844.1	369	349	1539	1	368	397	235	293	59.19395466	1267	1.06E-167	BzArgOEtase precursor [Bombyx mori] >gi|81171071|gb|ABB58762.1| pro-BAEEase [Bombyx mori] >gi|84778397|dbj|BAE73254.1| serine protease zymogen (proBAEEase) [Bombyx mori]	25989211	AAL31707.1	386	349	1530	1	365	394	235	290	59.64467005	1262	1.36E-166	prophenoloxidase activating factor 3 [Bombyx mori]	357622297	EHJ73832.1	353	373	1542	5
c49726_g1	394	484855677	EOB13508.1	137	3	350	6	121	116	113	114	97.4137931	427	4.76E-51	hypothetical protein NBO_69g0002 [Nosema bombycis CQ1]	530540902	EQB60211.1	135	3	179	5	63	59	36	49	61.01694915	191	5.79E-16	hypothetical protein NAPIS_ORF02217 [Nosema apis BRL 01]	300708302	XP_002996333.1	138	3	179	8	66	59	28	43	47.45762712	161	9.14E-12	hypothetical protein NCER_100593 [Nosema ceranae BRL01] >gi|239605626|gb|EEQ82662.1| hypothetical protein NCER_100593 [Nosema ceranae BRL01]
c67919_g1	2411	512889028	XP_004922184.1	292	210	1034	1	275	280	156	211	55.71428571	808	1.77E-97	PREDICTED: syntaxin-like [Bombyx mori]	357618069	EHJ71164.1	279	210	1016	1	270	275	147	198	53.45454545	743	3.35E-88	putative s-syntaxin [Danaus plexippus]	347964983	XP_309226.3	291	219	1034	3	274	276	84	144	30.43478261	288	5.24E-25	AGAP001030-PA [Anopheles gambiae str. PEST] >gi|333466569|gb|EAA04909.4| AGAP001030-PA [Anopheles gambiae str. PEST]	546679349	ERL89824.1	287	363	1034	46
c68662_g1	2118	357617746	EHJ70973.1	257	1038	1859	1	257	284	177	191	62.32394366	484	2.87E-52	hypothetical protein KGM_16315 [Danaus plexippus]	530233749	NP_001268821.1	227	1098	1802	4	225	242	162	175	66.94214876	455	1.13E-48	atonal homolog 8 [Bombyx mori] >gi|444246497|gb|AGD94593.1| atonal-like protein 8 [Bombyx mori]	642932611	XP_967920.2	239	1041	1610	69	237	194	102	122	52.57731959	334	6.90E-32	PREDICTED: protein atonal homolog 8 [Tribolium castaneum] >gi|270011544|gb|EFA07992.1| hypothetical protein TcasGA2_TC005579 [Tribolium castaneum]	322795305	EFZ18110.1	390	1041	1331	287
c81005_g1	230	357609999	EHJ66780.1	328	2	229	51	126	76	48	58	63.15789474	249	5.49E-24	hypothetical protein KGM_19445 [Danaus plexippus]	357612610	EHJ68083.1	327	2	229	50	125	76	47	58	61.84210526	236	3.01E-22	hypothetical protein KGM_12325 [Danaus plexippus]	332376124	AEE63202.1	320	5	229	52	126	75	42	59	56	236	3.04E-22	unknown [Dendroctonus ponderosae]	512898081	XP_004924311.1	338	2	229	72
c64965_g1	2016	484854172	EOB12436.1	715	595	2004	233	709	477	449	458	94.12997904	1989	0	Putative E3 ubiquitin-protein ligase [Nosema bombycis CQ1]	484854173	EOB12437.1	74	16	234	1	73	73	72	72	98.63013699	362	8.68E-38	hypothetical protein NBO_444g0016 [Nosema bombycis CQ1]	300708722	XP_002996535.1	778	940	1665	304	540	250	82	132	32.8	257	5.17E-20	hypothetical protein NCER_100375 [Nosema ceranae BRL01] >gi|239605844|gb|EEQ82864.1| hypothetical protein NCER_100375 [Nosema ceranae BRL01]	449329377	AGE95649.1	817	943	1650	333
c67513_g1	5255	512935150	XP_004933204.1	756	230	1513	21	448	429	333	371	77.62237762	1828	0	PREDICTED: tyrosine-protein kinase PR2-like [Bombyx mori]	357603462	EHJ63791.1	1113	230	1513	21	447	429	311	360	72.49417249	1712	0	putative tyrosine-protein kinase pr2 [Danaus plexippus]	662206998	XP_008476980.1	790	230	1513	19	442	428	268	321	62.61682243	1445	2.02E-175	PREDICTED: tyrosine-protein kinase PR2 [Diaphorina citri]	242009866	XP_002425703.1	1156	230	1513	19
c46019_g1	268	357627724	EHJ77325.1	715	2	142	502	546	47	34	37	72.34042553	150	1.52E-09	hypothetical protein KGM_13328 [Danaus plexippus]	195578181	XP_002078944.1	354	2	142	169	211	47	32	35	68.08510638	139	2.54E-08	GD23692 [Drosophila simulans] >gi|194190953|gb|EDX04529.1| GD23692 [Drosophila simulans]	662207048	XP_008477008.1	552	2	142	404	445	47	31	33	65.95744681	131	4.46E-07	PREDICTED: transcription factor 12 [Diaphorina citri]	218506013	ACK77648.1	710	2	142	526
c43913_g1	208	357610242	EHJ66890.1	4656	19	207	1626	1688	63	41	49	65.07936508	210	1.54E-17	hypothetical protein KGM_21712 [Danaus plexippus]	662212148	XP_008479792.1	2500	10	207	296	361	66	30	45	45.45454545	164	1.75E-11	PREDICTED: LOW QUALITY PROTEIN: fat-like cadherin-related tumor suppressor homolog [Diaphorina citri]	641655165	XP_008179486.1	4145	4	204	1578	1644	67	26	44	38.80597015	148	2.59E-09	PREDICTED: fat-like cadherin-related tumor suppressor homolog isoform X2 [Acyrthosiphon pisum]	328703039	XP_003242076.1	4140	4	204	1578
c74750_g1	320	524868269	XP_005090939.1	498	3	320	328	433	106	91	98	85.8490566	477	4.27E-55	PREDICTED: coiled-coil domain-containing protein 65-like isoform X6 [Aplysia californica]	524868259	XP_005090934.1	507	3	320	337	442	106	91	98	85.8490566	477	5.71E-55	PREDICTED: coiled-coil domain-containing protein 65-like isoform X1 [Aplysia californica] >gi|524868261|ref|XP_005090935.1| PREDICTED: coiled-coil domain-containing protein 65-like isoform X2 [Aplysia californica] >gi|524868263|ref|XP_005090936.1| PREDICTED: coiled-coil domain-containing protein 65-like isoform X3 [Aplysia californica] >gi|524868265|ref|XP_005090937.1| PREDICTED: coiled-coil doma…	198431303	XP_002131326.1	500	3	320	333	438	106	85	97	80.18867925	451	2.39E-51	PREDICTED: coiled-coil domain-containing protein 65 isoform 1 [Ciona intestinalis]	198431301	XP_002131334.1	509	3	320	333
c92015_g1	205	118488031	ABK95836.1	56	10	177	1	56	56	43	51	76.78571429	235	2.87E-24	unknown [Populus trichocarpa]	590589545	XP_007016482.1	56	13	174	3	56	54	44	48	81.48148148	235	3.03E-24	Uncharacterized protein TCM_041879 [Theobroma cacao] >gi|508786845|gb|EOY34101.1| Uncharacterized protein TCM_041879 [Theobroma cacao]	359478980	XP_002281230.2	56	10	174	1	55	55	43	49	78.18181818	235	3.49E-24	PREDICTED: uncharacterized protein LOC100265565 [Vitis vinifera]	568854313	XP_006480775.1	55	10	174	1
c55971_g1	824	512934831	XP_004933127.1	626	317	823	414	590	177	78	111	44.06779661	328	2.70E-31	PREDICTED: uncharacterized protein LOC101742470 [Bombyx mori]	357609747	EHJ66632.1	304	317	823	99	273	177	75	108	42.37288136	306	1.44E-29	hypothetical protein KGM_08822 [Danaus plexippus]
c8972_g1	296	307183886	EFN70496.1	240	23	295	3	93	91	43	55	47.25274725	230	2.87E-21	hypothetical protein EAG_00458 [Camponotus floridanus]	270017202	EFA13648.1	872	2	295	573	669	98	46	63	46.93877551	238	4.87E-21	hypothetical protein TcasGA2_TC015886 [Tribolium castaneum]	607357736	EZA52177.1	427	2	295	69	166	98	44	58	44.89795918	232	5.06E-21	hypothetical protein X777_08690 [Cerapachys biroi]	665806150	XP_008551303.1	326	17	295	1
c65982_g1	2141	197209914	NP_001127721.1	483	108	1541	1	483	487	364	406	74.74332649	1658	0	neuropeptide receptor A23 [Bombyx mori] >gi|195947016|dbj|BAG68422.1| neuropeptide receptor A23 [Bombyx mori]	357616657	EHJ70314.1	488	108	1523	12	488	484	352	403	72.72727273	1622	0	neuropeptide receptor A23 [Danaus plexippus]	665805167	XP_008550764.1	482	360	1433	37	400	367	232	276	63.21525886	958	6.44E-118	PREDICTED: substance-P receptor [Microplitis demolitor] >gi|665805169|ref|XP_008550765.1| PREDICTED: substance-P receptor [Microplitis demolitor] >gi|665805171|ref|XP_008550766.1| PREDICTED: substance-P receptor [Microplitis demolitor]	549137445	BAO01073.1	455	348	1427	45
c78584_g1	271	405964735	EKC30184.1	465	2	271	64	153	90	62	75	68.88888889	358	1.71E-38	Uncharacterized protein C11orf66-like protein [Crassostrea gigas]	524867609	XP_005090613.1	458	2	271	59	148	90	54	70	60	309	8.37E-32	PREDICTED: protein phosphatase 1 regulatory subunit 32-like [Aplysia californica]	443728094	ELU14568.1	461	2	268	59	147	89	52	65	58.42696629	269	2.90E-26	hypothetical protein CAPTEDRAFT_180526 [Capitella teleta]	260789659	XP_002589863.1	462	2	271	57
c7718_g1	270	149054967	EDM06784.1	138	3	269	21	109	89	77	84	86.51685393	413	9.90E-50	rCG33565, isoform CRA_b [Rattus norvegicus]	524884895	XP_005099060.1	399	3	269	9	97	89	80	86	89.88764045	427	7.51E-49	PREDICTED: eukaryotic initiation factor 4A-III-like [Aplysia californica]	225715926	ACO13809.1	136	3	269	16	104	89	74	83	83.14606742	403	2.98E-48	Eukaryotic initiation factor 4A-III [Esox lucius]	676435894	XP_009047705.1	399	3	269	9
c45236_g1	223	357620621	EHJ72761.1	711	1	222	227	303	77	58	64	75.32467532	269	7.42E-26	hypothetical protein KGM_08052 [Danaus plexippus]	512916639	XP_004928688.1	1858	1	222	227	303	77	55	63	71.42857143	260	2.85E-24	PREDICTED: nuclear pore complex protein Nup205-like [Bombyx mori]	158297074	XP_317367.4	2011	1	219	248	323	78	36	54	46.15384615	168	4.93E-12	AGAP008090-PA [Anopheles gambiae str. PEST] >gi|157015020|gb|EAA12278.4| AGAP008090-PA [Anopheles gambiae str. PEST]	568252568	ETN61877.1	2096	1	216	263
c57167_g1	1086	402586724	EJW80661.1	387	575	976	152	294	144	40	69	27.77777778	139	1.26E-06	hypothetical protein WUBG_08429 [Wuchereria bancrofti]	642934465	XP_001811685.2	222	575	976	63	210	152	47	79	30.92105263	132	3.92E-06	PREDICTED: uncharacterized protein LOC100141861 [Tribolium castaneum]	357613572	EHJ68591.1	226	434	970	37	217	194	54	90	27.83505155	132	4.09E-06	dihydrouridine synthase domain containing protein [Danaus plexippus]
c70106_g1	6583	512914334	XP_004928116.1	1360	2668	6414	1	1255	1257	894	1032	71.12171838	4279	0	PREDICTED: WD repeat-containing protein 19-like [Bombyx mori]	357611206	EHJ67369.1	1359	2668	6414	1	1254	1258	874	1020	69.47535771	4216	0	putative WD repeat domain 19 [Danaus plexippus]	270005465	EFA01913.1	1363	2581	6414	1	1277	1304	596	819	45.70552147	2527	0	hypothetical protein TcasGA2_TC007523 [Tribolium castaneum]	646712656	KDR17352.1	1373	2668	6414	1
c51982_g1	235	357626717	EHJ76701.1	1125	1	234	571	648	78	50	62	64.1025641	279	8.14E-27	hypothetical protein KGM_01134 [Danaus plexippus]	512893513	XP_004923200.1	354	1	234	104	181	78	42	59	53.84615385	253	1.66E-24	PREDICTED: nephrin-like [Bombyx mori]	646719539	KDR21614.1	1165	1	234	784	861	78	40	54	51.28205128	229	4.54E-20	hypothetical protein L798_03855, partial [Zootermopsis nevadensis]	478265714	ENN82561.1	783	1	234	697
c59847_g1	1395	357613978	EHJ68827.1	696	330	1382	325	696	378	175	243	46.2962963	861	3.39E-104	putative vitamin k-dependent gamma-carboxylase [Danaus plexippus]	557778912	XP_005189083.1	721	333	1352	383	715	344	148	210	43.02325581	711	5.24E-82	PREDICTED: vitamin K-dependent gamma-carboxylase-like [Musca domestica]	498966299	XP_004525778.1	703	333	1328	363	697	341	145	207	42.52199413	705	2.56E-81	PREDICTED: vitamin K-dependent gamma-carboxylase-like [Ceratitis capitata]	242009868	XP_002425704.1	654	327	1295	324
c53718_g1	978	357613970	EHJ68819.1	329	432	623	262	320	64	34	44	53.125	134	3.94E-06	hypothetical protein KGM_13735 [Danaus plexippus]
c61198_g2	688	310770178	ADP21587.1	352	3	254	262	345	84	65	70	77.38095238	360	2.52E-37	fatty-acyl CoA Z/E11-desaturase [Yponomeuta evonymellus]	310770180	ADP21588.1	352	3	254	262	345	84	64	70	76.19047619	355	1.12E-36	fatty-acyl CoA Z/E11-desaturase [Yponomeuta padellus]	307169238	EFN62029.1	288	3	251	199	282	84	60	69	71.42857143	338	1.03E-34	Acyl-CoA Delta(11) desaturase [Camponotus floridanus]	307194152	EFN76590.1	339	3	263	251
c98184_g1	225	383858413	XP_003704696.1	578	3	194	205	260	64	24	37	37.5	130	4.25E-07	PREDICTED: uncharacterized protein LOC100881023 [Megachile rotundata]	512939110	XP_004934161.1	182	3	188	80	130	62	29	34	46.77419355	120	1.12E-06	PREDICTED: uncharacterized protein LOC101737180, partial [Bombyx mori]	270016066	EFA12514.1	1453	3	203	223	283	67	28	35	41.79104478	122	5.95E-06	hypothetical protein TcasGA2_TC001405 [Tribolium castaneum]
c38408_g1	613	511002578	EPB84008.1	163	81	566	2	163	162	159	161	98.14814815	762	3.62E-100	translationally-controlled tumor protein [Mucor circinelloides f. circinelloides 1006PhL]	671686962	CDS11522.1	167	81	584	1	167	168	129	147	76.78571429	654	8.42E-84	hypothetical protein LRAMOSA03785 [Absidia idahoensis var. thermophila]	384496001	EIE86492.1	167	81	584	1	167	168	128	145	76.19047619	643	4.24E-82	hypothetical protein RO3G_11203 [Rhizopus delemar RA 99-880]	302696527	XP_003037942.1	167	81	584	1
c27842_g1	348	512900431	XP_004924890.1	1000	3	347	209	315	116	49	67	42.24137931	131	9.48E-07	PREDICTED: uncharacterized protein LOC101746893 [Bombyx mori]
c102679_g1	269	524892701	XP_005102876.1	382	2	253	127	210	84	58	68	69.04761905	335	1.26E-35	PREDICTED: acyloxyacyl hydrolase-like [Aplysia californica]	676472574	XP_009059531.1	415	2	253	257	340	84	51	64	60.71428571	292	1.47E-29	hypothetical protein LOTGIDRAFT_164760 [Lottia gigantea] >gi|556101087|gb|ESO89739.1| hypothetical protein LOTGIDRAFT_164760 [Lottia gigantea]	390343726	XP_796814.3	440	2	259	117	201	86	43	60	50	243	1.10E-22	PREDICTED: acyloxyacyl hydrolase-like [Strongylocentrotus purpuratus]	569376179	ETO13142.1	240	2	247	15
c64645_g1	2023	289629220	NP_001166194.1	507	415	1926	1	507	509	405	443	79.56777996	1988	0	coatomer protein complex subunit delta [Bombyx mori] >gi|284027826|gb|ADB66737.1| coatomer protein complex subunit delta [Bombyx mori]	340710005	XP_003393589.1	515	415	1926	1	515	519	310	385	59.73025048	1476	0	PREDICTED: coatomer subunit delta-like [Bombus terrestris]	350398649	XP_003485262.1	515	415	1926	1	515	521	308	385	59.11708253	1467	0	PREDICTED: coatomer subunit delta-like [Bombus impatiens]	380014779	XP_003691395.1	514	415	1926	1
c62409_g1	1098	512919435	XP_004929382.1	1567	2	910	1221	1523	303	231	274	76.23762376	1284	2.98E-160	PREDICTED: polycomb group protein Psc-like [Bombyx mori]	357617271	EHJ70689.1	1465	2	910	1113	1411	303	229	277	75.57755776	1261	1.39E-157	putative Cdc6 [Danaus plexippus]	189238005	XP_001813224.1	525	2	910	167	475	309	178	243	57.60517799	975	1.13E-124	PREDICTED: cell division control protein 6 homolog [Tribolium castaneum] >gi|270006647|gb|EFA03095.1| hypothetical protein TcasGA2_TC013003 [Tribolium castaneum]	646697417	KDR09135.1	428	2	910	66
c59875_g1	1239	357607660	EHJ65625.1	537	47	937	6	283	307	156	210	50.81433225	526	1.56E-57	hypothetical protein KGM_05032 [Danaus plexippus]	512919232	XP_004929324.1	376	239	943	3	238	239	134	175	56.06694561	497	8.00E-55	PREDICTED: uncharacterized protein LOC101746773 [Bombyx mori]
c66072_g1	1917	357616643	EHJ70300.1	692	224	1672	76	555	483	442	459	91.51138716	2169	0	hypothetical protein KGM_17479 [Danaus plexippus]	512930268	XP_004932024.1	639	218	1660	24	494	481	432	448	89.81288981	2098	0	PREDICTED: synapsin-like [Bombyx mori]	642937921	XP_008199131.1	563	206	1663	3	458	488	318	382	65.16393443	1514	0	PREDICTED: synapsin, partial [Tribolium castaneum]	270015670	EFA12118.1	569	209	1663	10
c56403_g1	1327	512923946	XP_004930477.1	204	452	817	26	147	122	68	83	55.73770492	354	6.36E-36	PREDICTED: uncharacterized protein LOC101745048 [Bombyx mori]	357610734	EHJ67125.1	150	641	865	24	99	85	42	53	49.41176471	190	4.90E-19	hypothetical protein KGM_22521 [Danaus plexippus]	170028640	XP_001842203.1	149	599	826	48	147	100	36	50	36	129	5.38E-06	conserved hypothetical protein [Culex quinquefasciatus] >gi|167876325|gb|EDS39708.1| conserved hypothetical protein [Culex quinquefasciatus]	512924178	XP_004930535.1	245	452	811	141
c70898_g1	10803	357618837	EHJ71654.1	3329	252	10265	14	3329	3440	2552	2842	74.18604651	11864	0	hypothetical protein KGM_08505 [Danaus plexippus]	512924736	XP_004930668.1	3224	228	7469	1	2466	2521	1931	2121	76.59658866	9292	0	PREDICTED: protein unc-80 homolog [Bombyx mori]	642938407	XP_008191056.1	3427	237	9923	10	3280	3377	1869	2359	55.34498075	8199	0	PREDICTED: protein unc-80 homolog [Tribolium castaneum]	572299381	XP_006615823.1	3482	237	9812	8
c50935_g1	639	674089393	XP_008852677.1	9597	239	619	4011	4137	127	42	57	33.07086614	129	8.85E-06	PREDICTED: mucin-5B-like [Nannospalax galili]
c103800_g1	263	262213595	ACY36892.1	208	2	262	72	158	87	56	74	64.36781609	319	7.88E-35	reverse transcriptase, partial [Drosophila mercatorum]	296909639	ADH84340.1	230	2	262	94	180	87	56	74	64.36781609	319	1.45E-34	reverse transcriptase [Drosophila buzzatii]	296909647	ADH84343.1	230	2	262	94	180	87	56	74	64.36781609	319	1.61E-34	reverse transcriptase [Drosophila mercatorum]	262213597	ACY36893.1	208	2	262	72
c65260_g2	2728	512927046	XP_004931236.1	594	281	2065	1	594	603	451	518	74.79270315	2001	0	PREDICTED: proton-associated sugar transporter A-like [Bombyx mori]	357611404	EHJ67461.1	598	281	2065	1	598	610	450	508	73.7704918	1981	0	hypothetical protein KGM_03533 [Danaus plexippus]	546675948	ERL87048.1	609	281	2065	1	609	617	361	431	58.5089141	1520	0	hypothetical protein D910_04449 [Dendroctonus ponderosae]	478255545	ENN75762.1	619	281	2065	1
c43082_g2	1210	357620569	EHJ72718.1	673	18	1208	24	421	401	250	316	62.34413965	1367	0	hypothetical protein KGM_16083 [Danaus plexippus]	512909473	XP_004926930.1	1047	33	1208	29	422	395	243	319	61.51898734	1389	1.18E-179	PREDICTED: WD repeat-containing protein on Y chromosome-like [Bombyx mori]	478259218	ENN79120.1	788	48	1208	37	425	391	167	250	42.71099744	863	1.69E-104	hypothetical protein YQE_04307, partial [Dendroctonus ponderosae] >gi|546672335|gb|ERL84246.1| hypothetical protein D910_01625, partial [Dendroctonus ponderosae]	546671826	ERL83971.1	850	48	1208	37
c64750_g1	3222	512928614	XP_004931621.1	635	774	1541	146	398	258	174	212	67.44186047	890	8.86E-103	PREDICTED: ecto-NOX disulfide-thiol exchanger 2-like [Bombyx mori]	357626903	EHJ76802.1	573	762	1541	86	341	261	180	218	68.96551724	868	2.33E-100	hypothetical protein KGM_01007 [Danaus plexippus]	665820175	XP_008558981.1	817	765	1541	288	528	265	123	165	46.41509434	550	1.51E-55	PREDICTED: ecto-NOX disulfide-thiol exchanger 2 isoform X2 [Microplitis demolitor]	665820173	XP_008558980.1	824	765	1541	288
c50857_g1	525	530542918	EQB61969.1	168	3	515	1	168	171	99	130	57.89473684	497	1.44E-60	rer1 protein [Nosema apis BRL 01]	685881099	XP_009264982.1	166	3	512	1	165	170	96	125	56.47058824	491	9.64E-60	Rer1-like protein [Encephalitozoon romaleae SJ-2008] >gi|396081871|gb|AFN83485.1| Rer1-like protein [Encephalitozoon romaleae SJ-2008]	19173396	NP_597199.1	166	3	512	1	165	170	95	124	55.88235294	491	1.32E-59	PROTEIN INVOLVED IN RETRIEVAL OF ER MEMBRANE PROTEINS FROM THE EARLY GOLGI COMPARTMENT [Encephalitozoon cuniculi GB-M1] >gi|19170985|emb|CAD26375.1| PROTEIN INVOLVED IN RETRIEVAL OF ER MEMBRANE PROTEINS FROM THE EARLY GOLGI COMPARTMENT [Encephalitozoon cuniculi GB-M1] >gi|449328881|gb|AGE95157.1| retrieval of ER membrane protein [Encephalitozoon cuniculi]	300708048	XP_002996212.1	169	3	515	1
c67920_g1	1801	217330566	NP_001136085.1	937	66	1703	394	937	550	408	473	74.18181818	2033	0	acidic nucleoplasmic DNA-binding protein 1 [Bombyx mori] >gi|209977945|gb|ACJ04420.1| AND1/Ctf4 [Bombyx mori]	357618325	EHJ71353.1	931	66	1703	390	931	551	382	446	69.32849365	1839	0	acidic nucleoplasmic DNA-binding protein 1 [Danaus plexippus]	498923955	XP_004517331.1	932	66	1163	417	790	375	188	255	50.13333333	883	1.76E-103	PREDICTED: WD repeat and HMG-box DNA-binding protein 1-like [Ceratitis capitata]	157118605	XP_001659174.1	961	66	1700	398
c81701_g1	353	270016830	EFA13276.1	1504	3	353	916	1032	117	68	86	58.11965812	385	2.36E-40	hypothetical protein TcasGA2_TC016027 [Tribolium castaneum]	270014457	EFA10905.1	1398	3	353	786	902	117	70	87	59.82905983	380	9.77E-40	hypothetical protein TcasGA2_TC001731 [Tribolium castaneum]	270005482	EFA01930.1	955	3	353	816	932	117	65	89	55.55555556	373	4.78E-39	hypothetical protein TcasGA2_TC007544 [Tribolium castaneum]	270005487	EFA01935.1	758	3	353	148
c52374_g1	295	357626140	EHJ76338.1	581	113	295	1	61	61	38	47	62.29508197	198	6.99E-16	ligatin [Danaus plexippus]	512896078	XP_004923825.1	578	113	286	1	58	58	36	43	62.06896552	179	2.29E-13	PREDICTED: eukaryotic translation initiation factor 2D-like isoform X1 [Bombyx mori]	512896082	XP_004923826.1	577	113	286	1	58	58	36	43	62.06896552	179	2.38E-13	PREDICTED: eukaryotic translation initiation factor 2D-like isoform X2 [Bombyx mori]	498987223	XP_004531052.1	592	113	289	1
c66353_g1	3668	357613955	EHJ68804.1	662	2103	3347	245	662	421	279	336	66.27078385	987	3.04E-115	hypothetical protein KGM_13727 [Danaus plexippus]	607365289	EZA59487.1	435	2106	3353	11	434	427	154	237	36.06557377	566	6.33E-60	Interferon-related developmental regulator [Cerapachys biroi]	322799311	EFZ20699.1	435	2106	3329	18	434	419	149	236	35.56085919	548	1.40E-57	hypothetical protein SINV_04429 [Solenopsis invicta]	340727100	XP_003401889.1	753	2106	3344	332
c68254_g1	4502	512921016	XP_004929778.1	425	1498	2673	7	400	395	226	303	57.21518987	1216	2.48E-149	PREDICTED: uncharacterized protein LOC101743554 [Bombyx mori]	512891780	XP_004922767.1	638	1597	3123	98	604	510	234	327	45.88235294	1110	3.03E-131	PREDICTED: uncharacterized protein LOC101735858 [Bombyx mori]	662214437	XP_008481051.1	587	1741	3438	17	586	574	204	313	35.54006969	809	1.29E-90	PREDICTED: RNA-directed DNA polymerase from mobile element jockey-like [Diaphorina citri]	662221714	XP_008485064.1	471	2479	3831	1
c35428_g1	1205	512894968	XP_004923559.1	1025	523	1176	2	222	225	191	200	84.88888889	602	2.68E-66	PREDICTED: serine/threonine-protein kinase Warts-like [Bombyx mori]	357624029	EHJ74946.1	1017	523	1203	2	233	235	192	205	81.70212766	593	4.58E-65	hypothetical protein KGM_21306 [Danaus plexippus]	646695040	KDR08214.1	1169	535	1182	3	265	263	136	164	51.71102662	464	3.41E-47	Serine/threonine-protein kinase LATS1 [Zootermopsis nevadensis]	607347663	EZA46341.1	1100	550	1182	8
c96554_g1	235	511003420	EPB84823.1	109	1	234	19	96	78	78	78	100	409	1.03E-49	hypothetical protein HMPREF1544_08393 [Mucor circinelloides f. circinelloides 1006PhL]	384496428	EIE86919.1	113	16	222	25	96	72	50	58	69.44444444	249	1.82E-25	hypothetical protein RO3G_11630 [Rhizopus delemar RA 99-880]	511006923	EPB88226.1	135	19	189	65	120	57	31	41	54.38596491	155	1.51E-11	hypothetical protein HMPREF1544_04934 [Mucor circinelloides f. circinelloides 1006PhL]	511002876	EPB84298.1	138	22	189	69
c29892_g1	363	524895745	XP_005104354.1	2122	90	359	1577	1666	90	83	88	92.22222222	427	7.52E-46	PREDICTED: myosin heavy chain, striated muscle-like [Aplysia californica]	566553581	CDG41623.1	1938	90	362	1422	1512	91	76	83	83.51648352	401	2.14E-42	myosin heavy chain isoform A [Octopus bimaculoides]	6682323	CAB64664.1	985	90	362	464	554	91	76	82	83.51648352	392	2.02E-41	catchin protein [Mytilus galloprovincialis]	6682319	CAB64662.1	1705	90	362	1184
c56598_g1	534	357615255	EHJ69559.1	838	320	490	769	825	57	26	34	45.61403509	130	3.13E-06	hypothetical protein KGM_05400 [Danaus plexippus]
c26357_g1	208	512920972	XP_004929767.1	998	2	208	134	202	69	56	61	81.15942029	294	4.19E-29	PREDICTED: A disintegrin and metalloproteinase with thrombospondin motifs 7-like [Bombyx mori]	357614481	EHJ69100.1	1123	2	208	130	198	69	53	59	76.8115942	281	3.49E-27	hypothetical protein KGM_11115 [Danaus plexippus]	646722554	KDR23512.1	947	2	208	68	138	71	40	49	56.33802817	189	6.02E-15	A disintegrin and metalloproteinase with thrombospondin motifs 7, partial [Zootermopsis nevadensis]	157110122	XP_001650963.1	1037	2	199	128
c10083_g1	690	511010516	EPB91737.1	201	11	613	1	201	201	201	201	100	852	6.53E-113	hypothetical protein HMPREF1544_01448 [Mucor circinelloides f. circinelloides 1006PhL]	384500222	EIE90713.1	198	11	610	6	197	205	115	143	56.09756098	459	1.44E-53	hypothetical protein RO3G_15424 [Rhizopus delemar RA 99-880]	384496103	EIE86594.1	107	311	610	7	106	100	73	89	73	298	7.45E-31	hypothetical protein RO3G_11305 [Rhizopus delemar RA 99-880]	511001182	EPB82673.1	176	53	610	21
c81508_g1	251	357614453	EHJ69084.1	1606	3	173	191	247	57	41	50	71.92982456	228	6.83E-20	putative tetrameric potassium-selective cyclic nucleotide gated channel [Danaus plexippus]
c66865_g1	5373	357620970	EHJ72968.1	636	180	2168	7	636	672	438	523	65.17857143	2309	0	putative zinc finger protein [Danaus plexippus]	512902114	XP_004925295.1	1185	165	2168	552	1185	686	411	503	59.91253644	2070	0	PREDICTED: uncharacterized protein LOC101744027 [Bombyx mori]	189234792	XP_001807073.1	932	576	2165	354	931	584	295	378	50.51369863	1474	1.76E-177	PREDICTED: zinc finger protein 571 [Tribolium castaneum] >gi|270001517|gb|EEZ97964.1| hypothetical protein TcasGA2_TC000356 [Tribolium castaneum]	646711370	KDR16556.1	1171	591	2168	564
c70805_g1	3855	357610263	EHJ66900.1	1221	4	2901	1	943	979	576	728	58.83554648	2701	0	hypothetical protein KGM_19940 [Danaus plexippus]	512894349	XP_004923408.1	695	451	2496	1	690	702	429	527	61.11111111	2080	0	PREDICTED: autophagy-related protein 2 homolog A-like [Bombyx mori]	645016816	XP_008211641.1	2072	307	3729	616	1735	1202	430	629	35.77371048	1640	0	PREDICTED: LOW QUALITY PROTEIN: autophagy-related protein 2 homolog A [Nasonia vitripennis]	665818808	XP_008558251.1	2085	184	3855	575
c69929_g1	990	512901660	XP_004925190.1	789	3	989	173	502	330	252	286	76.36363636	1353	1.18E-178	PREDICTED: calpain-7-like [Bombyx mori]	646694344	KDR07957.1	837	9	989	220	546	327	228	277	69.72477064	1273	5.18E-166	Calpain-7 [Zootermopsis nevadensis]	572318052	XP_006624604.1	828	3	989	210	538	329	229	276	69.60486322	1240	3.15E-161	PREDICTED: calpain-7-like [Apis dorsata]	571504327	XP_006569640.1	826	3	989	208
c63710_g1	1802	512925190	XP_004930778.1	510	230	1759	1	510	510	405	459	79.41176471	2167	0	PREDICTED: putative fatty acyl-CoA reductase CG8306-like isoform X1 [Bombyx mori] >gi|512925194|ref|XP_004930779.1| PREDICTED: putative fatty acyl-CoA reductase CG8306-like isoform X2 [Bombyx mori]	525338042	AGR49318.1	510	230	1759	1	510	510	398	454	78.03921569	2062	0	putative fatty acyl-CoA reductase [Agrotis ipsilon]	659495084	AID66653.1	474	338	1759	1	474	474	364	421	76.79324895	2000	0	fatty acyl reductase [Agrotis segetum]	357615639	EHJ69767.1	509	236	1759	2
c103126_g1	236	645029078	XP_008213224.1	307	3	203	90	156	67	36	48	53.73134328	193	2.49E-16	PREDICTED: uncharacterized protein LOC103317369 isoform X1 [Nasonia vitripennis]	645029081	XP_008213225.1	273	3	203	90	156	67	36	48	53.73134328	192	3.17E-16	PREDICTED: uncharacterized protein LOC103317369 isoform X2 [Nasonia vitripennis]	662193232	XP_008469513.1	339	18	221	81	148	68	29	43	42.64705882	176	1.18E-13	PREDICTED: uncharacterized protein LOC103506868 [Diaphorina citri]	662220908	XP_008484617.1	204	3	224	15
c62395_g1	1399	357616757	EHJ70385.1	869	26	1171	492	869	389	241	298	61.95372751	1152	1.85E-145	hypothetical protein KGM_20853 [Danaus plexippus]	512893013	XP_004923076.1	809	26	1087	487	808	356	219	259	61.51685393	1068	1.55E-133	PREDICTED: exocyst complex component 2-like [Bombyx mori]	646640987	KDQ71568.1	918	20	1141	523	901	383	135	197	35.24804178	511	2.19E-53	Exocyst complex component 2 [Zootermopsis nevadensis]	195147160	XP_002014548.1	896	50	1141	520
c101691_g1	229	511011712	EPB92920.1	567	60	227	499	554	56	52	53	92.85714286	258	1.93E-24	hypothetical protein HMPREF1544_00359 [Mucor circinelloides f. circinelloides 1006PhL]	384488254	EIE80434.1	528	84	227	468	515	48	38	42	79.16666667	183	2.69E-14	hypothetical protein RO3G_05139 [Rhizopus delemar RA 99-880]	661176840	CDH60138.1	556	99	227	501	543	43	28	37	65.11627907	142	1.16E-08	eukaryotic translation initiation factor 2a [Lichtheimia corymbifera JMRC:FSU:9682]	671688942	CDS03260.1	556	99	227	501
c7934_g1	488	389612608	BAM19732.1	202	237	458	8	77	74	50	59	67.56756757	210	7.30E-18	unknown unsecreted protein [Papilio xuthus]	512923922	XP_004930471.1	180	234	443	13	76	70	44	54	62.85714286	156	1.33E-10	PREDICTED: uncharacterized protein LOC101744282 [Bombyx mori]	357610739	EHJ67130.1	582	234	461	383	461	79	42	56	53.16455696	149	8.16E-09	polyprotein [Danaus plexippus]
c26266_g1	593	607368050	EZA62172.1	262	413	592	171	230	60	29	40	48.33333333	167	1.55E-11	hypothetical protein X777_06123, partial [Cerapachys biroi]	607354886	EZA49491.1	316	314	592	133	226	94	35	53	37.23404255	168	2.33E-11	hypothetical protein X777_12285 [Cerapachys biroi]	607362548	EZA56796.1	312	323	583	140	227	89	38	53	42.69662921	167	2.43E-11	hypothetical protein X777_03201 [Cerapachys biroi]	607355741	EZA50297.1	253	2	583	45
c69914_g1	2388	357631799	EHJ79268.1	988	2	2317	385	987	779	323	403	41.46341463	1158	1.94E-140	putative LIM domain kinase 1 [Danaus plexippus]	642926603	XP_008194937.1	846	2	670	436	660	226	147	172	65.04424779	757	4.35E-84	PREDICTED: LIM domain kinase 1 isoform X2 [Tribolium castaneum] >gi|270009126|gb|EFA05574.1| hypothetical protein TcasGA2_TC015763 [Tribolium castaneum]	642926601	XP_008194936.1	874	2	670	464	688	226	147	172	65.04424779	757	7.01E-84	PREDICTED: LIM domain kinase 1 isoform X1 [Tribolium castaneum]	662218452	XP_008483256.1	422	2	655	169
c82686_g1	275	298204323	ADI61810.1	985	47	142	906	937	32	25	26	78.125	127	3.23E-07	endonuclease-reverse transcriptase [Bombyx mori]	357612952	EHJ68247.1	173	47	172	84	125	42	27	29	64.28571429	125	3.60E-07	endonuclease-reverse transcriptase [Danaus plexippus]	357622103	EHJ73704.1	435	47	172	346	387	42	28	29	66.66666667	130	5.41E-07	endonuclease-reverse transcriptase [Danaus plexippus]	357623427	EHJ74581.1	517	47	172	430
c93651_g1	208	484855962	EOB13780.1	318	2	208	245	313	69	68	68	98.55072464	347	3.91E-38	hypothetical protein NBO_59g0004 [Nosema bombycis CQ1]
c87869_g1	257	524874657	XP_005094063.1	990	56	235	927	990	64	39	48	60.9375	213	6.52E-18	PREDICTED: collagen alpha-1(V) chain-like [Aplysia californica]	268322310	CBH32886.1	919	56	247	851	919	69	39	51	56.52173913	205	7.60E-17	fibrillar collagen [Haliotis tuberculata]	676479141	XP_009061652.1	853	56	247	789	853	65	35	50	53.84615385	205	8.19E-17	hypothetical protein LOTGIDRAFT_194209 [Lottia gigantea] >gi|556099112|gb|ESO87764.1| hypothetical protein LOTGIDRAFT_194209 [Lottia gigantea]	4519617	BAA75668.1	1378	56	193	1333
c90601_g1	273	524872378	XP_005092951.1	184	31	273	57	141	85	30	55	35.29411765	171	2.19E-13	PREDICTED: ganglioside GM2 activator-like [Aplysia californica]	514695475	XP_004995308.1	212	7	273	32	118	89	37	54	41.57303371	170	4.40E-13	hypothetical protein PTSG_03577 [Salpingoeca rosetta] >gi|326437374|gb|EGD82944.1| hypothetical protein PTSG_03577 [Salpingoeca rosetta]	344265663	XP_003404902.1	191	55	273	32	102	73	30	50	41.09589041	167	8.73E-13	PREDICTED: ganglioside GM2 activator-like [Loxodonta africana]	602647392	XP_007430122.1	206	46	273	39
c79629_g1	256	511008036	EPB89308.1	574	3	254	26	109	84	84	84	100	442	4.85E-50	hypothetical protein HMPREF1544_03817 [Mucor circinelloides f. circinelloides 1006PhL]	661176804	CDH60204.1	571	45	254	34	103	70	30	43	42.85714286	159	7.83E-11	trna (uracil-5-)-methyltransferase homolog a [Lichtheimia corymbifera JMRC:FSU:9682]	671686433	CDS10993.1	573	45	254	35	104	70	28	44	40	154	3.02E-10	hypothetical protein LRAMOSA03257 [Absidia idahoensis var. thermophila]	384485443	EIE77623.1	571	3	188	21
c79114_g1	201	657396275	AES74231.2	326	2	199	199	264	66	59	63	89.39393939	332	6.62E-36	inositol monophosphatase [Medicago truncatula]	357467391	XP_003603980.1	274	2	199	147	212	66	59	63	89.39393939	328	7.46E-36	Inositol-1-monophosphatase [Medicago truncatula]	657396276	KEH36369.1	330	2	199	199	264	66	59	63	89.39393939	328	2.04E-35	inositol monophosphatase [Medicago truncatula]	356508276	XP_003522884.1	295	2	199	167
c67372_g1	2726	512930216	XP_004932011.1	510	1104	2567	7	492	496	351	408	70.76612903	1671	0	PREDICTED: sodium channel protein Nach-like [Bombyx mori]	357613503	EHJ68545.1	466	1356	2675	1	456	458	317	364	69.2139738	1651	0	hypothetical protein KGM_03871 [Danaus plexippus]	91090067	XP_969496.1	539	1170	2591	23	487	474	256	319	54.00843882	1169	3.92E-146	PREDICTED: sodium channel protein Nach-like [Tribolium castaneum]	270013724	EFA10172.1	522	1170	2591	23
c35509_g1	1054	7768792	BAA95569.1	913	2	742	338	581	248	108	162	43.5483871	543	2.69E-98	RNase H and integrase-like protein [Bombyx mori]	7768794	BAA95570.1	913	2	742	338	581	248	105	157	42.33870968	521	9.41E-96	RNase H and integrase-like protein [Bombyx mori]	33327733	AAQ09229.1	1919	724	1053	1237	1346	110	59	78	53.63636364	329	2.19E-60	polyprotein [Antheraea mylitta]	512925329	XP_004930812.1	877	80	715	520
c55930_g1	1212	484857788	EOB15519.1	148	507	926	1	140	140	140	140	100	592	7.07E-72	hypothetical protein NBO_2g0011, partial [Nosema bombycis CQ1]	19073981	NP_584587.1	188	522	926	42	175	135	56	87	41.48148148	267	2.47E-24	hypothetical protein ECU02_0600 [Encephalitozoon cuniculi GB-M1] >gi|19068623|emb|CAD25091.1| hypothetical protein [Encephalitozoon cuniculi GB-M1] >gi|449329330|gb|AGE95603.1| hypothetical protein ECU02_0600 [Encephalitozoon cuniculi]	303388359	XP_003072414.1	188	522	929	41	175	136	59	85	43.38235294	266	2.78E-24	hypothetical protein Eint_020550 [Encephalitozoon intestinalis ATCC 50506] >gi|303301554|gb|ADM11054.1| hypothetical protein Eint_020550 [Encephalitozoon intestinalis ATCC 50506]	685879179	XP_009264024.1	188	522	953	30
c51574_g1	699	484856761	EOB14533.1	367	3	698	5	236	232	229	231	98.70689655	1172	8.34E-159	Laminin subunit beta-4 [Nosema bombycis CQ1]	303388201	XP_003072335.1	376	6	698	5	235	231	139	185	60.17316017	757	5.97E-96	hypothetical protein Eint_011130 [Encephalitozoon intestinalis ATCC 50506] >gi|303301474|gb|ADM10975.1| hypothetical protein Eint_011130 [Encephalitozoon intestinalis ATCC 50506]	401825237	XP_003886714.1	376	6	698	5	235	231	135	185	58.44155844	745	4.07E-94	hypothetical protein EHEL_011100 [Encephalitozoon hellem ATCC 50504] >gi|395459859|gb|AFM97733.1| hypothetical protein EHEL_011100 [Encephalitozoon hellem ATCC 50504]	685879017	XP_009263943.1	376	6	698	5
c96926_g1	337	676475399	XP_009060461.1	306	2	334	91	190	111	45	62	40.54054054	171	9.99E-13	hypothetical protein LOTGIDRAFT_234386 [Lottia gigantea] >gi|556100136|gb|ESO88788.1| hypothetical protein LOTGIDRAFT_234386 [Lottia gigantea]
c63221_g1	1599	112982804	NP_001036894.1	311	547	819	128	218	91	66	74	72.52747253	344	3.25E-33	cuticular protein RR-1 motif 21 precursor [Bombyx mori] >gi|23096118|dbj|BAC16225.1| cuticle protein [Bombyx mori]	223671143	FAA00523.1	320	547	819	135	225	91	66	74	72.52747253	344	3.64E-33	TPA: putative cuticle protein [Bombyx mori]	357618191	EHJ71268.1	403	547	819	181	271	91	61	77	67.03296703	328	1.82E-30	TPAputative cuticle protein [Danaus plexippus]	389610751	BAM18986.1	405	547	819	202
c54051_g1	667	401826814	XP_003887500.1	227	50	628	27	226	200	134	158	67	684	4.08E-87	CCR4-NOT transcriptional regulation complex subunit NOT5 [Encephalitozoon hellem ATCC 50504] >gi|395460018|gb|AFM98519.1| CCR4-NOT transcriptional regulation complex subunit NOT5 [Encephalitozoon hellem ATCC 50504]	685880609	XP_009264738.1	227	50	628	27	226	200	133	156	66.5	677	3.91E-86	transcriptional regulation complex subunit NOT5 [Encephalitozoon romaleae SJ-2008] >gi|396081625|gb|AFN83241.1| transcriptional regulation complex subunit NOT5 [Encephalitozoon romaleae SJ-2008]	300701880	XP_002995049.1	212	50	631	13	212	202	129	156	63.86138614	661	5.87E-84	hypothetical protein NCER_102209 [Nosema ceranae BRL01] >gi|239603715|gb|EEQ81378.1| hypothetical protein NCER_102209 [Nosema ceranae BRL01]	303389762	XP_003073113.1	227	50	628	27
c73114_g1	239	511005337	EPB86681.1	691	1	237	610	688	79	79	79	100	308	4.76E-31	hypothetical protein HMPREF1544_06561 [Mucor circinelloides f. circinelloides 1006PhL]
c71083_g1	749	511000409	EPB81949.1	219	22	678	1	219	219	219	219	100	1172	6.93E-161	3,4-dihydroxy-2-butanone 4-phosphate synthase [Mucor circinelloides f. circinelloides 1006PhL]	384484400	EIE76580.1	215	22	669	1	215	216	178	204	82.40740741	986	1.30E-132	3,4-dihydroxy-2-butanone 4-phosphate synthase [Rhizopus delemar RA 99-880]	671692231	CDS06964.1	217	22	660	1	213	213	165	184	77.46478873	895	8.97E-119	hypothetical protein LRAMOSA09487 [Absidia idahoensis var. thermophila]	672817800	KFH62704.1	216	49	660	7
c65407_g6	546	357617004	EHJ70527.1	304	1	537	18	196	179	117	130	65.36312849	634	2.96E-79	hypothetical protein KGM_07241 [Danaus plexippus]	512887941	XP_004922006.1	315	1	543	18	198	181	111	131	61.32596685	613	6.73E-76	PREDICTED: uncharacterized protein LOC101736302 [Bombyx mori]	389612921	BAM19856.1	269	1	435	8	152	145	94	110	64.82758621	518	2.54E-62	unknown unsecreted protein [Papilio xuthus]	195016665	XP_001984458.1	296	1	429	44
c57000_g1	650	163838692	NP_001106229.1	344	1	204	274	343	70	27	38	38.57142857	135	9.76E-07	Mod(mdg4)-heS00531 [Bombyx mori] >gi|47169616|tpe|CAE54311.1| TPA: Mod(mdg4)-heS00531 [Bombyx mori]	546685742	ERL95197.1	168	31	225	87	153	69	26	41	37.68115942	129	1.28E-06	hypothetical protein D910_12465 [Dendroctonus ponderosae]	642937505	XP_008198869.1	343	1	219	252	326	76	29	44	38.15789474	132	1.87E-06	PREDICTED: protein tramtrack, beta isoform-like isoform X29 [Tribolium castaneum]	389614733	BAM20390.1	349	13	210	278
c56564_g1	422	484854467	EOB12665.1	151	2	421	5	144	140	138	139	98.57142857	564	1.87E-71	hypothetical protein NBO_386g0022 [Nosema bombycis CQ1]	484852378	EOB11467.1	99	2	277	1	92	92	91	91	98.91304348	419	3.42E-50	hypothetical protein NBO_1163g0001 [Nosema bombycis CQ1]	401825607	XP_003886898.1	152	53	331	36	128	93	48	69	51.61290323	266	1.12E-26	SCF ubiquitin ligase Skp1-like protein [Encephalitozoon hellem ATCC 50504] >gi|392998055|gb|AFM97917.1| SCF ubiquitin ligase Skp1-like protein [Encephalitozoon hellem ATCC 50504]	685879403	XP_009264136.1	152	53	331	36
c70365_g2	529	357618249	EHJ71299.1	315	3	317	1	105	105	85	94	80.95238095	458	8.47E-53	hypothetical protein KGM_01450 [Danaus plexippus]	512906479	XP_004926206.1	294	3	317	1	105	105	85	92	80.95238095	456	9.41E-53	PREDICTED: tafazzin homolog [Bombyx mori]	345497532	XP_001600018.2	260	3	317	1	106	106	78	88	73.58490566	420	8.87E-48	PREDICTED: tafazzin homolog [Nasonia vitripennis]	572317969	XP_006624568.1	260	3	317	1
c60389_g1	3786	357606883	EHJ65265.1	881	3367	3618	808	881	84	47	56	55.95238095	164	1.73E-08	putative Prominin-like protein [Danaus plexippus]	512907375	XP_004926426.1	807	3367	3618	722	807	86	49	57	56.97674419	162	3.24E-08	PREDICTED: prominin-like protein-like [Bombyx mori]
c59317_g2	1500	512927479	XP_004931345.1	314	324	1244	6	314	311	231	265	74.27652733	1095	1.17E-143	PREDICTED: mitochondrial glutamate carrier 1-like [Bombyx mori]	195152812	XP_002017330.1	312	342	1238	6	308	304	211	247	69.40789474	998	4.08E-129	GL22257 [Drosophila persimilis] >gi|194112387|gb|EDW34430.1| GL22257 [Drosophila persimilis]	195571603	XP_002103792.1	321	312	1244	1	319	319	212	249	66.45768025	996	1.20E-128	GD18793 [Drosophila simulans] >gi|194199719|gb|EDX13295.1| GD18793 [Drosophila simulans]	195329696	XP_002031546.1	321	312	1244	1
c69610_g1	2411	512911307	XP_004927379.1	746	183	2339	1	739	744	486	584	65.32258065	2405	0	PREDICTED: glycosylphosphatidylinositol anchor attachment 1 protein-like [Bombyx mori]	665807440	XP_008551996.1	640	183	2309	1	628	709	306	430	43.15937941	1479	0	PREDICTED: glycosylphosphatidylinositol anchor attachment 1 protein [Microplitis demolitor]	91087137	XP_975265.1	669	183	2342	1	661	723	314	443	43.43015214	1465	0	PREDICTED: glycosylphosphatidylinositol anchor attachment 1 protein [Tribolium castaneum] >gi|270009591|gb|EFA06039.1| hypothetical protein TcasGA2_TC008869 [Tribolium castaneum]	332024031	EGI64249.1	634	183	2336	1
c55293_g1	1571	1703415	P55274.1	381	371	1516	1	381	382	311	351	81.41361257	1663	0	RecName: Full=Arrestin homolog [Heliothis virescens] >gi|298757|gb|AAB25861.1| arrestin homolog [Heliothis virescens, antennae, Peptide, 381 aa]	512904990	XP_004925833.1	381	371	1516	1	381	382	309	351	80.89005236	1651	0	PREDICTED: arrestin homolog [Bombyx mori]	357614825	EHJ69299.1	381	371	1516	1	381	382	296	343	77.48691099	1572	0	Arrestin-like protein [Danaus plexippus]	568257121	ETN65471.1	383	377	1516	1
c56808_g1	879	357628577	EHJ77860.1	885	2	862	573	849	287	231	256	80.48780488	1168	1.93E-150	hypothetical protein KGM_05957 [Danaus plexippus]	512898754	XP_004924474.1	981	2	868	668	949	290	231	254	79.65517241	1115	1.71E-141	PREDICTED: neuroligin-4, Y-linked-like [Bombyx mori]	270007392	EFA03840.1	892	2	862	556	848	308	155	195	50.32467532	636	1.17E-72	hypothetical protein TcasGA2_TC013956 [Tribolium castaneum]	91082043	XP_971088.1	948	2	862	612
c45665_g1	205	512898247	XP_004924353.1	1069	2	205	183	250	68	65	66	95.58823529	346	4.56E-36	PREDICTED: NADPH oxidase 5-like [Bombyx mori]	646705035	KDR12936.1	1005	2	205	55	122	68	59	65	86.76470588	328	1.10E-33	NADPH oxidase 5 [Zootermopsis nevadensis]	151427580	FAA00347.1	1032	5	205	104	170	67	58	64	86.56716418	321	9.27E-33	TPA: predicted NADPH oxidase [Anopheles gambiae]	668450129	KFB39440.1	1140	5	205	129
c59089_g1	1447	498986268	XP_004530812.1	888	2	667	113	336	224	107	138	47.76785714	490	8.93E-79	PREDICTED: uncharacterized protein LOC101455054 [Ceratitis capitata]	33327733	AAQ09229.1	1919	2	661	1081	1298	220	106	134	48.18181818	466	1.26E-78	polyprotein [Antheraea mylitta]	498935827	XP_004520233.1	1039	2	661	250	471	222	102	132	45.94594595	466	1.86E-72	PREDICTED: uncharacterized protein LOC101449921 [Ceratitis capitata]	498938465	XP_004520919.1	635	2	670	6
c68693_g1	2499	357621905	EHJ73565.1	661	190	2256	22	660	695	353	476	50.79136691	1568	0	cell division cycle 25 [Danaus plexippus]	290563412	NP_001166609.1	698	190	2253	17	697	744	323	432	43.41397849	1302	1.22E-164	cell division cycle 25 [Bombyx mori] >gi|289063228|dbj|BAI77430.1| cdc25 [Bombyx mori]	157105107	XP_001648721.1	371	226	1200	4	344	349	148	204	42.40687679	641	3.38E-72	m-phase inducer phosphatase(cdc25) [Aedes aegypti] >gi|108869085|gb|EAT33310.1| AAEL014408-PA, partial [Aedes aegypti]	646697163	KDR09024.1	358	196	1062	26
c53328_g1	405	512906755	XP_004926273.1	1037	129	404	945	1036	92	65	81	70.65217391	384	3.44E-40	PREDICTED: structural maintenance of chromosomes protein 6-like [Bombyx mori]	383857104	XP_003704046.1	1250	126	386	980	1066	87	57	69	65.51724138	328	2.04E-32	PREDICTED: LOW QUALITY PROTEIN: structural maintenance of chromosomes protein 6-like [Megachile rotundata]	347968996	XP_311902.4	1082	126	404	989	1081	93	57	69	61.29032258	322	8.72E-32	AGAP002985-PA [Anopheles gambiae str. PEST] >gi|333467745|gb|EAA07909.4| AGAP002985-PA [Anopheles gambiae str. PEST]	607354104	EZA48767.1	1071	126	404	974
c16177_g1	919	665819912	XP_008558841.1	1110	2	868	274	562	292	134	197	45.89041096	706	1.46E-81	PREDICTED: uncharacterized protein LOC103579263, partial [Microplitis demolitor]	270017202	EFA13648.1	872	11	817	253	519	270	133	192	49.25925926	676	3.59E-78	hypothetical protein TcasGA2_TC015886 [Tribolium castaneum]	270004735	EFA01183.1	921	29	859	321	588	277	132	179	47.6534296	658	2.24E-75	hypothetical protein TcasGA2_TC010509 [Tribolium castaneum]	556980700	XP_005996989.1	505	5	820	71
c57363_g1	857	512925811	XP_004930930.1	513	238	855	1	205	206	184	195	89.32038835	904	2.28E-115	PREDICTED: protein FAM73B-like [Bombyx mori]	357611164	EHJ67340.1	171	238	639	1	132	134	112	122	83.58208955	501	1.82E-59	hypothetical protein KGM_20156 [Danaus plexippus]	357611167	EHJ67343.1	390	637	849	1	71	71	66	70	92.95774648	355	1.05E-35	hypothetical protein KGM_20158 [Danaus plexippus]	642921794	XP_970012.2	521	259	855	11
c61984_g2	1392	512910078	XP_004927079.1	343	158	1186	1	343	343	280	314	81.63265306	1565	0	PREDICTED: twinfilin-like [Bombyx mori]	357623428	EHJ74582.1	343	158	1186	1	343	343	267	314	77.8425656	1515	0	putative twinfilin [Danaus plexippus]	91090079	XP_969933.1	344	167	1186	1	340	340	214	273	62.94117647	1224	2.86E-163	PREDICTED: twinfilin [Tribolium castaneum] >gi|270013504|gb|EFA09952.1| hypothetical protein TcasGA2_TC012105 [Tribolium castaneum]	557778413	XP_005188837.1	343	167	1186	1
c69553_g1	2382	443429455	AGC92739.1	830	138	2285	1	713	720	592	655	82.22222222	3184	0	SCY1-like protein 2 [Heliconius erato]	357624578	EHJ75302.1	856	174	2285	1	699	704	587	648	83.38068182	3166	0	hypothetical protein KGM_08305 [Danaus plexippus]	229487384	CAY54151.1	830	138	2285	1	714	720	588	651	81.66666667	3166	0	unnamed protein product [Heliconius melpomene]	512924887	XP_004930703.1	815	186	2285	1
c61225_g1	1355	512925602	XP_004930879.1	470	532	993	18	172	155	120	139	77.41935484	557	3.35E-62	PREDICTED: protein spire-like [Bombyx mori]	357604349	EHJ64143.1	93	790	1041	1	85	85	49	63	57.64705882	263	9.98E-25	hypothetical protein KGM_12667 [Danaus plexippus]	91082899	XP_972170.1	704	532	978	15	149	150	59	91	39.33333333	248	1.20E-19	PREDICTED: protein spire [Tribolium castaneum] >gi|270008222|gb|EFA04670.1| spire [Tribolium castaneum]	328715156	XP_001944998.2	729	532	993	15
c9361_g1	705	56462172	AAV91369.1	162	531	704	93	150	58	53	55	91.37931034	209	1.87E-17	hypothetical protein [Lonomia obliqua]	642911248	XP_008199756.1	625	531	704	556	613	58	56	57	96.55172414	217	7.32E-17	PREDICTED: polyadenylate-binding protein 1 isoform X1 [Tribolium castaneum]	91095037	XP_975975.1	607	531	704	538	595	58	56	57	96.55172414	216	7.42E-17	PREDICTED: polyadenylate-binding protein 1 isoform X2 [Tribolium castaneum] >gi|270014772|gb|EFA11220.1| hypothetical protein TcasGA2_TC005185 [Tribolium castaneum]	646719456	KDR21568.1	630	531	704	559
c105543_g1	213	511007034	EPB88333.1	534	1	213	301	371	71	71	71	100	372	1.40E-40	hypothetical protein HMPREF1544_04799 [Mucor circinelloides f. circinelloides 1006PhL]	511000395	EPB81936.1	532	4	213	301	371	71	34	50	47.88732394	185	1.19E-14	hypothetical protein HMPREF1544_11325 [Mucor circinelloides f. circinelloides 1006PhL]	511007033	EPB88332.1	535	10	195	305	366	62	26	41	41.93548387	133	1.55E-07	hypothetical protein HMPREF1544_04798 [Mucor circinelloides f. circinelloides 1006PhL]
c60765_g1	3035	357621647	EHJ73416.1	1133	838	2937	436	1130	700	401	508	57.28571429	1997	0	putative pol-like protein [Danaus plexippus]	357617609	EHJ70885.1	750	4	1314	241	680	441	232	311	52.60770975	1071	6.19E-128	putative pol-like protein [Danaus plexippus]	675372060	KFM64962.1	1239	115	2853	272	1182	966	276	463	28.57142857	888	4.45E-98	putative RNA-directed DNA polymerase from transposon X-element, partial [Stegodyphus mimosarum]	125901787	ABN58714.1	1222	136	2934	278
c60616_g1	1171	300707282	XP_002995856.1	390	17	1171	5	389	385	222	303	57.66233766	1090	1.55E-143	hypothetical protein NCER_101150 [Nosema ceranae BRL01] >gi|239605083|gb|EEQ82185.1| hypothetical protein NCER_101150 [Nosema ceranae BRL01]	401826943	XP_003887564.1	389	29	1162	8	385	378	190	278	50.26455026	947	5.73E-122	26S proteasome regulatory complex protein [Encephalitozoon hellem ATCC 50504] >gi|392998570|gb|AFM98583.1| 26S proteasome regulatory complex protein [Encephalitozoon hellem ATCC 50504]	19074481	NP_585987.1	389	29	1171	5	385	381	193	280	50.65616798	934	5.61E-120	similarity to HYPOTHETICAL PROTEIN YMJ5_CAEEL [Encephalitozoon cuniculi GB-M1] >gi|19069123|emb|CAD25591.1| similarity to HYPOTHETICAL PROTEIN YMJ5_CAEEL [Encephalitozoon cuniculi GB-M1]	530540322	EQB59693.1	390	41	1141	14
c52698_g1	394	511006445	EPB87756.1	95	91	375	1	95	95	91	93	95.78947368	472	1.90E-58	60S ribosomal protein L37-A [Mucor circinelloides f. circinelloides 1006PhL]	511000996	EPB82499.1	104	91	363	12	102	91	87	87	95.6043956	448	1.15E-54	60S ribosomal protein L37-A [Mucor circinelloides f. circinelloides 1006PhL]	384486622	EIE78802.1	92	91	366	1	92	92	84	90	91.30434783	443	3.70E-54	60S ribosomal protein L37 [Rhizopus delemar RA 99-880] >gi|384495452|gb|EIE85943.1| 60S ribosomal protein L37 [Rhizopus delemar RA 99-880] >gi|384498769|gb|EIE89260.1| 60S ribosomal protein L37 [Rhizopus delemar RA 99-880]	384500436	EIE90927.1	387	91	366	296
c94326_g1	306	291221417	XP_002730715.1	125	3	248	37	118	82	43	56	52.43902439	175	3.71E-14	PREDICTED: cornifelin-like isoform X1 [Saccoglossus kowalevskii] >gi|585645244|ref|XP_006811529.1| PREDICTED: cornifelin-like isoform X2 [Saccoglossus kowalevskii]	585702093	XP_006823001.1	109	3	245	25	107	83	40	50	48.19277108	157	1.19E-11	PREDICTED: cell number regulator 4-like [Saccoglossus kowalevskii]	405976492	EKC40997.1	534	3	176	37	94	58	29	37	50	158	1.62E-10	Kinesin-2 [Crassostrea gigas]	443722672	ELU11432.1	131	3	251	47
c78384_g1	237	405974510	EKC39149.1	165	2	235	17	95	79	40	55	50.63291139	192	1.24E-16	hypothetical protein CGI_10002394 [Crassostrea gigas]	524869273	XP_005091432.1	173	2	205	17	89	74	37	49	50	156	1.87E-11	PREDICTED: uncharacterized protein LOC101863238 isoform X1 [Aplysia californica] >gi|524869275|ref|XP_005091433.1| PREDICTED: uncharacterized protein LOC101863238 isoform X2 [Aplysia californica]	676471511	XP_009059201.1	165	38	235	31	95	66	31	41	46.96969697	144	6.39E-10	hypothetical protein LOTGIDRAFT_204264 [Lottia gigantea] >gi|556101474|gb|ESO90126.1| hypothetical protein LOTGIDRAFT_204264 [Lottia gigantea]	291222040	XP_002731026.1	160	20	205	17
c95783_g1	792	511002197	EPB83640.1	593	2	790	98	360	263	263	263	100	1208	1.67E-160	hypothetical protein HMPREF1544_09621 [Mucor circinelloides f. circinelloides 1006PhL]	384494902	EIE85393.1	592	2	790	98	360	263	224	246	85.17110266	1056	1.15E-137	hypothetical protein RO3G_10103 [Rhizopus delemar RA 99-880]	384486176	EIE78356.1	539	2	790	48	310	263	206	236	78.3269962	971	1.82E-125	hypothetical protein RO3G_03060 [Rhizopus delemar RA 99-880]	511003443	EPB84846.1	590	2	790	97
c67851_g1	3369	662192625	XP_008469178.1	1042	1	1806	428	1026	602	279	385	46.34551495	1418	3.97E-174	PREDICTED: uncharacterized protein LOC103506561 [Diaphorina citri]	357630297	EHJ78517.1	500	1	1398	52	496	468	201	285	42.94871795	971	1.06E-115	putative transposon Ty3-I Gag-Pol polyprotein [Danaus plexippus]	512887667	XP_004920618.1	1005	73	1782	409	983	580	183	292	31.55172414	710	3.51E-75	PREDICTED: uncharacterized protein LOC101735159 [Xenopus (Silurana) tropicalis]	357609714	EHJ66600.1	421	16	1293	34
[truncated: 25,836 more rows]
[truncated: 92 more columns]
